# Supplementary material for: Machine learning models for delineating marine microbial taxa
Source: NAR Genom Bioinform. 2025 Jun 19;7(2):lqaf090. doi: 10.1093/nargab/lqaf090 (PMC12204397; doi:10.1093/nargab/lqaf090)
Supplement: lqaf090_Supplemental_Files [file lqaf090_supplemental_files.zip]

Archive with 10 entries (10 files):
- Data S1 - Survey infos.tsv
- Data S2 - MAG infos.tsv
- Data S3 - MAG SGBs.tsv
- Data S4 - Genome info.tsv
- Data S5 - RefSeq genome SGBs.tsv
- Data S6 - greedy_clustering_algorithms.py
- Data S7 - Forward sensitivities - rarefied gene groups.tsv
- Data S8 - Forward sensitivities - non-rarefied gene groups.tsv
- Data S9 - Erroneous classifications of MAG pairs.xlsx
- supplement.pdf
