# Supplementary material for: Machine learning models for delineating marine microbial taxa
Source: NAR Genom Bioinform. 2025 Jun 19;7(2):lqaf090. doi: 10.1093/nargab/lqaf090 (PMC12204397; doi:10.1093/nargab/lqaf090)
Supplement: lqaf090_Supplemental_Files [file lqaf090_supplemental_files.zip › Data S2 - MAG infos.tsv]

# Overview of ocean MAGs analyzed
MAG	Completeness	Contamination	estimated_size	taxonomy
Antarctic.Coastal.Seawater.Dutta2023.PRJNA894514_GCA_026421165.1	98.92	0.0	4.54717e+06	Bacteria;Bacteroidota;Bacteroidia;Chitinophagales;Saprospiraceae;Lewinella_A
Antarctic.Coastal.Seawater.Dutta2023.PRJNA894514_GCA_026421185.1	96.61	1.52	2.20246e+06	Bacteria;Chloroflexota;Dehalococcoidia;UBA1151;UBA1328;UBA1328
Antarctic.Coastal.Seawater.Dutta2023.PRJNA894514_GCA_026421205.1	88.46	1.11	2.42926e+06	Bacteria;Planctomycetota;UBA1135;UBA1135;UBA1135
Antarctic.Coastal.Seawater.Dutta2023.PRJNA894514_GCA_026421215.1	91.79	0.55	2.58481e+06	Bacteria;Chloroflexota;Dehalococcoidia;UBA1151;UBA1151;GCA-2730555
Antarctic.Coastal.Seawater.Dutta2023.PRJNA894514_GCA_026421245.1	93.49	0.35	4.62249e+06	Bacteria;Verrucomicrobiota;Verrucomicrobiae;Verrucomicrobiales;Akkermansiaceae;SW10
Antarctic.Coastal.Seawater.Dutta2023.PRJNA894514_GCA_026421285.1	96.96	0.02	4.29657e+06	Bacteria;Pseudomonadota;Alphaproteobacteria;Rhizobiales;Beijerinckiaceae;RH-AL1;RH-AL1 sp901457705
Antarctic.Coastal.Seawater.Dutta2023.PRJNA894514_GCA_028821675.1	91.09	0.08	1.77331e+06	Archaea;Thermoplasmatota;Poseidoniia;Poseidoniales;Thalassarchaeaceae;MGIIb-P
Antarctic.Coastal.Seawater.Dutta2023.PRJNA894514_GCA_028821685.1	93.18	0.12	3.61272e+06	Bacteria;Verrucomicrobiota;Verrucomicrobiae;Opitutales;MB11C04;GCA-2730975;GCA-2730975 sp905612515
Antarctic.Coastal.Seawater.Dutta2023.PRJNA894514_GCA_028821705.1	92.88	0.62	1.79946e+06	Bacteria;Marinisomatota;Marinisomatia;Marinisomatales;TCS55;TCS55;TCS55 sp002715035
Antarctic.Coastal.Seawater.Dutta2023.PRJNA894514_GCA_028821715.1	89.24	0.85	2.4033e+06	Bacteria;Chloroflexota;Dehalococcoidia;UBA1151;UBA1328;UBA1328;UBA1328 sp905614375
Antarctic.Coastal.Seawater.Dutta2023.PRJNA894514_GCA_028821735.1	80.8	3.97	4.21152e+06	Bacteria;Verrucomicrobiota;Verrucomicrobiae;Verrucomicrobiales;DEV007;EC70;EC70 sp012960505
Antarctic.Coastal.Seawater.Dutta2023.PRJNA894514_GCA_028821775.1	94.53	0.3	5.5459e+06	Bacteria;Verrucomicrobiota;Verrucomicrobiae;Verrucomicrobiales;Akkermansiaceae;Roseibacillus_B
Antarctic.Coastal.Seawater.Dutta2023.PRJNA894514_GCA_028821785.1	85.88	0.55	2.12358e+06	Archaea;Thermoplasmatota;Poseidoniia;Poseidoniales;Poseidoniaceae;MGIIa-L1
Antarctic.Coastal.Seawater.Dutta2023.PRJNA894514_GCA_028821815.1	93.68	0.99	1.75385e+06	Archaea;Thermoplasmatota;Poseidoniia;Poseidoniales;Thalassarchaeaceae;MGIIb-P
Antarctic.Coastal.Seawater.Dutta2023.PRJNA894514_GCA_028821825.1	90.21	2.9	2.72702e+06	Bacteria;Bacteroidota;Bacteroidia;Flavobacteriales;Flavobacteriaceae;Dokdonia;Dokdonia donghaensis
Antarctic.Coastal.Seawater.Dutta2023.PRJNA894514_GCA_028821845.1	84.92	0.73	2.15642e+06	Bacteria;Planctomycetota;UBA1135;UBA1135;UBA1135
Antarctic.Coastal.Seawater.Dutta2023.PRJNA894514_GCA_028821875.1	83.43	0.03	1.56802e+06	Archaea;Thermoplasmatota;Poseidoniia;Poseidoniales;Thalassarchaeaceae;Thalassarchaeum;Thalassarchaeum sp002495735
Antarctic.Coastal.Seawater.Dutta2023.PRJNA894514_GCA_028821895.1	91.11	4.72	3.17026e+06	Bacteria;Chloroflexota;Dehalococcoidia;UBA3495;UBA3495;UBA9611;UBA9611 sp012959605
Antarctic.Coastal.Seawater.Dutta2023.PRJNA894514_GCA_028821935.1	98.95	0.36	3.22796e+06	Bacteria;Pseudomonadota;Gammaproteobacteria;Pseudomonadales;Pseudohongiellaceae;UBA9145;UBA9145 sp012960305
Antarctic.Coastal.Seawater.Dutta2023.PRJNA894514_GCA_028821955.1	95.9	3.95	4.38083e+06	Bacteria;Pseudomonadota;Alphaproteobacteria;GCA-2731375;GCA-2731375;GCA-2731375
Antarctic.Coastal.Seawater.Dutta2023.PRJNA894514_GCA_028821965.1	91.52	0.75	5.02345e+06	Bacteria;Planctomycetota;UBA8108;UBA8108;UBA8108;UBA8108;UBA8108 sp002708465
Antarctic.Coastal.Seawater.Dutta2023.PRJNA894514_GCA_028821975.1	83.16	2.02	2.71084e+06	Bacteria;Gemmatimonadota;Gemmatimonadetes;Longimicrobiales;UBA6960;UBA1138;UBA1138 sp002313925
Antarctic.Coastal.Seawater.Dutta2023.PRJNA894514_GCA_028821995.1	85.61	0.32	1.94552e+06	Bacteria;Pseudomonadota;Alphaproteobacteria;UBA1280
Antarctic.Coastal.Seawater.Dutta2023.PRJNA894514_GCA_028822065.1	93.65	1.72	2.09111e+06	Bacteria;Pseudomonadota;Gammaproteobacteria;Woeseiales;Woeseiaceae;SP4260
Antarctic.Coastal.Seawater.Dutta2023.PRJNA894514_GCA_028822075.1	95.99	1.47	2.38541e+06	Bacteria;Actinomycetota;Acidimicrobiia;Acidimicrobiales;MedAcidi-G1;S20-B6;S20-B6 sp002699725
Antarctic.Coastal.Seawater.Dutta2023.PRJNA894514_GCA_028822155.1	89.33	0.01	2.73659e+06	Bacteria;Pseudomonadota;Gammaproteobacteria;Pseudomonadales;Porticoccaceae;HTCC2207
Antarctic.Coastal.Seawater.Dutta2023.PRJNA894514_GCA_028822185.1	96.65	1.33	3.82538e+06	Bacteria;Pseudomonadota;Gammaproteobacteria;Woeseiales;Woeseiaceae;SZUA-117;SZUA-117 sp018701055
Antarctic.Coastal.Seawater.Dutta2023.PRJNA894514_GCA_028822195.1	98.78	0.12	2.63002e+06	Bacteria;Pseudomonadota;Alphaproteobacteria;Rhodobacterales;Rhodobacteraceae;Planktomarina;Planktomarina sp000981705
Antarctic.Coastal.Seawater.Dutta2023.PRJNA894514_GCA_028822225.1	83.95	0.01	2.07335e+06	Bacteria;Bacteroidota;Bacteroidia;Flavobacteriales;Flavobacteriaceae;Patiriisocius;Patiriisocius sp003450155
Antarctic.Coastal.Seawater.Dutta2023.PRJNA894514_GCA_028822255.1	97.3	0.37	2.75575e+06	Bacteria;Pseudomonadota;Gammaproteobacteria;Pseudomonadales;Porticoccaceae;TMED48;TMED48 sp002339165
Antarctic.Coastal.Seawater.Dutta2023.PRJNA894514_GCA_028822295.1	99.13	3.5	3.01169e+06	Bacteria;Bacteroidota;Bacteroidia;Flavobacteriales;Salibacteraceae;UBA6770;UBA6770 sp002453255
Antarctic.Coastal.Seawater.Dutta2023.PRJNA894514_GCA_028822305.1	94.84	2.9	2.51265e+06	Bacteria;Pseudomonadota;Alphaproteobacteria;Rhodobacterales;Rhodobacteraceae;Amylibacter;Amylibacter sp913043905
Antarctic.Coastal.Seawater.Dutta2023.PRJNA894514_GCA_028822315.1	96.48	0.1	2.38841e+06	Bacteria;Pseudomonadota;Gammaproteobacteria;Pseudomonadales;Porticoccaceae;HTCC2207;HTCC2207 sp002313335
Antarctic.Coastal.Seawater.Dutta2023.PRJNA894514_GCA_028822355.1	92.94	0.76	4.85448e+06	Bacteria;Actinomycetota;Actinomycetia;Propionibacteriales;Nocardioidaceae;Nocardioides;Nocardioides sp002698575
Antarctic.Coastal.Seawater.Dutta2023.PRJNA894514_GCA_028822375.1	93.36	2.16	4.88029e+06	Bacteria;Verrucomicrobiota;Verrucomicrobiae;Opitutales;Opitutaceae;UBA5691
Antarctic.Coastal.Seawater.Dutta2023.PRJNA894514_GCA_028822385.1	89.65	0.53	2.71298e+06	Bacteria;Pseudomonadota;Alphaproteobacteria;UBA6615;UBA6615;JABJAG01
Antarctic.Coastal.Seawater.Dutta2023.PRJNA894514_GCA_028822405.1	97.15	2.85	3.89869e+06	Bacteria;Pseudomonadota;Alphaproteobacteria;MPNO01;UBA830;UBA830;UBA830 sp905181725
Antarctic.Coastal.Seawater.Dutta2023.PRJNA894514_GCA_028822435.1	96.22	2.9	1.6917e+06	Bacteria;Pseudomonadota;Gammaproteobacteria;Woeseiales;Woeseiaceae;UBA1847;UBA1847 sp913063505
Antarctic.Coastal.Seawater.Dutta2023.PRJNA894514_GCA_028822445.1	98.93	2.23	2.8814e+06	Bacteria;Pseudomonadota;Alphaproteobacteria;Rhodospirillales;Rhodospirillaceae;WLXB01
Antarctic.Coastal.Seawater.Dutta2023.PRJNA894514_GCA_028822455.1	90.06	1.86	2.49615e+06	Bacteria;SAR324;SAR324;SAR324;NAC60-12;Arctic96AD-7;Arctic96AD-7 sp905182865
Antarctic.Coastal.Seawater.Dutta2023.PRJNA894514_GCA_028822475.1	89.15	0.79	2.48414e+06	Bacteria;SAR324;SAR324;SAR324;NAC60-12;Arctic96AD-7
Antarctic.Coastal.Seawater.Dutta2023.PRJNA894514_GCA_028822505.1	89.71	0.0	1.71736e+06	Bacteria;Bacteroidota;Bacteroidia;Flavobacteriales;Schleiferiaceae;UBA3442;UBA3442 sp002378565
Antarctic.Coastal.Seawater.Dutta2023.PRJNA894514_GCA_028822535.1	93.65	2.38	4.33838e+06	Bacteria;Actinomycetota;Acidimicrobiia;Acidimicrobiales;JACDCH01;UBA9382
Antarctic.Coastal.Seawater.Dutta2023.PRJNA894514_GCA_028822555.1	94.62	0.0	1.43929e+06	Bacteria;Pseudomonadota;Gammaproteobacteria;Burkholderiales;Nitrosomonadaceae;GCA-2721545;GCA-2721545 sp905612245
Antarctic.Coastal.Seawater.Dutta2023.PRJNA894514_GCA_028822585.1	95.74	1.39	3.9742e+06	Bacteria;Pseudomonadota;Alphaproteobacteria;UBA8366;GCA-2717185;JABJJH01
Antarctic.Coastal.Seawater.Dutta2023.PRJNA894514_GCA_028822645.1	93.55	0.64	2.18358e+06	Bacteria;Gemmatimonadota;Gemmatimonadetes;Longimicrobiales;UBA6960;GCA-2718595
Antarctic.Coastal.Seawater.Dutta2023.PRJNA894514_GCA_028822695.1	94.74	0.04	2.84179e+06	Bacteria;Verrucomicrobiota;Verrucomicrobiae;Verrucomicrobiales;Akkermansiaceae
Antarctic.Coastal.Seawater.Dutta2023.PRJNA894514_GCA_028822735.1	94.24	0.02	3.14521e+06	Bacteria;Verrucomicrobiota;Verrucomicrobiae;Verrucomicrobiales;Akkermansiaceae;Luteolibacter;Luteolibacter sp905478925
Antarctic.Coastal.Seawater.Dutta2023.PRJNA894514_GCA_028822745.1	83.0	4.09	4.06952e+06	Bacteria;Verrucomicrobiota;Kiritimatiellia;UBA8416;JAIOPI01
Antarctic.Coastal.Seawater.Dutta2023.PRJNA894514_GCA_028822755.1	95.22	1.87	2.18649e+06	Bacteria;Actinomycetota;Acidimicrobiia;Acidimicrobiales;MedAcidi-G1;UBA9410;UBA9410 sp014240365
Antarctic.Coastal.Seawater.Dutta2023.PRJNA894514_GCA_028822785.1	81.91	1.07	4.86158e+06	Bacteria;Pseudomonadota;Gammaproteobacteria;Nevskiales;Nevskiaceae;Nevskia
Antarctic.Coastal.Seawater.Dutta2023.PRJNA894514_GCA_028822815.1	90.46	0.05	2.48359e+06	Bacteria;Nitrospinota;Nitrospinia;Nitrospinales;Nitrospinaceae;LS-NOB;LS-NOB sp003545625
Antarctic.Coastal.Seawater.Dutta2023.PRJNA894514_GCA_028822835.1	94.35	1.09	2.59311e+06	Bacteria;Actinomycetota;Acidimicrobiia;Acidimicrobiales;TK06;UBA9040;UBA9040 sp905182565
Antarctic.Coastal.Seawater.Dutta2023.PRJNA894514_GCA_028822845.1	91.95	0.08	2.08838e+06	Archaea;Thermoplasmatota;Poseidoniia;Poseidoniales;Poseidoniaceae;MGIIa-L1
Antarctic.Coastal.Seawater.Dutta2023.PRJNA894514_GCA_028822885.1	87.22	1.31	3.7236e+06	Bacteria;Pseudomonadota;Alphaproteobacteria;Rhodobacterales;Rhodobacteraceae;Yoonia
Antarctic.Coastal.Seawater.Dutta2023.PRJNA894514_GCA_028822915.1	96.45	0.33	2.84914e+06	Bacteria;Pseudomonadota;Gammaproteobacteria;Pseudomonadales;Moraxellaceae;Psychrobacter;Psychrobacter pacificensis
Antarctic.Coastal.Seawater.Dutta2023.PRJNA894514_GCA_028822935.1	96.1	0.63	4.77648e+06	Bacteria;Verrucomicrobiota;Verrucomicrobiae;Verrucomicrobiales;Akkermansiaceae;SW10
Antarctic.Coastal.Seawater.Dutta2023.PRJNA894514_GCA_028822955.1	80.68	0.14	2.22257e+06	Archaea;Thermoplasmatota;Poseidoniia;Poseidoniales;Poseidoniaceae;MGIIa-L1
Antarctic.Coastal.Seawater.Dutta2023.PRJNA894514_GCA_028822985.1	98.16	0.02	1.30844e+06	Bacteria;Actinomycetota;Actinomycetia;Actinomycetales;Microbacteriaceae;Aquiluna
Antarctic.Coastal.Seawater.Dutta2023.PRJNA894514_GCA_028823015.1	92.93	1.71	2.9645e+06	Bacteria;Actinomycetota;Acidimicrobiia;Acidimicrobiales;TK06;UBA2110;UBA2110 sp002331465
Antarctic.Coastal.Seawater.Dutta2023.PRJNA894514_GCA_028823035.1	99.56	0.91	7.43113e+06	Bacteria;Planctomycetota;Planctomycetia;Pirellulales;Pirellulaceae;Rubripirellula
Antarctic.Coastal.Seawater.Dutta2023.PRJNA894514_GCA_028823045.1	86.92	1.38	2.58603e+06	Bacteria;Pseudomonadota;Gammaproteobacteria;Pseudomonadales;Porticoccaceae;HTCC2207;HTCC2207 sp014381985
Antarctic.Coastal.Seawater.Dutta2023.PRJNA894514_GCA_028823075.1	85.43	3.62	3.55933e+06	Bacteria;Myxococcota;UBA4151;UBA4151;UBA4151;CACGMS01
Antarctic.Coastal.Seawater.Dutta2023.PRJNA894514_GCA_028823105.1	97.1	1.0	3.4506e+06	Bacteria;Planctomycetota;Phycisphaerae;Phycisphaerales;SM1A02;UBA12014
Antarctic.Coastal.Seawater.Dutta2023.PRJNA894514_GCA_028823135.1	80.52	2.93	2.26198e+06	Bacteria;Actinomycetota;Acidimicrobiia;Acidimicrobiales;MedAcidi-G1;UBA9410;UBA9410 sp012961035
Antarctic.Coastal.Seawater.Dutta2023.PRJNA894514_GCA_028823145.1	85.42	0.19	2.64232e+06	Bacteria;Bacteroidota;Bacteroidia;Flavobacteriales;UA16;UA16
Antarctic.Coastal.Seawater.Dutta2023.PRJNA894514_GCA_028823175.1	91.0	1.75	5.10328e+06	Bacteria;Myxococcota_A;UBA9160;UBA9160;UBA4427
Antarctic.Coastal.Seawater.Dutta2023.PRJNA894514_GCA_028823235.1	97.16	1.91	3.2305e+06	Bacteria;Gemmatimonadota;Gemmatimonadetes;Longimicrobiales;UBA6960;UBA2589
Antarctic.Coastal.Seawater.Dutta2023.PRJNA894514_GCA_028823245.1	91.12	1.12	4.41899e+06	Bacteria;Myxococcota_A;UBA9160;UBA9160;UBA4427;DUBZ01;DUBZ01 sp012960035
Antarctic.Coastal.Seawater.Dutta2023.PRJNA894514_GCA_028823265.1	100.0	0.01	2.99766e+06	Bacteria;Pseudomonadota;Alphaproteobacteria;Sphingomonadales;Sphingomonadaceae;Qipengyuania;Qipengyuania sp016764075
Antarctic.Coastal.Seawater.Dutta2023.PRJNA894514_GCA_028823295.1	94.03	0.72	3.44206e+06	Bacteria;SAR324;SAR324;SAR324;NAC60-12;UBA8110;UBA8110 sp002707655
Antarctic.Coastal.Seawater.Dutta2023.PRJNA894514_GCA_028823315.1	94.68	0.48	4.50141e+06	Bacteria;Pseudomonadota;Alphaproteobacteria;Rhizobiales;Rhizobiaceae;Aurantimonas;Aurantimonas coralicida
Antarctic.Coastal.Seawater.Dutta2023.PRJNA894514_GCA_028823335.1	94.22	4.65	3.31159e+06	Bacteria;Pseudomonadota;Gammaproteobacteria;Arenicellales;UBA868;UBA11791;UBA11791 sp012960345
Antarctic.Coastal.Seawater.Dutta2023.PRJNA894514_GCA_028823345.1	88.23	0.76	3.98048e+06	Bacteria;Planctomycetota;UBA1135;UBA1135;GCA-002686595;GCA-2686945
Antarctic.Coastal.Seawater.Dutta2023.PRJNA894514_GCA_028823355.1	87.54	0.19	1.64304e+06	Archaea;Thermoplasmatota;Poseidoniia;Poseidoniales;Thalassarchaeaceae;MGIIb-O1;MGIIb-O1 sp002498525
Antarctic.Coastal.Seawater.Dutta2023.PRJNA894514_GCA_028823395.1	86.57	2.19	4.39618e+06	Bacteria;Planctomycetota;UBA1135;UBA1135;GCA-002686595;GCA-2720975
Antarctic.Coastal.Seawater.Dutta2023.PRJNA894514_GCA_028823415.1	92.72	1.47	5.87532e+06	Bacteria;Planctomycetota;Planctomycetia;Pirellulales;Pirellulaceae;Mariniblastus
Antarctic.Coastal.Seawater.Dutta2023.PRJNA894514_GCA_028823435.1	80.34	1.01	2.40324e+06	Bacteria;Bacteroidota;Bacteroidia;Flavobacteriales;UA16;UBA974
Antarctic.Coastal.Seawater.Dutta2023.PRJNA894514_GCA_028823445.1	95.57	0.02	2.01997e+06	Bacteria;Actinomycetota;Acidimicrobiia;Acidimicrobiales;MedAcidi-G1;MedAcidi-G2B
Antarctic.Coastal.Seawater.Dutta2023.PRJNA894514_GCA_028823485.1	86.47	0.44	1.90156e+06	Bacteria;Pseudomonadota;Gammaproteobacteria;Burkholderiales;Methylophilaceae;GCA-2401735
Antarctic.Coastal.Seawater.Dutta2023.PRJNA894514_GCA_028823515.1	83.97	1.78	2.62219e+06	Bacteria;Pseudomonadota;Alphaproteobacteria;Sphingomonadales;Sphingomonadaceae;Novosphingopyxis;Novosphingopyxis baekryungensis
Antarctic.Coastal.Seawater.Dutta2023.PRJNA894514_GCA_028824965.1	93.87	4.04	4.73149e+06	Bacteria;Pseudomonadota;Alphaproteobacteria;GCA-2731375;GCA-2731375;GCA-2731375
Antarctic.Coastal.Seawater.Dutta2023.PRJNA894514_GCA_028825015.1	98.94	0.32	2.92095e+06	Bacteria;Pseudomonadota;Alphaproteobacteria;Rhodobacterales;Rhodobacteraceae;Yoonia;Yoonia sp905182645
Antarctic.Coastal.Seawater.Dutta2023.PRJNA894514_GCA_028825025.1	96.01	2.87	3.59411e+06	Bacteria;Pseudomonadota;Alphaproteobacteria;Rhodospirillales_A;Casp-alpha2
Antarctic.Coastal.Seawater.Dutta2023.PRJNA894514_GCA_028825045.1	100.0	2.82	3.82844e+06	Bacteria;Pseudomonadota;Gammaproteobacteria;Pseudomonadales;Halieaceae;Halioglobus
Antarctic.Coastal.Seawater.Dutta2023.PRJNA894514_GCA_028825055.1	80.2	2.23	2.72845e+06	Bacteria;Bacteroidota;Bacteroidia;Flavobacteriales;UA16;UA16
Antarctic.Coastal.Seawater.Dutta2023.PRJNA894514_GCA_028825085.1	96.08	0.84	2.04891e+06	Bacteria;Actinomycetota;Actinomycetia;Nanopelagicales;S36-B12;UBA4592;UBA4592 sp002365735
Antarctic.Coastal.Seawater.Dutta2023.PRJNA894514_GCA_028825125.1	89.13	1.91	3.00457e+06	Bacteria;Planctomycetota;UBA8108;UBA1146;UBA1146;QNYK01;QNYK01 sp014240375
Antarctic.Coastal.Seawater.Dutta2023.PRJNA894514_GCA_028825175.1	85.28	4.2	2.62216e+06	Bacteria;Nitrospinota;Nitrospinia;Nitrospinales;Nitrospinaceae;LS-NOB;LS-NOB sp905612265
Antarctic.Coastal.Seawater.Dutta2023.PRJNA894514_GCA_028825215.1	100.0	0.17	2.27622e+06	Bacteria;Pseudomonadota;Gammaproteobacteria;Pseudomonadales;Nitrincolaceae;ASP10-02a;ASP10-02a sp002312935
Antarctic.Coastal.Seawater.Dutta2023.PRJNA894514_GCA_028825255.1	84.54	4.77	6.57522e+06	Bacteria;Latescibacterota;UBA2968;UBA8231;UBA8231;GCA-2724215;GCA-2724215 sp018672475
Antarctic.Coastal.Seawater.Dutta2023.PRJNA894514_GCA_028825265.1	90.11	4.27	3.30416e+06	Bacteria;Planctomycetota;UBA8108;UBA1146;UBA1146;QNYK01
Antarctic.Coastal.Seawater.Dutta2023.PRJNA894514_GCA_028825295.1	91.43	0.49	4.4525e+06	Bacteria;Pseudomonadota;Gammaproteobacteria;Pseudomonadales;HTCC2089;UBA9659;UBA9659 sp018665025
Antarctic.Coastal.Seawater.Dutta2023.PRJNA894514_GCA_028825305.1	97.11	2.36	3.11861e+06	Bacteria;Pseudomonadota;Gammaproteobacteria;Arenicellales;UBA868;REDSEA-S09-B13;REDSEA-S09-B13 sp002456995
Antarctic.Coastal.Seawater.Dutta2023.PRJNA894514_GCA_028825335.1	93.14	0.99	3.18789e+06	Bacteria;Pseudomonadota;Gammaproteobacteria;Pseudomonadales;Pseudohongiellaceae;UBA9145
Antarctic.Coastal.Seawater.Dutta2023.PRJNA894514_GCA_028825355.1	95.71	1.92	9.77199e+06	Bacteria;Pseudomonadota;Gammaproteobacteria;Burkholderiales;Burkholderiaceae;Paraburkholderia;Paraburkholderia fungorum
Antarctic.Coastal.Seawater.Dutta2023.PRJNA894514_GCA_028825405.1	95.89	1.62	2.07713e+06	Bacteria;Pseudomonadota;Gammaproteobacteria;Pseudomonadales;Nitrincolaceae;ASP10-02a
Antarctic.Coastal.Seawater.Dutta2023.PRJNA894514_GCA_028825435.1	83.6	1.26	2.06804e+06	Bacteria;Bacteroidota;Bacteroidia;Flavobacteriales;Schleiferiaceae;UBA10364;UBA10364 sp003487785
Antarctic.Coastal.Seawater.Dutta2023.PRJNA894514_GCA_028825445.1	88.12	2.54	3.65305e+06	Bacteria;Pseudomonadota;Alphaproteobacteria;Rhodobacterales;Rhodobacteraceae;Octadecabacter
Antarctic.Coastal.Seawater.Dutta2023.PRJNA894514_GCA_028825475.1	94.65	0.97	3.2772e+06	Bacteria;Pseudomonadota;Alphaproteobacteria;Rhodobacterales;Rhodobacteraceae;Ascidiaceihabitans
Antarctic.Coastal.Seawater.Dutta2023.PRJNA894514_GCA_028872635.1	95.36	4.31	2.51262e+06	Bacteria;Pseudomonadota;Alphaproteobacteria;Rhodobacterales;Rhodobacteraceae;GCA-2697345;GCA-2697345 sp905181985
Antarctic.Coastal.Seawater.Dutta2023.PRJNA894514_GCA_028872645.1	92.75	1.41	3.32244e+06	Bacteria;Verrucomicrobiota;Verrucomicrobiae;Pedosphaerales;UBA1100;JACNJL01
Antarctic.Coastal.Seawater.Dutta2023.PRJNA894514_GCA_028872675.1	89.39	0.05	3.67699e+06	Bacteria;Verrucomicrobiota;Verrucomicrobiae;Pedosphaerales;UBA1096;UBA1096;UBA1096 sp015658765
Antarctic.Coastal.Seawater.Dutta2023.PRJNA894514_GCA_028872685.1	93.81	1.92	3.11007e+06	Bacteria;Verrucomicrobiota;Verrucomicrobiae;Pedosphaerales;UBA1100;JACNJL01
Antarctic.Coastal.Seawater.Dutta2023.PRJNA894514_GCA_028872715.1	97.7	3.67	3.75983e+06	Bacteria;Verrucomicrobiota;Verrucomicrobiae;Pedosphaerales;UBA1096;UBA1096
Antarctic.Coastal.Seawater.Dutta2023.PRJNA894514_GCA_028872735.1	91.14	2.9	3.75876e+06	Bacteria;Pseudomonadota;Alphaproteobacteria;Rhodobacterales;Rhodobacteraceae;CPC320;CPC320 sp002336405
Antarctic.Coastal.Seawater.Dutta2023.PRJNA894514_GCA_028872745.1	97.55	2.22	2.50027e+06	Bacteria;Pseudomonadota;Alphaproteobacteria;Rhodobacterales;Rhodobacteraceae;GCA-002712045;GCA-002712045 sp905182165
Antarctica.Ross.Ice.Shelf.PRJEB35712.Perez2020_GCA_905612315.1	90.37	0.3	2.00365e+06	Bacteria;Pseudomonadota;Gammaproteobacteria;CACEW01;CACEW01;CAJQSL01;CAJQSL01 sp905612315
Antarctica.Ross.Ice.Shelf.PRJEB35712.Perez2020_GCA_905612425.1	80.83	0.04	1.30519e+06	Archaea;Thermoproteota;Nitrososphaeria;Nitrososphaerales;Nitrosopumilaceae;Nitrosopumilus;Nitrosopumilus sp001437625
Antarctica.Ross.Ice.Shelf.PRJEB35712.Perez2020_GCA_905616395.1	90.47	0.01	1.25193e+06	Bacteria;Pseudomonadota;Alphaproteobacteria;Pelagibacterales;Pelagibacteraceae;Pelagibacter;Pelagibacter sp905616395
Arabian.Sea.Gulf.Of.Khambhat.Pelagic.Sediments.PRJNA598413_GCA_011771205.1_ASM1177120v1	82.0	2.33	1.74348e+06	Bacteria;UBA6262;UBA6262;WVXT01;WVXT01;WVXT01;WVXT01 sp011773355
Arabian.Sea.Gulf.Of.Khambhat.Pelagic.Sediments.PRJNA598413_GCA_011771215.1_ASM1177121v1	91.12	3.77	3.50465e+06	Bacteria;Bacteroidota;Bacteroidia;Chitinophagales;Chitinophagaceae;Hydrotalea;Hydrotalea flava
Arabian.Sea.Gulf.Of.Khambhat.Pelagic.Sediments.PRJNA598413_GCA_011771315.1_ASM1177131v1	97.82	0.09	4.79332e+06	Bacteria;Pseudomonadota;Gammaproteobacteria;Burkholderiales;Burkholderiaceae_B;Hydrogenophaga;Hydrogenophaga sp011772445
Arabian.Sea.Gulf.Of.Khambhat.Pelagic.Sediments.PRJNA598413_GCA_011771345.1_ASM1177134v1	82.82	4.93	4.1165e+06	Bacteria;Gemmatimonadota;Gemmatimonadetes;Gemmatimonadales;GWC2-71-9;WVYX01;WVYX01 sp011772755
Arabian.Sea.Gulf.Of.Khambhat.Pelagic.Sediments.PRJNA598413_GCA_011771365.1_ASM1177136v1	92.83	0.25	4.8267e+06	Bacteria;Pseudomonadota;Gammaproteobacteria;Pseudomonadales;Pseudomonadaceae;Stutzerimonas;Stutzerimonas stutzeri
Arabian.Sea.Gulf.Of.Khambhat.Pelagic.Sediments.PRJNA598413_GCA_011771385.1_ASM1177138v1	91.63	0.57	1.49557e+06	Archaea;Thermoproteota;Nitrososphaeria;Nitrososphaerales;Nitrosopumilaceae;JACEMX01;JACEMX01 sp011773785
Arabian.Sea.Gulf.Of.Khambhat.Pelagic.Sediments.PRJNA598413_GCA_011771395.1_ASM1177139v1	90.98	4.73	3.05326e+06	Bacteria;Pseudomonadota;Gammaproteobacteria;Woeseiales;Woeseiaceae;JAACFB01;JAACFB01 sp011772865
Arabian.Sea.Gulf.Of.Khambhat.Pelagic.Sediments.PRJNA598413_GCA_011771445.1_ASM1177144v1	88.61	2.97	3.07554e+06	Bacteria;Pseudomonadota;Gammaproteobacteria;Xanthomonadales;SZUA-36;WVWV01;WVWV01 sp011773845
Arabian.Sea.Gulf.Of.Khambhat.Pelagic.Sediments.PRJNA598413_GCA_011771455.1_ASM1177145v1	98.24	1.3	2.38253e+06	Bacteria;Pseudomonadota;Gammaproteobacteria;UBA4486;UBA4486;SZUA-592;SZUA-592 sp011772965
Arabian.Sea.Gulf.Of.Khambhat.Pelagic.Sediments.PRJNA598413_GCA_011771525.1_ASM1177152v1	81.56	4.5	2.68861e+06	Bacteria;Armatimonadota;CAIYQO01;WVXJ01;WVXJ01;WVXJ01;WVXJ01 sp011773575
Arabian.Sea.Gulf.Of.Khambhat.Pelagic.Sediments.PRJNA598413_GCA_011771545.1_ASM1177154v1	89.39	0.36	3.02377e+06	Bacteria;Krumholzibacteriota;Krumholzibacteria;WVZY01;WVZY01;WVZY01;WVZY01 sp011772205
Arabian.Sea.Gulf.Of.Khambhat.Pelagic.Sediments.PRJNA598413_GCA_011771585.1_ASM1177158v1	85.93	3.79	4.88073e+06	Bacteria;Gemmatimonadota;Gemmatimonadetes;Gemmatimonadales;GWC2-71-9;WVYX01;WVYX01 sp011772755
Arabian.Sea.Gulf.Of.Khambhat.Pelagic.Sediments.PRJNA598413_GCA_011771605.1_ASM1177160v1	86.11	2.66	3.92537e+06	Bacteria;Pseudomonadota;Gammaproteobacteria;HK1;HK1;JAABYT01;JAABYT01 sp011775625
Arabian.Sea.Gulf.Of.Khambhat.Pelagic.Sediments.PRJNA598413_GCA_011771645.1_ASM1177164v1	90.74	2.89	3.48624e+06	Bacteria;Bacteroidota;Bacteroidia;Chitinophagales;Chitinophagaceae;Hydrotalea;Hydrotalea flava
Arabian.Sea.Gulf.Of.Khambhat.Pelagic.Sediments.PRJNA598413_GCA_011771725.1_ASM1177172v1	92.02	0.14	4.82746e+06	Bacteria;Pseudomonadota;Gammaproteobacteria;Pseudomonadales;Pseudomonadaceae;Stutzerimonas;Stutzerimonas stutzeri
Arabian.Sea.Gulf.Of.Khambhat.Pelagic.Sediments.PRJNA598413_GCA_011771735.1_ASM1177173v1	80.94	2.12	4.07907e+06	Bacteria;Planctomycetota;Planctomycetia;Pirellulales;UBA7805;CS4-C045;CS4-C045 sp011772275
Arabian.Sea.Gulf.Of.Khambhat.Pelagic.Sediments.PRJNA598413_GCA_011771745.1_ASM1177174v1	89.11	0.99	3.06149e+06	Bacteria;Krumholzibacteriota;Krumholzibacteria;WVZY01;WVZY01;WVZY01;WVZY01 sp011772205
Arabian.Sea.Gulf.Of.Khambhat.Pelagic.Sediments.PRJNA598413_GCA_011771805.1_ASM1177180v1	99.19	0.8	4.74512e+06	Bacteria;Pseudomonadota;Gammaproteobacteria;Burkholderiales;Burkholderiaceae_B;Hydrogenophaga;Hydrogenophaga sp011772445
Arabian.Sea.Gulf.Of.Khambhat.Pelagic.Sediments.PRJNA598413_GCA_011771835.1_ASM1177183v1	86.42	2.69	3.19088e+06	Bacteria;Pseudomonadota;Gammaproteobacteria;Xanthomonadales;SZUA-36;WVWV01;WVWV01 sp011773845
Arabian.Sea.Gulf.Of.Khambhat.Pelagic.Sediments.PRJNA598413_GCA_011771885.1_ASM1177188v1	88.62	2.57	4.28841e+06	Bacteria;Pseudomonadota;Gammaproteobacteria;HK1;HK1;JAABYT01;JAABYT01 sp011775625
Arabian.Sea.Gulf.Of.Khambhat.Pelagic.Sediments.PRJNA598413_GCA_011771915.1_ASM1177191v1	90.7	2.97	3.53005e+06	Bacteria;Bacteroidota;Bacteroidia;Chitinophagales;Chitinophagaceae;Hydrotalea;Hydrotalea flava
Arabian.Sea.Gulf.Of.Khambhat.Pelagic.Sediments.PRJNA598413_GCA_011771945.1_ASM1177194v1	82.27	4.78	2.73326e+06	Bacteria;Armatimonadota;CAIYQO01;WVXJ01;WVXJ01;WVXJ01;WVXJ01 sp011773575
Arabian.Sea.Gulf.Of.Khambhat.Pelagic.Sediments.PRJNA598413_GCA_011771965.1_ASM1177196v1	94.26	0.59	3.30676e+06	Bacteria;Krumholzibacteriota;Krumholzibacteria;WVZY01;WVZY01;WVZY01;WVZY01 sp011772205
Arabian.Sea.Gulf.Of.Khambhat.Pelagic.Sediments.PRJNA598413_GCA_011772005.1_ASM1177200v1	92.03	0.06	4.87556e+06	Bacteria;Pseudomonadota;Gammaproteobacteria;Pseudomonadales;Pseudomonadaceae;Stutzerimonas;Stutzerimonas stutzeri
Arabian.Sea.Gulf.Of.Khambhat.Pelagic.Sediments.PRJNA598413_GCA_011772065.1_ASM1177206v1	99.08	0.73	4.77261e+06	Bacteria;Pseudomonadota;Gammaproteobacteria;Burkholderiales;Burkholderiaceae_B;Hydrogenophaga;Hydrogenophaga sp011772445
Arabian.Sea.Gulf.Of.Khambhat.Pelagic.Sediments.PRJNA598413_GCA_011772105.1_ASM1177210v1	89.81	3.15	3.02478e+06	Bacteria;Pseudomonadota;Gammaproteobacteria;Xanthomonadales;SZUA-36;WVWV01;WVWV01 sp011773845
Arabian.Sea.Gulf.Of.Khambhat.Pelagic.Sediments.PRJNA598413_GCA_011772115.1_ASM1177211v1	89.36	3.02	4.33849e+06	Bacteria;Pseudomonadota;Gammaproteobacteria;HK1;HK1;JAABYT01;JAABYT01 sp011775625
Arabian.Sea.Gulf.Of.Khambhat.Pelagic.Sediments.PRJNA598413_GCA_011772145.1_ASM1177214v1	100.0	4.11	2.72792e+06	Bacteria;Pseudomonadota;Gammaproteobacteria;UBA4486;UBA4486;SZUA-592;SZUA-592 sp011772965
Arabian.Sea.Gulf.Of.Khambhat.Pelagic.Sediments.PRJNA598413_GCA_011772165.1_ASM1177216v1	88.86	3.49	3.37737e+06	Bacteria;Pseudomonadota;Gammaproteobacteria;Xanthomonadales;SZUA-36;WVWV01;WVWV01 sp011773845
Arabian.Sea.Gulf.Of.Khambhat.Pelagic.Sediments.PRJNA598413_GCA_011772205.1_ASM1177220v1	95.06	0.45	4.34339e+06	Bacteria;Krumholzibacteriota;Krumholzibacteria;WVZY01;WVZY01;WVZY01;WVZY01 sp011772205
Arabian.Sea.Gulf.Of.Khambhat.Pelagic.Sediments.PRJNA598413_GCA_011772275.1_ASM1177227v1	85.03	2.94	3.91311e+06	Bacteria;Planctomycetota;Planctomycetia;Pirellulales;UBA7805;CS4-C045;CS4-C045 sp011772275
Arabian.Sea.Gulf.Of.Khambhat.Pelagic.Sediments.PRJNA598413_GCA_011772305.1_ASM1177230v1	88.33	1.23	4.30645e+06	Bacteria;Pseudomonadota;Gammaproteobacteria;HK1;HK1;JAABYT01;JAABYT01 sp011775625
Arabian.Sea.Gulf.Of.Khambhat.Pelagic.Sediments.PRJNA598413_GCA_011772325.1_ASM1177232v1	90.74	2.89	3.51664e+06	Bacteria;Bacteroidota;Bacteroidia;Chitinophagales;Chitinophagaceae;Hydrotalea;Hydrotalea flava
Arabian.Sea.Gulf.Of.Khambhat.Pelagic.Sediments.PRJNA598413_GCA_011772375.1_ASM1177237v1	84.09	4.3	6.85963e+06	Bacteria;Gemmatimonadota;Gemmatimonadetes;Gemmatimonadales;GWC2-71-9;WVYX01;WVYX01 sp011772755
Arabian.Sea.Gulf.Of.Khambhat.Pelagic.Sediments.PRJNA598413_GCA_011772385.1_ASM1177238v1	81.16	1.35	2.51446e+06	Bacteria;Armatimonadota;CAIYQO01;WVXJ01;WVXJ01;WVXJ01;WVXJ01 sp011773575
Arabian.Sea.Gulf.Of.Khambhat.Pelagic.Sediments.PRJNA598413_GCA_011772445.1_ASM1177244v1	98.03	0.02	4.74767e+06	Bacteria;Pseudomonadota;Gammaproteobacteria;Burkholderiales;Burkholderiaceae_B;Hydrogenophaga;Hydrogenophaga sp011772445
Arabian.Sea.Gulf.Of.Khambhat.Pelagic.Sediments.PRJNA598413_GCA_011772455.1_ASM1177245v1	85.87	3.79	6.0976e+06	Bacteria;Chloroflexota;Anaerolineae;Anaerolineales;E44-bin32;MGNI01
Arabian.Sea.Gulf.Of.Khambhat.Pelagic.Sediments.PRJNA598413_GCA_011772475.1_ASM1177247v1	87.61	3.69	3.58687e+06	Bacteria;Acidobacteriota;Aminicenantia;Aminicenantales;Aminicenantaceae;SOIV01;SOIV01 sp011772475
Arabian.Sea.Gulf.Of.Khambhat.Pelagic.Sediments.PRJNA598413_GCA_011772495.1_ASM1177249v1	88.01	4.62	3.72263e+06	Bacteria;Acidobacteriota;Aminicenantia;Aminicenantales;Aminicenantaceae;WVZL01;WVZL01 sp011772495
Arabian.Sea.Gulf.Of.Khambhat.Pelagic.Sediments.PRJNA598413_GCA_011772525.1_ASM1177252v1	100.0	1.25	4.67236e+06	Bacteria;Pseudomonadota;Gammaproteobacteria;Pseudomonadales;Pseudomonadaceae;Stutzerimonas;Stutzerimonas stutzeri
Arabian.Sea.Gulf.Of.Khambhat.Pelagic.Sediments.PRJNA598413_GCA_011772625.1_ASM1177262v1	86.17	4.4	2.56395e+06	Bacteria;Desulfobacterota_E;Deferrimicrobia;J040;J040;WVXK01
Arabian.Sea.Gulf.Of.Khambhat.Pelagic.Sediments.PRJNA598413_GCA_011772655.1_ASM1177265v1	90.78	3.11	3.50238e+06	Bacteria;Bacteroidota;Bacteroidia;Chitinophagales;Chitinophagaceae;Hydrotalea;Hydrotalea flava
Arabian.Sea.Gulf.Of.Khambhat.Pelagic.Sediments.PRJNA598413_GCA_011772705.1_ASM1177270v1	94.56	4.13	3.60979e+06	Bacteria;Krumholzibacteriota;Krumholzibacteria;WVZY01;WVZY01;WVZY01;WVZY01 sp011772205
Arabian.Sea.Gulf.Of.Khambhat.Pelagic.Sediments.PRJNA598413_GCA_011772725.1_ASM1177272v1	97.77	0.09	4.79896e+06	Bacteria;Pseudomonadota;Gammaproteobacteria;Burkholderiales;Burkholderiaceae_B;Hydrogenophaga;Hydrogenophaga sp011772445
Arabian.Sea.Gulf.Of.Khambhat.Pelagic.Sediments.PRJNA598413_GCA_011772745.1_ASM1177274v1	92.35	0.12	4.86439e+06	Bacteria;Pseudomonadota;Gammaproteobacteria;Pseudomonadales;Pseudomonadaceae;Stutzerimonas;Stutzerimonas stutzeri
Arabian.Sea.Gulf.Of.Khambhat.Pelagic.Sediments.PRJNA598413_GCA_011772755.1_ASM1177275v1	84.65	0.25	5.00783e+06	Bacteria;Gemmatimonadota;Gemmatimonadetes;Gemmatimonadales;GWC2-71-9;WVYX01;WVYX01 sp011772755
Arabian.Sea.Gulf.Of.Khambhat.Pelagic.Sediments.PRJNA598413_GCA_011772825.1_ASM1177282v1	97.05	4.65	3.49919e+06	Bacteria;Desulfobacterota_D;UBA1144;RKRQ01;RKRQ01
Arabian.Sea.Gulf.Of.Khambhat.Pelagic.Sediments.PRJNA598413_GCA_011772845.1_ASM1177284v1	95.87	0.76	2.82168e+06	Bacteria;Desulfobacterota_E;Deferrimicrobia;J040;J040;WVXK01;WVXK01 sp011773515
Arabian.Sea.Gulf.Of.Khambhat.Pelagic.Sediments.PRJNA598413_GCA_011772855.1_ASM1177285v1	90.12	3.19	3.01732e+06	Bacteria;Pseudomonadota;Gammaproteobacteria;Xanthomonadales;SZUA-36;WVWV01;WVWV01 sp011773845
Arabian.Sea.Gulf.Of.Khambhat.Pelagic.Sediments.PRJNA598413_GCA_011772865.1_ASM1177286v1	84.99	2.42	3.84136e+06	Bacteria;Pseudomonadota;Gammaproteobacteria;Woeseiales;Woeseiaceae;JAACFB01;JAACFB01 sp011772865
Arabian.Sea.Gulf.Of.Khambhat.Pelagic.Sediments.PRJNA598413_GCA_011772925.1_ASM1177292v1	91.83	0.76	1.60575e+06	Archaea;Thermoproteota;Nitrososphaeria;Nitrososphaerales;Nitrosopumilaceae;JACEMX01;JACEMX01 sp011773785
Arabian.Sea.Gulf.Of.Khambhat.Pelagic.Sediments.PRJNA598413_GCA_011772935.1_ASM1177293v1	88.25	0.9	4.36134e+06	Bacteria;Pseudomonadota;Gammaproteobacteria;HK1;HK1;JAABYT01;JAABYT01 sp011775625
Arabian.Sea.Gulf.Of.Khambhat.Pelagic.Sediments.PRJNA598413_GCA_011772965.1_ASM1177296v1	98.25	0.01	2.20672e+06	Bacteria;Pseudomonadota;Gammaproteobacteria;UBA4486;UBA4486;SZUA-592;SZUA-592 sp011772965
Arabian.Sea.Gulf.Of.Khambhat.Pelagic.Sediments.PRJNA598413_GCA_011773035.1_ASM1177303v1	92.47	0.6	4.88167e+06	Bacteria;Pseudomonadota;Gammaproteobacteria;Pseudomonadales;Pseudomonadaceae;Stutzerimonas;Stutzerimonas stutzeri
Arabian.Sea.Gulf.Of.Khambhat.Pelagic.Sediments.PRJNA598413_GCA_011773045.1_ASM1177304v1	98.9	0.79	4.77558e+06	Bacteria;Pseudomonadota;Gammaproteobacteria;Burkholderiales;Burkholderiaceae_B;Hydrogenophaga;Hydrogenophaga sp011772445
Arabian.Sea.Gulf.Of.Khambhat.Pelagic.Sediments.PRJNA598413_GCA_011773105.1_ASM1177310v1	88.6	1.55	4.49914e+06	Bacteria;Pseudomonadota;Gammaproteobacteria;HK1;HK1;JAABYT01;JAABYT01 sp011775625
Arabian.Sea.Gulf.Of.Khambhat.Pelagic.Sediments.PRJNA598413_GCA_011773155.1_ASM1177315v1	92.45	3.07	3.44572e+06	Bacteria;Bacteroidota;Bacteroidia;Chitinophagales;Chitinophagaceae;Hydrotalea;Hydrotalea flava
Arabian.Sea.Gulf.Of.Khambhat.Pelagic.Sediments.PRJNA598413_GCA_011773185.1_ASM1177318v1	92.54	0.17	4.87296e+06	Bacteria;Pseudomonadota;Gammaproteobacteria;Pseudomonadales;Pseudomonadaceae;Stutzerimonas;Stutzerimonas stutzeri
Arabian.Sea.Gulf.Of.Khambhat.Pelagic.Sediments.PRJNA598413_GCA_011773195.1_ASM1177319v1	87.53	2.39	3.09864e+06	Bacteria;Pseudomonadota;Gammaproteobacteria;Xanthomonadales;SZUA-36;WVWV01;WVWV01 sp011773845
Arabian.Sea.Gulf.Of.Khambhat.Pelagic.Sediments.PRJNA598413_GCA_011773215.1_ASM1177321v1	97.68	0.7	4.77696e+06	Bacteria;Pseudomonadota;Gammaproteobacteria;Burkholderiales;Burkholderiaceae_B;Hydrogenophaga;Hydrogenophaga sp011772445
Arabian.Sea.Gulf.Of.Khambhat.Pelagic.Sediments.PRJNA598413_GCA_011773345.1_ASM1177334v1	88.48	1.31	4.34071e+06	Bacteria;Pseudomonadota;Gammaproteobacteria;HK1;HK1;JAABYT01;JAABYT01 sp011775625
Arabian.Sea.Gulf.Of.Khambhat.Pelagic.Sediments.PRJNA598413_GCA_011773355.1_ASM1177335v1	83.4	0.9	1.58943e+06	Bacteria;UBA6262;UBA6262;WVXT01;WVXT01;WVXT01;WVXT01 sp011773355
Arabian.Sea.Gulf.Of.Khambhat.Pelagic.Sediments.PRJNA598413_GCA_011773445.1_ASM1177344v1	80.77	2.21	4.61195e+06	Bacteria;Desulfobacterota_F;BSN033;WVXP01;WVXP01;WVXP01;WVXP01 sp011773445
Arabian.Sea.Gulf.Of.Khambhat.Pelagic.Sediments.PRJNA598413_GCA_011773465.1_ASM1177346v1	81.41	3.51	3.1838e+06	Bacteria;Acidobacteriota;Aminicenantia;Aminicenantales;Aminicenantaceae;SOIV01;SOIV01 sp011773465
Arabian.Sea.Gulf.Of.Khambhat.Pelagic.Sediments.PRJNA598413_GCA_011773475.1_ASM1177347v1	84.0	3.3	1.20129e+06	Archaea;Aenigmatarchaeota;Aenigmatarchaeia;Aenigmatarchaeales;Aenigmatarchaeaceae;CS1-C013;CS1-C013 sp011773475
Arabian.Sea.Gulf.Of.Khambhat.Pelagic.Sediments.PRJNA598413_GCA_011773505.1_ASM1177350v1	96.46	1.19	4.30146e+06	Bacteria;Krumholzibacteriota;Krumholzibacteria;WVZY01;WVZY01;WVZY01;WVZY01 sp011772205
Arabian.Sea.Gulf.Of.Khambhat.Pelagic.Sediments.PRJNA598413_GCA_011773515.1_ASM1177351v1	95.78	0.31	2.60605e+06	Bacteria;Desulfobacterota_E;Deferrimicrobia;J040;J040;WVXK01;WVXK01 sp011773515
Arabian.Sea.Gulf.Of.Khambhat.Pelagic.Sediments.PRJNA598413_GCA_011773575.1_ASM1177357v1	87.9	1.5	3.04839e+06	Bacteria;Armatimonadota;CAIYQO01;WVXJ01;WVXJ01;WVXJ01;WVXJ01 sp011773575
Arabian.Sea.Gulf.Of.Khambhat.Pelagic.Sediments.PRJNA598413_GCA_011773605.1_ASM1177360v1	91.12	3.77	3.50465e+06	Bacteria;Bacteroidota;Bacteroidia;Chitinophagales;Chitinophagaceae;Hydrotalea;Hydrotalea flava
Arabian.Sea.Gulf.Of.Khambhat.Pelagic.Sediments.PRJNA598413_GCA_011773615.1_ASM1177361v1	82.0	2.33	1.74348e+06	Bacteria;UBA6262;UBA6262;WVXT01;WVXT01;WVXT01;WVXT01 sp011773355
Arabian.Sea.Gulf.Of.Khambhat.Pelagic.Sediments.PRJNA598413_GCA_011773685.1_ASM1177368v1	97.82	0.09	4.79332e+06	Bacteria;Pseudomonadota;Gammaproteobacteria;Burkholderiales;Burkholderiaceae_B;Hydrogenophaga;Hydrogenophaga sp011772445
Arabian.Sea.Gulf.Of.Khambhat.Pelagic.Sediments.PRJNA598413_GCA_011773695.1_ASM1177369v1	82.82	4.93	4.1165e+06	Bacteria;Gemmatimonadota;Gemmatimonadetes;Gemmatimonadales;GWC2-71-9;WVYX01;WVYX01 sp011772755
Arabian.Sea.Gulf.Of.Khambhat.Pelagic.Sediments.PRJNA598413_GCA_011773745.1_ASM1177374v1	92.83	0.25	4.8267e+06	Bacteria;Pseudomonadota;Gammaproteobacteria;Pseudomonadales;Pseudomonadaceae;Stutzerimonas;Stutzerimonas stutzeri
Arabian.Sea.Gulf.Of.Khambhat.Pelagic.Sediments.PRJNA598413_GCA_011773785.1_ASM1177378v1	91.63	0.57	1.49557e+06	Archaea;Thermoproteota;Nitrososphaeria;Nitrososphaerales;Nitrosopumilaceae;JACEMX01;JACEMX01 sp011773785
Arabian.Sea.Gulf.Of.Khambhat.Pelagic.Sediments.PRJNA598413_GCA_011773825.1_ASM1177382v1	90.98	4.73	3.05326e+06	Bacteria;Pseudomonadota;Gammaproteobacteria;Woeseiales;Woeseiaceae;JAACFB01;JAACFB01 sp011772865
Arabian.Sea.Gulf.Of.Khambhat.Pelagic.Sediments.PRJNA598413_GCA_011773845.1_ASM1177384v1	88.61	2.97	3.07554e+06	Bacteria;Pseudomonadota;Gammaproteobacteria;Xanthomonadales;SZUA-36;WVWV01;WVWV01 sp011773845
Arabian.Sea.Gulf.Of.Khambhat.Pelagic.Sediments.PRJNA598413_GCA_011773855.1_ASM1177385v1	98.24	1.3	2.38253e+06	Bacteria;Pseudomonadota;Gammaproteobacteria;UBA4486;UBA4486;SZUA-592;SZUA-592 sp011772965
Arabian.Sea.Gulf.Of.Khambhat.Pelagic.Sediments.PRJNA598413_GCA_011773965.1_ASM1177396v1	90.78	3.11	3.49171e+06	Bacteria;Bacteroidota;Bacteroidia;Chitinophagales;Chitinophagaceae;Hydrotalea;Hydrotalea flava
Arabian.Sea.Gulf.Of.Khambhat.Pelagic.Sediments.PRJNA598413_GCA_011773975.1_ASM1177397v1	94.34	0.34	3.34227e+06	Bacteria;Krumholzibacteriota;Krumholzibacteria;WVZY01;WVZY01;WVZY01;WVZY01 sp011772205
Arabian.Sea.Gulf.Of.Khambhat.Pelagic.Sediments.PRJNA598413_GCA_011773985.1_ASM1177398v1	90.08	0.34	2.97468e+06	Bacteria;RBG-13-66-14;B26-G2;WVWN01;WVWN01;WVWN01;WVWN01 sp011773985
Arabian.Sea.Gulf.Of.Khambhat.Pelagic.Sediments.PRJNA598413_GCA_011774025.1_ASM1177402v1	98.96	0.79	4.76574e+06	Bacteria;Pseudomonadota;Gammaproteobacteria;Burkholderiales;Burkholderiaceae_B;Hydrogenophaga;Hydrogenophaga sp011772445
Arabian.Sea.Gulf.Of.Khambhat.Pelagic.Sediments.PRJNA598413_GCA_011774045.1_ASM1177404v1	98.55	2.98	2.5564e+06	Bacteria;Pseudomonadota;Gammaproteobacteria;UBA4486;UBA4486;SZUA-592;SZUA-592 sp011772965
Arabian.Sea.Gulf.Of.Khambhat.Pelagic.Sediments.PRJNA598413_GCA_011774055.1_ASM1177405v1	93.31	0.3	4.82205e+06	Bacteria;Pseudomonadota;Gammaproteobacteria;Pseudomonadales;Pseudomonadaceae;Stutzerimonas;Stutzerimonas stutzeri
Arabian.Sea.Gulf.Of.Khambhat.Pelagic.Sediments.PRJNA598413_GCA_011774085.1_ASM1177408v1	88.58	3.07	4.30939e+06	Bacteria;Pseudomonadota;Gammaproteobacteria;HK1;HK1;JAABYT01;JAABYT01 sp011775625
Arabian.Sea.Gulf.Of.Khambhat.Pelagic.Sediments.PRJNA598413_GCA_011774095.1_ASM1177409v1	88.3	3.64	2.90704e+06	Bacteria;Pseudomonadota;Gammaproteobacteria;Xanthomonadales;SZUA-36;WVWV01;WVWV01 sp011773845
Arabian.Sea.Gulf.Of.Kutch.Sediments.PRJNA598416_GCA_011774445.1_ASM1177444v1	93.44	1.37	4.22515e+06	Bacteria;Pseudomonadota;Gammaproteobacteria;HK1;HK1;JAABYT01;JAABYT01 sp011775625
Arabian.Sea.Gulf.Of.Kutch.Sediments.PRJNA598416_GCA_011774465.1_ASM1177446v1	80.88	2.8	2.26882e+06	Bacteria;Pseudomonadota;Gammaproteobacteria;UBA4486;UBA4486;SZUA-592;SZUA-592 sp011772965
Arabian.Sea.Gulf.Of.Kutch.Sediments.PRJNA598416_GCA_011774835.1_ASM1177483v1	90.16	2.42	4.17093e+06	Bacteria;Gemmatimonadota;Gemmatimonadetes;KS3-K002;KS3-K002;KS3-K002;KS3-K002 sp011774835
Arabian.Sea.Gulf.Of.Kutch.Sediments.PRJNA598416_GCA_011775085.1_ASM1177508v1	90.95	1.08	4.495e+06	Bacteria;Pseudomonadota;Gammaproteobacteria;HK1;HK1;JAABYT01;JAABYT01 sp011775625
Arabian.Sea.Gulf.Of.Kutch.Sediments.PRJNA598416_GCA_011775475.1_ASM1177547v1	89.79	3.3	4.47145e+06	Bacteria;Pseudomonadota;Gammaproteobacteria;HK1;HK1;JAABYT01;JAABYT01 sp011775625
Arabian.Sea.Gulf.Of.Kutch.Sediments.PRJNA598416_GCA_011775625.1_ASM1177562v1	95.42	3.13	3.23209e+06	Bacteria;Pseudomonadota;Gammaproteobacteria;HK1;HK1;JAABYT01;JAABYT01 sp011775625
Arabian.Sea.Gulf.Of.Kutch.Sediments.PRJNA598416_GCA_011776145.1_ASM1177614v1	97.46	0.02	2.2359e+06	Bacteria;Pseudomonadota;Gammaproteobacteria;UBA4486;UBA4486;SZUA-592;SZUA-592 sp011772965
Arabian.Sea.Gulf.Of.Kutch.Sediments.PRJNA598416_GCA_011776355.1_ASM1177635v1	88.7	4.44	4.62174e+06	Bacteria;Pseudomonadota;Gammaproteobacteria;HK1;HK1;JAABYT01;JAABYT01 sp011775625
Arabian.Sea.Gulf.Of.Kutch.Sediments.PRJNA598416_GCA_011776645.1_ASM1177664v1	93.91	1.38	4.4246e+06	Bacteria;Pseudomonadota;Gammaproteobacteria;HK1;HK1;JAABYT01;JAABYT01 sp011775625
Arabian.Sea.Gulf.Of.Kutch.Sediments.PRJNA598416_GCA_011777005.1_ASM1177700v1	90.61	4.79	4.47704e+06	Bacteria;Pseudomonadota;Gammaproteobacteria;HK1;HK1;JAABYT01;JAABYT01 sp011775625
Arabian.Sea.Gulf.Of.Kutch.Sediments.PRJNA598416_GCA_011777315.1_ASM1177731v1	80.88	2.8	2.26882e+06	Bacteria;Pseudomonadota;Gammaproteobacteria;UBA4486;UBA4486;SZUA-592;SZUA-592 sp011772965
Arabian.Sea.Gulf.Of.Kutch.Sediments.PRJNA598416_GCA_011777335.1_ASM1177733v1	93.44	1.37	4.22515e+06	Bacteria;Pseudomonadota;Gammaproteobacteria;HK1;HK1;JAABYT01;JAABYT01 sp011775625
Arctic.Ocean.Grevesse2022.PRJEB57575_GCA_963576935.1	81.42	1.73	2.67628e+06	Bacteria;Gemmatimonadota;Gemmatimonadetes;Longimicrobiales;UBA6960;UBA1138;UBA1138 sp002313925
Arctic.Ocean.Grevesse2022.PRJEB57575_GCA_963577005.1	85.42	1.1	3.20513e+06	Bacteria;Acidobacteriota;UBA890;UBA890;UBA890;UBA890;UBA890 sp002722645
Arctic.Ocean.Grevesse2022.PRJEB57575_GCA_963577065.1	84.46	2.68	3.37003e+06	Bacteria;Chloroflexota;Dehalococcoidia;Tepidiformales;Tepidiformaceae;UBA2991
Arctic.Ocean.Grevesse2022.PRJEB57575_GCA_963577095.1	84.12	2.78	2.43213e+06	Bacteria;Pseudomonadota;Gammaproteobacteria;Pseudomonadales;HTCC2089;UBA11889;UBA11889 sp002313255
Arctic.Ocean.Grevesse2022.PRJEB57575_GCA_963577115.1	82.57	0.15	1.71435e+06	Archaea;Thermoplasmatota;Poseidoniia;Poseidoniales;Thalassarchaeaceae;MGIIb-O2;MGIIb-O2 sp004195525
Arctic.Ocean.Grevesse2022.PRJEB57575_GCA_963577125.1	85.46	0.03	1.00784e+06	Bacteria;Patescibacteria;Gracilibacteria;Peribacterales;Peribacteraceae;UBA2170
Arctic.Ocean.Grevesse2022.PRJEB57575_GCA_963577265.1	82.24	2.34	2.28027e+06	Bacteria;Gemmatimonadota;Gemmatimonadetes;Longimicrobiales;UBA6960;JAAXGI01
Arctic.Ocean.Grevesse2022.PRJEB57575_GCA_963577275.1	90.1	2.67	5.11449e+06	Bacteria;Planctomycetota;Planctomycetia;Pirellulales;Pirellulaceae;SAT2750
Arctic.Ocean.Grevesse2022.PRJEB57575_GCA_963577285.1	85.19	2.14	1.93775e+06	Bacteria;Chloroflexota;Dehalococcoidia;UBA1127;UBA1127;UBA1127
Arctic.Ocean.Grevesse2022.PRJEB57575_GCA_963577305.1	83.19	4.81	967422	Bacteria;Marinisomatota;Marinisomatia;Marinisomatales;Marinisomataceae;Marinisoma;Marinisoma sp002701645
Arctic.Ocean.Grevesse2022.PRJEB57575_GCA_963577375.1	83.76	3.61	2.89592e+06	Bacteria;Actinomycetota;Acidimicrobiia;Acidimicrobiales;TK06;UBA2110;UBA2110 sp002331465
Arctic.Ocean.Grevesse2022.PRJEB57575_GCA_963577395.1	88.04	0.22	1.99112e+06	Bacteria;Actinomycetota;Acidimicrobiia;Acidimicrobiales;MedAcidi-G1;UBA9410;UBA9410 sp913030665
Arctic.Ocean.Grevesse2022.PRJEB57575_GCA_963577415.1	88.61	2.85	2.73187e+06	Bacteria;Chloroflexota;UBA11872;UBA11872;VXNJ01
Arctic.Ocean.Grevesse2022.PRJEB57575_GCA_963577485.1	88.3	2.93	3.23297e+06	Bacteria;Planctomycetota;UBA8108;UBA1146;UBA1146;QNYK01
Arctic.Ocean.Grevesse2022.PRJEB57575_GCA_963577525.1	94.33	4.29	2.27564e+06	Bacteria;Chloroflexota;Dehalococcoidia;SAR202;UBA826;UBA11996;UBA11996 sp003228105
Arctic.Ocean.Grevesse2022.PRJEB57575_GCA_963577585.1	92.25	1.06	2.74154e+06	Bacteria;Pseudomonadota;Alphaproteobacteria;CADEGL01;CADEGL01;JABIRQ01
Arctic.Ocean.Grevesse2022.PRJEB57575_GCA_963577625.1	81.62	4.45	3.19486e+06	Bacteria;Actinomycetota;Acidimicrobiia;Acidimicrobiales;TK06;UBA9040;UBA9040 sp905182565
Arctic.Ocean.Grevesse2022.PRJEB57575_GCA_963577655.1	94.65	3.77	2.91089e+06	Bacteria;Acidobacteriota;Vicinamibacteria;Vicinamibacterales;UBA8438
Arctic.Ocean.Grevesse2022.PRJEB57575_GCA_963577665.1	92.25	1.64	1.97018e+06	Bacteria;Actinomycetota;Acidimicrobiia;Acidimicrobiales;MedAcidi-G1;UBA9410;UBA9410 sp014240365
Arctic.Ocean.Grevesse2022.PRJEB57575_GCA_963577695.1	86.16	2.3	5.08981e+06	Bacteria;Acidobacteriota;Vicinamibacteria;Vicinamibacterales;UBA8438;UBA8438
Arctic.Ocean.Grevesse2022.PRJEB57575_GCA_963577755.1	81.46	0.75	1.79496e+06	Bacteria;Pseudomonadota;Gammaproteobacteria;Burkholderiales;Methylophilaceae;GCA-2401735
Arctic.Ocean.Grevesse2022.PRJEB57575_GCA_963577805.1	80.42	4.22	6.82606e+06	Bacteria;Verrucomicrobiota;Verrucomicrobiae;Verrucomicrobiales;Akkermansiaceae;Roseibacillus_B
Arctic.Ocean.Grevesse2022.PRJEB57575_GCA_963577845.1	89.62	0.15	1.34933e+06	Archaea;Thermoplasmatota;Poseidoniia;MGIII;CG-Epi1;UBA8886
Arctic.Ocean.Grevesse2022.PRJEB57575_GCA_963577925.1	83.36	3.73	1.52312e+06	Bacteria;Pseudomonadota;Gammaproteobacteria;UBA11654;UBA11654;CACPJA01
Arctic.Ocean.Grevesse2022.PRJEB57575_GCA_963578055.1	91.87	1.19	5.44295e+06	Bacteria;Acidobacteriota;Vicinamibacteria;Bin61;SMYC01;SMYC01
Arctic.Ocean.Grevesse2022.PRJEB57575_GCA_963578085.1	87.67	3.08	2.67185e+06	Bacteria;Actinomycetota;Acidimicrobiia;Acidimicrobiales;TK06;UBA2110;UBA2110 sp002331465
Arctic.Ocean.Grevesse2022.PRJEB57575_GCA_963578105.1	91.5	3.61	6.25985e+06	Bacteria;Planctomycetota;Planctomycetia;Pirellulales;Pirellulaceae;GCA-2718815
Arctic.Ocean.Grevesse2022.PRJEB57575_GCA_963578135.1	98.49	1.37	4.36005e+06	Bacteria;Pseudomonadota;Alphaproteobacteria;Thalassobaculales;Thalassobaculaceae;JADHLJ01
Arctic.Ocean.Grevesse2022.PRJEB57575_GCA_963578165.1	82.37	3.01	2.64423e+06	Bacteria;Chloroflexota;UBA11872;UBA11872
Arctic.Ocean.Grevesse2022.PRJEB57575_GCA_963578205.1	89.06	3.33	2.27223e+06	Bacteria;Pseudomonadota;Gammaproteobacteria;Pseudomonadales;Porticoccaceae;HTCC2207;HTCC2207 sp905182275
Arctic.Ocean.Grevesse2022.PRJEB57575_GCA_963578445.1	93.66	4.13	5.92873e+06	Bacteria;Acidobacteriota;UBA6911;RPQK01;RPQK01
Arctic.Ocean.Grevesse2022.PRJEB57575_GCA_963578475.1	94.2	1.6	5.29659e+06	Bacteria;Acidobacteriota;Vicinamibacteria;Bin61;SMYC01;SMYC01
Arctic.Ocean.Grevesse2022.PRJEB57575_GCA_963578505.1	94.84	3.05	4.62763e+06	Bacteria;Myxococcota_A;UBA9160;UBA9160;UBA4427;JAZXM01;JAZXM01 sp012959665
Arctic.Ocean.Grevesse2022.PRJEB57575_GCA_963578555.1	94.31	0.95	2.98324e+06	Bacteria;Pseudomonadota;Gammaproteobacteria;Pseudomonadales;HTCC2089;UBA4421
Arctic.Ocean.Grevesse2022.PRJEB57575_GCA_963578565.1	88.37	0.79	1.84983e+06	Bacteria;Chloroflexota;Anaerolineae;Anaerolineales;UBA11657;CAJWGI01
Arctic.Ocean.Grevesse2022.PRJEB57575_GCA_963578575.1	81.49	0.58	1.27605e+06	Bacteria;Bacteroidota;Bacteroidia;Flavobacteriales;Flavobacteriaceae;Marisimplicoccus;Marisimplicoccus sp002729755
Arctic.Ocean.Grevesse2022.PRJEB57575_GCA_963578605.1	97.23	4.17	6.42025e+06	Bacteria;Planctomycetota;Planctomycetia;Pirellulales;Lacipirellulaceae;JAKVCB01
Arctic.Ocean.Grevesse2022.PRJEB57575_GCA_963578625.1	87.35	2.74	6.08468e+06	Bacteria;Verrucomicrobiota;Kiritimatiellia;SLOV01;SLOV01
Arctic.Ocean.Grevesse2022.PRJEB57575_GCA_963578675.1	96.89	0.06	476950	Bacteria;Patescibacteria;Paceibacteria;UBA6257;UBA11618;UBA11618
Arctic.Ocean.Grevesse2022.PRJEB57575_GCA_963578685.1	94.33	2.41	6.31721e+06	Bacteria;Planctomycetota;Planctomycetia;Planctomycetales;Planctomycetaceae;UBA8437
Arctic.Ocean.Grevesse2022.PRJEB57575_GCA_963578705.1	93.62	0.86	1.27375e+06	Archaea;Thermoplasmatota;Poseidoniia;MGIII;CG-Epi1;UBA8886
Arctic.Ocean.Grevesse2022.PRJEB57575_GCA_963578715.1	94.69	0.05	1.33597e+06	Bacteria;Pseudomonadota;Gammaproteobacteria;Pseudomonadales;Porticoccaceae;Porticoccus;Porticoccus sp905181945
Arctic.Ocean.Grevesse2022.PRJEB57575_GCA_963578725.1	94.0	0.27	2.916e+06	Bacteria;Acidobacteriota;Vicinamibacteria;Vicinamibacterales;UBA8438;NP936
Arctic.Ocean.Grevesse2022.PRJEB57575_GCA_963578815.1	99.77	0.41	5.28822e+06	Bacteria;Pseudomonadota;Gammaproteobacteria;Enterobacterales_A;Vibrionaceae;Vibrio;Vibrio splendidus
Arctic.Ocean.Grevesse2022.PRJEB57575_GCA_963578845.1	87.34	1.86	1.3009e+06	Archaea;Thermoplasmatota;Poseidoniia;MGIII;CG-Epi1;UBA8886
Arctic.Ocean.Grevesse2022.PRJEB57575_GCA_963578875.1	91.7	4.58	5.43253e+06	Bacteria;Planctomycetota;Planctomycetia;Planctomycetales;Planctomycetaceae;UBA8437
Arctic.Ocean.Grevesse2022.PRJEB57575_GCA_963579025.1	100.0	2.16	1.08256e+07	Bacteria;Planctomycetota;Planctomycetia;Planctomycetales;Planctomycetaceae
Arctic.Ocean.Grevesse2022.PRJEB57575_GCA_963579055.1	80.42	3.72	2.64153e+06	Bacteria;Gemmatimonadota;Gemmatimonadetes;Longimicrobiales;UBA6960;UBA822
Arctic.Ocean.Grevesse2022.PRJEB57575_GCA_963579095.1	82.4	2.86	2.49314e+06	Bacteria;Actinomycetota;Acidimicrobiia;Acidimicrobiales;MedAcidi-G1;S20-B6;S20-B6 sp002699725
Arctic.Ocean.Grevesse2022.PRJEB57575_GCA_963579135.1	92.46	3.53	2.95125e+06	Bacteria;Chloroflexota;Dehalococcoidia;UBA2963;UBA2963
Arctic.Ocean.Grevesse2022.PRJEB57575_GCA_963579145.1	97.99	3.3	6.70309e+06	Bacteria;Acidobacteriota;Terriglobia;Bryobacterales;UBA6623
Arctic.Ocean.Grevesse2022.PRJEB57575_GCA_963579235.1	92.59	0.99	2.78694e+06	Bacteria;Desulfobacterota_B;Binatia;UBA1149;UBA1149;UBA1149
Arctic.Ocean.Grevesse2022.PRJEB57575_GCA_963579285.1	87.27	4.33	3.20328e+06	Bacteria;Chloroflexota;Dehalococcoidia;SAR202;UBA11138;Casp-Chloro-G4
Arctic.Ocean.Grevesse2022.PRJEB57575_GCA_963579295.1	86.98	2.26	2.36386e+06	Bacteria;Pseudomonadota;Gammaproteobacteria;Pseudomonadales;Nitrincolaceae;ASP10-02a;ASP10-02a sp905182035
Arctic.Ocean.Grevesse2022.PRJEB57575_GCA_963579375.1	83.76	3.05	1.8513e+06	Bacteria;Pseudomonadota;Gammaproteobacteria;Burkholderiales;Methylophilaceae;GCA-2401735
Arctic.Ocean.Grevesse2022.PRJEB57575_GCA_963579435.1	88.18	0.86	2.20322e+06	Bacteria;Pseudomonadota;Gammaproteobacteria;Pseudomonadales;Porticoccaceae;HTCC2207;HTCC2207 sp905182275
Arctic.Ocean.Grevesse2022.PRJEB57575_GCA_963579555.1	92.64	2.21	5.0213e+06	Bacteria;Planctomycetota;UBA8108;UBA8108;UBA8108;UBA8108
Arctic.Ocean.Grevesse2022.PRJEB57575_GCA_963579625.1	94.02	3.81	2.90149e+06	Bacteria;Gemmatimonadota;Gemmatimonadetes;Longimicrobiales;UBA6960;JAAXGI01
Arctic.Ocean.Grevesse2022.PRJEB57575_GCA_963579735.1	93.86	1.9	5.30651e+06	Bacteria;Acidobacteriota;Vicinamibacteria;Vicinamibacterales;UBA8438
Arctic.Ocean.Grevesse2022.PRJEB57575_GCA_963579845.1	96.53	0.43	1.39365e+06	Bacteria;Chloroflexota;Dehalococcoidia;UBA2963;UBA2963
Arctic.Ocean.Grevesse2022.PRJEB57575_GCA_963579905.1	94.93	3.85	6.01525e+06	Bacteria;Acidobacteriota;UBA6911;RPQK01;RPQK01
Arctic.Ocean.Grevesse2022.PRJEB57575_GCA_963579945.1	93.29	1.7	2.90039e+06	Bacteria;Actinomycetota;Acidimicrobiia;Acidimicrobiales;TK06;UBA2110;UBA2110 sp002331465
Arctic.Ocean.Grevesse2022.PRJEB57575_GCA_963580005.1	88.69	2.49	6.26448e+06	Bacteria;Planctomycetota;Planctomycetia;Planctomycetales;Planctomycetaceae;UBA8437
Arctic.Ocean.Grevesse2022.PRJEB57575_GCA_963580015.1	90.89	1.47	1.98086e+06	Bacteria;Actinomycetota;Acidimicrobiia;Acidimicrobiales;MedAcidi-G1;UBA9410;UBA9410 sp014240365
Arctic.Ocean.Grevesse2022.PRJEB57575_GCA_963580065.1	91.43	4.06	1.41021e+06	Archaea;Thermoplasmatota;Poseidoniia;MGIII;CG-Epi1;CG-Epi1
Arctic.Ocean.Grevesse2022.PRJEB57575_GCA_963580095.1	92.51	4.48	5.21042e+06	Bacteria;Verrucomicrobiota;Lentisphaeria;JABSQK01;CAJWLW01;CAJWLW01
Arctic.Ocean.Grevesse2022.PRJEB57575_GCA_963580245.1	90.71	0.68	5.17424e+06	Bacteria;Sumerlaeota;Sumerlaeia;MVZB01;MVZB01
Arctic.Ocean.Grevesse2022.PRJEB57575_GCA_963580305.1	82.34	0.88	2.28295e+06	Bacteria;Gemmatimonadota;Gemmatimonadetes;Longimicrobiales;UBA6960
Arctic.Ocean.Grevesse2022.PRJEB57575_GCA_963580345.1	89.26	2.35	6.34581e+06	Bacteria;Verrucomicrobiota;Verrucomicrobiae;Verrucomicrobiales;Akkermansiaceae;Roseibacillus_B
Arctic.Ocean.Grevesse2022.PRJEB57575_GCA_963580425.1	92.78	0.0	1.97628e+06	Archaea;Thermoplasmatota;Poseidoniia;Poseidoniales;Thalassarchaeaceae;JAKUTA01
Arctic.Ocean.Grevesse2022.PRJEB57575_GCA_963580485.1	100.0	0.16	2.3317e+06	Bacteria;Pseudomonadota;Gammaproteobacteria;Pseudomonadales;Porticoccaceae;HTCC2207;HTCC2207 sp014381985
Arctic.Ocean.Grevesse2022.PRJEB57575_GCA_963580625.1	82.97	2.35	2.62916e+06	Bacteria;Chloroflexota;Dehalococcoidia;UBA1151;UBA1151;GCA-2730555
Arctic.Ocean.Grevesse2022.PRJEB57575_GCA_963580635.1	94.16	3.97	5.28762e+06	Bacteria;Acidobacteriota;Vicinamibacteria;Vicinamibacterales;UBA8438
Arctic.Ocean.Grevesse2022.PRJEB57575_GCA_963580665.1	95.33	1.04	1.348e+06	Bacteria;Chloroflexota;Dehalococcoidia;UBA2985;UBA2985;VEXC01
Arctic.Ocean.Grevesse2022.PRJEB57575_GCA_963580845.1	82.27	0.69	2.1489e+06	Archaea;Thermoplasmatota;Poseidoniia;Poseidoniales;Thalassarchaeaceae
Arctic.Ocean.Grevesse2022.PRJEB57575_GCA_963580875.1	96.12	1.14	1.36705e+06	Bacteria;Chloroflexota;Dehalococcoidia;UBA2985;UBA2985;VEXC01
Arctic.Ocean.Grevesse2022.PRJEB57575_GCA_963580985.1	80.57	0.75	2.04763e+06	Bacteria;Actinomycetota;Acidimicrobiia;Acidimicrobiales;MedAcidi-G1;UBA9410;UBA9410 sp014240365
Arctic.Ocean.Grevesse2022.PRJEB57575_GCA_963581085.1	89.01	1.28	2.17322e+06	Bacteria;Actinomycetota;Acidimicrobiia;Acidimicrobiales;JAHEJN01;JAHEJN01
Arctic.Ocean.Grevesse2022.PRJEB57575_GCA_963581125.1	84.61	0.39	1.88864e+06	Bacteria;Actinomycetota;Acidimicrobiia;Acidimicrobiales;MedAcidi-G1;UBA9410;UBA9410 sp014240365
Arctic.Ocean.Grevesse2022.PRJEB57575_GCA_963581185.1	91.1	1.25	5.55862e+06	Bacteria;Planctomycetota;Planctomycetia;Pirellulales;Pirellulaceae;SAT2750
Arctic.Ocean.Grevesse2022.PRJEB57575_GCA_963581215.1	83.69	0.13	1.75439e+06	Archaea;Thermoplasmatota;Poseidoniia;Poseidoniales;Thalassarchaeaceae;MGIIb-O2;MGIIb-O2 sp004195525
Arctic.Ocean.Grevesse2022.PRJEB57575_GCA_963581225.1	96.28	0.8	2.64818e+06	Bacteria;Pseudomonadota;Gammaproteobacteria;UBA6522;UBA6522;SMWC01
Arctic.Ocean.Grevesse2022.PRJEB57575_GCA_963581245.1	81.03	3.58	2.64256e+06	Bacteria;Pseudomonadota;Gammaproteobacteria;UBA6522;UBA6522;UBA6522
Arctic.Ocean.Grevesse2022.PRJEB57575_GCA_963581365.1	81.82	4.34	2.45659e+06	Bacteria;Pseudomonadota;Gammaproteobacteria;Pseudomonadales;Nitrincolaceae;ASP10-02a;ASP10-02a sp905182035
Arctic.Ocean.Grevesse2022.PRJEB57575_GCA_963581385.1	87.54	1.26	1.90699e+06	Bacteria;Marinisomatota;Marinisomatia;Marinisomatales;TCS55;TCS55;TCS55 sp002715035
Arctic.Ocean.Grevesse2022.PRJEB57575_GCA_963581435.1	94.3	2.46	7.76148e+06	Bacteria;Planctomycetota;Planctomycetia;Planctomycetales;Planctomycetaceae;JABISG01
Arctic.Ocean.Grevesse2022.PRJEB57575_GCA_963581475.1	86.51	3.88	5.24264e+06	Bacteria;Planctomycetota;Planctomycetia;Pirellulales;Lacipirellulaceae;JAKVCB01
Arctic.Ocean.Grevesse2022.PRJEB57575_GCA_963581525.1	81.67	0.81	2.40634e+06	Bacteria;Actinomycetota;Acidimicrobiia;Acidimicrobiales;MedAcidi-G1;S20-B6;S20-B6 sp002699725
Arctic.Ocean.Grevesse2022.PRJEB57575_GCA_963581535.1	85.07	2.7	3.18736e+06	Bacteria;Actinomycetota;Acidimicrobiia;Acidimicrobiales;TK06;UBA2110;UBA2110 sp012960315
Arctic.Ocean.Grevesse2022.PRJEB57575_GCA_963581585.1	95.47	3.44	7.81561e+06	Bacteria;Planctomycetota;Planctomycetia;Planctomycetales;Planctomycetaceae;S139-18
Arctic.Ocean.Grevesse2022.PRJEB57575_GCA_963581725.1	82.91	0.07	1.40381e+06	Archaea;Thermoproteota;Nitrososphaeria;Nitrososphaerales;Nitrosopumilaceae;Nitrosopumilus;Nitrosopumilus sp002317795
Arctic.Ocean.Grevesse2022.PRJEB57575_GCA_963581815.1	80.54	1.38	1.48046e+06	Archaea;Thermoplasmatota;Poseidoniia;Poseidoniales;Thalassarchaeaceae;Thalassarchaeum;Thalassarchaeum sp002507125
Arctic.Ocean.Grevesse2022.PRJEB57575_GCA_963581865.1	94.17	1.94	5.48264e+06	Bacteria;Acidobacteriota;Vicinamibacteria;Bin61;SMYC01;SMYC01
Arctic.Ocean.Grevesse2022.PRJEB57575_GCA_963581905.1	86.98	3.58	2.91837e+06	Bacteria;Chloroflexota;Dehalococcoidia;SAR202;UBA11138;Casp-Chloro-G4
Arctic.Ocean.Grevesse2022.PRJEB57575_GCA_963581925.1	93.48	4.35	2.72879e+06	Bacteria;Actinomycetota;Acidimicrobiia;Acidimicrobiales;TK06;UBA2110;UBA2110 sp002331465
Arctic.Ocean.Grevesse2022.PRJEB57575_GCA_963581945.1	95.37	0.44	2.24301e+06	Bacteria;Pseudomonadota;Gammaproteobacteria;Methylococcales;Methylomonadaceae;QPIN01
Arctic.Ocean.Grevesse2022.PRJEB57575_GCA_963582075.1	80.45	3.93	2.89624e+06	Bacteria;Pseudomonadota;Gammaproteobacteria;Arenicellales;UBA868;UBA868
Arctic.Ocean.Grevesse2022.PRJEB57575_GCA_963582335.1	97.26	0.22	493453	Bacteria;Patescibacteria;Paceibacteria;UBA6257;UBA11618;UBA11618
Arctic.Ocean.Grevesse2022.PRJEB57575_GCA_963582405.1	88.86	1.51	2.25859e+06	Bacteria;Gemmatimonadota;Gemmatimonadetes;Longimicrobiales;UBA6960
Arctic.Ocean.Grevesse2022.PRJEB57575_GCA_963582465.1	84.09	0.09	1.96992e+06	Bacteria;Actinomycetota;Acidimicrobiia;Acidimicrobiales;MedAcidi-G1;UBA9410;UBA9410 sp014240365
Arctic.Ocean.Grevesse2022.PRJEB57575_GCA_963582605.1	83.62	2.21	1.82879e+06	Bacteria;Marinisomatota;Marinisomatia;Marinisomatales;TCS55;TCS55;TCS55 sp002715035
Arctic.Ocean.Grevesse2022.PRJEB57575_GCA_963582685.1	93.48	0.17	1.89727e+06	Archaea;Thermoplasmatota;Poseidoniia;Poseidoniales;Thalassarchaeaceae
Arctic.Ocean.Grevesse2022.PRJEB57575_GCA_963582695.1	81.58	3.04	3.13329e+06	Bacteria;Actinomycetota;Acidimicrobiia;Acidimicrobiales;TK06;UBA2110;UBA2110 sp012960315
Arctic.Ocean.Grevesse2022.PRJEB57575_GCA_963582725.1	82.56	0.15	2.13198e+06	Archaea;Thermoplasmatota;Poseidoniia;Poseidoniales;Thalassarchaeaceae
Arctic.Ocean.Grevesse2022.PRJEB57575_GCA_963582735.1	81.22	0.1	1.74792e+06	Bacteria;Chloroflexota;Anaerolineae;Anaerolineales;UBA11657;CAJWGI01
Arctic.Ocean.Grevesse2022.PRJEB57575_GCA_963582745.1	87.82	1.86	2.69934e+06	Bacteria;Desulfobacterota_B;Binatia;UBA1149;UBA1149;UBA1149
Arctic.Ocean.Grevesse2022.PRJEB57575_GCA_963582935.1	92.71	1.46	1.91546e+06	Bacteria;Pseudomonadota;Gammaproteobacteria;Francisellales;Francisellaceae
Arctic.Ocean.Grevesse2022.PRJEB57575_GCA_963582945.1	82.9	3.77	2.18928e+06	Bacteria;Actinomycetota;Acidimicrobiia;Acidimicrobiales;MedAcidi-G1;S20-B6;S20-B6 sp002699725
Arctic.Ocean.Grevesse2022.PRJEB57575_GCA_963582985.1	97.86	0.74	1.05704e+06	Bacteria;Patescibacteria;Gracilibacteria;Peribacterales;Peribacteraceae;UBA2170
Arctic.Ocean.Grevesse2022.PRJEB57575_GCA_963583025.1	90.9	2.76	3.15736e+06	Bacteria;Myxococcota_A;UBA9160;UBA9160;CAJXIC01;CAJXIC01;CAJXIC01 sp913054385
Arctic.Ocean.Grevesse2022.PRJEB57575_GCA_963583125.1	83.6	2.73	2.64529e+06	Bacteria;Pseudomonadota;Gammaproteobacteria;Pseudomonadales;Porticoccaceae;HTCC2207;HTCC2207 sp905182855
Arctic.Ocean.Grevesse2022.PRJEB57575_GCA_963583165.1	92.51	1.62	2.79092e+06	Bacteria;Chloroflexota;Dehalococcoidia;UBA2963;UBA2963
Arctic.Ocean.Grevesse2022.PRJEB57575_GCA_963583215.1	80.51	1.64	1.98777e+06	Bacteria;Campylobacterota;Campylobacteria;Campylobacterales;Sulfurovaceae;Sulfurovum
Arctic.Ocean.Grevesse2022.PRJEB57575_GCA_963583295.1	93.03	0.29	458092	Bacteria;Patescibacteria;Paceibacteria;Paceibacterales;UBA10102;01-FULL-49-22b;01-FULL-49-22b sp913054235
Arctic.Ocean.Grevesse2022.PRJEB57575_GCA_963583315.1	86.21	1.38	1.41645e+06	Bacteria;Bacteroidota;Bacteroidia;Flavobacteriales;Schleiferiaceae;UBA3442;UBA3442 sp002378565
Arctic.Ocean.Grevesse2022.PRJEB57575_GCA_963583345.1	89.91	4.22	2.39843e+06	Bacteria;Pseudomonadota;Gammaproteobacteria;Pseudomonadales;Nitrincolaceae;ASP10-02a;ASP10-02a sp905182035
Arctic.Ocean.Grevesse2022.PRJEB57575_GCA_963583475.1	91.32	1.56	2.74598e+06	Bacteria;Pseudomonadota;Gammaproteobacteria;Pseudomonadales;Porticoccaceae;HTCC2207;HTCC2207 sp905181925
Arctic.Ocean.Grevesse2022.PRJEB57575_GCA_963583765.1	86.39	0.98	2.17289e+06	Archaea;Thermoplasmatota;Poseidoniia;Poseidoniales;Poseidoniaceae;MGIIa-L1;MGIIa-L1 sp905182125
Arctic.Ocean.Grevesse2022.PRJEB57575_GCA_963583775.1	90.77	3.18	2.79682e+06	Bacteria;Actinomycetota;Acidimicrobiia;Acidimicrobiales;TK06;UBA2110;UBA2110 sp002331465
Arctic.Ocean.Grevesse2022.PRJEB57575_GCA_963693575.1	82.89	0.62	1.96584e+06	Bacteria;Actinomycetota;Acidimicrobiia;Acidimicrobiales;MedAcidi-G1;UBA9410;UBA9410 sp014240365
Arctic.Ocean.Grevesse2022.PRJEB57575_GCA_963693745.1	97.98	0.05	1.31264e+06	Bacteria;Pseudomonadota;Gammaproteobacteria;Pseudomonadales;Porticoccaceae;Porticoccus;Porticoccus sp905181945
Arctic.Ocean.Grevesse2022.PRJEB57575_GCA_963693795.1	90.5	2.2	1.29937e+06	Bacteria;Pseudomonadota;Gammaproteobacteria;Pseudomonadales;Porticoccaceae;Porticoccus;Porticoccus sp905181945
Arctic.Ocean.Grevesse2022.PRJEB57575_GCA_963693895.1	83.93	0.29	2.21919e+06	Archaea;Thermoplasmatota;Poseidoniia;Poseidoniales;Poseidoniaceae;MGIIa-L1;MGIIa-L1 sp905182125
Arctic.Ocean.Grevesse2022.PRJEB57575_GCA_963693975.1	89.0	1.64	1.3622e+06	Bacteria;Pseudomonadota;Gammaproteobacteria;Pseudomonadales;Porticoccaceae;Porticoccus;Porticoccus sp905181945
Arctic.Ocean.Grevesse2022.PRJEB57575_GCA_963694025.1	86.33	0.16	2.15345e+06	Bacteria;Pseudomonadota;Gammaproteobacteria;Pseudomonadales;Porticoccaceae;HTCC2207;HTCC2207 sp905182275
Arctic.Ocean.Grevesse2022.PRJEB57575_GCA_963694325.1	84.28	0.07	2.11067e+06	Archaea;Thermoplasmatota;Poseidoniia;Poseidoniales;Thalassarchaeaceae
Arctic.Ocean.Grevesse2022.PRJEB57575_GCA_963694335.1	94.83	1.17	1.3441e+06	Bacteria;Chloroflexota;Dehalococcoidia;UBA2985;UBA2985;VEXC01
Arctic.Ocean.Grevesse2022.PRJEB57575_GCA_963694385.1	98.65	0.02	991599	Bacteria;Patescibacteria;Gracilibacteria;Peribacterales;Peribacteraceae;UBA2170
Arctic.Ocean.Grevesse2022.PRJEB57575_GCA_963694415.1	95.21	1.35	1.34765e+06	Bacteria;Chloroflexota;Dehalococcoidia;UBA2985;UBA2985;JACQTZ01
Arctic.Ocean.Grevesse2022.PRJEB57575_GCA_963694535.1	92.97	3.49	2.07365e+06	Bacteria;Chloroflexota;Dehalococcoidia;UBA2979;UBA2979;UBA2979
Arctic.Ocean.Grevesse2022.PRJEB57575_GCA_963694735.1	83.26	0.09	1.73715e+06	Archaea;Thermoplasmatota;Poseidoniia;Poseidoniales;Thalassarchaeaceae;MGIIb-O2;MGIIb-O2 sp004195525
Arctic.Ocean.Grevesse2022.PRJEB57575_GCA_963694745.1	85.75	1.37	928639	Bacteria;Patescibacteria;Gracilibacteria;Peribacterales;Peribacteraceae;UBA2170;UBA2170 sp018662075
Arctic.Ocean.Grevesse2022.PRJEB57575_GCA_963694765.1	87.96	1.22	1.87535e+06	Bacteria;Pseudomonadota;Gammaproteobacteria;Burkholderiales;Methylophilaceae;GCA-2401735
Arctic.Ocean.Seawater.TARA.Royo2021_TOA-bin-1034	81.84	0.09	1.64915e+06	Bacteria;Pseudomonadota;Gammaproteobacteria;UBA11654;UBA11654;CACPJA01
Arctic.Ocean.Seawater.TARA.Royo2021_TOA-bin-1045	96.86	0.15	1.97609e+06	Bacteria;Bacteroidota;Bacteroidia;Flavobacteriales;Flavobacteriaceae;BACL21;BACL21 sp002384055
Arctic.Ocean.Seawater.TARA.Royo2021_TOA-bin-105	97.98	4.1	4.08524e+06	Bacteria;Verrucomicrobiota;Verrucomicrobiae;Verrucomicrobiales;Akkermansiaceae;SW10;SW10 sp002323895
Arctic.Ocean.Seawater.TARA.Royo2021_TOA-bin-1089	85.46	0.05	2.02027e+06	Bacteria;Actinomycetota;Acidimicrobiia;Acidimicrobiales;MedAcidi-G1;MedAcidi-G2B
Arctic.Ocean.Seawater.TARA.Royo2021_TOA-bin-1100	87.97	3.93	3.48955e+06	Bacteria;Planctomycetota;Planctomycetia;Pirellulales;UBA7805;UBA7805
Arctic.Ocean.Seawater.TARA.Royo2021_TOA-bin-1131	94.74	0.05	1.99295e+06	Bacteria;Pseudomonadota;Gammaproteobacteria;Pseudomonadales;Pseudohongiellaceae;UBA5109
Arctic.Ocean.Seawater.TARA.Royo2021_TOA-bin-1181	95.57	0.02	3.48304e+06	Bacteria;Verrucomicrobiota;Verrucomicrobiae;Verrucomicrobiales;Akkermansiaceae;Luteolibacter;Luteolibacter sp905182475
Arctic.Ocean.Seawater.TARA.Royo2021_TOA-bin-1187	94.55	4.14	1.45963e+06	Bacteria;Pseudomonadota;Alphaproteobacteria;TMED25;TMED25;CAJIYR01;CAJIYR01 sp905181735
Arctic.Ocean.Seawater.TARA.Royo2021_TOA-bin-1218	93.62	0.05	2.33291e+06	Bacteria;Pseudomonadota;Gammaproteobacteria;Pseudomonadales;Porticoccaceae;HTCC2207;HTCC2207 sp001438605
Arctic.Ocean.Seawater.TARA.Royo2021_TOA-bin-1227	99.93	1.69	3.54225e+06	Bacteria;Pseudomonadota;Gammaproteobacteria;Burkholderiales;Burkholderiaceae_B;Aquabacterium;Aquabacterium commune
Arctic.Ocean.Seawater.TARA.Royo2021_TOA-bin-1229	97.35	3.09	2.86504e+06	Bacteria;Gemmatimonadota;Gemmatimonadetes;Longimicrobiales;UBA6960;UBA1138
Arctic.Ocean.Seawater.TARA.Royo2021_TOA-bin-123	85.7	2.26	2.37447e+06	Bacteria;Pseudomonadota;Gammaproteobacteria;Pseudomonadales;Porticoccaceae;HTCC2207
Arctic.Ocean.Seawater.TARA.Royo2021_TOA-bin-1235	89.68	1.25	2.78777e+06	Bacteria;Pseudomonadota;Gammaproteobacteria;Pseudomonadales;Pseudohongiellaceae;UBA9145;UBA9145 sp002712055
Arctic.Ocean.Seawater.TARA.Royo2021_TOA-bin-1244	85.23	0.41	2.39943e+06	Bacteria;Bacteroidota;Bacteroidia;Flavobacteriales;Flavobacteriaceae;Polaribacter
Arctic.Ocean.Seawater.TARA.Royo2021_TOA-bin-1280	94.09	0.0	2.98848e+06	Bacteria;Verrucomicrobiota;Verrucomicrobiae;Verrucomicrobiales;Akkermansiaceae
Arctic.Ocean.Seawater.TARA.Royo2021_TOA-bin-1293	85.89	1.99	2.11861e+06	Archaea;Thermoplasmatota;Poseidoniia;Poseidoniales;Thalassarchaeaceae;MGIIb-Q1
Arctic.Ocean.Seawater.TARA.Royo2021_TOA-bin-13	92.73	1.43	4.18992e+06	Bacteria;Verrucomicrobiota;Verrucomicrobiae;Opitutales;Opitutaceae;JAKYXN01
Arctic.Ocean.Seawater.TARA.Royo2021_TOA-bin-1314	93.97	2.45	2.57395e+06	Bacteria;Pseudomonadota;Gammaproteobacteria;Pseudomonadales;Porticoccaceae;HTCC2207;HTCC2207 sp002382445
Arctic.Ocean.Seawater.TARA.Royo2021_TOA-bin-1324	86.14	1.2	1.3087e+06	Bacteria;Bacteroidota;Bacteroidia;Flavobacteriales;Flavobacteriaceae;Marisimplicoccus;Marisimplicoccus sp002729755
Arctic.Ocean.Seawater.TARA.Royo2021_TOA-bin-134	83.72	0.18	2.66738e+06	Bacteria;Pseudomonadota;Gammaproteobacteria;Pseudomonadales;Pseudohongiellaceae;UBA9145;UBA9145 sp001438145
Arctic.Ocean.Seawater.TARA.Royo2021_TOA-bin-1341	84.88	0.09	3.28447e+06	Bacteria;Pseudomonadota;Alphaproteobacteria;Rhodobacterales;Rhodobacteraceae;SW4
Arctic.Ocean.Seawater.TARA.Royo2021_TOA-bin-1345	92.41	3.52	2.14758e+06	Bacteria;Actinomycetota;Actinomycetia;Nanopelagicales;S36-B12;UBA4592;UBA4592 sp002365735
Arctic.Ocean.Seawater.TARA.Royo2021_TOA-bin-1363	90.82	3.44	1.47195e+06	Bacteria;Bacteroidota;Bacteroidia;Flavobacteriales;BACL11;DUAL01;DUAL01 sp012960835
Arctic.Ocean.Seawater.TARA.Royo2021_TOA-bin-1366	82.1	0.2	1.70442e+06	Archaea;Thermoplasmatota;Poseidoniia;Poseidoniales;Thalassarchaeaceae;MGIIb-O1;MGIIb-O1 sp002498525
Arctic.Ocean.Seawater.TARA.Royo2021_TOA-bin-1371	81.76	0.38	2.48322e+06	Bacteria;Pseudomonadota;Alphaproteobacteria;Rhodobacterales;Rhodobacteraceae;Planktomarina;Planktomarina sp905181815
Arctic.Ocean.Seawater.TARA.Royo2021_TOA-bin-1385	87.58	2.83	1.47191e+06	Bacteria;Chloroflexota;Dehalococcoidia;SAR202;UBA826;UBA826
Arctic.Ocean.Seawater.TARA.Royo2021_TOA-bin-1457	92.65	1.8	4.45051e+06	Bacteria;Verrucomicrobiota;Verrucomicrobiae;Verrucomicrobiales;DEV007;CACIUL01
Arctic.Ocean.Seawater.TARA.Royo2021_TOA-bin-1464	97.57	4.21	1.61254e+06	Bacteria;Pseudomonadota;Gammaproteobacteria;Woeseiales;Woeseiaceae;SP4260
Arctic.Ocean.Seawater.TARA.Royo2021_TOA-bin-1481	95.99	0.77	4.85501e+06	Bacteria;Pseudomonadota;Gammaproteobacteria;Ga0077536;Ga0077536
Arctic.Ocean.Seawater.TARA.Royo2021_TOA-bin-1482	82.23	0.18	1.75381e+06	Archaea;Thermoplasmatota;Poseidoniia;Poseidoniales;Thalassarchaeaceae;MGIIb-O1;MGIIb-O1 sp8684u
Arctic.Ocean.Seawater.TARA.Royo2021_TOA-bin-1491	98.42	4.11	1.83849e+06	Bacteria;Bacteroidota;Bacteroidia;Flavobacteriales;Flavobacteriaceae;GCA-2719315
Arctic.Ocean.Seawater.TARA.Royo2021_TOA-bin-1492	93.79	4.02	2.3017e+06	Bacteria;Chloroflexota;Dehalococcoidia;SAR202;UBA826;UBA11996;UBA11996 sp009392675
Arctic.Ocean.Seawater.TARA.Royo2021_TOA-bin-150	92.93	4.57	3.61163e+06	Bacteria;Pseudomonadota;Alphaproteobacteria;Rhodobacterales;Rhodobacteraceae;Ascidiaceihabitans
Arctic.Ocean.Seawater.TARA.Royo2021_TOA-bin-1514	96.26	3.66	4.32057e+06	Bacteria;Pseudomonadota;Gammaproteobacteria;Ga0077536;Ga0077536;UBA11873
Arctic.Ocean.Seawater.TARA.Royo2021_TOA-bin-1531	92.0	3.95	2.21702e+06	Bacteria;Bacteroidota;Bacteroidia;Flavobacteriales;Flavobacteriaceae;MAG-120531;MAG-120531 sp000173115
Arctic.Ocean.Seawater.TARA.Royo2021_TOA-bin-1557	95.34	4.62	4.0071e+06	Bacteria;Pseudomonadota;Gammaproteobacteria;Woeseiales;Woeseiaceae;SZUA-117;SZUA-117 sp018701055
Arctic.Ocean.Seawater.TARA.Royo2021_TOA-bin-1562	99.19	1.2	3.4887e+06	Bacteria;Pseudomonadota;Alphaproteobacteria;Rhodospirillales;Rhodospirillaceae
Arctic.Ocean.Seawater.TARA.Royo2021_TOA-bin-1578	93.77	0.47	549418	Bacteria;Pseudomonadota;Alphaproteobacteria;Rickettsiales;Midichloriaceae
Arctic.Ocean.Seawater.TARA.Royo2021_TOA-bin-1581	91.25	0.2	1.84299e+06	Bacteria;Pseudomonadota;Gammaproteobacteria;SAR86
Arctic.Ocean.Seawater.TARA.Royo2021_TOA-bin-1588	93.46	0.89	2.72502e+06	Bacteria;Nitrospinota;Nitrospinia;Nitrospinales;Nitrospinaceae;LS-NOB;LS-NOB sp003545625
Arctic.Ocean.Seawater.TARA.Royo2021_TOA-bin-161	84.97	1.02	2.35444e+06	Bacteria;Chloroflexota;Dehalococcoidia;UBA1151;UBA1151;GCA-2730555;GCA-2730555 sp014239685
Arctic.Ocean.Seawater.TARA.Royo2021_TOA-bin-1613	96.99	1.36	4.69829e+06	Bacteria;Bdellovibrionota;Bdellovibrionia;Bdellovibrionales;Bdellovibrionaceae;UBA2316
Arctic.Ocean.Seawater.TARA.Royo2021_TOA-bin-1625	85.15	0.39	2.47053e+06	Bacteria;Marinisomatota;Marinisomatia;Marinisomatales;UBA1611;GCA-002717915
Arctic.Ocean.Seawater.TARA.Royo2021_TOA-bin-1652	81.5	3.28	2.18022e+06	Archaea;Thermoplasmatota;Poseidoniia;Poseidoniales;Poseidoniaceae;MGIIa-L1
Arctic.Ocean.Seawater.TARA.Royo2021_TOA-bin-1658	88.22	0.93	1.58112e+06	Archaea;Thermoplasmatota;Poseidoniia;Poseidoniales;Thalassarchaeaceae;MGIIb-O3;MGIIb-O3 sp004195615
Arctic.Ocean.Seawater.TARA.Royo2021_TOA-bin-1663	80.05	0.26	1.25919e+06	Bacteria;Pseudomonadota;Alphaproteobacteria;TMED25;TMED25;CAJIYR01;CAJIYR01 sp018651345
Arctic.Ocean.Seawater.TARA.Royo2021_TOA-bin-1667	85.32	3.43	4.41973e+06	Bacteria;Myxococcota_A;UBA9160;UBA9160;UBA4427;JAZXM01
Arctic.Ocean.Seawater.TARA.Royo2021_TOA-bin-1671	86.14	0.55	2.28946e+06	Archaea;Thermoplasmatota;Poseidoniia;Poseidoniales;Poseidoniaceae;UBA60
Arctic.Ocean.Seawater.TARA.Royo2021_TOA-bin-1683	93.09	2.23	2.90657e+06	Bacteria;Bacteroidota;Bacteroidia;Flavobacteriales;GCA-002722245
Arctic.Ocean.Seawater.TARA.Royo2021_TOA-bin-1685	87.09	2.62	2.76818e+06	Bacteria;Pseudomonadota;Gammaproteobacteria;Pseudomonadales;Nitrincolaceae;ASP10-02a
Arctic.Ocean.Seawater.TARA.Royo2021_TOA-bin-1703	87.03	1.91	1.88111e+06	Bacteria;Pseudomonadota;Gammaproteobacteria;SAR86
Arctic.Ocean.Seawater.TARA.Royo2021_TOA-bin-1713	82.17	2.67	1.59151e+06	Archaea;Thermoplasmatota;Poseidoniia;Poseidoniales;Thalassarchaeaceae;Thalassarchaeum;Thalassarchaeum sp002698225
Arctic.Ocean.Seawater.TARA.Royo2021_TOA-bin-1718	95.21	3.08	1.93075e+06	Bacteria;Planctomycetota;Phycisphaerae;Phycisphaerales;SM1A02;GCA-002718515;GCA-002718515 sp018665385
Arctic.Ocean.Seawater.TARA.Royo2021_TOA-bin-1722	85.21	0.96	2.06102e+06	Bacteria;Marinisomatota;Marinisomatia;Marinisomatales;UBA1611;TMED80
Arctic.Ocean.Seawater.TARA.Royo2021_TOA-bin-1744	88.77	0.67	1.53424e+06	Archaea;Thermoplasmatota;Poseidoniia;Poseidoniales;Thalassarchaeaceae;MGIIb-O3;MGIIb-O3 sp004195615
Arctic.Ocean.Seawater.TARA.Royo2021_TOA-bin-1753	98.52	1.75	2.16869e+06	Bacteria;Bacteroidota;Bacteroidia;Chitinophagales;UBA8649;JAFMKE01
Arctic.Ocean.Seawater.TARA.Royo2021_TOA-bin-1762	83.56	1.83	4.10419e+06	Bacteria;Pseudomonadota;Gammaproteobacteria;Enterobacterales_A;Alteromonadaceae;Colwellia;Colwellia sp003545415
Arctic.Ocean.Seawater.TARA.Royo2021_TOA-bin-1763	94.77	1.02	2.59393e+06	Bacteria;Gemmatimonadota;Gemmatimonadetes;Longimicrobiales;UBA6960;UBA1138;UBA1138 sp002313925
Arctic.Ocean.Seawater.TARA.Royo2021_TOA-bin-177	87.97	2.72	2.07443e+06	Bacteria;Actinomycetota;Acidimicrobiia;Acidimicrobiales;MedAcidi-G1;MedAcidi-G2B;MedAcidi-G2B sp000817115
Arctic.Ocean.Seawater.TARA.Royo2021_TOA-bin-1773	89.5	4.19	2.97376e+06	Bacteria;Bacteroidota;Bacteroidia;Flavobacteriales;Flavobacteriaceae;SCGC-AAA160-P02
Arctic.Ocean.Seawater.TARA.Royo2021_TOA-bin-1789	99.67	1.11	3.41193e+06	Bacteria;Pseudomonadota;Gammaproteobacteria;Pseudomonadales;Halieaceae;Halioglobus;Halioglobus sp913061115
Arctic.Ocean.Seawater.TARA.Royo2021_TOA-bin-1802	85.05	3.36	1.28637e+06	Bacteria;Pseudomonadota;Gammaproteobacteria;Burkholderiales;Methylophilaceae;BACL14;BACL14 sp013205275
Arctic.Ocean.Seawater.TARA.Royo2021_TOA-bin-1852	82.29	1.43	3.77066e+06	Bacteria;Pseudomonadota;Gammaproteobacteria;Pseudomonadales;Halieaceae;Halioglobus
Arctic.Ocean.Seawater.TARA.Royo2021_TOA-bin-1856	92.84	0.34	2.52659e+06	Bacteria;Pseudomonadota;Gammaproteobacteria;Pseudomonadales;Porticoccaceae;HTCC2207;HTCC2207 sp905182855
Arctic.Ocean.Seawater.TARA.Royo2021_TOA-bin-1874	85.07	1.7	4.49624e+06	Bacteria;Pseudomonadota;Gammaproteobacteria;Enterobacterales_A;Psychrobiaceae;Psychrobium
Arctic.Ocean.Seawater.TARA.Royo2021_TOA-bin-1878	100.0	0.92	2.91935e+06	Bacteria;Bacteroidota;Bacteroidia;UBA10329;UBA10329;UBA10329
Arctic.Ocean.Seawater.TARA.Royo2021_TOA-bin-1885	92.43	1.73	4.83678e+06	Bacteria;Myxococcota_A;UBA9160;UBA9160;UBA4427;DUBZ01;DUBZ01 sp012960035
Arctic.Ocean.Seawater.TARA.Royo2021_TOA-bin-1913	95.86	1.26	2.21114e+06	Bacteria;Actinomycetota;Acidimicrobiia;Acidimicrobiales;MedAcidi-G1;S20-B6;S20-B6 sp002699725
Arctic.Ocean.Seawater.TARA.Royo2021_TOA-bin-1946	87.8	3.14	1.83752e+06	Bacteria;Bacteroidota;Bacteroidia;Cytophagales;MED-G16
Arctic.Ocean.Seawater.TARA.Royo2021_TOA-bin-1949	87.98	3.6	2.57904e+06	Bacteria;Pseudomonadota;Gammaproteobacteria;Pseudomonadales;Porticoccaceae;HTCC2207;HTCC2207 sp014381985
Arctic.Ocean.Seawater.TARA.Royo2021_TOA-bin-1962	82.38	4.66	4.62509e+06	Bacteria;Planctomycetota;Planctomycetia;Pirellulales;Pirellulaceae;UBA721
Arctic.Ocean.Seawater.TARA.Royo2021_TOA-bin-1964	87.11	0.93	1.24165e+06	Bacteria;Bacteroidota;Bacteroidia;Flavobacteriales;Flavobacteriaceae;Marisimplicoccus;Marisimplicoccus sp002729755
Arctic.Ocean.Seawater.TARA.Royo2021_TOA-bin-1973	88.04	0.03	2.05608e+06	Bacteria;Bacteroidota;Bacteroidia;Flavobacteriales;Flavobacteriaceae;TMED220
Arctic.Ocean.Seawater.TARA.Royo2021_TOA-bin-2005	86.69	2.79	1.48051e+06	Bacteria;Bacteroidota;Bacteroidia;Flavobacteriales;Flavobacteriaceae;GCA-2700405;GCA-2700405 sp018657955
Arctic.Ocean.Seawater.TARA.Royo2021_TOA-bin-2009	93.55	0.09	2.3203e+06	Bacteria;Marinisomatota;Marinisomatia;Marinisomatales;UBA8229;UBA8229;UBA8229 sp003535775
Arctic.Ocean.Seawater.TARA.Royo2021_TOA-bin-2018	89.98	1.14	1.58516e+06	Bacteria;Pseudomonadota;Alphaproteobacteria;CAIVPW01;CAIVPW01;JABHVE01
Arctic.Ocean.Seawater.TARA.Royo2021_TOA-bin-2023	97.04	0.79	3.78824e+06	Bacteria;Pseudomonadota;Gammaproteobacteria;Pseudomonadales;HTCC2089;UBA4582;UBA4582 sp013204195
Arctic.Ocean.Seawater.TARA.Royo2021_TOA-bin-2030	80.43	1.83	2.75328e+06	Bacteria;Pseudomonadota;Gammaproteobacteria;Arenicellales;UBA868;UBA868;UBA868 sp002295285
Arctic.Ocean.Seawater.TARA.Royo2021_TOA-bin-2051	97.12	4.15	1.72797e+06	Bacteria;Chloroflexota;Dehalococcoidia;Tepidiformales;Tepidiformaceae;JAKUNN01
Arctic.Ocean.Seawater.TARA.Royo2021_TOA-bin-2070	86.14	2.99	3.51552e+06	Bacteria;Pseudomonadota;Gammaproteobacteria;Pseudomonadales;DSM-21967;Oceanicoccus;Oceanicoccus sp000169075
Arctic.Ocean.Seawater.TARA.Royo2021_TOA-bin-2085	94.82	0.36	1.28867e+06	Bacteria;Pseudomonadota;Alphaproteobacteria;Rickettsiales;Rickettsiaceae;GCA-2402195
Arctic.Ocean.Seawater.TARA.Royo2021_TOA-bin-2094	84.93	3.31	3.47808e+06	Bacteria;Pseudomonadota;Alphaproteobacteria;UBA828;UBA828;PTKB01
Arctic.Ocean.Seawater.TARA.Royo2021_TOA-bin-2095	86.93	3.08	2.10604e+06	Bacteria;Chloroflexota;Dehalococcoidia;UBA2979;UBA2979;SHYR01
Arctic.Ocean.Seawater.TARA.Royo2021_TOA-bin-2115	94.63	2.31	3.1252e+06	Bacteria;Pseudomonadota;Gammaproteobacteria;Pseudomonadales;HTCC2089;UBA4421
Arctic.Ocean.Seawater.TARA.Royo2021_TOA-bin-2118	84.0	0.46	3.0221e+06	Bacteria;Pseudomonadota;Alphaproteobacteria;Rhodobacterales;Rhodobacteraceae;Planktomarina;Planktomarina sp905182455
Arctic.Ocean.Seawater.TARA.Royo2021_TOA-bin-2127	94.26	3.52	2.27201e+06	Bacteria;Pseudomonadota;Alphaproteobacteria;Rhodobacterales;Rhodobacteraceae;GCA-002705045
Arctic.Ocean.Seawater.TARA.Royo2021_TOA-bin-2130	81.79	1.66	2.58792e+06	Bacteria;Pseudomonadota;Gammaproteobacteria;Pseudomonadales;Pseudohongiellaceae;UBA9145
Arctic.Ocean.Seawater.TARA.Royo2021_TOA-bin-2145	83.14	2.95	3.03728e+06	Bacteria;UBA8248;UBA8248;UBA8248;UBA8248;UBA8248
Arctic.Ocean.Seawater.TARA.Royo2021_TOA-bin-2169	93.9	0.25	2.0374e+06	Bacteria;Pseudomonadota;Gammaproteobacteria;Pseudomonadales;Porticoccaceae;Porticoccus;Porticoccus sp002390285
Arctic.Ocean.Seawater.TARA.Royo2021_TOA-bin-2175	81.69	3.89	2.28366e+06	Bacteria;Bacteroidota;Bacteroidia;Flavobacteriales;Flavobacteriaceae;Hel1-33-131
Arctic.Ocean.Seawater.TARA.Royo2021_TOA-bin-2238	96.89	4.07	5.8276e+06	Bacteria;Planctomycetota;Planctomycetia;Planctomycetales;Planctomycetaceae;UBA8437
Arctic.Ocean.Seawater.TARA.Royo2021_TOA-bin-2244	82.57	2.8	1.70533e+06	Archaea;Thermoplasmatota;Poseidoniia;Poseidoniales;Thalassarchaeaceae;MGIIb-O2
Arctic.Ocean.Seawater.TARA.Royo2021_TOA-bin-2263	99.65	2.61	2.5697e+06	Bacteria;Pseudomonadota;Gammaproteobacteria;Pseudomonadales;Cellvibrionaceae;UBA1124
Arctic.Ocean.Seawater.TARA.Royo2021_TOA-bin-2264	91.02	0.95	3.16866e+06	Bacteria;Pseudomonadota;Gammaproteobacteria;Pseudomonadales;Halieaceae;Luminiphilus;Luminiphilus sp905182485
Arctic.Ocean.Seawater.TARA.Royo2021_TOA-bin-2276	91.39	1.19	4.37935e+06	Bacteria;Pseudomonadota;Gammaproteobacteria;Pseudomonadales;HTCC2089;UBA4582
Arctic.Ocean.Seawater.TARA.Royo2021_TOA-bin-2285	97.22	0.12	2.88984e+06	Bacteria;Pseudomonadota;Gammaproteobacteria;Burkholderiales;Burkholderiaceae_C;Algicoccus
Arctic.Ocean.Seawater.TARA.Royo2021_TOA-bin-2316	88.76	1.99	1.25643e+06	Bacteria;Pseudomonadota;Gammaproteobacteria;SAR86;AG-339-G14;AG-339-G14
Arctic.Ocean.Seawater.TARA.Royo2021_TOA-bin-2330	90.0	2.56	2.44193e+06	Bacteria;Actinomycetota;Acidimicrobiia;Acidimicrobiales;MedAcidi-G1;UBA9410
Arctic.Ocean.Seawater.TARA.Royo2021_TOA-bin-2343	92.72	1.13	4.1954e+06	Bacteria;Pseudomonadota;Gammaproteobacteria;Pseudomonadales;Halieaceae;Halioglobus
Arctic.Ocean.Seawater.TARA.Royo2021_TOA-bin-2396	95.34	0.44	1.41673e+06	Bacteria;Actinomycetota;Actinomycetia;Nanopelagicales;Nanopelagicaceae;Planktophila
Arctic.Ocean.Seawater.TARA.Royo2021_TOA-bin-2399	92.36	0.02	2.03134e+06	Bacteria;Verrucomicrobiota;Verrucomicrobiae;Chthoniobacterales;JACTMZ01;JACTMZ01
Arctic.Ocean.Seawater.TARA.Royo2021_TOA-bin-2400	81.4	1.54	2.06788e+06	Bacteria;Bacteroidota;Bacteroidia;Flavobacteriales;Flavobacteriaceae;Arcticimaribacter;Arcticimaribacter sp905181615
Arctic.Ocean.Seawater.TARA.Royo2021_TOA-bin-2405	89.68	0.55	2.63701e+06	Bacteria;Chloroflexota;Dehalococcoidia;UBA1151;UBA1151;GCA-2730555
Arctic.Ocean.Seawater.TARA.Royo2021_TOA-bin-2409	90.88	0.02	2.62929e+06	Bacteria;Pseudomonadota;Gammaproteobacteria;Pseudomonadales;Nitrincolaceae;ASP10-02a
Arctic.Ocean.Seawater.TARA.Royo2021_TOA-bin-2412	92.1	0.18	2.99198e+06	Bacteria;Bacteroidota;Bacteroidia;Flavobacteriales;Vicingaceae;NORP294
Arctic.Ocean.Seawater.TARA.Royo2021_TOA-bin-2465	87.97	2.9	2.0069e+06	Bacteria;Gemmatimonadota;Gemmatimonadetes;Longimicrobiales;UBA6960;GCA-2718595
Arctic.Ocean.Seawater.TARA.Royo2021_TOA-bin-2478	99.66	0.44	3.06057e+06	Bacteria;Pseudomonadota;Gammaproteobacteria;Enterobacterales_A;Alteromonadaceae;Colwellia
Arctic.Ocean.Seawater.TARA.Royo2021_TOA-bin-2505	81.91	2.35	2.10228e+06	Bacteria;Bacteroidota;Bacteroidia;Flavobacteriales;UA16;UBA974
Arctic.Ocean.Seawater.TARA.Royo2021_TOA-bin-2540	90.86	1.96	3.784e+06	Bacteria;Pseudomonadota;Gammaproteobacteria;Enterobacterales_A;Alteromonadaceae;Paraglaciecola;Paraglaciecola sp905479025
Arctic.Ocean.Seawater.TARA.Royo2021_TOA-bin-2542	85.52	2.79	2.75243e+06	Bacteria;Pseudomonadota;Alphaproteobacteria;Rhodospirillales;Rhodospirillaceae;WLXB01
Arctic.Ocean.Seawater.TARA.Royo2021_TOA-bin-2558	85.73	1.76	2.23224e+06	Archaea;Thermoplasmatota;Poseidoniia;Poseidoniales;Thalassarchaeaceae;MGIIb-Q1;MGIIb-Q1 sp012959435
Arctic.Ocean.Seawater.TARA.Royo2021_TOA-bin-2579	87.65	0.29	2.20284e+06	Bacteria;Marinisomatota;Marinisomatia;Marinisomatales;UBA1611;GCA-2722105;GCA-2722105 sp018674095
Arctic.Ocean.Seawater.TARA.Royo2021_TOA-bin-2593	85.27	1.4	1.95445e+06	Bacteria;Pseudomonadota;Gammaproteobacteria;Pseudomonadales;Porticoccaceae;HTCC2207
Arctic.Ocean.Seawater.TARA.Royo2021_TOA-bin-2601	98.19	4.58	1.71989e+06	Bacteria;Chloroflexota;Dehalococcoidia;SAR202;UBA2962;UBA2962;UBA2962 sp003228095
Arctic.Ocean.Seawater.TARA.Royo2021_TOA-bin-2605	91.08	3.26	2.44496e+06	Bacteria;Bacteroidota;Bacteroidia;NS11-12g;UBA9320;UBA9320
Arctic.Ocean.Seawater.TARA.Royo2021_TOA-bin-2611	82.49	2.26	2.78268e+06	Bacteria;Pseudomonadota;Alphaproteobacteria;UBA7887;UBA7887;GCA-2728255
Arctic.Ocean.Seawater.TARA.Royo2021_TOA-bin-2615	96.09	0.49	4.84745e+06	Bacteria;Verrucomicrobiota;Verrucomicrobiae;Opitutales;UBA2995;UBA2995
Arctic.Ocean.Seawater.TARA.Royo2021_TOA-bin-262	96.8	0.3	5.22518e+06	Bacteria;Bacteroidota;Bacteroidia;Chitinophagales;Saprospiraceae
Arctic.Ocean.Seawater.TARA.Royo2021_TOA-bin-2675	97.48	4.34	1.92563e+06	Bacteria;Pseudomonadota;Gammaproteobacteria;Pseudomonadales;Porticoccaceae;HTCC2207
Arctic.Ocean.Seawater.TARA.Royo2021_TOA-bin-2706	88.68	2.57	2.19423e+06	Archaea;Thermoplasmatota;Poseidoniia;Poseidoniales;Poseidoniaceae;MGIIa-L1;MGIIa-L1 sp002502605
Arctic.Ocean.Seawater.TARA.Royo2021_TOA-bin-2720	96.99	0.31	1.41559e+06	Bacteria;Pseudomonadota;Alphaproteobacteria;TMED25;TMED25;TMED25
Arctic.Ocean.Seawater.TARA.Royo2021_TOA-bin-2745	88.69	2.64	3.84455e+06	Bacteria;Myxococcota;UBA796;UBA796
Arctic.Ocean.Seawater.TARA.Royo2021_TOA-bin-2750	91.62	0.0	1.93202e+06	Bacteria;Bacteroidota;Bacteroidia;Flavobacteriales;Flavobacteriaceae;MS024-2A;MS024-2A sp018646605
Arctic.Ocean.Seawater.TARA.Royo2021_TOA-bin-2752	100.0	0.21	1.9214e+06	Bacteria;Pseudomonadota;Gammaproteobacteria;Pseudomonadales;GM7GCV1;JABJGI01
Arctic.Ocean.Seawater.TARA.Royo2021_TOA-bin-2807	96.04	1.6	4.64713e+06	Bacteria;Pseudomonadota;Gammaproteobacteria;Pseudomonadales;HTCC2089;UBA4582;UBA4582 sp913050215
Arctic.Ocean.Seawater.TARA.Royo2021_TOA-bin-2819	84.65	2.57	2.4419e+06	Bacteria;Bacteroidota;Bacteroidia;Flavobacteriales;Flavobacteriaceae;Hel1-33-131;Hel1-33-131 sp905479095
Arctic.Ocean.Seawater.TARA.Royo2021_TOA-bin-2829	89.47	3.41	2.2686e+06	Bacteria;Bacteroidota;Bacteroidia;Flavobacteriales;UBA7430;UBA6772;UBA6772 sp002685115
Arctic.Ocean.Seawater.TARA.Royo2021_TOA-bin-2849	89.59	0.81	3.13496e+06	Bacteria;Actinomycetota;Actinomycetia;Propionibacteriales;Nocardioidaceae;Aeromicrobium
Arctic.Ocean.Seawater.TARA.Royo2021_TOA-bin-2868	85.41	0.17	2.05981e+06	Archaea;Thermoplasmatota;Poseidoniia;Poseidoniales;Poseidoniaceae;MGIIa-L1;MGIIa-L1 sp905182125
Arctic.Ocean.Seawater.TARA.Royo2021_TOA-bin-2920	87.88	0.77	2.09748e+06	Bacteria;Bacteroidota;Bacteroidia;Flavobacteriales;Flavobacteriaceae;Marivariicella;Marivariicella framensis
Arctic.Ocean.Seawater.TARA.Royo2021_TOA-bin-2967	95.18	0.12	1.77991e+06	Bacteria;Bacteroidota;Bacteroidia;Flavobacteriales;Schleiferiaceae;TMED14;TMED14 sp001438205
Arctic.Ocean.Seawater.TARA.Royo2021_TOA-bin-3009	89.88	0.26	3.50789e+06	Bacteria;Pseudomonadota;Gammaproteobacteria;Pseudomonadales;Natronospirillaceae;Reinekea
Arctic.Ocean.Seawater.TARA.Royo2021_TOA-bin-3011	98.94	0.04	2.25044e+06	Bacteria;Bacteroidota;Bacteroidia;NS11-12g;UBA9320;UBA9320;UBA9320 sp002384205
Arctic.Ocean.Seawater.TARA.Royo2021_TOA-bin-3016	83.31	1.31	2.01306e+06	Bacteria;Bacteroidota;Bacteroidia;Flavobacteriales;UA16;UBA974;UBA974 sp002292405
Arctic.Ocean.Seawater.TARA.Royo2021_TOA-bin-3033	89.52	0.89	4.34716e+06	Bacteria;Pseudomonadota;Gammaproteobacteria;Pseudomonadales;Halieaceae;Halioglobus
Arctic.Ocean.Seawater.TARA.Royo2021_TOA-bin-3034	89.96	4.16	4.57737e+06	Bacteria;Pseudomonadota;Gammaproteobacteria;Enterobacterales_A;Alteromonadaceae;Paraglaciecola
Arctic.Ocean.Seawater.TARA.Royo2021_TOA-bin-3056	99.96	0.05	2.07625e+06	Bacteria;Pseudomonadota;Gammaproteobacteria;UBA4575;UBA4575;UBA1858
Arctic.Ocean.Seawater.TARA.Royo2021_TOA-bin-3073	89.77	3.94	2.41249e+06	Bacteria;Bacteroidota;Bacteroidia;Flavobacteriales;Flavobacteriaceae;Hel1-33-131
Arctic.Ocean.Seawater.TARA.Royo2021_TOA-bin-3081	97.52	0.28	1.88099e+06	Bacteria;Bacteroidota;Bacteroidia;Flavobacteriales;UBA7312;JABAYQ01;JABAYQ01 sp018608925
Arctic.Ocean.Seawater.TARA.Royo2021_TOA-bin-3091	96.19	0.24	2.86402e+06	Bacteria;Fibrobacterota;Fibrobacteria;Fibrobacterales
Arctic.Ocean.Seawater.TARA.Royo2021_TOA-bin-3098	85.05	0.44	1.16468e+06	Archaea;Thermoplasmatota;Poseidoniia;MGIII;CG-Epi1;CG-Epi1
Arctic.Ocean.Seawater.TARA.Royo2021_TOA-bin-3115	80.29	4.12	2.44574e+06	Bacteria;Bacteroidota;Bacteroidia;Flavobacteriales;UBA7430;UBA6772
Arctic.Ocean.Seawater.TARA.Royo2021_TOA-bin-3120	84.34	4.41	3.28269e+06	Bacteria;Pseudomonadota;Alphaproteobacteria;Rhodobacterales;Rhodobacteraceae;Octadecabacter;Octadecabacter sp018608045
Arctic.Ocean.Seawater.TARA.Royo2021_TOA-bin-3125	97.07	0.24	1.84096e+06	Bacteria;Bacteroidota;Bacteroidia;Flavobacteriales;Flavobacteriaceae;Flavicella
Arctic.Ocean.Seawater.TARA.Royo2021_TOA-bin-3133	94.36	1.31	2.23603e+06	Bacteria;Chloroflexota;Anaerolineae;Anaerolineales;UBA11657;UBA11657
Arctic.Ocean.Seawater.TARA.Royo2021_TOA-bin-3134	91.05	3.77	2.43297e+06	Bacteria;Bacteroidota;Bacteroidia;Flavobacteriales;Vicingaceae;GCA-002793235
Arctic.Ocean.Seawater.TARA.Royo2021_TOA-bin-3141	80.78	4.15	2.21166e+06	Bacteria;Bacteroidota;Bacteroidia;Flavobacteriales;Flavobacteriaceae;Arcticimaribacter;Arcticimaribacter sp002477625
Arctic.Ocean.Seawater.TARA.Royo2021_TOA-bin-3145	96.42	1.08	1.98219e+06	Bacteria;Acidobacteriota;Vicinamibacteria;Vicinamibacterales;UBA2999;UBA2999
Arctic.Ocean.Seawater.TARA.Royo2021_TOA-bin-3162	84.31	0.93	2.24283e+06	Bacteria;Bacteroidota;Bacteroidia;Flavobacteriales;Flavobacteriaceae;Hel1-33-131;Hel1-33-131 sp018608765
Arctic.Ocean.Seawater.TARA.Royo2021_TOA-bin-3179	91.7	1.91	2.59856e+06	Bacteria;Verrucomicrobiota;Verrucomicrobiae;Verrucomicrobiales;Akkermansiaceae;Oceaniferula
Arctic.Ocean.Seawater.TARA.Royo2021_TOA-bin-3180	80.78	0.06	2.41074e+06	Bacteria;Actinomycetota;Acidimicrobiia;Acidimicrobiales;JAHEJN01;JAHEJN01
Arctic.Ocean.Seawater.TARA.Royo2021_TOA-bin-3202	96.62	0.08	1.26064e+06	Bacteria;Pseudomonadota;Alphaproteobacteria;Rickettsiales;UBA1997;CAJQHK01;CAJQHK01 sp905478165
Arctic.Ocean.Seawater.TARA.Royo2021_TOA-bin-3247	94.05	0.77	3.13461e+06	Bacteria;Pseudomonadota;Gammaproteobacteria;Pseudomonadales;JAHEGP01
Arctic.Ocean.Seawater.TARA.Royo2021_TOA-bin-3265	91.56	2.15	2.35204e+06	Bacteria;Pseudomonadota;Alphaproteobacteria;UBA6615;UBA6615;UBA6615
Arctic.Ocean.Seawater.TARA.Royo2021_TOA-bin-3281	92.05	4.1	834309	Archaea;Thermoproteota;Nitrososphaeria;Nitrososphaerales;UBA57;UBA57;UBA57 sp013378385
Arctic.Ocean.Seawater.TARA.Royo2021_TOA-bin-3291	94.67	0.81	2.21195e+06	Bacteria;Pseudomonadota;Alphaproteobacteria;Puniceispirillales;Puniceispirillaceae;UBA3439
Arctic.Ocean.Seawater.TARA.Royo2021_TOA-bin-3305	86.79	1.0	2.35154e+06	Bacteria;Pseudomonadota;Gammaproteobacteria;Pseudomonadales;Porticoccaceae;HTCC2207;HTCC2207 sp014381985
Arctic.Ocean.Seawater.TARA.Royo2021_TOA-bin-3310	97.28	1.1	2.20752e+06	Bacteria;Pseudomonadota;Alphaproteobacteria;Rhodobacterales;Rhodobacteraceae;UBA10365;UBA10365 sp003536295
Arctic.Ocean.Seawater.TARA.Royo2021_TOA-bin-3318	93.96	1.55	1.3939e+06	Bacteria;Actinomycetota;Actinomycetia;Nanopelagicales;Nanopelagicaceae;AAA044-D11;AAA044-D11 sp002367715
Arctic.Ocean.Seawater.TARA.Royo2021_TOA-bin-3320	94.33	0.01	2.0016e+06	Bacteria;Pseudomonadota;Alphaproteobacteria;Puniceispirillales;AAA536-G10;CAJJBL01
Arctic.Ocean.Seawater.TARA.Royo2021_TOA-bin-3325	88.53	0.05	1.49742e+06	Bacteria;Pseudomonadota;Gammaproteobacteria;Pseudomonadales;Porticoccaceae;Porticoccus
Arctic.Ocean.Seawater.TARA.Royo2021_TOA-bin-3336	83.4	0.38	1.01253e+06	Archaea;Thermoproteota;Nitrososphaeria;Nitrososphaerales;UBA57;UBA57
Arctic.Ocean.Seawater.TARA.Royo2021_TOA-bin-3362	85.34	0.73	4.40594e+06	Bacteria;Verrucomicrobiota;Kiritimatiellia;UBA8416;JAIOPI01
Arctic.Ocean.Seawater.TARA.Royo2021_TOA-bin-3363	92.96	0.37	1.3795e+06	Bacteria;Pseudomonadota;Alphaproteobacteria;Pelagibacterales;AG-422-B15;CABYIR01
Arctic.Ocean.Seawater.TARA.Royo2021_TOA-bin-3364	97.16	3.54	2.87198e+06	Bacteria;Acidobacteriota;Vicinamibacteria;Vicinamibacterales;UBA8438
Arctic.Ocean.Seawater.TARA.Royo2021_TOA-bin-3366	80.14	0.33	3.23394e+06	Bacteria;Verrucomicrobiota;Verrucomicrobiae;Opitutales;CAJWYM01
Arctic.Ocean.Seawater.TARA.Royo2021_TOA-bin-3370	87.99	0.44	2.87199e+06	Bacteria;Pseudomonadota;Gammaproteobacteria;Pseudomonadales;Pseudohongiellaceae;RFVC01
Arctic.Ocean.Seawater.TARA.Royo2021_TOA-bin-3371	83.1	0.48	2.13742e+06	Bacteria;Bacteroidota;Bacteroidia;Flavobacteriales;Flavobacteriaceae;Arcticimaribacter
Arctic.Ocean.Seawater.TARA.Royo2021_TOA-bin-3372	85.64	1.67	5.47459e+06	Bacteria;Verrucomicrobiota;Verrucomicrobiae;Verrucomicrobiales;DEV007;Arctic95D-9
Arctic.Ocean.Seawater.TARA.Royo2021_TOA-bin-3379	99.03	0.83	3.2984e+06	Bacteria;Pseudomonadota;Alphaproteobacteria;Rhodobacterales;Rhodobacteraceae;Sulfitobacter
Arctic.Ocean.Seawater.TARA.Royo2021_TOA-bin-3407	95.33	0.31	2.548e+06	Bacteria;Pseudomonadota;Gammaproteobacteria;Pseudomonadales;Pseudohongiellaceae;UBA9145
Arctic.Ocean.Seawater.TARA.Royo2021_TOA-bin-3412	98.63	0.02	1.72783e+06	Bacteria;Pseudomonadota;Alphaproteobacteria;Parvibaculales;RS24;JAHEGN01
Arctic.Ocean.Seawater.TARA.Royo2021_TOA-bin-3418	97.61	0.04	1.20125e+06	Bacteria;Pseudomonadota;Gammaproteobacteria;Comchoanobacterales;JABJPE01
Arctic.Ocean.Seawater.TARA.Royo2021_TOA-bin-3423	97.43	0.34	1.46483e+06	Bacteria;Chloroflexota;Dehalococcoidia;UBA2985;UBA2985;VFHP01
Arctic.Ocean.Seawater.TARA.Royo2021_TOA-bin-3435	96.92	0.11	2.63755e+06	Bacteria;Bacteroidota;Bacteroidia;Flavobacteriales;Vicingaceae;NORP294
Arctic.Ocean.Seawater.TARA.Royo2021_TOA-bin-3452	88.94	3.02	1.6139e+06	Bacteria;Bacteroidota;Bacteroidia;Flavobacteriales;BACL11
Arctic.Ocean.Seawater.TARA.Royo2021_TOA-bin-3474	85.82	0.16	2.27738e+06	Bacteria;Planctomycetota;UBA1135;UBA1135;UBA1135
Arctic.Ocean.Seawater.TARA.Royo2021_TOA-bin-3475	93.87	0.4	5.8622e+06	Bacteria;Verrucomicrobiota;Verrucomicrobiae;Verrucomicrobiales;Akkermansiaceae;Roseibacillus_B
Arctic.Ocean.Seawater.TARA.Royo2021_TOA-bin-3497	86.88	3.07	1.26298e+06	Archaea;Thermoplasmatota;Poseidoniia;MGIII;CG-Epi1;CG-Epi1
Arctic.Ocean.Seawater.TARA.Royo2021_TOA-bin-35	94.43	0.67	2.33506e+06	Bacteria;Actinomycetota;Acidimicrobiia;Acidimicrobiales;MedAcidi-G1;S20-B6;S20-B6 sp002699725
Arctic.Ocean.Seawater.TARA.Royo2021_TOA-bin-3503	82.02	3.81	2.62744e+06	Bacteria;Bacteroidota;Bacteroidia;Flavobacteriales;Flavobacteriaceae;Polaribacter
Arctic.Ocean.Seawater.TARA.Royo2021_TOA-bin-3515	94.64	0.46	2.67118e+06	Bacteria;Actinomycetota;Acidimicrobiia;Acidimicrobiales;MedAcidi-G1;UBA9410
Arctic.Ocean.Seawater.TARA.Royo2021_TOA-bin-3533	98.65	4.28	7.5969e+06	Bacteria;Planctomycetota;Planctomycetia;Pirellulales;Pirellulaceae;Rubripirellula
Arctic.Ocean.Seawater.TARA.Royo2021_TOA-bin-3540	94.24	1.66	1.56938e+06	Bacteria;Pseudomonadota;Gammaproteobacteria;PS1;Thioglobaceae;DUCF01
Arctic.Ocean.Seawater.TARA.Royo2021_TOA-bin-3546	80.21	4.05	4.99563e+06	Bacteria;Pseudomonadota;Gammaproteobacteria;Enterobacterales_A;Alteromonadaceae;Colwellia
Arctic.Ocean.Seawater.TARA.Royo2021_TOA-bin-371	91.21	2.17	2.07677e+06	Archaea;Thermoplasmatota;Poseidoniia;Poseidoniales;Poseidoniaceae;MGIIa-L1
Arctic.Ocean.Seawater.TARA.Royo2021_TOA-bin-395	93.18	0.35	1.66401e+06	Archaea;Thermoplasmatota;Poseidoniia;Poseidoniales;Thalassarchaeaceae;MGIIb-O3
Arctic.Ocean.Seawater.TARA.Royo2021_TOA-bin-40	86.97	2.15	2.40424e+06	Bacteria;Bacteroidota;Bacteroidia;Chitinophagales;UBA8649
Arctic.Ocean.Seawater.TARA.Royo2021_TOA-bin-413	96.23	0.93	2.55487e+06	Bacteria;Planctomycetota;Phycisphaerae;Phycisphaerales;SM1A02;UBA12567
Arctic.Ocean.Seawater.TARA.Royo2021_TOA-bin-430	87.01	4.51	6.18958e+06	Bacteria;Latescibacterota;UBA2968;UBA8231;UBA8231;GCA-2693325
Arctic.Ocean.Seawater.TARA.Royo2021_TOA-bin-431	95.54	2.18	3.16325e+06	Bacteria;Bacteroidota;Bacteroidia;Flavobacteriales;NORP312;NORP312
Arctic.Ocean.Seawater.TARA.Royo2021_TOA-bin-46	88.64	2.1	2.62817e+06	Bacteria;Pseudomonadota;Alphaproteobacteria;UBA6615;UBA6615;UBA6615
Arctic.Ocean.Seawater.TARA.Royo2021_TOA-bin-469	80.45	0.11	2.26811e+06	Archaea;Thermoplasmatota;Poseidoniia;Poseidoniales;Poseidoniaceae;MGIIa-K1
Arctic.Ocean.Seawater.TARA.Royo2021_TOA-bin-48	97.33	4.68	4.36378e+06	Bacteria;Acidobacteriota;Vicinamibacteria;Vicinamibacterales;UBA8438;UBA8438
Arctic.Ocean.Seawater.TARA.Royo2021_TOA-bin-538	96.07	3.91	3.36525e+06	Bacteria;Pseudomonadota;Gammaproteobacteria;Pseudomonadales;Pseudohongiellaceae;UBA9145
Arctic.Ocean.Seawater.TARA.Royo2021_TOA-bin-559	90.1	0.14	3.24809e+06	Bacteria;Verrucomicrobiota;Verrucomicrobiae;Opitutales;MB11C04;MB11C04
Arctic.Ocean.Seawater.TARA.Royo2021_TOA-bin-568	99.22	0.11	3.45373e+06	Bacteria;Bacteroidota;Bacteroidia;Flavobacteriales;Crocinitomicaceae;Crocinitomix;Crocinitomix sp905478225
Arctic.Ocean.Seawater.TARA.Royo2021_TOA-bin-580	100.0	0.13	2.89807e+06	Bacteria;Bacteroidota;Bacteroidia;Cytophagales;Cyclobacteriaceae;UBA4465;UBA4465 sp013204595
Arctic.Ocean.Seawater.TARA.Royo2021_TOA-bin-586	85.67	4.11	4.61199e+06	Bacteria;Myxococcota;UBA796;UBA796;UBA796;UBA796
Arctic.Ocean.Seawater.TARA.Royo2021_TOA-bin-594	94.82	1.27	1.38036e+06	Bacteria;Actinomycetota;Actinomycetia;Nanopelagicales;Nanopelagicaceae;Planktophila;Planktophila sp002430075
Arctic.Ocean.Seawater.TARA.Royo2021_TOA-bin-598	87.83	2.17	2.87432e+06	Bacteria;Pseudomonadota;Gammaproteobacteria;Pseudomonadales;Halieaceae
Arctic.Ocean.Seawater.TARA.Royo2021_TOA-bin-6	97.8	4.3	4.31428e+06	Bacteria;Pseudomonadota;Alphaproteobacteria;GCA-2731375;GCA-2731375;GCA-2731375
Arctic.Ocean.Seawater.TARA.Royo2021_TOA-bin-659	91.12	4.79	3.09599e+06	Bacteria;Pseudomonadota;Gammaproteobacteria;Pseudomonadales;HTCC2089;UBA11889;UBA11889 sp913030615
Arctic.Ocean.Seawater.TARA.Royo2021_TOA-bin-689	91.01	3.83	2.64698e+06	Bacteria;Actinomycetota;Acidimicrobiia;Acidimicrobiales;TK06;MedAcidi-G3;MedAcidi-G3 sp002457435
Arctic.Ocean.Seawater.TARA.Royo2021_TOA-bin-69	83.88	0.05	2.03945e+06	Bacteria;Bacteroidota;Bacteroidia;Flavobacteriales;UA16;UBA974
Arctic.Ocean.Seawater.TARA.Royo2021_TOA-bin-728	94.62	3.33	1.75226e+06	Bacteria;Chloroflexota;Dehalococcoidia;UBA3495;UBA2588;UBA2588;UBA2588 sp003523055
Arctic.Ocean.Seawater.TARA.Royo2021_TOA-bin-740	96.95	1.09	1.25222e+06	Bacteria;Chloroflexota;Dehalococcoidia;UBA2979;UBA2979;GCA-002718395;GCA-002718395 sp003228125
Arctic.Ocean.Seawater.TARA.Royo2021_TOA-bin-766	90.01	0.59	1.94745e+06	Bacteria;Gemmatimonadota;Gemmatimonadetes;Longimicrobiales;UBA6960;GCA-2718595
Arctic.Ocean.Seawater.TARA.Royo2021_TOA-bin-796	86.04	2.45	2.79591e+06	Bacteria;Planctomycetota;Phycisphaerae;Phycisphaerales;SM1A02
Arctic.Ocean.Seawater.TARA.Royo2021_TOA-bin-797	95.27	0.68	2.62829e+06	Bacteria;Pseudomonadota;Gammaproteobacteria;UBA6522;UBA6522;SMWC01
Arctic.Ocean.Seawater.TARA.Royo2021_TOA-bin-806	94.29	0.69	5.01367e+06	Bacteria;Planctomycetota;Planctomycetia;Pirellulales;Pirellulaceae
Arctic.Ocean.Seawater.TARA.Royo2021_TOA-bin-823	87.8	3.64	4.29935e+06	Bacteria;Pseudomonadota;Alphaproteobacteria;MPNO01;UBA830;UBA830
Arctic.Ocean.Seawater.TARA.Royo2021_TOA-bin-831	91.07	1.03	3.20872e+06	Bacteria;Pseudomonadota;Gammaproteobacteria;Pseudomonadales;HTCC2089
Arctic.Ocean.Seawater.TARA.Royo2021_TOA-bin-848	83.22	0.32	1.73848e+06	Archaea;Thermoplasmatota;Poseidoniia;Poseidoniales;Thalassarchaeaceae;MGIIb-O3
Arctic.Ocean.Seawater.TARA.Royo2021_TOA-bin-86	85.79	0.0	2.29862e+06	Bacteria;Verrucomicrobiota;Verrucomicrobiae;Opitutales;DSM-45221
Arctic.Ocean.Seawater.TARA.Royo2021_TOA-bin-888	87.7	3.7	1.59326e+06	Bacteria;Campylobacterota;Campylobacteria;Campylobacterales;Arcobacteraceae;JAIOSF01
Arctic.Ocean.Seawater.TARA.Royo2021_TOA-bin-908	93.62	2.33	2.88828e+06	Bacteria;Actinomycetota;Acidimicrobiia;Acidimicrobiales;TK06;UBA2110;UBA2110 sp014239555
Arctic.Ocean.Seawater.TARA.Royo2021_TOA-bin-92	97.42	0.27	1.85831e+06	Bacteria;Bacteroidota;Bacteroidia;Flavobacteriales;UBA7312;JABAYQ01;JABAYQ01 sp018608925
Arctic.Ocean.Seawater.TARA.Royo2021_TOA-bin-925	94.54	2.61	4.85037e+06	Bacteria;Pseudomonadota;Gammaproteobacteria;Enterobacterales_A;Alteromonadaceae;Cognaticolwellia;Cognaticolwellia sp024585285
Arctic.Ocean.Seawater.TARA.Royo2021_TOA-bin-932	87.66	0.06	1.33132e+06	Bacteria;Actinomycetota;Actinomycetia;Actinomycetales;Microbacteriaceae;Pontimonas;Pontimonas sp001438965
Arctic.Ocean.Seawater.TARA.Royo2021_TOA-bin-945	90.55	0.83	2.83869e+06	Bacteria;Pseudomonadota;Alphaproteobacteria;Sphingomonadales;Sphingomonadaceae;Sphingobium
Arctic.Ocean.Seawater.TARA.Royo2021_TOA-bin-959	83.34	4.86	2.85207e+06	Bacteria;Pseudomonadota;Alphaproteobacteria;Micropepsales;Micropepsaceae;CAIYRG01
Arctic.Ocean.Seawater.TARA.Royo2021_TOA-bin-96	84.9	0.23	2.59398e+06	Bacteria;Bacteroidota;Bacteroidia;Flavobacteriales;UA16;UBA11663
Arctic.Ocean.Seawater.TARA.Royo2021_TOA-bin-975	97.57	1.99	3.63301e+06	Bacteria;Pseudomonadota;Gammaproteobacteria;Pseudomonadales;JAHEGP01
Arctic.Ocean.Seawater.TARA.Royo2021_TOA-bin-977	83.3	2.98	3.76467e+06	Bacteria;Pseudomonadota;Alphaproteobacteria;UBA828;UBA828;PTKB01
Arctic.Ocean.Seawater.TARA.Royo2021_TOA-bin-98	82.88	0.56	2.12172e+06	Archaea;Thermoplasmatota;Poseidoniia;Poseidoniales;Poseidoniaceae;MGIIa-L1;MGIIa-L1 sp002495535
Arctic.Ocean.Seawater.TARA.Royo2021_TOA-bin-983	83.58	2.16	2.86803e+06	Bacteria;Bacteroidota;Bacteroidia;Flavobacteriales;Parvicellaceae
Atlantic.Pacific.Ocean.Pelagic.Costa2023.PRJEB60184_GCA_949485425.1	91.95	0.99	2.11522e+06	Bacteria;Bacteroidota;Bacteroidia;Flavobacteriales;Flavobacteriaceae;GCA001735715;GCA001735715 sp001735715
Atlantic.Pacific.Ocean.Pelagic.Costa2023.PRJEB60184_GCA_949485435.1	84.17	1.24	2.11492e+06	Bacteria;Cyanobacteriota;Cyanobacteriia;PCC-6307;Cyanobiaceae;Parasynechococcus;Parasynechococcus sp913050565
Atlantic.Pacific.Ocean.Pelagic.Costa2023.PRJEB60184_GCA_949485635.1	95.59	2.68	2.02151e+06	Bacteria;Pseudomonadota;Gammaproteobacteria;Enterobacterales_A;Alteromonadaceae;Pseudidiomarina;Pseudidiomarina mangrovi
Atlantic.Pacific.Ocean.Pelagic.Costa2023.PRJEB60184_GCA_949486955.1	92.83	3.88	1.85974e+06	Bacteria;Bacteroidota;Bacteroidia;Flavobacteriales;Schleiferiaceae;UBA10364;UBA10364 sp013911625
Atlantic.Pacific.Ocean.Pelagic.Costa2023.PRJEB60184_GCA_949486975.1	85.91	0.21	2.13449e+06	Bacteria;Bacteroidota;Bacteroidia;Flavobacteriales;Flavobacteriaceae;Polaribacter;Polaribacter sp913047375
Atlantic.Pacific.Ocean.Pelagic.Costa2023.PRJEB60184_GCA_949486985.1	85.56	1.29	2.18505e+06	Bacteria;Cyanobacteriota;Cyanobacteriia;PCC-6307;Cyanobiaceae
Atlantic.Pacific.Ocean.Pelagic.Costa2023.PRJEB60184_GCA_949486995.1	85.04	2.02	2.07056e+06	Archaea;Thermoplasmatota;Poseidoniia;Poseidoniales;Poseidoniaceae;MGIIa-K1;MGIIa-K1 sp002706615
Atlantic.Pacific.Ocean.Pelagic.Costa2023.PRJEB60184_GCA_949487015.1	93.95	3.38	1.92212e+06	Bacteria;Bacteroidota;Bacteroidia;Flavobacteriales;Schleiferiaceae;UBA10364
Atlantic.Pacific.Ocean.Pelagic.Costa2023.PRJEB60184_GCA_949487135.1	92.04	0.07	1.56369e+06	Bacteria;Pseudomonadota;Gammaproteobacteria;Pseudomonadales;Porticoccaceae;HTCC2207
Atlantic.Pacific.Ocean.Pelagic.Costa2023.PRJEB60184_GCA_949487855.1	89.97	1.86	1.61537e+06	Bacteria;Bacteroidota;Bacteroidia;Flavobacteriales;Flavobacteriaceae;UBA7446
Atlantic.Pacific.Ocean.Pelagic.Costa2023.PRJEB60184_GCA_949497035.1	91.82	0.0	2.14001e+06	Bacteria;Bacteroidota;Bacteroidia;Flavobacteriales;Flavobacteriaceae;MAG-120531;MAG-120531 sp022239325
Atlantic.Pacific.Ocean.Pelagic.Costa2023.PRJEB60184_GCA_949498135.1	85.24	0.5	2.23591e+06	Archaea;Thermoplasmatota;Poseidoniia;Poseidoniales;Thalassarchaeaceae;MGIIb-N2;MGIIb-N2 sp002713585
Atlantic.Pacific.Ocean.Pelagic.Costa2023.PRJEB60184_GCA_949498145.1	87.38	0.48	2.31133e+06	Bacteria;Pseudomonadota;Alphaproteobacteria;Puniceispirillales;Puniceispirillaceae;UBA8309;UBA8309 sp002686685
Atlantic.Pacific.Ocean.Pelagic.Costa2023.PRJEB60184_GCA_949498175.1	92.56	1.68	1.81732e+06	Bacteria;Pseudomonadota;Alphaproteobacteria;Parvibaculales;RS24;UBA8337
Atlantic.Pacific.Ocean.Pelagic.Costa2023.PRJEB60184_GCA_949498985.1	83.34	2.65	2.48598e+06	Bacteria;Pseudomonadota;Gammaproteobacteria;Enterobacterales_A;Alteromonadaceae;Glaciecola
Atlantic.Pacific.Ocean.Pelagic.Costa2023.PRJEB60184_GCA_949498995.1	100.0	1.15	2.01012e+06	Bacteria;Bacteroidota;Bacteroidia;Flavobacteriales;Flavobacteriaceae;UBA8316;UBA8316 sp003538555
Atlantic.Pacific.Ocean.Pelagic.Costa2023.PRJEB60184_GCA_949499005.1	93.07	3.49	2.03602e+06	Bacteria;Bacteroidota;Bacteroidia;Flavobacteriales;Flavobacteriaceae;UBA3478;UBA3478 sp024638165
Atlantic.Pacific.Ocean.Pelagic.Costa2023.PRJEB60184_GCA_949499045.1	97.95	0.43	2.06312e+06	Bacteria;Pseudomonadota;Gammaproteobacteria;Pseudomonadales;Nitrincolaceae;Marinobacterium
Atlantic.Pacific.Ocean.Pelagic.Costa2023.PRJEB60184_GCA_949499065.1	100.0	1.3	1.93492e+06	Bacteria;Bacteroidota;Bacteroidia;NS11-12g;UBA9320;UBA9320;UBA9320 sp016779945
Atlantic.Pacific.Ocean.Pelagic.Costa2023.PRJEB60184_GCA_949499105.1	86.58	3.84	2.43153e+06	Bacteria;Bacteroidota;Bacteroidia;Flavobacteriales;Flavobacteriaceae;Hel1-33-131;Hel1-33-131 sp905479095
Atlantic.Pacific.Ocean.Pelagic.Costa2023.PRJEB60184_GCA_949507345.1	81.51	1.75	1.3931e+06	Bacteria;Campylobacterota;Campylobacteria;Campylobacterales;Arcobacteraceae;JALRJW01
Atlantic.Pacific.Ocean.Pelagic.Costa2023.PRJEB60184_GCA_949511625.1	92.01	0.0	1.86316e+06	Bacteria;Bacteroidota;Bacteroidia;Flavobacteriales;Flavobacteriaceae;UBA11891;UBA11891 sp003533785
Atlantic.Pacific.Ocean.Pelagic.Costa2023.PRJEB60184_GCA_949511955.1	81.77	0.34	1.92469e+06	Bacteria;Cyanobacteriota;Cyanobacteriia;PCC-6307;Cyanobiaceae;Prochlorococcus_C;Prochlorococcus_C marinus_B
Atlantic.Pacific.Ocean.Pelagic.Costa2023.PRJEB60184_GCA_949514915.1	91.58	0.66	1.9504e+06	Archaea;Thermoplasmatota;Poseidoniia;Poseidoniales;Poseidoniaceae;MGIIa-I
Atlantic.Pacific.Ocean.Pelagic.Costa2023.PRJEB60184_GCA_949516455.1	94.34	0.9	2.08438e+06	Bacteria;Bacteroidota;Bacteroidia;Flavobacteriales;Schleiferiaceae;RFXV01
Atlantic.Pacific.Ocean.Pelagic.Costa2023.PRJEB60184_GCA_949519155.1	93.65	1.25	2.27603e+06	Bacteria;Bacteroidota;Bacteroidia;Flavobacteriales;Flavobacteriaceae;Polaribacter
Atlantic.Pacific.Ocean.Pelagic.Costa2023.PRJEB60184_GCA_949519465.1	93.33	2.38	1.46776e+06	Bacteria;Bacteroidota;Bacteroidia;Flavobacteriales;Flavobacteriaceae;UBA7446;UBA7446 sp002470745
Atlantic.Pacific.Ocean.Pelagic.Costa2023.PRJEB60184_GCA_949523485.1	94.89	0.06	2.19251e+06	Bacteria;Pseudomonadota;Gammaproteobacteria;Pseudomonadales;Porticoccaceae;HTCC2207;HTCC2207 sp905182265
Atlantic.Pacific.Ocean.Pelagic.Costa2023.PRJEB60184_GCA_949523545.1	95.31	3.87	1.85819e+06	Bacteria;Bacteroidota;Bacteroidia;NS11-12g;UBA9320;MED-G17;MED-G17 sp002457675
Atlantic.Pacific.Ocean.Pelagic.Costa2023.PRJEB60184_GCA_949524905.1	99.97	0.0	1.67176e+06	Bacteria;Verrucomicrobiota;Verrucomicrobiae;Opitutales;DSM-45221;UBA7445
Atlantic.Pacific.Ocean.Pelagic.Costa2023.PRJEB60184_GCA_949525575.1	98.03	0.0	1.26954e+06	Bacteria;Verrucomicrobiota;Verrucomicrobiae;Opitutales;DSM-45221;GCA-2690565;GCA-2690565 sp002457235
Atlantic.Pacific.Ocean.Pelagic.Costa2023.PRJEB60184_GCA_949528465.1	89.51	0.09	1.60711e+06	Bacteria;Bacteroidota;Bacteroidia;Flavobacteriales;Flavobacteriaceae;UBA7446
Atlantic.Pacific.Ocean.Pelagic.Costa2023.PRJEB60184_GCA_949528475.1	93.61	3.31	2.13407e+06	Bacteria;Pseudomonadota;Gammaproteobacteria;Pseudomonadales;Litoricolaceae;HIMB30;HIMB30 sp002705795
Atlantic.Pacific.Ocean.Pelagic.Costa2023.PRJEB60184_GCA_949529445.1	98.21	0.39	1.96473e+06	Bacteria;Pseudomonadota;Alphaproteobacteria;Puniceispirillales;Puniceispirillaceae;UBA4588
Atlantic.Pacific.Ocean.Pelagic.Costa2023.PRJEB60184_GCA_949529495.1	90.2	0.82	2.13644e+06	Archaea;Thermoplasmatota;Poseidoniia;Poseidoniales;Poseidoniaceae;MGIIa-L2;MGIIa-L2 sp002499195
Atlantic.Pacific.Ocean.Pelagic.Costa2023.PRJEB60184_GCA_949529985.1	91.79	0.72	2.00565e+06	Bacteria;Bacteroidota;Bacteroidia;Flavobacteriales;Schleiferiaceae;TMED14
Atlantic.Pacific.Ocean.Pelagic.Costa2023.PRJEB60184_GCA_949531835.1	98.31	0.35	1.96379e+06	Bacteria;Pseudomonadota;Alphaproteobacteria;Puniceispirillales;Puniceispirillaceae;JADHLI01;JADHLI01 sp022425485
Atlantic.Pacific.Ocean.Pelagic.Costa2023.PRJEB60184_GCA_949538025.1	84.06	1.58	2.23463e+06	Archaea;Thermoplasmatota;Poseidoniia;Poseidoniales;Poseidoniaceae;MGIIa-L2
Atlantic.Pacific.Ocean.Pelagic.Costa2023.PRJEB60184_GCA_949538055.1	88.17	0.81	1.21955e+06	Bacteria;Pseudomonadota;Gammaproteobacteria;GCA-002705445;GCA-002716945;GCA-2698665;GCA-2698665 sp913048065
Atlantic.Pacific.Ocean.Pelagic.Costa2023.PRJEB60184_GCA_949538535.1	87.82	0.98	1.90494e+06	Bacteria;Pseudomonadota;Gammaproteobacteria;Pseudomonadales;Nitrincolaceae;ASP10-02a;ASP10-02a sp002335115
Atlantic.Pacific.Ocean.Pelagic.Costa2023.PRJEB60184_GCA_949538545.1	80.77	0.1	2.27158e+06	Bacteria;Pseudomonadota;Alphaproteobacteria;Caulobacterales;Hyphomonadaceae;Henriciella;Henriciella sp002172915
Atlantic.Pacific.Ocean.Pelagic.Costa2023.PRJEB60184_GCA_949538555.1	97.27	1.99	1.98949e+06	Bacteria;Bacteroidota;Rhodothermia;Balneolales;Balneolaceae;UBA1275;UBA1275 sp002457365
Atlantic.Pacific.Ocean.Pelagic.Costa2023.PRJEB60184_GCA_949541715.1	81.16	2.69	1.57736e+06	Bacteria;Bacteroidota;Bacteroidia;Flavobacteriales;Flavobacteriaceae;Marisimplicoccus;Marisimplicoccus sp004213645
Atlantic.Pacific.Ocean.Pelagic.Costa2023.PRJEB60184_GCA_949541725.1	99.35	0.25	1.90992e+06	Bacteria;Pseudomonadota;Alphaproteobacteria;Puniceispirillales;Puniceispirillaceae;UBA5951;UBA5951 sp016779005
Atlantic.Pacific.Ocean.Pelagic.Costa2023.PRJEB60184_GCA_949541755.1	98.99	0.95	1.90449e+06	Bacteria;Pseudomonadota;Alphaproteobacteria;Parvibaculales;RS24;UBA7378;UBA7378 sp002469805
Atlantic.Pacific.Ocean.Pelagic.Costa2023.PRJEB60184_GCA_949541775.1	99.86	0.02	1.78572e+06	Bacteria;Bacteroidota;Bacteroidia;Flavobacteriales;Flavobacteriaceae;GCA001735715
Atlantic.Pacific.Ocean.Pelagic.Costa2023.PRJEB60184_GCA_949545005.1	92.25	0.39	2.15659e+06	Bacteria;Pseudomonadota;Gammaproteobacteria;Pseudomonadales;Halieaceae;Luminiphilus;Luminiphilus sp003331335
Atlantic.Pacific.Ocean.Pelagic.Costa2023.PRJEB60184_GCA_949545745.1	99.98	1.26	2.0692e+06	Bacteria;Pseudomonadota;Alphaproteobacteria;Puniceispirillales;UBA1172;UBA1172;UBA1172 sp002457135
Atlantic.Pacific.Ocean.Pelagic.Costa2023.PRJEB60184_GCA_949545755.1	89.47	0.17	2.36235e+06	Bacteria;Bacteroidota;Bacteroidia;Flavobacteriales;Flavobacteriaceae;Polaribacter
Atlantik.Subseafloor.Crustal.Aquifer.PRJNA391950.Tully2018_GCA_002317795.1_ASM231779v1	95.57	1.71	1.99512e+06	Archaea;Thermoproteota;Nitrososphaeria;Nitrososphaerales;Nitrosopumilaceae;Nitrosopumilus;Nitrosopumilus sp002317795
Atlantik.Subseafloor.Crustal.Aquifer.PRJNA391950.Tully2018_GCA_002401125.1_ASM240112v1	82.16	0.36	633301	Bacteria;Patescibacteria;Paceibacteria;UBA9983_A;UBA2100;UBA2100;UBA2100 sp002401925
Atlantik.Subseafloor.Crustal.Aquifer.PRJNA391950.Tully2018_GCA_002401345.1_ASM240134v1	91.7	0.5	978676	Bacteria;Patescibacteria;Paceibacteria;UBA9983_A;UBA9973;GCA-2401345;GCA-2401345 sp002401345
Atlantik.Subseafloor.Crustal.Aquifer.PRJNA391950.Tully2018_GCA_002401385.1_ASM240138v1	81.48	1.69	3.87036e+06	Bacteria;Bacteroidota;Bacteroidia;Flavobacteriales;Flavobacteriaceae;GCA-002401385;GCA-002401385 sp002401385
Atlantik.Subseafloor.Crustal.Aquifer.PRJNA391950.Tully2018_GCA_002401425.1_ASM240142v1	95.88	3.03	1.39567e+06	Bacteria;Patescibacteria;Gracilibacteria;GCA-2401425;GCA-2401425;GCA-2401425;GCA-2401425 sp002401425
Atlantik.Subseafloor.Crustal.Aquifer.PRJNA391950.Tully2018_GCA_002401445.1_ASM240144v1	100.0	1.5	1.12231e+06	Bacteria;Patescibacteria;Paceibacteria;UBA9983_A;GCA-2401445;GCA-2401445;GCA-2401445 sp002401445
Atlantik.Subseafloor.Crustal.Aquifer.PRJNA391950.Tully2018_GCA_002401565.1_ASM240156v1	85.97	1.02	3.5257e+06	Bacteria;Pseudomonadota;Alphaproteobacteria;Rhodospirillales_A;Magnetovibrionaceae;Magnetovibrio;Magnetovibrio sp002401565
Atlantik.Subseafloor.Crustal.Aquifer.PRJNA391950.Tully2018_GCA_002401625.1_ASM240162v1	81.99	1.2	3.83341e+06	Bacteria;Pseudomonadota;Gammaproteobacteria;Pseudomonadales;DSM-6294;Thalassolituus;Thalassolituus oleivorans
Atlantik.Subseafloor.Crustal.Aquifer.PRJNA391950.Tully2018_GCA_002401695.1_ASM240169v1	93.68	1.04	3.26596e+06	Bacteria;Pseudomonadota;Alphaproteobacteria;Micavibrionales;Micavibrionaceae;UBA1672;UBA1672 sp002401695
Atlantik.Subseafloor.Crustal.Aquifer.PRJNA391950.Tully2018_GCA_002401785.1_ASM240178v1	90.86	0.68	1.22012e+06	Bacteria;Dependentiae;Babeliae;Babeliales;GCA-2401785;GCA-2401785;GCA-2401785 sp002401785
Atlantik.Subseafloor.Crustal.Aquifer.PRJNA391950.Tully2018_GCA_002401855.1_ASM240185v1	95.13	0.92	3.24151e+06	Bacteria;Pseudomonadota;Alphaproteobacteria;Rhizobiales;OSC116;OCS116;OCS116 sp002401855
Atlantik.Subseafloor.Crustal.Aquifer.PRJNA391950.Tully2018_GCA_002401865.1_ASM240186v1	82.66	0.74	1.59192e+06	Bacteria;Chlamydiota;Chlamydiia;Chlamydiales;GCA-2401865;GCA-2401865;GCA-2401865 sp002401865
Atlantik.Subseafloor.Crustal.Aquifer.PRJNA391950.Tully2018_GCA_002401885.1_ASM240188v1	84.35	0.35	4.27963e+06	Bacteria;Pseudomonadota;Gammaproteobacteria;Pseudomonadales;Pseudohongiellaceae;UBA9145;UBA9145 sp002401885
Atlantik.Subseafloor.Crustal.Aquifer.PRJNA391950.Tully2018_GCA_002401945.1_ASM240194v1	85.5	0.31	4.76175e+06	Bacteria;Pseudomonadota;Alphaproteobacteria;Rhodobacterales;Rhodobacteraceae;Parasedimentitalea;Parasedimentitalea sp002401945
Atlantik.Subseafloor.Crustal.Aquifer.PRJNA391950.Tully2018_GCA_002401955.1_ASM240195v1	83.48	1.11	5.01364e+06	Bacteria;Bacteroidota;Bacteroidia;Flavobacteriales;Vicingaceae;GCA-002793235;GCA-002793235 sp002401955
Atlantik.Subseafloor.Crustal.Aquifer.PRJNA391950.Tully2018_GCA_002401965.1_ASM240196v1	86.15	0.51	2.42952e+06	Bacteria;Pseudomonadota;Alphaproteobacteria;Micavibrionales;Micavibrionaceae;UBA1672;UBA1672 sp002401965
Atlantik.Subseafloor.Crustal.Aquifer.PRJNA391950.Tully2018_GCA_002402025.1_ASM240202v1	81.0	0.51	2.13788e+06	Bacteria;Chlamydiota;Chlamydiia;Chlamydiales;GCA-2402025;GCA-2402025;GCA-2402025 sp002402025
Atlantik.Subseafloor.Crustal.Aquifer.PRJNA391950.Tully2018_GCA_002402045.1_ASM240204v1	95.85	4.21	3.36525e+06	Bacteria;Pseudomonadota;Alphaproteobacteria;Rhodobacterales;Rhodobacteraceae;UBA3077;UBA3077 sp002402045
Atlantik.Subseafloor.Crustal.Aquifer.PRJNA391950.Tully2018_GCA_002402085.1_ASM240208v1	89.38	1.32	5.23732e+06	Bacteria;Pseudomonadota;Gammaproteobacteria;Pseudomonadales;UBA3067;GCA-002402085;GCA-002402085 sp002402085
Atlantik.Subseafloor.Crustal.Aquifer.PRJNA391950.Tully2018_GCA_002402125.1_ASM240212v1	87.1	2.17	5.30494e+06	Bacteria;Pseudomonadota;Gammaproteobacteria;Pseudomonadales;Ketobacteraceae;42-54-T18;42-54-T18 sp002402125
Atlantik.Subseafloor.Crustal.Aquifer.PRJNA391950.Tully2018_GCA_002402135.1_ASM240213v1	90.74	0.06	2.01485e+06	Bacteria;Marinisomatota;Marinisomatia;Marinisomatales;UBA2128;UBA2128;UBA2128 sp002402135
Atlantik.Subseafloor.Crustal.Aquifer.PRJNA391950.Tully2018_GCA_002402165.1_ASM240216v1	91.19	0.58	3.3531e+06	Bacteria;Bacteroidota;Bacteroidia;Flavobacteriales;Vicingaceae;GCA-002793235;GCA-002793235 sp002402165
Atlantik.Subseafloor.Crustal.Aquifer.PRJNA391950.Tully2018_GCA_002402175.1_ASM240217v1	93.98	0.36	4.11114e+06	Bacteria;Pseudomonadota;Gammaproteobacteria;Pseudomonadales;Pseudohongiellaceae;UBA9145;UBA9145 sp002402175
Atlantik.Subseafloor.Crustal.Aquifer.PRJNA391950.Tully2018_GCA_002402195.1_ASM240219v1	97.33	1.03	1.95779e+06	Bacteria;Pseudomonadota;Alphaproteobacteria;Rickettsiales;Rickettsiaceae;GCA-2402195;GCA-2402195 sp002402195
Atlantik.Subseafloor.Crustal.Aquifer.PRJNA391950.Tully2018_GCA_002402225.1_ASM240222v1	89.94	1.78	2.84045e+06	Bacteria;Pseudomonadota;Alphaproteobacteria;Sphingomonadales;Emcibacteraceae;Paremcibacter;Paremcibacter sp002402225
Atlantik.Subseafloor.Crustal.Aquifer.PRJNA391950.Tully2018_GCA_002402245.1_ASM240224v1	83.95	0.42	2.86396e+06	Bacteria;Pseudomonadota;Gammaproteobacteria;Nitrosococcales;Methylophagaceae;GCA-002733105;GCA-002733105 sp002402245
Atlantik.Subseafloor.Crustal.Aquifer.PRJNA391950.Tully2018_GCA_002732845.1_ASM273284v1	80.76	0.51	3.25704e+06	Bacteria;Pseudomonadota;Alphaproteobacteria;Rhodospirillales_A;Magnetovibrionaceae;Magnetovibrio;Magnetovibrio sp002732845
Atlantik.Subseafloor.Crustal.Aquifer.PRJNA391950.Tully2018_GCA_002732995.1_ASM273299v1	81.31	0.5	3.30592e+06	Bacteria;Pseudomonadota;Alphaproteobacteria;Rhodobacterales;Rhodobacteraceae;Profundibacter;Profundibacter sp002732995
Atlantik.Subseafloor.Crustal.Aquifer.PRJNA391950.Tully2018_GCA_002733105.1_ASM273310v1	82.67	0.0	2.49316e+06	Bacteria;Pseudomonadota;Gammaproteobacteria;Nitrosococcales;Methylophagaceae;GCA-002733105;GCA-002733105 sp002733105
Atlantik.Subseafloor.Crustal.Aquifer.PRJNA391950.Tully2018_GCA_002733125.1_ASM273312v1	86.76	4.33	2.60046e+06	Bacteria;Pseudomonadota;Gammaproteobacteria;Pseudomonadales;Porticoccaceae;Porticoccus;Porticoccus sp002733125
Atlantik.Subseafloor.Crustal.Aquifer.PRJNA391950.Tully2018_GCA_002733135.1_ASM273313v1	83.51	0.0	2.10386e+06	Bacteria;Pseudomonadota;Gammaproteobacteria;Methylococcales;Cycloclasticaceae;Cycloclasticus;Cycloclasticus sp002733135
Atlantik.Subseafloor.Crustal.Aquifer.PRJNA391950.Tully2018_GCA_002733155.1_ASM273315v1	83.79	0.97	2.73575e+06	Bacteria;Campylobacterota;Campylobacteria;Campylobacterales;Sulfurimonadaceae;Sulfurimonas;Sulfurimonas sp002733155
Atlantik.Subseafloor.Crustal.Aquifer.PRJNA391950.Tully2018_GCA_002733185.1_ASM273318v1	83.52	0.05	3.51094e+06	Bacteria;Bacteroidota;Bacteroidia;Flavobacteriales;Flavobacteriaceae;GCA-002733185;GCA-002733185 sp002733185
Atlantik.Subseafloor.Crustal.Aquifer.PRJNA391950.Tully2018_GCA_002733205.1_ASM273320v1	87.07	0.32	4.76718e+06	Bacteria;Pseudomonadota;Gammaproteobacteria;Pseudomonadales;DSM-6294;Venatoribacter;Venatoribacter sp002733205
Atlantik.Subseafloor.Crustal.Aquifer.PRJNA391950.Tully2018_GCA_002733215.1_ASM273321v1	84.81	3.43	3.12141e+06	Bacteria;Campylobacterota;Campylobacteria;Campylobacterales;Sulfurovaceae;Sulfurovum;Sulfurovum sp002733215
Atlantik.Subseafloor.Crustal.Aquifer.PRJNA391950.Tully2018_GCA_002733285.1_ASM273328v1	88.88	0.92	2.99314e+06	Bacteria;Bacteroidota;Bacteroidia;Flavobacteriales;Flavobacteriaceae;Lutibacter;Lutibacter sp002733285
Atlantik.Subseafloor.Crustal.Aquifer.PRJNA391950.Tully2018_GCA_002733295.1_ASM273329v1	88.31	1.77	4.85354e+06	Bacteria;Pseudomonadota;Gammaproteobacteria;Enterobacterales_A;Alteromonadaceae;Alteromonas;Alteromonas naphthalenivorans
Atlantik.Subseafloor.Crustal.Aquifer.PRJNA391950.Tully2018_GCA_002733325.1_ASM273332v1	91.35	4.56	4.99328e+06	Bacteria;Pseudomonadota;Gammaproteobacteria;Pseudomonadales;Alcanivoracaceae;Alcanivorax;Alcanivorax xenomutans
Atlantik.Subseafloor.Crustal.Aquifer.PRJNA391950.Tully2018_GCA_002733335.1_ASM273333v1	86.39	0.16	2.90117e+06	Bacteria;Pseudomonadota;Gammaproteobacteria;Nitrosococcales;Methylophagaceae;GCA-002733105;GCA-002733105 sp002733335
Atlantik.Subseafloor.Crustal.Aquifer.PRJNA391950.Tully2018_GCA_002733355.1_ASM273335v1	94.11	3.0	2.06343e+06	Bacteria;Campylobacterota;Campylobacteria;Campylobacterales;Sulfurovaceae;Sulfurovum;Sulfurovum sp002733355
Atlantik.Subseafloor.Crustal.Aquifer.PRJNA391950.Tully2018_GCA_002733385.1_ASM273338v1	94.88	1.38	3.0744e+06	Bacteria;Pseudomonadota;Alphaproteobacteria;Caulobacterales;Maricaulaceae;Robiginitomaculum_A;Robiginitomaculum_A sp002733385
Atlantik.Subseafloor.Crustal.Aquifer.PRJNA391950.Tully2018_GCA_002733415.1_ASM273341v1	90.41	0.05	4.11845e+06	Bacteria;Bacteroidota;Bacteroidia;Flavobacteriales;Flavobacteriaceae;GCA-2733415;GCA-2733415 sp002733415
Atlantik.Subseafloor.Crustal.Aquifer.PRJNA391950.Tully2018_GCA_002733465.1_ASM273346v1	94.61	3.87	4.49365e+06	Bacteria;Pseudomonadota;Gammaproteobacteria;Enterobacterales_A;Kangiellaceae;GCA-002733465;GCA-002733465 sp002733465
Atlantik.Subseafloor.Crustal.Aquifer.PRJNA391950.Tully2018_GCA_002733485.1_ASM273348v1	90.87	3.3	3.246e+06	Bacteria;Pseudomonadota;Alphaproteobacteria;Caulobacterales;Maricaulaceae;Robiginitomaculum_B;Robiginitomaculum_B sp002733485
Atlantik.Subseafloor.Crustal.Aquifer.PRJNA391950.Tully2018_GCA_002733495.1_ASM273349v1	86.09	4.93	3.71035e+06	Bacteria;Pseudomonadota;Alphaproteobacteria;Caulobacterales;Maricaulaceae;Robiginitomaculum_B;Robiginitomaculum_B sp002733495
Atlantik.Subseafloor.Crustal.Aquifer.PRJNA391950.Tully2018_GCA_002733505.1_ASM273350v1	93.84	0.24	2.52294e+06	Bacteria;Pseudomonadota;Gammaproteobacteria;Nitrosococcales;Methylophagaceae;GCA-002733105;GCA-002733105 sp002733505
Atlantik.Subseafloor.Crustal.Aquifer.PRJNA391950.Tully2018_GCA_002733545.1_ASM273354v1	97.62	0.22	2.83327e+06	Bacteria;Bacillota_A;Clostridia;Peptostreptococcales;Natronincolaceae;GCA-2733545;GCA-2733545 sp002733545
Atlantik.Subseafloor.Crustal.Aquifer.PRJNA391950.Tully2018_GCA_002733565.1_ASM273356v1	82.27	2.04	4.70754e+06	Bacteria;Pseudomonadota;Gammaproteobacteria;Enterobacterales_A;Moritellaceae;Moritella;Moritella sp000170855
Atlantik.Subseafloor.Crustal.Aquifer.PRJNA391950.Tully2018_GCA_002733575.1_ASM273357v1	87.74	3.34	1.05455e+07	Bacteria;Planctomycetota;Planctomycetia;Pirellulales;Pirellulaceae;GCA-2733575;GCA-2733575 sp002733575
Atlantik.Subseafloor.Crustal.Aquifer.PRJNA391950.Tully2018_GCA_002733585.1_ASM273358v1	89.31	0.89	5.07255e+06	Bacteria;Bacteroidota;Bacteroidia;Flavobacteriales;Flavobacteriaceae;Leeuwenhoekiella;Leeuwenhoekiella nanhaiensis
Atlantik.Subseafloor.Crustal.Aquifer.PRJNA391950.Tully2018_GCA_002733605.1_ASM273360v1	90.17	0.09	3.40092e+06	Bacteria;Pseudomonadota;Alphaproteobacteria;Caulobacterales;Maricaulaceae;Robiginitomaculum_A;Robiginitomaculum_A sp002733605
Atlantik.Subseafloor.Crustal.Aquifer.PRJNA391950.Tully2018_GCA_002733645.1_ASM273364v1	99.01	0.8	3.9184e+06	Bacteria;Pseudomonadota;Gammaproteobacteria;Pseudomonadales;DSM-6294;Oleibacter;Oleibacter sp002733645
Atlantik.Subseafloor.Crustal.Aquifer.PRJNA391950.Tully2018_GCA_002733665.1_ASM273366v1	92.89	0.52	2.91361e+06	Bacteria;Bacteroidota;Bacteroidia;Flavobacteriales;Flavobacteriaceae;Urechidicola;Urechidicola sp002733665
Atlantik.Subseafloor.Crustal.Aquifer.PRJNA391950.Tully2018_GCA_002733685.1_ASM273368v1	94.9	3.52	3.50148e+06	Bacteria;Campylobacterota;Campylobacteria;Campylobacterales;Arcobacteraceae;NORP36;NORP36 sp002733685
Atlantik.Subseafloor.Crustal.Aquifer.PRJNA391950.Tully2018_GCA_002733705.1_ASM273370v1	94.94	1.28	3.54961e+06	Bacteria;Pseudomonadota;Alphaproteobacteria;Caulobacterales;Hyphomonadaceae;Henriciella;Henriciella sp002733705
Atlantik.Subseafloor.Crustal.Aquifer.PRJNA391950.Tully2018_GCA_002733715.1_ASM273371v1	99.89	0.77	2.65023e+06	Bacteria;Pseudomonadota;Gammaproteobacteria;Nitrosococcales;Methylophagaceae;GCA-002733105;GCA-002733105 sp002733715
Atlantik.Subseafloor.Crustal.Aquifer.PRJNA391950.Tully2018_GCA_002733765.1_ASM273376v1	98.44	0.52	4.11219e+06	Bacteria;Pseudomonadota;Gammaproteobacteria;Enterobacterales_A;Alteromonadaceae;Colwellia;Colwellia sp002733765
Atlantik.Subseafloor.Crustal.Aquifer.PRJNA391950.Tully2018_GCA_002733785.1_ASM273378v1	99.85	0.22	2.44197e+06	Bacteria;Pseudomonadota;Gammaproteobacteria;Methylococcales;Cycloclasticaceae;Cycloclasticus;Cycloclasticus pugetii
Atlantik.Subseafloor.Crustal.Aquifer.PRJNA391950.Tully2018_GCA_002733805.1_ASM273380v1	94.67	4.66	3.92896e+06	Bacteria;Pseudomonadota;Alphaproteobacteria;Caulobacterales;Maricaulaceae;Robiginitomaculum_B;Robiginitomaculum_B sp002733805
Atlantik.Subseafloor.Crustal.Aquifer.PRJNA391950.Tully2018_GCA_002733825.1_ASM273382v1	99.57	0.04	2.35412e+06	Bacteria;Pseudomonadota;Gammaproteobacteria;Enterobacterales_A;Alteromonadaceae;Pseudidiomarina;Pseudidiomarina marina
Atlantik.Subseafloor.Crustal.Aquifer.PRJNA391950.Tully2018_GCA_002733835.1_ASM273383v1	93.8	0.12	3.83371e+06	Bacteria;Pseudomonadota;Gammaproteobacteria;Pseudomonadales;Alcanivoracaceae;Alcanivorax;Alcanivorax sp002733835
Atlantik.Subseafloor.Crustal.Aquifer.PRJNA391950.Tully2018_GCA_002733885.1_ASM273388v1	100.0	3.02	3.14653e+06	Bacteria;Campylobacterota;Campylobacteria;Campylobacterales;Sulfurimonadaceae;GCA-2733885;GCA-2733885 sp002733885
Atlantik.Subseafloor.Crustal.Aquifer.PRJNA391950.Tully2018_GCA_002733905.1_ASM273390v1	97.85	0.85	3.55238e+06	Bacteria;Pseudomonadota;Alphaproteobacteria;Caulobacterales;Maricaulaceae;Robiginitomaculum_A;Robiginitomaculum_A sp002733905
Atlantik.Subseafloor.Crustal.Aquifer.PRJNA391950.Tully2018_GCA_002733915.1_ASM273391v1	96.22	0.88	3.26671e+06	Bacteria;Bacteroidota;Bacteroidia;Flavobacteriales;Flavobacteriaceae;Aequorivita;Aequorivita sp002733915
Atlantik.Subseafloor.Crustal.Aquifer.PRJNA391950.Tully2018_GCA_002733945.1_ASM273394v1	99.98	4.26	2.49462e+06	Bacteria;Campylobacterota;Campylobacteria;Campylobacterales;Sulfurimonadaceae;Sulfurimonas;Sulfurimonas sp002733945
Atlantik.Subseafloor.Crustal.Aquifer.PRJNA391950.Tully2018_GCA_002733955.1_ASM273395v1	100.0	0.16	4.86131e+06	Bacteria;Pseudomonadota;Alphaproteobacteria;Rhizobiales;Rhizobiaceae;Hoeflea;Hoeflea sp002733955
Atlantik.Subseafloor.Crustal.Aquifer.PRJNA391950.Tully2018_GCA_002733985.1_ASM273398v1	99.99	1.7	5.0857e+06	Bacteria;Bacteroidota;Bacteroidia;Flavobacteriales;Crocinitomicaceae;UBA4466;UBA4466 sp002733985
Atlantik.Subseafloor.Crustal.Aquifer.PRJNA391950.Tully2018_GCA_002733995.1_ASM273399v1	99.95	2.39	4.12576e+06	Bacteria;Desulfobacterota;Desulfobulbia;Desulfobulbales;Desulfocapsaceae;Desulforhopalus;Desulforhopalus sp002733995
Atlantik.Subseafloor.Crustal.Aquifer.PRJNA391950.Tully2018_GCA_002734085.1_ASM273408v1	99.94	0.29	4.03351e+06	Bacteria;Bacteroidota;Bacteroidia;Flavobacteriales;Crocinitomicaceae;Brumimicrobium;Brumimicrobium sp002734085
Atlantik.Subseafloor.Crustal.Aquifer.PRJNA391950.Tully2018_GCA_002746115.1_ASM274611v1	100.0	1.48	6.28152e+06	Bacteria;Pseudomonadota;Gammaproteobacteria;Pseudomonadales;Cellvibrionaceae;GCA-2746115;GCA-2746115 sp002746115
Atlantik.Subseafloor.Crustal.Aquifer.PRJNA391950.Tully2018_GCA_002746135.1_ASM274613v1	94.63	3.35	3.24742e+06	Bacteria;Pseudomonadota;Gammaproteobacteria;Pseudomonadales;Porticoccaceae;50-400-T64;50-400-T64 sp002746135
Atlantik.Subseafloor.Crustal.Aquifer.PRJNA391950.Tully2018_GCA_002746155.1_ASM274615v1	89.84	0.97	3.92325e+06	Bacteria;Pseudomonadota;Gammaproteobacteria;Enterobacterales_A;GCA-2746155;GCA-2746155;GCA-2746155 sp002746155
Atlantik.Subseafloor.Crustal.Aquifer.PRJNA391950.Tully2018_GCA_002746175.1_ASM274617v1	93.52	4.94	2.37108e+06	Bacteria;Marinisomatota;Marinisomatia;Marinisomatales;TCS55;TCS55;TCS55 sp002715035
Atlantik.Subseafloor.Crustal.Aquifer.PRJNA391950.Tully2018_GCA_002746185.1_ASM274618v1	93.81	4.91	4.51076e+06	Bacteria;Hydrogenedentota;Hydrogenedentia;Hydrogenedentiales;GCA-2746185;GCA-2746185;GCA-2746185 sp002746185
Atlantik.Subseafloor.Crustal.Aquifer.PRJNA391950.Tully2018_GCA_002746215.1_ASM274621v1	97.99	3.52	3.19228e+06	Bacteria;Pseudomonadota;Gammaproteobacteria;Pseudomonadales;Pseudohongiellaceae;UBA5109;UBA5109 sp002746215
Atlantik.Subseafloor.Crustal.Aquifer.PRJNA391950.Tully2018_GCA_002746235.1_ASM274623v1	89.25	0.21	3.54579e+06	Bacteria;Planctomycetota;UBA1135;UBA1135;UBA1135;GCA-2746235;GCA-2746235 sp002746235
Atlantik.Subseafloor.Crustal.Aquifer.PRJNA391950.Tully2018_GCA_002746255.1_ASM274625v1	99.03	0.05	2.11918e+06	Bacteria;Pseudomonadota;Alphaproteobacteria;GCA-2746255;GCA-2746255;GCA-2746255;GCA-2746255 sp002746255
Atlantik.Subseafloor.Crustal.Aquifer.PRJNA391950.Tully2018_GCA_002746275.1_ASM274627v1	100.0	3.05	3.45095e+06	Bacteria;Pseudomonadota;Alphaproteobacteria;Parvibaculales;Parvibaculaceae;Mf105b01;Mf105b01 sp002746275
Atlantik.Subseafloor.Crustal.Aquifer.PRJNA391950.Tully2018_GCA_002746305.1_ASM274630v1	100.0	0.12	3.87421e+06	Bacteria;Bacteroidota;Bacteroidia;NS11-12g;UBA9320;UBA9320;UBA9320 sp002746305
Atlantik.Subseafloor.Crustal.Aquifer.PRJNA391950.Tully2018_GCA_002746335.1_ASM274633v1	96.92	1.34	4.29799e+06	Bacteria;Bacteroidota;Bacteroidia;Flavobacteriales;GCA-2746335;GCA-2746335;GCA-2746335 sp002746335
Atlantik.Subseafloor.Crustal.Aquifer.PRJNA391950.Tully2018_GCA_002746365.1_ASM274636v1	99.43	4.49	3.43344e+06	Bacteria;Pseudomonadota;Gammaproteobacteria;SZUA-229;SZUA-229;GCA-2746365;GCA-2746365 sp002746365
Atlantik.Subseafloor.Crustal.Aquifer.PRJNA391950.Tully2018_GCA_002746395.1_ASM274639v1	98.79	0.71	2.64252e+06	Bacteria;Pseudomonadota;Alphaproteobacteria;Rhodobacterales;Rhodobacteraceae;UBA3077;UBA3077 sp002746395
Atlantik.Subseafloor.Crustal.Aquifer.PRJNA391950.Tully2018_GCA_002746415.1_ASM274641v1	96.2	0.04	3.97339e+06	Bacteria;Bacteroidota;Bacteroidia;Flavobacteriales;Flavobacteriaceae;Saonia;Saonia sp002746415
Atlantik.Subseafloor.Crustal.Aquifer.PRJNA391950.Tully2018_GCA_002746425.1_ASM274642v1	98.49	2.56	4.20529e+06	Bacteria;Pseudomonadota;Alphaproteobacteria;Rhizobiales;GCA-2746425;GCA-2746425;GCA-2746425 sp002746425
Atlantik.Subseafloor.Crustal.Aquifer.PRJNA391950.Tully2018_GCA_002746535.1_ASM274653v1	89.64	2.38	7.54141e+06	Bacteria;Planctomycetota;GCA-2746535;GCA-2746535;GCA-2746535;GCA-2746535;GCA-2746535 sp002746535
Atlantik.Subseafloor.Crustal.Aquifer.PRJNA391950.Tully2018_GCA_002746975.1_ASM274697v1	95.12	2.48	2.51337e+06	Bacteria;Bacteroidota;Bacteroidia;Flavobacteriales;UA16;UBA974;UBA974 sp002746975
Atlantik.Subseafloor.Crustal.Aquifer.PRJNA391950.Tully2018_GCA_002746985.1_ASM274698v1	95.86	3.12	2.70315e+06	Bacteria;Pseudomonadota;Gammaproteobacteria;Pseudomonadales;Porticoccaceae;Porticoccus;Porticoccus sp002746985
Atlantik.Subseafloor.Crustal.Aquifer.PRJNA391950.Tully2018_GCA_002749135.1_ASM274913v1	90.18	3.8	3.1447e+06	Bacteria;Pseudomonadota;Alphaproteobacteria;Sphingomonadales;Emcibacteraceae;Paremcibacter;Paremcibacter sp002749135
Australia.Corals.Tandon2023.PRJNA857095_GCA_028277085.1	93.52	2.54	4.24977e+06	Bacteria;Bacteroidota;Bacteroidia;Flavobacteriales;Flavobacteriaceae;Croceivirga
Australia.Corals.Tandon2023.PRJNA857095_GCA_028277105.1	98.48	0.51	3.96305e+06	Bacteria;Bacteroidota;Bacteroidia;Flavobacteriales;Schleiferiaceae;Owenweeksia
Australia.Corals.Tandon2023.PRJNA857095_GCA_028277115.1	93.76	0.31	5.08492e+06	Bacteria;Pseudomonadota;Alphaproteobacteria;Azospirillales;Azospirillaceae;RI-112
Australia.Corals.Tandon2023.PRJNA857095_GCA_028277165.1	91.29	4.2	4.4112e+06	Bacteria;Spirochaetota;Spirochaetia;DSM-27196;Alkalispirochaetaceae
Australia.Corals.Tandon2023.PRJNA857095_GCA_028277185.1	98.17	0.81	4.49406e+06	Bacteria;Pseudomonadota;Gammaproteobacteria;Woeseiales;Woeseiaceae
Australia.Corals.Tandon2023.PRJNA857095_GCA_028277195.1	88.83	1.52	2.00861e+06	Bacteria;Cyanobacteriota;Vampirovibrionia;Gastranaerophilales;UBA9971;GWF2-37-15
Australia.Corals.Tandon2023.PRJNA857095_GCA_028277205.1	81.19	3.88	1.30265e+06	Bacteria;Patescibacteria;JAEDAM01;BD1-5;UBA2023
Australia.Corals.Tandon2023.PRJNA857095_GCA_028277225.1	100.0	1.06	2.88273e+06	Bacteria;Bacteroidota;Chlorobia;Chlorobiales;Chlorobiaceae;Chlorobium_A
Australia.Corals.Tandon2023.PRJNA857095_GCA_028277265.1	92.73	3.36	4.10627e+06	Bacteria;Pseudomonadota;Gammaproteobacteria;Woeseiales;Woeseiaceae;UBA1847
Australia.Corals.Tandon2023.PRJNA857095_GCA_028277295.1	88.8	3.32	4.80902e+06	Bacteria;Pseudomonadota;Alphaproteobacteria;Rhodospirillales;Rhodospirillaceae;Rhodospira
Australia.Corals.Tandon2023.PRJNA857095_GCA_028277325.1	81.63	2.43	3.40967e+06	Bacteria;Pseudomonadota;Alphaproteobacteria;Rhodospirillales_A;Magnetospiraceae
Australia.Corals.Tandon2023.PRJNA857095_GCA_028277345.1	89.62	1.84	3.08523e+06	Bacteria;Bipolaricaulota;Bipolaricaulia;UBA7950;UBA9294;SPBW01
Australia.Corals.Tandon2023.PRJNA857095_GCA_028277365.1	91.05	1.15	4.26463e+06	Bacteria;Pseudomonadota;Gammaproteobacteria;Pseudomonadales;Halieaceae;GCA-2748505
Australia.Corals.Tandon2023.PRJNA857095_GCA_028277395.1	94.96	1.88	5.11564e+06	Bacteria;Bacteroidota;Bacteroidia;Bacteroidales;F082;GCA-002708315
Australia.Corals.Tandon2023.PRJNA857095_GCA_028277405.1	96.17	1.21	6.45098e+06	Bacteria;Pseudomonadota;Alphaproteobacteria;DSM-16000;Inquilinaceae
Australia.Corals.Tandon2023.PRJNA857095_GCA_028277445.1	98.71	0.09	3.46744e+06	Bacteria;Bacteroidota;Chlorobia;Chlorobiales;Chloroherpetonaceae
Australia.Corals.Tandon2023.PRJNA857095_GCA_028277465.1	99.95	0.95	4.31713e+06	Bacteria;Pseudomonadota;Gammaproteobacteria;Chromatiales;Chromatiaceae
Australia.Corals.Tandon2023.PRJNA857095_GCA_028277485.1	100.0	0.08	2.51227e+06	Bacteria;Bacteroidota;Chlorobia;Chlorobiales;Chlorobiaceae;Chlorobium_A
Australia.Corals.Tandon2023.PRJNA857095_GCA_028277505.1	89.72	2.14	5.75657e+06	Bacteria;Bacteroidota;Bacteroidia;Bacteroidales;Prolixibacteraceae;Sunxiuqinia
Australia.Corals.Tandon2023.PRJNA857095_GCA_028277565.1	99.15	0.0	2.99591e+06	Bacteria;Pseudomonadota;Alphaproteobacteria;Caulobacterales;Parvularculaceae;Marinicaulis
Australia.Corals.Tandon2023.PRJNA857095_GCA_028277585.1	80.27	1.73	8.93103e+06	Bacteria;Planctomycetota;Phycisphaerae;Sedimentisphaerales;SG8-4;PLanc-01
Australia.Corals.Tandon2023.PRJNA857095_GCA_028277605.1	97.74	0.84	3.42071e+06	Bacteria;Bacillota_A;Clostridia;Lachnospirales;Vallitaleaceae
Australia.Corals.Tandon2023.PRJNA857095_GCA_028277625.1	92.56	3.48	3.13976e+06	Bacteria;Cyanobacteriota;Vampirovibrionia;Gastranaerophilales;UBA9579
Australia.Corals.Tandon2023.PRJNA857095_GCA_028277645.1	94.27	0.64	4.82562e+06	Bacteria;Planctomycetota;Phycisphaerae;UBA1845;Fen-1342
Australia.Corals.Tandon2023.PRJNA857095_GCA_028277665.1	100.0	0.06	2.27065e+06	Bacteria;Pseudomonadota;Alphaproteobacteria;Micavibrionales;Micavibrionaceae
Australia.Corals.Tandon2023.PRJNA857095_GCA_028277685.1	88.36	2.87	4.85913e+06	Bacteria;Planctomycetota;Phycisphaerae;Phycisphaerales;Zrk34
Australia.Corals.Tandon2023.PRJNA857095_GCA_028277695.1	99.93	2.4	9.00909e+06	Bacteria;Bacteroidota;Bacteroidia;Cytophagales;Cyclobacteriaceae;Fulvivirga
Australia.Corals.Tandon2023.PRJNA857095_GCA_028277725.1	83.69	2.96	5.20328e+06	Bacteria;Pseudomonadota;Gammaproteobacteria;Chromatiales;Chromatiaceae;Thiohalocapsa
Australia.Corals.Tandon2023.PRJNA857095_GCA_028277745.1	95.55	1.74	5.35728e+06	Bacteria;Planctomycetota;Phycisphaerae;Phycisphaerales;Phycisphaeraceae
Australia.Corals.Tandon2023.PRJNA857095_GCA_028277765.1	91.91	1.74	5.31642e+06	Bacteria;Desulfobacterota;Desulfobacteria;Desulfobacterales;SURF-7
Australia.Corals.Tandon2023.PRJNA857095_GCA_028277795.1	100.0	4.36	4.37694e+06	Bacteria;Pseudomonadota;Alphaproteobacteria;Rhodospirillales_A
Australia.Corals.Tandon2023.PRJNA857095_GCA_028277825.1	92.6	4.48	4.6554e+06	Bacteria;Desulfobacterota;Desulfarculia;Desulfarculales;Desulfarculaceae;SURF-10
Australia.Corals.Tandon2023.PRJNA857095_GCA_028277845.1	98.47	0.92	5.47334e+06	Bacteria;Pseudomonadota;Alphaproteobacteria
Australia.Corals.Tandon2023.PRJNA857095_GCA_028277865.1	92.14	2.25	7.14425e+06	Bacteria;Acidobacteriota;UBA6911;RPQK01;RPQK01
Australia.Corals.Tandon2023.PRJNA857095_GCA_028277885.1	89.55	1.83	5.79875e+06	Bacteria;Myxococcota_A;UBA9160;UBA9160;UBA6930
Australia.Corals.Tandon2023.PRJNA857095_GCA_028277905.1	86.27	2.7	5.93522e+06	Bacteria;Pseudomonadota;Gammaproteobacteria;Chromatiales;Chromatiaceae;Thiohalocapsa
Australia.Corals.Tandon2023.PRJNA857095_GCA_028277945.1	95.58	0.08	2.99623e+06	Bacteria;Bdellovibrionota
Australia.Corals.Tandon2023.PRJNA857095_GCA_028277965.1	95.89	3.81	5.64125e+06	Bacteria;Pseudomonadota;Gammaproteobacteria;Pseudomonadales;HTCC2089;UBA4421
Australia.Corals.Tandon2023.PRJNA857095_GCA_028278025.1	93.51	0.1	5.12798e+06	Bacteria;Desulfobacterota_F;WTBG01;CAIYCZ01;CAIRTM01
Australia.Corals.Tandon2023.PRJNA857095_GCA_028278035.1	100.0	3.14	1.79094e+06	Bacteria;Chlamydiota;Chlamydiia;Chlamydiales;SM23-39;JAAKFI01
Australia.Corals.Tandon2023.PRJNA857095_GCA_028278065.1	90.53	3.2	5.90872e+06	Bacteria;Myxococcota_A;UBA9160;UBA9160;JAFDET01;JAFDET01
Australia.Corals.Tandon2023.PRJNA857095_GCA_028278085.1	94.1	0.7	6.50379e+06	Bacteria;Bacteroidota;Bacteroidia;Chitinophagales;SW-11-45-7
Australia.Corals.Tandon2023.PRJNA857095_GCA_028278105.1	100.0	0.67	2.05047e+06	Bacteria;Pseudomonadota;Alphaproteobacteria;UBA9219;RGZA01;JACQAB01
Australia.Corals.Tandon2023.PRJNA857095_GCA_028278115.1	85.3	1.97	3.87019e+06	Bacteria;Bacillota_A;Clostridia;Peptostreptococcales;Caminicellaceae;JAKSBP01
Australia.Corals.Tandon2023.PRJNA857095_GCA_028278135.1	97.74	0.17	1.40599e+06	Bacteria;Pseudomonadota;Alphaproteobacteria;Rhodospirillales;Rhodospirillaceae;WOUV01
Australia.Corals.Tandon2023.PRJNA857095_GCA_028278145.1	95.71	0.55	3.35961e+06	Bacteria;Pseudomonadota;Gammaproteobacteria;Chromatiales;Sedimenticolaceae;JAAGZL01
Australia.Corals.Tandon2023.PRJNA857095_GCA_028278205.1	89.81	0.45	7.63696e+06	Bacteria;Bacteroidota;Rhodothermia;Rhodothermales;Bin80
Australia.Corals.Tandon2023.PRJNA857095_GCA_028278225.1	99.05	0.92	6.45681e+06	Bacteria;Bacteroidota;Bacteroidia;Cytophagales;Cyclobacteriaceae
Australia.Corals.Tandon2023.PRJNA857095_GCA_028278245.1	88.84	0.17	3.69718e+06	Bacteria;Planctomycetota;Phycisphaerae;Phycisphaerales;SM1A02;G020345805
Australia.Corals.Tandon2023.PRJNA857095_GCA_028278255.1	93.83	2.57	3.97291e+06	Bacteria;Elusimicrobiota;Elusimicrobia;FEN-1173;FEN-1173
Australia.Corals.Tandon2023.PRJNA857095_GCA_028278265.1	90.26	3.73	8.49898e+06	Bacteria;Myxococcota;Polyangia;JAAYKL01;JAAYKL01
Australia.Corals.Tandon2023.PRJNA857095_GCA_028278305.1	89.49	3.22	2.42515e+06	Bacteria;Cyanobacteriota;Vampirovibrionia;Gastranaerophilales;UBA9971;JAKLDH01
Australia.Corals.Tandon2023.PRJNA857095_GCA_028278335.1	90.48	1.15	6.9983e+06	Bacteria;Fibrobacterota;Chitinivibrionia;Chitinivibrionales
Australia.Corals.Tandon2023.PRJNA857095_GCA_028278405.1	95.09	1.19	3.31856e+06	Bacteria;Nitrospinota;Nitrospinia;Nitrospinales;Nitrospinaceae;SZUA-226
Australia.Corals.Tandon2023.PRJNA857095_GCA_028278425.1	89.33	2.41	8.76538e+06	Bacteria;Planctomycetota;UBA1135;UBA1135;GCA-002686595
Australia.Corals.Tandon2023.PRJNA857095_GCA_028278505.1	84.9	0.06	3.94753e+06	Bacteria;Pseudomonadota;Alphaproteobacteria;Rhizobiales;Rhodobiaceae
Australia.Corals.Tandon2023.PRJNA857095_GCA_028278525.1	98.48	2.38	6.04629e+06	Bacteria;Pseudomonadota;Alphaproteobacteria;Minwuiales
Australia.Corals.Tandon2023.PRJNA857095_GCA_028278545.1	84.87	3.65	4.65971e+06	Bacteria;Chloroflexota;Anaerolineae;Anaerolineales;UBA11858;NIOZ-UU35
Australia.Corals.Tandon2023.PRJNA857095_GCA_028278555.1	88.27	3.14	3.28953e+06	Bacteria;Bipolaricaulota;Bipolaricaulia;UBA7950;UBA9294
Australia.Corals.Tandon2023.PRJNA857095_GCA_028278605.1	92.54	1.24	2.80428e+06	Bacteria;Cyanobacteriota;Vampirovibrionia;Gastranaerophilales;UBA9971;JAKLDH01
Australia.Corals.Tandon2023.PRJNA857095_GCA_028278645.1	95.55	2.04	5.14337e+06	Bacteria;Gemmatimonadota;Gemmatimonadetes;Longimicrobiales;UBA6960;JABDNZ01
Australia.Corals.Tandon2023.PRJNA857095_GCA_028278985.1	99.13	0.03	1.70578e+06	Archaea;Thermoproteota;Nitrososphaeria;Nitrososphaerales;Nitrosopumilaceae;Nitrosopumilus
Australia.Corals.Tandon2023.PRJNA857095_GCA_028279045.1	90.19	0.99	1.12677e+06	Archaea;Nanoarchaeota;Nanoarchaeia;Woesearchaeales;UBA10216
Australia.Corals.Tandon2023.PRJNA857095_GCA_028279065.1	97.14	0.74	3.6942e+06	Bacteria;Bacteroidota;Bacteroidia;Cytophagales;CCMP332
Australia.Corals.Tandon2023.PRJNA857095_GCA_028279085.1	83.99	0.08	1.96873e+06	Bacteria;Bdellovibrionota;Bdellovibrionia;Bdellovibrionales;JACOND01
Australia.Corals.Tandon2023.PRJNA857095_GCA_028279105.1	99.24	0.66	6.62313e+06	Bacteria;Bacteroidota;Bacteroidia;Chitinophagales;Saprospiraceae;JAHDHW01
Australia.Corals.Tandon2023.PRJNA857095_GCA_028279115.1	92.19	3.62	3.63004e+06	Bacteria;Pseudomonadota;Gammaproteobacteria;Pseudomonadales;Pseudohongiellaceae;UBA9145
Australia.Corals.Tandon2023.PRJNA857095_GCA_028279145.1	92.53	1.38	4.56867e+06	Bacteria;Pseudomonadota;Gammaproteobacteria;Woeseiales;Woeseiaceae
Australia.Corals.Tandon2023.PRJNA857095_GCA_028279155.1	89.01	0.12	4.89398e+06	Bacteria;Bacteroidota;Bacteroidia;Cytophagales;Cyclobacteriaceae
Australia.Corals.Tandon2023.PRJNA857095_GCA_028279185.1	98.39	2.04	5.48183e+06	Bacteria;Bacteroidota;Bacteroidia;Chitinophagales;Saprospiraceae
Australia.Corals.Tandon2023.PRJNA857095_GCA_028279205.1	80.41	0.31	1.31416e+06	Bacteria;Chlamydiota;Chlamydiia;Chlamydiales;Simkaniaceae;Simkania
Australia.Corals.Tandon2023.PRJNA857095_GCA_028279215.1	95.44	1.13	4.77955e+06	Bacteria;Planctomycetota;Planctomycetia;Pirellulales;Lacipirellulaceae;Aeoliella
Australia.Corals.Tandon2023.PRJNA857095_GCA_028279245.1	93.04	1.03	4.66908e+06	Bacteria;Pseudomonadota;Alphaproteobacteria;UBA6615;UBA6615
Australia.Corals.Tandon2023.PRJNA857095_GCA_028279265.1	90.44	3.11	4.39641e+06	Bacteria;Pseudomonadota;Alphaproteobacteria;Rhizobiales;Methyloligellaceae
Australia.Corals.Tandon2023.PRJNA857095_GCA_028279275.1	94.69	0.1	2.85227e+06	Bacteria;Pseudomonadota;Gammaproteobacteria;UBA4575;UBA4575;JABDMD01
Australia.Corals.Tandon2023.PRJNA857095_GCA_028279315.1	89.21	0.94	3.69469e+06	Bacteria;Pseudomonadota;Alphaproteobacteria;Rhodobacterales;Rhodobacteraceae;Rhodophyticola
Australia.Corals.Tandon2023.PRJNA857095_GCA_028279345.1	97.15	0.01	4.56575e+06	Bacteria;Pseudomonadota;Alphaproteobacteria;Geminicoccales;Geminicoccaceae;JAAAPF01
Australia.Corals.Tandon2023.PRJNA857095_GCA_028279365.1	100.0	0.0	3.14312e+06	Bacteria;Pseudomonadota;Gammaproteobacteria;UBA4486;UBA4486
Australia.Corals.Tandon2023.PRJNA857095_GCA_028279375.1	94.92	0.06	3.77302e+06	Bacteria;Planctomycetota;Phycisphaerae;Phycisphaerales;UBA1924;RECQ01
Australia.Corals.Tandon2023.PRJNA857095_GCA_028279405.1	95.38	0.94	5.90005e+06	Bacteria;Planctomycetota;Phycisphaerae;UBA1845;Fen-1342
Australia.Corals.Tandon2023.PRJNA857095_GCA_028279445.1	99.57	0.57	3.42322e+06	Bacteria;Pseudomonadota;Alphaproteobacteria;Rhizobiales;Tepidamorphaceae
Australia.Corals.Tandon2023.PRJNA857095_GCA_028279465.1	99.99	0.76	3.3065e+06	Bacteria;Pseudomonadota;Alphaproteobacteria;Sphingomonadales;Sphingomonadaceae;Parasphingopyxis
Australia.Corals.Tandon2023.PRJNA857095_GCA_028279475.1	100.0	0.48	1.98317e+06	Bacteria;Pseudomonadota;Alphaproteobacteria;Rickettsiales;UBA998
Australia.Corals.Tandon2023.PRJNA857095_GCA_028279505.1	90.51	1.93	4.74925e+06	Bacteria;Chloroflexota;Dehalococcoidia;UBA2979;UBA2979;UBA6627
Australia.Corals.Tandon2023.PRJNA857095_GCA_028279515.1	99.31	0.08	4.60251e+06	Bacteria;Bacteroidota;Bacteroidia;Flavobacteriales;Flavobacteriaceae;Spongiivirga
Australia.Corals.Tandon2023.PRJNA857095_GCA_028279545.1	99.11	0.35	1.94088e+06	Archaea;Thermoproteota;Nitrososphaeria;Nitrososphaerales;Nitrosopumilaceae;JACEMX01
Australia.Corals.Tandon2023.PRJNA857095_GCA_028279555.1	99.95	0.17	2.75398e+06	Bacteria;Pseudomonadota;Alphaproteobacteria;Sphingomonadales;Sphingomonadaceae;Sphingorhabdus_B
Australia.Corals.Tandon2023.PRJNA857095_GCA_028279585.1	85.4	3.12	4.45928e+06	Archaea;Thermoplasmatota;EX4484-6
Australia.Corals.Tandon2023.PRJNA857095_GCA_028279595.1	85.96	0.2	2.66761e+06	Archaea;Thermoplasmatota;JAKEGO01;JAKEGO01;JAKEGO01
Australia.Corals.Tandon2023.PRJNA857095_GCA_028279625.1	88.06	4.86	1.66632e+06	Archaea;Thermoproteota;Nitrososphaeria;Nitrososphaerales;Nitrosopumilaceae;Nitrosopumilus
Australia.Corals.Tandon2023.PRJNA857095_GCA_028279645.1	82.26	0.15	2.72209e+06	Archaea;Thermoplasmatota;JAKEGO01;JAKEGO01
Australia.Corals.Tandon2023.PRJNA857095_GCA_028279655.1	89.89	0.87	2.30537e+06	Archaea;Nanoarchaeota;Nanoarchaeia;Woesearchaeales;JACPBV01
Australia.Corals.Tandon2023.PRJNA857095_GCA_028279685.1	91.9	4.44	2.06928e+06	Archaea;Nanoarchaeota;Nanoarchaeia;Woesearchaeales;SKIA01
Australia.Corals.Tandon2023.PRJNA857095_GCA_028279705.1	91.59	0.36	2.06957e+06	Archaea;Aenigmatarchaeota;Aenigmatarchaeia;QMZP01;JAFGSV01;JAFGFG01
Australia.Corals.Tandon2023.PRJNA857095_GCA_028279725.1	95.83	1.58	1.48588e+06	Archaea;Nanoarchaeota;Nanoarchaeia;Woesearchaeales;UBA10200
Australia.Corals.Tandon2023.PRJNA857095_GCA_028279745.1	100.0	0.16	1.30135e+06	Archaea;Nanoarchaeota;Nanoarchaeia;Woesearchaeales
Australia.Corals.Tandon2023.PRJNA857095_GCA_028279755.1	93.73	0.69	1.58806e+06	Archaea;Nanoarchaeota;Nanoarchaeia;Woesearchaeales;UBA525;UBA153
Australia.Corals.Tandon2023.PRJNA857095_GCA_028279765.1	90.17	0.63	1.66717e+06	Archaea;Nanoarchaeota;Nanoarchaeia;Woesearchaeales;WJIZ01;JAGVYS01
Australia.Corals.Tandon2023.PRJNA857095_GCA_028279805.1	93.73	0.61	934270	Archaea;Iainarchaeota;Iainarchaeia;Iainarchaeales;0-14-0-20-34-12
Australia.Corals.Tandon2023.PRJNA857095_GCA_028279825.1	90.93	0.05	1.07571e+06	Archaea;Aenigmatarchaeota;Aenigmatarchaeia;GW2011-AR5;GW2011-AR5
Australia.Corals.Tandon2023.PRJNA857095_GCA_028279845.1	100.0	1.37	5.46652e+06	Bacteria;Bacteroidota;Bacteroidia;Bacteroidales;UBA12077;UBA12077
Australia.Corals.Tandon2023.PRJNA857095_GCA_028279865.1	95.78	0.18	1.54555e+06	Bacteria;Patescibacteria;Gracilibacteria
Australia.Corals.Tandon2023.PRJNA857095_GCA_028279885.1	100.0	2.65	5.6267e+06	Bacteria;Pseudomonadota;Alphaproteobacteria;Kiloniellales;DSM-21159
Australia.Corals.Tandon2023.PRJNA857095_GCA_028279965.1	86.2	1.08	4.66736e+06	Bacteria;Pseudomonadota;Alphaproteobacteria;Kiloniellales;DSM-21159;Algihabitans
Australia.Corals.Tandon2023.PRJNA857095_GCA_028279985.1	96.55	0.1	4.2417e+06	Bacteria;Pseudomonadota;Gammaproteobacteria;Woeseiales;Woeseiaceae
Australia.Corals.Tandon2023.PRJNA857095_GCA_028279995.1	81.0	1.45	3.98657e+06	Bacteria;Pseudomonadota;Alphaproteobacteria;Parvibaculales;CGMCC-115125;Pyruvatibacter
Australia.Corals.Tandon2023.PRJNA857095_GCA_028280005.1	97.3	3.36	4.5942e+06	Bacteria;Bacillota_A;Clostridia;SK-Y3;SK-Y3;JAKSBV01;JAKSBV01 sp022360955
Australia.Corals.Tandon2023.PRJNA857095_GCA_028280025.1	99.98	0.91	2.58087e+06	Bacteria;Bacteroidota;Chlorobia;Chlorobiales;Chlorobiaceae;Chlorobium_A
Australia.Corals.Tandon2023.PRJNA857095_GCA_028280065.1	98.07	3.04	6.80813e+06	Bacteria;Pseudomonadota;Gammaproteobacteria;Pseudomonadales;Oleiphilaceae;Hahella
Australia.Corals.Tandon2023.PRJNA857095_GCA_028280085.1	81.43	3.18	5.45364e+06	Bacteria;Pseudomonadota;Gammaproteobacteria;Pseudomonadales
Australia.Corals.Tandon2023.PRJNA857095_GCA_028280115.1	100.0	0.0	2.99004e+06	Bacteria;Pseudomonadota;Alphaproteobacteria;Caulobacterales;Parvularculaceae
Australia.Corals.Tandon2023.PRJNA857095_GCA_028280145.1	93.6	0.64	880420	Bacteria;Patescibacteria;Paceibacteria;UBA9983_A;JACZSL01;JACZSL01
Australia.Corals.Tandon2023.PRJNA857095_GCA_028280165.1	90.24	0.42	3.4083e+06	Bacteria;Pseudomonadota;Alphaproteobacteria;Caulobacterales;Maricaulaceae;Oceanicaulis
Australia.Corals.Tandon2023.PRJNA857095_GCA_028280185.1	95.64	2.58	4.40271e+06	Bacteria;Bacillota_F;Halanaerobiia;Halanaerobiales;DTU029;JAKSCG01;JAKSCG01 sp022360715
Australia.Corals.Tandon2023.PRJNA857095_GCA_028280195.1	99.0	0.39	6.13249e+06	Bacteria;Pseudomonadota;Gammaproteobacteria;Pseudomonadales;Cellvibrionaceae;Exilibacterium
Australia.Corals.Tandon2023.PRJNA857095_GCA_028280205.1	83.63	4.61	4.14563e+06	Bacteria;Gemmatimonadota;Gemmatimonadetes;Longimicrobiales;UBA6960;UBA2589
Australia.Corals.Tandon2023.PRJNA857095_GCA_028280225.1	96.7	0.52	4.58872e+06	Bacteria;Pseudomonadota;Gammaproteobacteria;Pseudomonadales;HTCC2089;UBA4421
Australia.Corals.Tandon2023.PRJNA857095_GCA_028280265.1	99.89	0.04	3.32795e+06	Bacteria;Bacteroidota;Bacteroidia;Flavobacteriales;Flavobacteriaceae;SCGC-AAA160-P02
Australia.Corals.Tandon2023.PRJNA857095_GCA_028280285.1	93.44	4.78	2.38266e+06	Bacteria;Omnitrophota;Koll11;Zapsychrales;Zapsychraceae;JAGQKQ01
Australia.Corals.Tandon2023.PRJNA857095_GCA_028280305.1	86.59	0.53	5.76289e+06	Bacteria;Pseudomonadota;Alphaproteobacteria;Kiloniellales;Kiloniellaceae;Pelagibius
Australia.Corals.Tandon2023.PRJNA857095_GCA_028280325.1	94.44	4.29	3.34189e+06	Bacteria;Bacillota_H;UBA994;PWPR01;PWPR01;GCA-014931565
Australia.Corals.Tandon2023.PRJNA857095_GCA_028280345.1	94.19	0.05	4.24134e+06	Bacteria;Pseudomonadota;Gammaproteobacteria;Pseudomonadales;UBA7239
Australia.Corals.Tandon2023.PRJNA857095_GCA_028280355.1	85.6	0.29	5.16521e+06	Bacteria;Verrucomicrobiota;Verrucomicrobiae;Verrucomicrobiales;DEV007;SZUA-55
Australia.Corals.Tandon2023.PRJNA857095_GCA_028280385.1	99.95	1.03	4.12587e+06	Bacteria;Bacteroidota;Bacteroidia;Flavobacteriales;Flavobacteriaceae;Muricauda
Australia.Corals.Tandon2023.PRJNA857095_GCA_028280405.1	95.38	1.87	4.05756e+06	Bacteria;Bacteroidota;Bacteroidia;Bacteroidales;GCA-2711565;GCA-2711565
Australia.Corals.Tandon2023.PRJNA857095_GCA_028280415.1	99.39	0.18	7.14055e+06	Bacteria;Bacteroidota;Bacteroidia;Chitinophagales;Saprospiraceae;JAHDHW01
Australia.Corals.Tandon2023.PRJNA857095_GCA_028280445.1	93.5	3.23	7.78976e+06	Bacteria;Planctomycetota;Planctomycetia;Pirellulales;Pirellulaceae
Australia.Corals.Tandon2023.PRJNA857095_GCA_028280455.1	96.92	4.86	6.13368e+06	Bacteria;Pseudomonadota;Alphaproteobacteria;Kiloniellales;JAKSDN01
Australia.Corals.Tandon2023.PRJNA857095_GCA_028280485.1	91.39	0.89	1.02564e+07	Bacteria;Planctomycetota;UBA8108;UBA8108;JACQVS01
Australia.Corals.Tandon2023.PRJNA857095_GCA_028280505.1	99.99	1.62	4.65428e+06	Bacteria;Pseudomonadota;Gammaproteobacteria;Chromatiales;Sedimenticolaceae
Australia.Corals.Tandon2023.PRJNA857095_GCA_028280515.1	98.25	2.33	5.50891e+06	Bacteria;Pseudomonadota;Alphaproteobacteria;Rhizobiales;Methyloligellaceae;UBA2767
Australia.Corals.Tandon2023.PRJNA857095_GCA_028280525.1	94.59	3.17	4.38603e+06	Bacteria;Gemmatimonadota;Gemmatimonadetes;Longimicrobiales;UBA6960;IDS-52
Australia.Corals.Tandon2023.PRJNA857095_GCA_028280565.1	100.0	2.2	9.05259e+06	Bacteria;Bacteroidota;Bacteroidia;Cytophagales;Cyclobacteriaceae;Fulvivirga
Australia.Corals.Tandon2023.PRJNA857095_GCA_028280575.1	99.09	2.57	4.38661e+06	Bacteria;Bacillota_A;Clostridia;Acetivibrionales;DULL01
Australia.Corals.Tandon2023.PRJNA857095_GCA_028280605.1	95.21	4.78	3.49375e+06	Bacteria;Cyanobacteriota;Vampirovibrionia;Gastranaerophilales;UBA9579
Australia.Corals.Tandon2023.PRJNA857095_GCA_028280615.1	98.67	0.54	4.62741e+06	Bacteria;Pseudomonadota;Gammaproteobacteria;Woeseiales;Woeseiaceae;UBA1844
Australia.Corals.Tandon2023.PRJNA857095_GCA_028280635.1	98.58	1.37	4.54445e+06	Bacteria;Pseudomonadota;Gammaproteobacteria;Pseudomonadales;Halieaceae;GCA-2748505
Australia.Corals.Tandon2023.PRJNA857095_GCA_028280665.1	92.03	0.58	2.55742e+06	Bacteria;Pseudomonadota;Alphaproteobacteria;JAJFIK01;JAJFIK01;JAJFIK01
Australia.Corals.Tandon2023.PRJNA857095_GCA_028280675.1	83.93	1.26	3.42873e+06	Bacteria;Pseudomonadota;Alphaproteobacteria;SMXP01;SMXP01
Australia.Corals.Tandon2023.PRJNA857095_GCA_028280705.1	99.23	0.26	4.04466e+06	Bacteria;Pseudomonadota;Alphaproteobacteria;Rhizobiales;JAKSCL01;JAKSCL01;JAKSCL01 sp022360615
Australia.Corals.Tandon2023.PRJNA857095_GCA_028280715.1	98.39	0.95	3.897e+06	Bacteria;Pseudomonadota;Gammaproteobacteria;Pseudomonadales;DSM-21967
Australia.Corals.Tandon2023.PRJNA857095_GCA_028280725.1	99.98	0.06	2.43643e+06	Bacteria;Bacteroidota;Chlorobia;Chlorobiales;Chlorobiaceae;Chlorobium_A;Chlorobium_A sp022360275
Australia.Corals.Tandon2023.PRJNA857095_GCA_028280785.1	89.75	1.12	6.33272e+06	Bacteria;Planctomycetota;UBA11346;UBA11346;UBA11346
Australia.Corals.Tandon2023.PRJNA857095_GCA_028280805.1	89.48	0.41	3.81235e+06	Bacteria;Bacillota_A;Clostridia;Tissierellales;VENL01
Australia.Corals.Tandon2023.PRJNA857095_GCA_028280815.1	92.38	0.0	1.72514e+06	Bacteria;Bacteroidota;Bacteroidia;Flavobacteriales
Australia.Corals.Tandon2023.PRJNA857095_GCA_028280845.1	97.74	1.52	4.90397e+06	Bacteria;Verrucomicrobiota;Verrucomicrobiae;Opitutales;JABSRG01
Australia.Corals.Tandon2023.PRJNA857095_GCA_028280855.1	86.8	4.04	6.67032e+06	Bacteria;Bacteroidota;Ignavibacteria;Ignavibacteriales;Melioribacteraceae;PGYT01
Australia.Corals.Tandon2023.PRJNA857095_GCA_028280885.1	86.91	1.56	5.52251e+06	Bacteria;Pseudomonadota;Alphaproteobacteria;Rhizobiales;Tepidamorphaceae;Tepidamorphus
Australia.Corals.Tandon2023.PRJNA857095_GCA_028280905.1	93.41	2.35	4.00533e+06	Bacteria;Pseudomonadota;Gammaproteobacteria;Pseudomonadales;Porticoccaceae
Australia.Corals.Tandon2023.PRJNA857095_GCA_028280915.1	91.72	4.08	5.21232e+06	Bacteria;Pseudomonadota;Alphaproteobacteria;Kiloniellales;Kiloniellaceae
Australia.Corals.Tandon2023.PRJNA857095_GCA_028280945.1	96.5	0.32	5.63694e+06	Bacteria;Verrucomicrobiota;Verrucomicrobiae;Opitutales;Opitutaceae;Synoicihabitans
Australia.Corals.Tandon2023.PRJNA857095_GCA_028280955.1	86.75	0.42	4.24778e+06	Bacteria;Verrucomicrobiota;Verrucomicrobiae;Opitutales;Opitutaceae;NORP342
Australia.Corals.Tandon2023.PRJNA857095_GCA_028280965.1	97.23	1.98	4.2826e+06	Bacteria;Planctomycetota;Phycisphaerae;Phycisphaerales;Phycisphaeraceae;JAHQVV01
Australia.Corals.Tandon2023.PRJNA857095_GCA_028281005.1	98.67	1.98	5.20431e+06	Bacteria;Pseudomonadota;Gammaproteobacteria;Pseudomonadales;HTCC2089;UBA4421
Australia.Corals.Tandon2023.PRJNA857095_GCA_028281025.1	99.77	1.03	5.11297e+06	Bacteria;Bacteroidota;Bacteroidia;Flavobacteriales;Flavobacteriaceae;Croceivirga;Croceivirga sp023016285
Australia.Corals.Tandon2023.PRJNA857095_GCA_028281045.1	95.96	0.73	1.25831e+06	Bacteria;Patescibacteria;Gracilibacteria;UM-FILTER-43-11
Australia.Corals.Tandon2023.PRJNA857095_GCA_028281065.1	99.07	0.29	3.83385e+06	Bacteria;Bacteroidota;Bacteroidia;Flavobacteriales;Flavobacteriaceae;SMXJ01
Australia.Corals.Tandon2023.PRJNA857095_GCA_028281075.1	81.41	3.18	6.23245e+06	Bacteria;Pseudomonadota;Alphaproteobacteria;GCA-2731375;GCA-2731375
Australia.Corals.Tandon2023.PRJNA857095_GCA_028281105.1	96.93	0.17	3.83878e+06	Bacteria;Pseudomonadota;Alphaproteobacteria;Rhizobiales;Rhizobiaceae
Australia.Corals.Tandon2023.PRJNA857095_GCA_028281125.1	88.85	0.07	3.47514e+06	Bacteria;Bacteroidota;Chlorobia;Chlorobiales;Chloroherpetonaceae
Australia.Corals.Tandon2023.PRJNA857095_GCA_028281145.1	92.84	2.78	5.20534e+06	Bacteria;Pseudomonadota;Gammaproteobacteria;Pseudomonadales;HTCC2089;UBA4421
Australia.Corals.Tandon2023.PRJNA857095_GCA_028281165.1	93.7	0.68	5.46405e+06	Bacteria;Verrucomicrobiota;Verrucomicrobiae;Opitutales;Opitutaceae
Australia.Corals.Tandon2023.PRJNA857095_GCA_028281205.1	89.33	0.46	2.83818e+06	Bacteria;Pseudomonadota;Gammaproteobacteria;UBA4575;UBA4575;UBA1858
Australia.Corals.Tandon2023.PRJNA857095_GCA_028281235.1	100.0	1.35	4.40485e+06	Bacteria;Pseudomonadota;Alphaproteobacteria;Rhizobiales;Afifellaceae;Propylenella
Australia.Corals.Tandon2023.PRJNA857095_GCA_028281265.1	99.4	0.53	4.35371e+06	Bacteria;Pseudomonadota;Alphaproteobacteria;DSM-16000;Inquilinaceae
Australia.Corals.Tandon2023.PRJNA857095_GCA_028281285.1	98.17	1.44	5.2585e+06	Bacteria;Bacteroidota;Bacteroidia;Cytophagales;Cyclobacteriaceae;Roseivirga
Australia.Corals.Tandon2023.PRJNA857095_GCA_028281305.1	93.87	2.39	5.29973e+06	Bacteria;Pseudomonadota;Alphaproteobacteria;Kiloniellales;Kiloniellaceae;Pelagibius
Australia.Corals.Tandon2023.PRJNA857095_GCA_028281325.1	98.74	3.27	5.18278e+06	Bacteria;Pseudomonadota;Alphaproteobacteria;UBA8366;UBA8366;JAJFJD01
Australia.Corals.Tandon2023.PRJNA857095_GCA_028281345.1	99.98	0.04	2.49551e+06	Bacteria;Bacteroidota;Chlorobia;Chlorobiales;Chlorobiaceae;Chlorobium_A;Chlorobium_A sp022360355
Australia.Corals.Tandon2023.PRJNA857095_GCA_028281365.1	100.0	0.48	2.21595e+06	Bacteria;Pseudomonadota;Gammaproteobacteria;UBA4486;UBA4486
Australia.Corals.Tandon2023.PRJNA857095_GCA_028281385.1	95.71	0.8	2.24866e+06	Bacteria;Pseudomonadota;Alphaproteobacteria;Rickettsiales;UBA3002
Australia.Corals.Tandon2023.PRJNA857095_GCA_028281405.1	96.06	1.44	5.09322e+06	Bacteria;Pseudomonadota;Alphaproteobacteria;Rhodobacterales;Rhodobacteraceae;Hasllibacter
Australia.Corals.Tandon2023.PRJNA857095_GCA_028281425.1	94.9	0.17	1.67974e+06	Bacteria;Chlamydiota;Chlamydiia;Chlamydiales;Simkaniaceae;Simkania
Australia.Corals.Tandon2023.PRJNA857095_GCA_028281445.1	92.35	0.59	6.22577e+06	Bacteria;Planctomycetota;PLA2;PLA2;JAEUHO01;JAHEIK01
Australia.Corals.Tandon2023.PRJNA857095_GCA_028281465.1	97.53	1.16	6.48652e+06	Bacteria;Pseudomonadota;Alphaproteobacteria;Azospirillales;Azospirillaceae;RI-112
Australia.Corals.Tandon2023.PRJNA857095_GCA_028281485.1	85.9	2.69	3.07596e+06	Bacteria;Planctomycetota;Phycisphaerae;Phycisphaerales;Zrk34
Australia.Corals.Tandon2023.PRJNA857095_GCA_028281525.1	100.0	0.34	3.5826e+06	Bacteria;Pseudomonadota;Alphaproteobacteria;Rhodospirillales_A;Magnetovibrionaceae;Magnetovibrio
Australia.Corals.Tandon2023.PRJNA857095_GCA_028281535.1	99.41	0.01	4.46755e+06	Bacteria;Planctomycetota;Phycisphaerae;Sedimentisphaerales;SM23-30
Australia.Corals.Tandon2023.PRJNA857095_GCA_028281565.1	100.0	2.01	5.26781e+06	Bacteria;Bacteroidota;Bacteroidia;Flavobacteriales;Flavobacteriaceae;Seonamhaeicola
Australia.Corals.Tandon2023.PRJNA857095_GCA_028281575.1	99.9	0.36	3.89717e+06	Bacteria;Pseudomonadota;Gammaproteobacteria;Pseudomonadales;Cellvibrionaceae;Agaribacterium
Australia.Corals.Tandon2023.PRJNA857095_GCA_028281605.1	95.93	0.42	3.80095e+06	Bacteria;Pseudomonadota;Gammaproteobacteria;Pseudomonadales
Australia.Corals.Tandon2023.PRJNA857095_GCA_028281625.1	96.14	1.27	4.07086e+06	Bacteria;Pseudomonadota;Alphaproteobacteria;Sphingomonadales;Emcibacteraceae;Pseudemcibacter
Australia.Corals.Tandon2023.PRJNA857095_GCA_028281635.1	85.73	1.09	4.94901e+06	Bacteria;Pseudomonadota;Gammaproteobacteria;Pseudomonadales;Pseudohongiellaceae;UBA9145
Australia.Corals.Tandon2023.PRJNA857095_GCA_028281665.1	100.0	0.08	3.34572e+06	Bacteria;Pseudomonadota;Alphaproteobacteria;Caulobacterales;Parvularculaceae;Marinicaulis
Australia.Corals.Tandon2023.PRJNA857095_GCA_028281675.1	94.31	0.27	1.99594e+06	Bacteria;Chlamydiota;Chlamydiia;Chlamydiales;Simkaniaceae;Neptunochlamydia
Australia.Corals.Tandon2023.PRJNA857095_GCA_028281705.1	91.14	3.05	9.12947e+06	Bacteria;Verrucomicrobiota;Verrucomicrobiae;Verrucomicrobiales;DEV007;JAACDM01
Australia.Corals.Tandon2023.PRJNA857095_GCA_028281735.1	99.09	0.11	4.65172e+06	Bacteria;Bacillota_A;Clostridia;Peptostreptococcales;Caminicellaceae;JAKSBP01;JAKSBP01 sp022361035
Australia.Corals.Tandon2023.PRJNA857095_GCA_028281765.1	88.9	2.16	9.87367e+06	Bacteria;Planctomycetota;UBA1135;UBA2386;UBA2386;JAGQQZ01
Australia.Corals.Tandon2023.PRJNA857095_GCA_028281785.1	97.49	3.74	5.37938e+06	Bacteria;Pseudomonadota;Alphaproteobacteria;Rhodospirillales_A;JACZKS01
Australia.Corals.Tandon2023.PRJNA857095_GCA_028281825.1	95.99	0.22	4.18887e+06	Bacteria;Bacteroidota;Bacteroidia;UBA10329;UBA10329
Australia.Corals.Tandon2023.PRJNA857095_GCA_028281845.1	97.41	0.01	1.36971e+06	Bacteria;Pseudomonadota;Alphaproteobacteria;Rhodospirillales;Rhodospirillaceae;WOUV01
Australia.Corals.Tandon2023.PRJNA857095_GCA_028281865.1	99.54	1.59	5.90997e+06	Bacteria;Pseudomonadota;Gammaproteobacteria;Pseudomonadales;Cellvibrionaceae
Australia.Corals.Tandon2023.PRJNA857095_GCA_028281885.1	92.96	1.09	3.26149e+06	Bacteria;Pseudomonadota;Gammaproteobacteria;Pseudomonadales;HTCC2089;HKST-UBA223
Australia.Corals.Tandon2023.PRJNA857095_GCA_028281895.1	91.38	2.17	3.08194e+06	Bacteria;Chloroflexota;Dehalococcoidia;UBA1151;Bin127
Australia.Corals.Tandon2023.PRJNA857095_GCA_028281925.1	100.0	0.64	6.32671e+06	Bacteria;Pseudomonadota;Alphaproteobacteria;DSM-16000;Inquilinaceae;JACKIG01
Australia.Corals.Tandon2023.PRJNA857095_GCA_028281945.1	94.16	0.3	4.9122e+06	Bacteria;Cyanobacteriota;Cyanobacteriia;Cyanobacteriales;Gloeocapsaceae
Australia.Corals.Tandon2023.PRJNA857095_GCA_028281965.1	96.95	0.83	2.7296e+06	Bacteria;Cyanobacteriota;Vampirovibrionia;Gastranaerophilales;UBA9971;JAKLDH01
Australia.Corals.Tandon2023.PRJNA857095_GCA_028281985.1	85.94	0.91	5.01983e+06	Bacteria;Pseudomonadota;Alphaproteobacteria;DSM-16000;Inquilinaceae
Australia.Corals.Tandon2023.PRJNA857095_GCA_028282005.1	98.94	2.7	4.13687e+06	Bacteria;Bacteroidota;Ignavibacteria;Ignavibacteriales;Melioribacteraceae;JAHJUE01
Australia.Corals.Tandon2023.PRJNA857095_GCA_028282065.1	89.47	1.06	4.44898e+06	Bacteria;Pseudomonadota;Alphaproteobacteria;Rhizobiales;Aestuariivirgaceae
Australia.Corals.Tandon2023.PRJNA857095_GCA_028282095.1	96.39	1.47	4.84623e+06	Bacteria;Pseudomonadota;Alphaproteobacteria;Rhizobiales;Xanthobacteraceae;Rhodoplanes
Australia.Corals.Tandon2023.PRJNA857095_GCA_028282105.1	95.07	2.5	4.32272e+06	Bacteria;Pseudomonadota;Gammaproteobacteria;Pseudomonadales;Halieaceae;GCA-2748505
Australia.Corals.Tandon2023.PRJNA857095_GCA_028282145.1	94.0	2.15	3.44949e+06	Bacteria;Desulfobacterota_F;Desulfuromonadia;Desulfuromonadales;Geopsychrobacteraceae
Australia.Corals.Tandon2023.PRJNA857095_GCA_028282165.1	98.27	0.98	4.06976e+06	Bacteria;Bacteroidota;Bacteroidia;Flavobacteriales;Flavobacteriaceae;Winogradskyella
Australia.Corals.Tandon2023.PRJNA857095_GCA_028282185.1	90.88	2.84	3.70071e+06	Bacteria;Pseudomonadota;Alphaproteobacteria;Rhodospirillales_A;Casp-alpha2
Australia.Corals.Tandon2023.PRJNA857095_GCA_028282195.1	98.4	2.95	5.94001e+06	Bacteria;Bacteroidota;Bacteroidia;Bacteroidales;Prolixibacteraceae;Sunxiuqinia
Australia.Corals.Tandon2023.PRJNA857095_GCA_028282215.1	93.92	0.68	3.58003e+06	Bacteria;Bacteroidota;Chlorobia;Chlorobiales;Chloroherpetonaceae
Australia.Corals.Tandon2023.PRJNA857095_GCA_028282245.1	93.39	1.02	3.39511e+06	Bacteria;Pseudomonadota;Alphaproteobacteria;Rhodospirillales_A;Magnetospiraceae
Australia.Corals.Tandon2023.PRJNA857095_GCA_028282265.1	95.1	1.09	4.06897e+06	Bacteria;Bacteroidota;Bacteroidia;Flavobacteriales;Flavobacteriaceae;Muricauda
Australia.Corals.Tandon2023.PRJNA857095_GCA_028282285.1	97.25	3.25	4.27964e+06	Bacteria;Bacillota_F;Halanaerobiia;Halanaerobiales;DTU029;JAKSCG01;JAKSCG01 sp022360715
Australia.Corals.Tandon2023.PRJNA857095_GCA_028282295.1	100.0	1.01	5.4581e+06	Bacteria;Desulfobacterota;Desulfobacteria;Desulfobacterales;JAFDDL01
Australia.Corals.Tandon2023.PRJNA857095_GCA_028282325.1	99.97	1.83	4.61883e+06	Bacteria;Chloroflexota;Chloroflexia;Chloroflexales;Chloroflexaceae
Australia.Corals.Tandon2023.PRJNA857095_GCA_028282335.1	98.33	0.89	2.40337e+06	Bacteria;Bacteroidota;Chlorobia;Chlorobiales;Chlorobiaceae;Chlorobium_A;Chlorobium_A marina
Australia.Corals.Tandon2023.PRJNA857095_GCA_028282385.1	90.61	1.37	1.95118e+06	Bacteria;Pseudomonadota;Alphaproteobacteria;Micavibrionales;Micavibrionaceae;G023898765
Australia.Corals.Tandon2023.PRJNA857095_GCA_028282405.1	88.24	4.71	5.76084e+06	Bacteria;Pseudomonadota;Alphaproteobacteria;Kiloniellales;DSM-21159
Australia.Corals.Tandon2023.PRJNA857095_GCA_028282445.1	96.44	3.4	6.27709e+06	Bacteria;Desulfobacterota_B;Binatia;HRBIN30;CADEER01;CADEER01
Australia.Corals.Tandon2023.PRJNA857095_GCA_028282465.1	100.0	0.2	4.47634e+06	Bacteria;Pseudomonadota;Gammaproteobacteria;Pseudomonadales;Natronospirillaceae
Australia.Corals.Tandon2023.PRJNA857095_GCA_028282485.1	89.1	0.89	2.66198e+06	Bacteria;Bacillota_G;UBA4882;UBA8346
Australia.Corals.Tandon2023.PRJNA857095_GCA_028282505.1	90.57	2.0	8.35876e+06	Bacteria;SAR324;SAR324;SAR324;GCA-2753255;GCA-2753255
Australia.Corals.Tandon2023.PRJNA857095_GCA_028282515.1	98.1	0.09	4.68386e+06	Bacteria;Bacillota_A;Clostridia;Peptostreptococcales;Caminicellaceae;JAKSBP01;JAKSBP01 sp022361035
Australia.Corals.Tandon2023.PRJNA857095_GCA_028282545.1	86.19	2.7	4.96377e+06	Bacteria;Spirochaetota;Spirochaetia;DSM-27196;Alkalispirochaetaceae
Australia.Corals.Tandon2023.PRJNA857095_GCA_028282565.1	93.6	1.06	3.50966e+06	Bacteria;Bacteroidota;Bacteroidia;Cytophagales;CCMP332
Australia.Corals.Tandon2023.PRJNA857095_GCA_028282585.1	98.35	3.93	4.97019e+06	Bacteria;Bacteroidota;Bacteroidia;Bacteroidales;UBA12077;UBA12077
Australia.Corals.Tandon2023.PRJNA857095_GCA_028282595.1	99.99	0.12	2.4318e+06	Bacteria;Bacteroidota;Chlorobia;Chlorobiales;Chlorobiaceae;Chlorobium_A
Australia.Corals.Tandon2023.PRJNA857095_GCA_028282625.1	93.37	0.07	1.61738e+06	Bacteria;Pseudomonadota;Alphaproteobacteria;Rickettsiales
Australia.Corals.Tandon2023.PRJNA857095_GCA_028282645.1	96.83	2.75	3.21632e+06	Bacteria;Cyanobacteriota;Vampirovibrionia;Gastranaerophilales;UBA9579
Australia.Corals.Tandon2023.PRJNA857095_GCA_028282665.1	88.06	2.33	5.06944e+06	Bacteria;Planctomycetota;Phycisphaerae;UBA1845;UBA1845;G020350565
Australia.Corals.Tandon2023.PRJNA857095_GCA_028282685.1	98.51	0.74	2.98009e+06	Bacteria;Planctomycetota;Phycisphaerae;Phycisphaerales;Zrk34
Australia.Corals.Tandon2023.PRJNA857095_GCA_028282705.1	100.0	1.34	4.29171e+06	Bacteria;Bacteroidota;Bacteroidia;Bacteroidales;Prolixibacteraceae;JABMQB01
Australia.Corals.Tandon2023.PRJNA857095_GCA_028282725.1	98.66	0.0	5.12987e+06	Bacteria;Bacteroidota;Bacteroidia;Chitinophagales;Saprospiraceae;JAJRXG01
Australia.Corals.Tandon2023.PRJNA857095_GCA_028282745.1	94.28	3.23	2.72717e+06	Bacteria;Planctomycetota;Phycisphaerae;Sedimentisphaerales;SG8-4;JAFGGH01
Australia.Corals.Tandon2023.PRJNA857095_GCA_028282755.1	96.25	3.92	5.72361e+06	Bacteria;Pseudomonadota;Alphaproteobacteria;Kiloniellales;DSM-21159
Australia.Corals.Tandon2023.PRJNA857095_GCA_028282785.1	100.0	2.91	5.50184e+06	Bacteria;Bacteroidota;Bacteroidia;Bacteroidales;UBA12077;UBA12077
Australia.Corals.Tandon2023.PRJNA857095_GCA_028282805.1	99.99	0.13	3.90831e+06	Bacteria;Planctomycetota;Phycisphaerae;Phycisphaerales;Zrk34
Australia.Corals.Tandon2023.PRJNA857095_GCA_028282845.1	92.72	0.0	2.44114e+06	Bacteria;Marinisomatota;Marinisomatia;Marinisomatales;JAHJCW01;JAHJCW01
Australia.Corals.Tandon2023.PRJNA857095_GCA_028282865.1	90.13	2.7	3.69479e+06	Bacteria;Bdellovibrionota;Oligoflexia;Oligoflexales;CACXFL01
Australia.Corals.Tandon2023.PRJNA857095_GCA_028282885.1	93.61	4.69	8.33265e+06	Bacteria;SAR324;SAR324;XYD2-FULL-50-16;JAHJRI01;JAHJTV01
Australia.Corals.Tandon2023.PRJNA857095_GCA_028282905.1	93.55	3.39	6.10471e+06	Bacteria;Planctomycetota;Phycisphaerae;Sedimentisphaerales;Anaerohalosphaeraceae;4572-13
Australia.Corals.Tandon2023.PRJNA857095_GCA_028282925.1	96.28	2.81	5.83611e+06	Bacteria;Desulfobacterota_F;WTBG01;CAIYCZ01;CAIRTM01
Australia.Corals.Tandon2023.PRJNA857095_GCA_028282935.1	81.07	3.63	6.42444e+06	Bacteria;Pseudomonadota;Alphaproteobacteria;Kiloniellales;JAKSBE01;JAKSBE01
Australia.Corals.Tandon2023.PRJNA857095_GCA_028283955.1	90.85	2.55	1.48622e+06	Bacteria;Bdellovibrionota;Bdellovibrionia;Bdellovibrionales;JACOND01
Australia.Corals.Tandon2023.PRJNA857095_GCA_028283985.1	87.66	2.67	3.23478e+06	Bacteria;Bacteroidota;Rhodothermia;Rhodothermales;VXPQ01;VXPQ01
Australia.Corals.Tandon2023.PRJNA857095_GCA_028284005.1	99.95	0.46	3.12937e+06	Bacteria;Bacteroidota;Bacteroidia;Flavobacteriales;Flavobacteriaceae;Altibacter
Australia.Corals.Tandon2023.PRJNA857095_GCA_028284025.1	85.06	0.24	1.56027e+06	Bacteria;Pseudomonadota;Alphaproteobacteria
Australia.Corals.Tandon2023.PRJNA857095_GCA_028284045.1	100.0	1.57	4.32431e+06	Bacteria;Pseudomonadota;Alphaproteobacteria;DSM-16000;Inquilinaceae;JACKIG01
Australia.Corals.Tandon2023.PRJNA857095_GCA_028284065.1	99.88	0.28	3.74043e+06	Bacteria;Pseudomonadota;Alphaproteobacteria;Caulobacterales;Parvularculaceae;MED-G105
Australia.Corals.Tandon2023.PRJNA857095_GCA_028284075.1	90.39	2.86	5.41734e+06	Bacteria;Sumerlaeota;Sumerlaeia;SLMS01;JAHLLQ01;JAJFLJ01
Australia.Corals.Tandon2023.PRJNA857095_GCA_028284125.1	96.86	0.48	4.69276e+06	Bacteria;Bacteroidota;Bacteroidia;Cytophagales;Cyclobacteriaceae
Australia.Corals.Tandon2023.PRJNA857095_GCA_028284145.1	99.04	0.27	4.7666e+06	Bacteria;Planctomycetota;Planctomycetia;Planctomycetales;Planctomycetaceae
Australia.Corals.Tandon2023.PRJNA857095_GCA_028284155.1	95.68	1.37	7.54215e+06	Bacteria;Planctomycetota;Phycisphaerae;Phycisphaerales;Phycisphaeraceae
Australia.Corals.Tandon2023.PRJNA857095_GCA_028284185.1	99.91	0.16	2.50427e+06	Bacteria;Pseudomonadota;Gammaproteobacteria;Enterobacterales_A;Kangiellaceae;Kangiella
Australia.Corals.Tandon2023.PRJNA857095_GCA_028284195.1	98.52	0.04	2.72319e+06	Bacteria;Bacteroidota;Rhodothermia;Balneolales;Balneolaceae;Balneola
Australia.Corals.Tandon2023.PRJNA857095_GCA_028284225.1	96.21	0.99	4.25296e+06	Bacteria;Pseudomonadota;Gammaproteobacteria;Arenicellales;JAHEKD01;JAHEKD01
Australia.Corals.Tandon2023.PRJNA857095_GCA_028284235.1	97.12	0.0	6.31641e+06	Bacteria;Verrucomicrobiota;Verrucomicrobiae;Opitutales;Opitutaceae;UBA5691
Australia.Corals.Tandon2023.PRJNA857095_GCA_028284265.1	97.86	0.39	3.77651e+06	Bacteria;Bacteroidota;Rhodothermia;Rhodothermales
Australia.Corals.Tandon2023.PRJNA857095_GCA_028284285.1	99.93	0.91	4.82683e+06	Bacteria;Bacteroidota;Bacteroidia;Flavobacteriales;Flavobacteriaceae;Croceivirga
Australia.Corals.Tandon2023.PRJNA857095_GCA_028284295.1	89.26	3.04	6.55829e+06	Bacteria;Myxococcota_A;UBA9160;UBA9160;UBA4427
Australia.Corals.Tandon2023.PRJNA857095_GCA_028284325.1	98.88	0.38	3.62303e+06	Bacteria;Pseudomonadota;Alphaproteobacteria;Rhizobiales;Kaistiaceae
Australia.Corals.Tandon2023.PRJNA857095_GCA_028284345.1	98.53	2.7	3.46436e+06	Bacteria;Pseudomonadota;Alphaproteobacteria;Caulobacterales;Parvularculaceae;Marinicaulis
Australia.Corals.Tandon2023.PRJNA857095_GCA_028284365.1	99.84	0.07	3.11786e+06	Bacteria;Pseudomonadota;Gammaproteobacteria;Xanthomonadales;Marinicellaceae;Marinicella
Australia.Corals.Tandon2023.PRJNA857095_GCA_028284385.1	97.28	0.1	5.54377e+06	Bacteria;Verrucomicrobiota;Verrucomicrobiae;Opitutales;Opitutaceae
Australia.Corals.Tandon2023.PRJNA857095_GCA_028284415.1	92.97	0.77	5.39702e+06	Bacteria;Acidobacteriota;Blastocatellia;Pyrinomonadales;Pyrinomonadaceae;Aridibacter
Australia.Corals.Tandon2023.PRJNA857095_GCA_028284445.1	94.6	0.61	8.65561e+06	Bacteria;Calditrichota;Calditrichia;RBG-13-44-9;J042;JACKAQ01
Australia.Corals.Tandon2023.PRJNA857095_GCA_028284465.1	96.76	0.16	2.69518e+06	Bacteria;Pseudomonadota;Gammaproteobacteria;JAJFKO01;JAJFKO01
Australia.Corals.Tandon2023.PRJNA857095_GCA_028284485.1	91.03	0.59	8.47982e+06	Bacteria;Planctomycetota;Planctomycetia;Planctomycetales;Planctomycetaceae
Australia.Corals.Tandon2023.PRJNA857095_GCA_028284495.1	91.92	2.88	4.1135e+06	Bacteria;Gemmatimonadota;Gemmatimonadetes;Longimicrobiales;UBA6960;IDS-52
Australia.Corals.Tandon2023.PRJNA857095_GCA_028284545.1	81.31	1.9	4.73661e+06	Bacteria;Bacteroidota;Rhodothermia;Rhodothermales;JABDKH01
Australia.Corals.Tandon2023.PRJNA857095_GCA_028284585.1	94.75	1.36	4.28599e+06	Bacteria;Pseudomonadota;Gammaproteobacteria;Chromatiales;Sedimenticolaceae;41T-STBD-0c-01a
Australia.Corals.Tandon2023.PRJNA857095_GCA_028284605.1	98.17	1.02	3.63143e+06	Bacteria;Pseudomonadota;Alphaproteobacteria;Rhodobacterales;Rhodobacteraceae;JAMWZF01
Australia.Corals.Tandon2023.PRJNA857095_GCA_028284625.1	100.0	0.03	3.91938e+06	Bacteria;Pseudomonadota;Alphaproteobacteria;Rhizobiales;Afifellaceae;Propylenella
Australia.Corals.Tandon2023.PRJNA857095_GCA_028284635.1	96.2	0.63	4.74849e+06	Bacteria;Verrucomicrobiota;Verrucomicrobiae;Opitutales;Opitutaceae;Pelagicoccus
Australia.Corals.Tandon2023.PRJNA857095_GCA_028284665.1	97.71	0.74	4.69705e+06	Bacteria;Bacteroidota;Bacteroidia;Flavobacteriales;Flavobacteriaceae;Croceivirga
Australia.Corals.Tandon2023.PRJNA857095_GCA_028284675.1	95.29	0.16	3.64613e+06	Bacteria;Pseudomonadota;Gammaproteobacteria;HTCC5015;HTCC5015
Australia.Corals.Tandon2023.PRJNA857095_GCA_028284705.1	98.7	0.06	4.08961e+06	Bacteria;Pseudomonadota;Alphaproteobacteria;Rhodobacterales;Rhodobacteraceae;Litoreibacter
Australia.Corals.Tandon2023.PRJNA857095_GCA_028284745.1	98.32	0.08	2.87165e+06	Bacteria;Bacteroidota;Bacteroidia;Flavobacteriales;Flavobacteriaceae
Australia.Corals.Tandon2023.PRJNA857095_GCA_028284765.1	97.96	0.19	2.96059e+06	Bacteria;Actinomycetota;Acidimicrobiia;UBA5794;ZC4RG35;SZUA-217
Australia.Corals.Tandon2023.PRJNA857095_GCA_028284775.1	91.6	0.95	8.63127e+06	Bacteria;Bacteroidota;Kapabacteria;Kapabacteriales;UBA7675
Australia.Corals.Tandon2023.PRJNA857095_GCA_028284805.1	85.38	0.88	3.87338e+06	Bacteria;Planctomycetota;Phycisphaerae;Phycisphaerales;UBA1924
Australia.Corals.Tandon2023.PRJNA857095_GCA_028284825.1	92.09	4.85	4.76149e+06	Bacteria;Pseudomonadota;Gammaproteobacteria;Woeseiales;Woeseiaceae
Australia.Corals.Tandon2023.PRJNA857095_GCA_028284845.1	90.49	4.5	4.96226e+06	Bacteria;Spirochaetota;Spirochaetia;DSM-27196;SLST01;SLST01
Australia.Corals.Tandon2023.PRJNA857095_GCA_028284865.1	97.72	0.08	3.56228e+06	Bacteria;Bacteroidota;Rhodothermia;Rhodothermales;UBA10348;JAAZVD01
Australia.Corals.Tandon2023.PRJNA857095_GCA_028284885.1	98.19	2.84	6.59146e+06	Bacteria;Planctomycetota;Planctomycetia;Planctomycetales;Planctomycetaceae
Australia.Corals.Tandon2023.PRJNA857095_GCA_028284905.1	98.55	1.7	8.67754e+06	Bacteria;Calditrichota;Calditrichia;RBG-13-44-9;J042;JACKAP01
Australia.Corals.Tandon2023.PRJNA857095_GCA_028284925.1	91.69	0.69	5.35105e+06	Bacteria;Planctomycetota;Phycisphaerae;Phycisphaerales;Zrk34
Australia.Corals.Tandon2023.PRJNA857095_GCA_028284935.1	99.99	0.08	4.23091e+06	Bacteria;Bacteroidota;Bacteroidia;Flavobacteriales;Flavobacteriaceae;Croceivirga
Australia.Corals.Tandon2023.PRJNA857095_GCA_028284945.1	99.13	0.52	3.59253e+06	Bacteria;Pseudomonadota;Alphaproteobacteria;SMXS01;SMXS01
Australia.Corals.Tandon2023.PRJNA857095_GCA_028284955.1	96.55	0.64	6.2859e+06	Bacteria;Myxococcota;Polyangia;Polyangiales;SG8-38
Australia.Corals.Tandon2023.PRJNA857095_GCA_028285005.1	87.74	0.94	3.75349e+06	Bacteria;Chloroflexota;Dehalococcoidia;UBA1151;Bin127
Australia.Corals.Tandon2023.PRJNA857095_GCA_028285025.1	90.38	2.64	2.67054e+06	Bacteria;Pseudomonadota;Alphaproteobacteria;Rhizobiales;HXMU1428-3;HXMU1428-3
Australia.Corals.Tandon2023.PRJNA857095_GCA_028285065.1	88.73	2.27	3.17339e+06	Bacteria;Planctomycetota;Phycisphaerae;Phycisphaerales;UBA1924
Australia.Corals.Tandon2023.PRJNA857095_GCA_028285085.1	99.43	0.3	7.51378e+06	Bacteria;Bacteroidota;Bacteroidia;Chitinophagales;Saprospiraceae;JAHDHW01
Australia.Corals.Tandon2023.PRJNA857095_GCA_028285105.1	97.84	0.82	4.92008e+06	Bacteria;Planctomycetota;Phycisphaerae;UBA1845;UBA1845;UBA1845
Australia.Corals.Tandon2023.PRJNA857095_GCA_028285145.1	99.87	0.21	3.23286e+06	Bacteria;Pseudomonadota;Alphaproteobacteria;Caulobacterales;Hyphomonadaceae
Australia.Corals.Tandon2023.PRJNA857095_GCA_028285205.1	93.27	3.08	8.46046e+06	Bacteria;Planctomycetota;Planctomycetia;Pirellulales;Lacipirellulaceae;Bythopirellula
Australia.Corals.Tandon2023.PRJNA857095_GCA_028285215.1	83.1	2.14	4.80538e+06	Bacteria;Pseudomonadota;Alphaproteobacteria;Kiloniellales;DSM-21159;Algihabitans
Australia.Corals.Tandon2023.PRJNA857095_GCA_028285245.1	95.36	2.27	2.92664e+06	Bacteria;Pseudomonadota;Gammaproteobacteria;GCA-2729495;GCA-2729495;J054
Australia.Corals.Tandon2023.PRJNA857095_GCA_028285285.1	83.53	2.24	5.80704e+06	Bacteria;Bdellovibrionota;Oligoflexia;Silvanigrellales;Silvanigrellaceae
Australia.Corals.Tandon2023.PRJNA857095_GCA_028285305.1	95.11	1.83	5.69581e+06	Bacteria;Pseudomonadota;Alphaproteobacteria;SMXP01;SMXP01
Australia.Corals.Tandon2023.PRJNA857095_GCA_028285315.1	87.37	2.32	6.12495e+06	Bacteria;Cyanobacteriota;Cyanobacteriia;Thermosynechococcales;Thermosynechococcaceae;Acaryochloris
Australia.Corals.Tandon2023.PRJNA857095_GCA_028285345.1	95.62	0.45	7.78421e+06	Bacteria;Planctomycetota;Planctomycetia;Planctomycetales;Planctomycetaceae;Symmachiella
Australia.Corals.Tandon2023.PRJNA857095_GCA_028285365.1	92.53	1.33	9.84813e+06	Bacteria;Acidobacteriota;Thermoanaerobaculia;UBA5704;QQVD01
Australia.Corals.Tandon2023.PRJNA857095_GCA_028285385.1	96.84	1.63	4.56759e+06	Bacteria;Planctomycetota;Phycisphaerae;Phycisphaerales;Phycisphaeraceae;Phycisphaera
Australia.Corals.Tandon2023.PRJNA857095_GCA_028285405.1	97.56	0.08	2.46844e+06	Bacteria;Actinomycetota;Thermoleophilia;Miltoncostaeales;Miltoncostaeaceae
Australia.Corals.Tandon2023.PRJNA857095_GCA_028285415.1	99.03	3.18	6.03098e+06	Bacteria;Pseudomonadota;Gammaproteobacteria;Pseudomonadales;HTCC2089;UBA4421
Australia.Corals.Tandon2023.PRJNA857095_GCA_028285445.1	97.8	0.21	5.60066e+06	Bacteria;Bacteroidota;Bacteroidia;Cytophagales;Cyclobacteriaceae
Australia.Corals.Tandon2023.PRJNA857095_GCA_028285465.1	99.98	0.15	3.83708e+06	Bacteria;Bacteroidota;Bacteroidia;Flavobacteriales;Schleiferiaceae;Owenweeksia
Australia.Corals.Tandon2023.PRJNA857095_GCA_028285485.1	99.25	1.61	3.8165e+06	Bacteria;Pseudomonadota;Alphaproteobacteria;Rhodobacterales;Rhodobacteraceae;IMCC34051
Australia.Corals.Tandon2023.PRJNA857095_GCA_028285495.1	98.79	4.08	6.83025e+06	Bacteria;Actinomycetota;Acidimicrobiia;Acidimicrobiales;SZUA-35;JAHELU01
Australia.Corals.Tandon2023.PRJNA857095_GCA_028285525.1	98.25	2.09	6.3424e+06	Bacteria;Pseudomonadota;Gammaproteobacteria;Xanthomonadales;SZUA-38
Australia.Corals.Tandon2023.PRJNA857095_GCA_028285545.1	99.09	4.81	1.02519e+07	Bacteria;Bacteroidota;Bacteroidia;Chitinophagales;Saprospiraceae
Australia.Corals.Tandon2023.PRJNA857095_GCA_028285565.1	87.0	0.5	5.8265e+06	Bacteria;Cyanobacteriota;Cyanobacteriia;Thermosynechococcales;Thermosynechococcaceae;Acaryochloris
Australia.Corals.Tandon2023.PRJNA857095_GCA_028285585.1	96.85	0.28	2.67707e+06	Bacteria;Actinomycetota;Acidimicrobiia;UBA5794;ZC4RG35;SZUA-217
Australia.Corals.Tandon2023.PRJNA857095_GCA_028285595.1	99.33	2.17	6.002e+06	Bacteria;Pseudomonadota;Alphaproteobacteria;Rhizobiales;CAJQND01;JAAEUE01
Australia.Corals.Tandon2023.PRJNA857095_GCA_028285625.1	96.63	4.0	5.8645e+06	Bacteria;Myxococcota_A;UBA9160;UBA9160;UBA6930
Australia.Corals.Tandon2023.PRJNA857095_GCA_028285645.1	88.43	2.37	4.01603e+06	Bacteria;Pseudomonadota;Alphaproteobacteria;Caulobacterales;Parvularculaceae
Australia.Corals.Tandon2023.PRJNA857095_GCA_028285655.1	86.01	2.25	2.8975e+06	Bacteria;Pseudomonadota;Gammaproteobacteria;UBA4575;UBA4575;UBA1858
Australia.Corals.Tandon2023.PRJNA857095_GCA_028285685.1	96.02	0.24	5.84602e+06	Bacteria;Bacteroidota;Bacteroidia;Cytophagales;Cyclobacteriaceae
Australia.Corals.Tandon2023.PRJNA857095_GCA_028285715.1	99.98	0.75	5.01342e+06	Bacteria;Bacteroidota;Bacteroidia;Flavobacteriales;Flavobacteriaceae;Ulvibacterium
Australia.Corals.Tandon2023.PRJNA857095_GCA_028285745.1	87.77	0.81	6.28832e+06	Bacteria;Cyanobacteriota;Cyanobacteriia;Thermosynechococcales;Thermosynechococcaceae;Acaryochloris
Australia.Corals.Tandon2023.PRJNA857095_GCA_028285755.1	97.02	0.27	4.38251e+06	Bacteria;Verrucomicrobiota;Verrucomicrobiae;Opitutales;JAFGAQ01;JAKSBQ01
Australia.Corals.Tandon2023.PRJNA857095_GCA_028289195.1	94.07	0.3	3.864e+06	Bacteria;Planctomycetota;Phycisphaerae;Phycisphaerales;UBA1924
Australia.Corals.Tandon2023.PRJNA857095_GCA_028289285.1	100.0	0.8	2.07977e+06	Bacteria;Pseudomonadota;Alphaproteobacteria;Micavibrionales;Micavibrionaceae;G023898765
Australia.Corals.Tandon2023.PRJNA857095_GCA_028289305.1	91.69	2.64	1.92462e+06	Bacteria;Pseudomonadota;Alphaproteobacteria;Rickettsiales;RGZB01
Australia.Corals.Tandon2023.PRJNA857095_GCA_028289345.1	90.01	1.63	9.34744e+06	Bacteria;Planctomycetota;B15-G4;B15-G4;SIAN01
Australia.Corals.Tandon2023.PRJNA857095_GCA_028289365.1	97.25	3.22	4.88715e+06	Bacteria;Pseudomonadota;Alphaproteobacteria;Rhizobiales;Rhizobiaceae
Australia.Corals.Tandon2023.PRJNA857095_GCA_028289375.1	99.27	1.47	5.02286e+06	Bacteria;Planctomycetota;Phycisphaerae;UBA1845;UBA1845;JAJRYY01
Australia.Corals.Tandon2023.PRJNA857095_GCA_028289405.1	94.63	0.79	6.77103e+06	Bacteria;Planctomycetota;Planctomycetia;Pirellulales
Australia.Corals.Tandon2023.PRJNA857095_GCA_028289425.1	99.75	0.94	5.43155e+06	Bacteria;Pseudomonadota;Alphaproteobacteria
Australia.Corals.Tandon2023.PRJNA857095_GCA_028289445.1	99.89	0.19	3.95221e+06	Bacteria;Pseudomonadota;Alphaproteobacteria;Rhizobiales;JAKSCL01
Australia.Corals.Tandon2023.PRJNA857095_GCA_028289455.1	98.49	0.48	4.20496e+06	Bacteria;Pseudomonadota;Gammaproteobacteria;Xanthomonadales;Wenzhouxiangellaceae;JAJFKX01
Australia.Corals.Tandon2023.PRJNA857095_GCA_028289465.1	96.75	0.46	3.0524e+06	Bacteria;Pseudomonadota;Gammaproteobacteria;Xanthomonadales;SZUA-36
Australia.Corals.Tandon2023.PRJNA857095_GCA_028289505.1	81.93	0.07	4.73255e+06	Bacteria;Bacteroidota;Bacteroidia;Cytophagales;Cyclobacteriaceae;SZUA-3
Australia.Corals.Tandon2023.PRJNA857095_GCA_028289525.1	95.5	0.74	4.23359e+06	Bacteria;Planctomycetota;Planctomycetia;Pirellulales;JAGQOS01
Australia.Corals.Tandon2023.PRJNA857095_GCA_028289545.1	100.0	0.9	5.07327e+06	Bacteria;Pseudomonadota;Gammaproteobacteria;Woeseiales;Woeseiaceae
Australia.Corals.Tandon2023.PRJNA857095_GCA_028289565.1	85.18	0.66	2.60451e+06	Bacteria;Pseudomonadota;Alphaproteobacteria;Sphingomonadales;Sphingomonadaceae;CAJXJY01
Australia.Corals.Tandon2023.PRJNA857095_GCA_028289585.1	99.63	0.19	3.16408e+06	Bacteria;Zixibacteria;MSB-5A5;GN15;FEB-12
Australia.Corals.Tandon2023.PRJNA857095_GCA_028289605.1	100.0	1.73	4.29233e+06	Bacteria;Pseudomonadota;Alphaproteobacteria;Caulobacterales;Parvularculaceae;Marinicaulis
Australia.Corals.Tandon2023.PRJNA857095_GCA_028289625.1	94.09	0.09	3.87926e+06	Bacteria;Bacteroidota;Bacteroidia;Flavobacteriales;Flavobacteriaceae;Winogradskyella
Australia.Corals.Tandon2023.PRJNA857095_GCA_028289645.1	98.67	1.11	4.86266e+06	Bacteria;Pseudomonadota;Alphaproteobacteria;Rhizobiales;Aestuariivirgaceae;Anderseniella
Australia.Corals.Tandon2023.PRJNA857095_GCA_028289665.1	98.46	0.05	3.8913e+06	Bacteria;Bacteroidota;Rhodothermia;Balneolales;Balneolaceae;HXMU1420-13;HXMU1420-13 sp022360375
Australia.Corals.Tandon2023.PRJNA857095_GCA_028289675.1	84.87	4.67	7.81997e+06	Bacteria;Planctomycetota;Planctomycetia;Pirellulales;Pirellulaceae;Aureliella
Australia.Corals.Tandon2023.PRJNA857095_GCA_028289705.1	96.93	2.06	5.58263e+06	Bacteria;Pseudomonadota;Alphaproteobacteria;Kiloniellales;Kiloniellaceae;Pelagibius
Australia.Corals.Tandon2023.PRJNA857095_GCA_028289725.1	83.99	1.17	5.02024e+06	Bacteria;Pseudomonadota;Alphaproteobacteria;UBA7887;UBA7887
Australia.Corals.Tandon2023.PRJNA857095_GCA_028289745.1	82.49	0.55	3.57022e+06	Bacteria;Bacteroidota;Bacteroidia;Flavobacteriales;Flavobacteriaceae;Muricauda_A
Australia.Corals.Tandon2023.PRJNA857095_GCA_028289755.1	98.3	3.37	8.62227e+06	Bacteria;Bacteroidota;Bacteroidia;Cytophagales;Cyclobacteriaceae;Fulvivirga
Australia.Geoffrey.Bay.Coral.Reef.PRJNA594068.Glasl2020_GCA_011522725.1_ASM1152272v1	84.66	0.29	2.66614e+06	Bacteria;Pseudomonadota;Alphaproteobacteria;Puniceispirillales;Puniceispirillaceae;UBA8309;UBA8309 sp001627655
Australia.Geoffrey.Bay.Coral.Reef.PRJNA594068.Glasl2020_GCA_011522735.1_ASM1152273v1	93.42	0.74	3.16893e+06	Bacteria;Pseudomonadota;Gammaproteobacteria;Pseudomonadales;Halieaceae;Luminiphilus;Luminiphilus sp012270045
Australia.Geoffrey.Bay.Coral.Reef.PRJNA594068.Glasl2020_GCA_011522785.1_ASM1152278v1	90.53	1.15	3.95802e+06	Bacteria;SAR324;SAR324;SAR324;NAC60-12;UBA1014;UBA1014 sp001469005
Australia.Geoffrey.Bay.Coral.Reef.PRJNA594068.Glasl2020_GCA_011522795.1_ASM1152279v1	95.96	0.16	3.08471e+06	Bacteria;Bacteroidota;Bacteroidia;Flavobacteriales;Parvicellaceae;UBA10066;UBA10066 sp003448535
Australia.Geoffrey.Bay.Coral.Reef.PRJNA594068.Glasl2020_GCA_011522825.1_ASM1152282v1	80.28	2.45	1.3558e+06	Bacteria;Verrucomicrobiota;Verrucomicrobiae;Opitutales;DSM-45221;GCA-2690565;GCA-2690565 sp011522825
Australia.Geoffrey.Bay.Coral.Reef.PRJNA594068.Glasl2020_GCA_011522845.1_ASM1152284v1	94.62	0.73	3.64713e+06	Bacteria;SAR324;SAR324;SAR324;NAC60-12;JCVI-SCAAA005;JCVI-SCAAA005 sp011522845
Australia.Geoffrey.Bay.Coral.Reef.PRJNA594068.Glasl2020_GCA_011522855.1_ASM1152285v1	80.9	2.98	2.65745e+06	Bacteria;Bacteroidota;Bacteroidia;Flavobacteriales;UA16;UBA8752;UBA8752 sp011522855
Australia.Geoffrey.Bay.Coral.Reef.PRJNA594068.Glasl2020_GCA_011522875.1_ASM1152287v1	81.78	1.04	2.24582e+06	Bacteria;Actinomycetota;Acidimicrobiia;Acidimicrobiales;Ilumatobacteraceae;Casp-actino5;Casp-actino5 sp012269985
Australia.Geoffrey.Bay.Coral.Reef.PRJNA594068.Glasl2020_GCA_011522905.1_ASM1152290v1	92.01	2.38	2.24299e+06	Bacteria;Bacteroidota;Bacteroidia;Flavobacteriales;Crocinitomicaceae;UBA952;UBA952 sp011522905
Australia.Geoffrey.Bay.Coral.Reef.PRJNA594068.Glasl2020_GCA_011522945.1_ASM1152294v1	95.8	3.58	2.18994e+06	Bacteria;Pseudomonadota;Alphaproteobacteria;Puniceispirillales;Puniceispirillaceae;WTHY01;WTHY01 sp011522945
Australia.Geoffrey.Bay.Coral.Reef.PRJNA594068.Glasl2020_GCA_011522965.1_ASM1152296v1	94.55	0.14	2.26041e+06	Bacteria;Pseudomonadota;Alphaproteobacteria;Rhodobacterales;Rhodobacteraceae;MED-G52;MED-G52 sp001627375
Australia.Geoffrey.Bay.Coral.Reef.PRJNA594068.Glasl2020_GCA_011522975.1_ASM1152297v1	94.06	0.03	2.17907e+06	Bacteria;Pseudomonadota;Alphaproteobacteria;Puniceispirillales;UBA1172;JAGWAQ01;JAGWAQ01 sp011522975
Australia.Geoffrey.Bay.Coral.Reef.PRJNA594068.Glasl2020_GCA_011523005.1_ASM1152300v1	88.34	3.14	2.20765e+06	Bacteria;Actinomycetota;Acidimicrobiia;Acidimicrobiales;UBA8592;UBA8592;UBA8592 sp002380145
Australia.Geoffrey.Bay.Coral.Reef.PRJNA594068.Glasl2020_GCA_011523025.1_ASM1152302v1	87.0	0.58	777487	Bacteria;Marinisomatota;Marinisomatia;Marinisomatales;Marinisomataceae;Marinisoma;Marinisoma sp902599655
Australia.Geoffrey.Bay.Coral.Reef.PRJNA594068.Glasl2020_GCA_011523045.1_ASM1152304v1	91.09	1.38	2.98617e+06	Bacteria;Pseudomonadota;Gammaproteobacteria;Arenicellales;UBA868;UBA868;UBA868 sp011523045
Australia.Geoffrey.Bay.Coral.Reef.PRJNA594068.Glasl2020_GCA_011523055.1_ASM1152305v1	95.08	0.24	1.52959e+06	Archaea;Thermoplasmatota;Poseidoniia;Poseidoniales;Thalassarchaeaceae;MGIIb-N1;MGIIb-N1 sp011523055
Australia.Geoffrey.Bay.Coral.Reef.PRJNA594068.Glasl2020_GCA_011523085.1_ASM1152308v1	91.43	1.19	1.63761e+06	Archaea;Thermoplasmatota;Poseidoniia;Poseidoniales;Thalassarchaeaceae;MGIIb-O3;MGIIb-O3 sp001628485
Australia.Geoffrey.Bay.Coral.Reef.PRJNA594068.Glasl2020_GCA_011523095.1_ASM1152309v1	94.67	4.68	3.49087e+06	Bacteria;Pseudomonadota;Alphaproteobacteria;Thalassobaculales;Thalassobaculaceae;GCA-002701455;GCA-002701455 sp902578675
Australia.Geoffrey.Bay.Coral.Reef.PRJNA594068.Glasl2020_GCA_011523115.1_ASM1152311v1	80.43	1.61	2.57996e+06	Bacteria;Pseudomonadota;Gammaproteobacteria;Pseudomonadales;Halieaceae;Luminiphilus;Luminiphilus sp011523115
Australia.Geoffrey.Bay.Coral.Reef.PRJNA594068.Glasl2020_GCA_011523145.1_ASM1152314v1	92.52	2.05	3.66387e+06	Bacteria;Verrucomicrobiota;Verrucomicrobiae;Verrucomicrobiales;DEV007;EC70;EC70 sp002696885
Australia.Geoffrey.Bay.Coral.Reef.PRJNA594068.Glasl2020_GCA_011523185.1_ASM1152318v1	95.34	0.32	1.53748e+06	Archaea;Thermoplasmatota;Poseidoniia;Poseidoniales;Thalassarchaeaceae;MGIIb-O1;MGIIb-O1 sp002502175
Australia.Geoffrey.Bay.Coral.Reef.PRJNA594068.Glasl2020_GCA_011523245.1_ASM1152324v1	84.46	1.56	3.13422e+06	Bacteria;Verrucomicrobiota;Verrucomicrobiae;Pedosphaerales;UBA1100;UBA1100;UBA1100 sp011523245
Australia.Geoffrey.Bay.Coral.Reef.PRJNA594068.Glasl2020_GCA_011523285.1_ASM1152328v1	94.28	0.03	876802	Archaea;Thermoproteota;Nitrososphaeria;Nitrososphaerales;Nitrosopumilaceae;WTHC01;WTHC01 sp011523285
Australia.Geoffrey.Bay.Coral.Reef.PRJNA594068.Glasl2020_GCA_011523305.1_ASM1152330v1	94.67	1.24	3.69002e+06	Bacteria;Planctomycetota;Planctomycetia;Pirellulales;UBA1268;UBA1268;UBA1268 sp011523305
Australia.Geoffrey.Bay.Coral.Reef.PRJNA594068.Glasl2020_GCA_011523365.1_ASM1152336v1	100.0	4.12	5.67199e+06	Bacteria;Chloroflexota;Anaerolineae;Caldilineales;Caldilineaceae;Bin5;Bin5 sp011523365
Australia.Geoffrey.Bay.Coral.Reef.PRJNA594068.Glasl2020_GCA_011523385.1_ASM1152338v1	100.0	1.06	2.50678e+06	Bacteria;Nitrospirota;Nitrospiria;Nitrospirales;UBA8639;Bin75;Bin75 sp011523385
Australia.Geoffrey.Bay.Coral.Reef.PRJNA594068.Glasl2020_GCA_011523425.1_ASM1152342v1	99.42	1.64	3.6408e+06	Bacteria;Pseudomonadota;Alphaproteobacteria;UBA828;UBA828;WTGU01;WTGU01 sp011523425
Australia.Geoffrey.Bay.Coral.Reef.PRJNA594068.Glasl2020_GCA_011523445.1_ASM1152344v1	92.03	3.26	2.65161e+06	Bacteria;Pseudomonadota;Alphaproteobacteria;Rhodobacterales;Rhodobacteraceae;MPNP01;MPNP01 sp011523445
Australia.Geoffrey.Bay.Coral.Reef.PRJNA594068.Glasl2020_GCA_011523455.1_ASM1152345v1	96.07	4.0	5.75539e+06	Bacteria;Chloroflexota;Anaerolineae;Caldilineales;Caldilineaceae;Bin5;Bin5 sp009840225
Australia.Geoffrey.Bay.Coral.Reef.PRJNA594068.Glasl2020_GCA_011523505.1_ASM1152350v1	95.43	0.67	3.2679e+06	Bacteria;Pseudomonadota;Gammaproteobacteria;RKRP01;RKRP01;RKRP01;RKRP01 sp011523505
Australia.Geoffrey.Bay.Coral.Reef.PRJNA594068.Glasl2020_GCA_011523515.1_ASM1152351v1	95.67	2.72	4.33526e+06	Bacteria;Chloroflexota;Anaerolineae;Aggregatilineales;Phototrophicaceae;UBA6055;UBA6055 sp011523515
Australia.Geoffrey.Bay.Coral.Reef.PRJNA594068.Glasl2020_GCA_011523565.1_ASM1152356v1	89.41	0.08	4.16041e+06	Bacteria;Acidobacteriota;Thermoanaerobaculia;UBA5704;QQVD01;WTGL01;WTGL01 sp011523565
Australia.Geoffrey.Bay.Coral.Reef.PRJNA594068.Glasl2020_GCA_011523575.1_ASM1152357v1	95.83	0.43	2.34614e+06	Bacteria;Pseudomonadota;Gammaproteobacteria;Pseudomonadales_A;HTCC2089_A;Bin55;Bin55 sp009845835
Australia.Geoffrey.Bay.Coral.Reef.PRJNA594068.Glasl2020_GCA_011523605.1_ASM1152360v1	96.32	0.55	6.80635e+06	Bacteria;Planctomycetota;Planctomycetia;Pirellulales;Pirellulaceae;Rubripirellula;Rubripirellula sp012270065
Australia.Geoffrey.Bay.Coral.Reef.PRJNA594068.Glasl2020_GCA_011523615.1_ASM1152361v1	94.38	1.1	2.79768e+06	Bacteria;Chloroflexota;Anaerolineae;Aggregatilineales;Phototrophicaceae;WTGJ01;WTGJ01 sp011523615
Australia.Geoffrey.Bay.Coral.Reef.PRJNA594068.Glasl2020_GCA_011523635.1_ASM1152363v1	97.4	3.69	3.2305e+06	Bacteria;Actinomycetota;Acidimicrobiia;UBA5794;SZUA-232;VXMP01;VXMP01 sp011523635
Australia.Geoffrey.Bay.Coral.Reef.PRJNA594068.Glasl2020_GCA_011523655.1_ASM1152365v1	96.14	1.79	4.44396e+06	Bacteria;Pseudomonadota;Alphaproteobacteria;Bin65;Bin65;Bin65;Bin65 sp011523655
Australia.Geoffrey.Bay.Coral.Reef.PRJNA594068.Glasl2020_GCA_011523685.1_ASM1152368v1	99.11	0.06	2.06226e+06	Bacteria;Pseudomonadota;Gammaproteobacteria;Coxiellales;Coxiellaceae;UBA9148;UBA9148 sp011523685
Australia.Geoffrey.Bay.Coral.Reef.PRJNA594068.Glasl2020_GCA_011523705.1_ASM1152370v1	96.25	2.88	4.88863e+06	Bacteria;Chloroflexota;Anaerolineae;Aggregatilineales;Phototrophicaceae;UBA6055;UBA6055 sp011523705
Australia.Geoffrey.Bay.Coral.Reef.PRJNA594068.Glasl2020_GCA_011523725.1_ASM1152372v1	88.4	4.94	3.78335e+06	Bacteria;UBA8248;UBA8248;UBA8248;UBA8248;Bin107;Bin107 sp011523725
Australia.Geoffrey.Bay.Coral.Reef.PRJNA594068.Glasl2020_GCA_011523735.1_ASM1152373v1	95.37	2.88	4.57879e+06	Bacteria;Chloroflexota;Anaerolineae;Aggregatilineales;Phototrophicaceae;UBA6055;UBA6055 sp011523735
Australia.Geoffrey.Bay.Coral.Reef.PRJNA594068.Glasl2020_GCA_011523765.1_ASM1152376v1	96.48	0.49	3.19839e+06	Bacteria;Pseudomonadota;Gammaproteobacteria;Arenicellales;LS-SOB;WTGA01;WTGA01 sp011523765
Australia.Geoffrey.Bay.Coral.Reef.PRJNA594068.Glasl2020_GCA_011523785.1_ASM1152378v1	92.88	4.31	3.55616e+06	Bacteria;Chloroflexota;UBA11872;UBA11872;UBA11872;UBA11872;UBA11872 sp011523785
Australia.Geoffrey.Bay.Coral.Reef.PRJNA594068.Glasl2020_GCA_011523795.1_ASM1152379v1	97.36	1.76	2.12698e+06	Bacteria;Pseudomonadota;Gammaproteobacteria;UBA4575;UBA4575;WTFY01;WTFY01 sp011523795
Australia.Geoffrey.Bay.Coral.Reef.PRJNA594068.Glasl2020_GCA_011523825.1_ASM1152382v1	94.93	0.76	3.49647e+06	Bacteria;Actinomycetota;Acidimicrobiia;Acidimicrobiales;TK06;WTFX01;WTFX01 sp011523825
Australia.Geoffrey.Bay.Coral.Reef.PRJNA594068.Glasl2020_GCA_011523835.1_ASM1152383v1	85.96	2.9	2.49337e+06	Bacteria;Cyanobacteriota;Cyanobacteriia;PCC-6307;Cyanobiaceae;Synechococcus_C;Synechococcus_C sp011523835
Australia.Geoffrey.Bay.Coral.Reef.PRJNA594068.Glasl2020_GCA_011523845.1_ASM1152384v1	98.64	2.12	7.69577e+06	Bacteria;Acidobacteriota;Vicinamibacteria;Vicinamibacterales;UBA8438;WTFV01;WTFV01 sp011523845
Australia.Geoffrey.Bay.Coral.Reef.PRJNA594068.Glasl2020_GCA_011523945.1_ASM1152394v1	91.98	1.43	5.87831e+06	Bacteria;Planctomycetota;Planctomycetia;Pirellulales;Pirellulaceae;Mariniblastus;Mariniblastus sp011523945
Australia.Geoffrey.Bay.Coral.Reef.PRJNA594068.Glasl2020_GCA_011524325.1_ASM1152432v1	99.99	1.37	4.79224e+06	Bacteria;Bacillota;Bacilli;Bacillales;Bacillaceae;Metabacillus;Metabacillus weihaiensis
Australia.Geoffrey.Bay.Coral.Reef.PRJNA594068.Glasl2020_GCA_011524365.1_ASM1152436v1	99.99	0.2	3.97507e+06	Bacteria;Bacillota;Bacilli;Bacillales;Bacillaceae_H;Priestia;Priestia aryabhattai_A
Australia.Geoffrey.Bay.Coral.Reef.PRJNA594068.Glasl2020_GCA_011524375.1_ASM1152437v1	100.0	4.83	5.55154e+06	Bacteria;Bacillota;Bacilli;Bacillales;DSM-18226;Niallia;Niallia circulans_A
Australia.Geoffrey.Bay.Coral.Reef.PRJNA594068.Glasl2020_GCA_011524395.1_ASM1152439v1	99.91	0.06	7.75698e+06	Bacteria;Cyanobacteriota;Cyanobacteriia;Cyanobacteriales;Coleofasciculaceae;Moorena;Moorena sp011524395
Australia.Geoffrey.Bay.Coral.Reef.PRJNA594068.Glasl2020_GCA_011524435.1_ASM1152443v1	95.27	0.09	4.17789e+06	Bacteria;Bacillota;Bacilli;Bacillales;Bacillaceae;Bacillus;Bacillus cabrialesii
Australia.Geoffrey.Bay.Coral.Reef.PRJNA594068.Glasl2020_GCA_011524465.1_ASM1152446v1	100.0	0.0	4.8451e+06	Bacteria;Bacillota;Bacilli;Bacillales;Bacillaceae_H;Priestia;Priestia megaterium
Australia.Geoffrey.Bay.Coral.Reef.PRJNA594068.Glasl2020_GCA_011524475.1_ASM1152447v1	91.31	0.15	1.18722e+06	Bacteria;Actinomycetota;Actinomycetia;Actinomycetales;Demequinaceae;WTKG01;WTKG01 sp011524475
Australia.Geoffrey.Bay.Coral.Reef.PRJNA594068.Glasl2020_GCA_011524535.1_ASM1152453v1	95.95	0.12	1.48262e+06	Bacteria;Spirochaetota;Spirochaetia;WTKD01;WTKD01;WTKD01;WTKD01 sp011524535
Australia.Geoffrey.Bay.Coral.Reef.PRJNA594068.Glasl2020_GCA_011524565.1_ASM1152456v1	98.83	0.89	5.29824e+06	Bacteria;Bacillota;Bacilli;Bacillales;DSM-18226;Niallia;Niallia sp011524565
Australia.Geoffrey.Bay.Coral.Reef.PRJNA594068.Glasl2020_GCA_011524575.1_ASM1152457v1	89.55	2.4	2.33746e+06	Bacteria;Bacteroidota;Bacteroidia;Flavobacteriales;Flavobacteriaceae;Aquimarina;Aquimarina sp011524575
Australia.Geoffrey.Bay.Coral.Reef.PRJNA594068.Glasl2020_GCA_011524605.1_ASM1152460v1	97.05	0.17	2.37562e+06	Bacteria;Pseudomonadota;Alphaproteobacteria;Rhizobiales;WTKA01;WTKA01;WTKA01 sp011524605
Australia.Geoffrey.Bay.Coral.Reef.PRJNA594068.Glasl2020_GCA_011524615.1_ASM1152461v1	89.33	1.68	3.03482e+06	Bacteria;Verrucomicrobiota;Verrucomicrobiae;Verrucomicrobiales;Akkermansiaceae;WTJZ01;WTJZ01 sp011524615
Australia.Geoffrey.Bay.Coral.Reef.PRJNA594068.Glasl2020_GCA_011524645.1_ASM1152464v1	96.5	4.18	6.02006e+06	Bacteria;Chloroflexota;Anaerolineae;Promineofilales;Promineofilaceae;WTJY01;WTJY01 sp011524645
Australia.Geoffrey.Bay.Coral.Reef.PRJNA594068.Glasl2020_GCA_011524665.1_ASM1152466v1	89.93	3.9	2.07421e+06	Bacteria;Bacteroidota;Bacteroidia;Flavobacteriales;Flavobacteriaceae;Aquimarina
Australia.Geoffrey.Bay.Coral.Reef.PRJNA594068.Glasl2020_GCA_011524705.1_ASM1152470v1	92.85	2.11	2.02917e+06	Bacteria;Pseudomonadota;Gammaproteobacteria;Pseudomonadales;Litoricolaceae;HIMB30;HIMB30 sp000227525
Australia.Geoffrey.Bay.Coral.Reef.PRJNA594068.Glasl2020_GCA_011524725.1_ASM1152472v1	99.04	0.1	1.10881e+06	Bacteria;Bacteroidota;Bacteroidia;Cytophagales;Amoebophilaceae;UBA8403;UBA8403 sp011524725
Australia.Geoffrey.Bay.Coral.Reef.PRJNA594068.Glasl2020_GCA_011524735.1_ASM1152473v1	85.99	0.41	2.78586e+06	Bacteria;Pseudomonadota;Alphaproteobacteria;Puniceispirillales;Puniceispirillaceae;UBA8309;UBA8309 sp011524735
Australia.Geoffrey.Bay.Coral.Reef.PRJNA594068.Glasl2020_GCA_011524755.1_ASM1152475v1	84.41	0.58	2.18939e+06	Bacteria;Pseudomonadota;Gammaproteobacteria;Pseudomonadales;Halieaceae;Luminiphilus;Luminiphilus sp011524755
Australia.Geoffrey.Bay.Coral.Reef.PRJNA594068.Glasl2020_GCA_011524785.1_ASM1152478v1	80.51	1.99	4.2617e+06	Bacteria;Planctomycetota;UBA1135;UBA1135;GCA-002686595;GCA-2686945;GCA-2686945 sp011524785
Australia.Geoffrey.Bay.Coral.Reef.PRJNA594068.Glasl2020_GCA_011524805.1_ASM1152480v1	97.81	2.2	2.15945e+06	Bacteria;Pseudomonadota;Alphaproteobacteria;Puniceispirillales;Puniceispirillaceae;WTJO01;WTJO01 sp011524805
Australia.Geoffrey.Bay.Coral.Reef.PRJNA594068.Glasl2020_GCA_011524815.1_ASM1152481v1	91.64	0.01	1.33445e+06	Bacteria;Bacteroidota;Bacteroidia;Flavobacteriales;Flavobacteriaceae;MED-G14;MED-G14 sp004321735
Australia.Geoffrey.Bay.Coral.Reef.PRJNA594068.Glasl2020_GCA_011524855.1_ASM1152485v1	86.16	0.35	2.25614e+06	Archaea;Thermoplasmatota;Poseidoniia;Poseidoniales;Poseidoniaceae;Poseidonia;Poseidonia sp011524855
Australia.Geoffrey.Bay.Coral.Reef.PRJNA594068.Glasl2020_GCA_011524905.1_ASM1152490v1	91.92	0.45	2.15133e+06	Bacteria;Bacteroidota;Bacteroidia;Flavobacteriales;Flavobacteriaceae;UBA11891;UBA11891 sp011524905
Australia.Geoffrey.Bay.Coral.Reef.PRJNA594068.Glasl2020_GCA_011524915.1_ASM1152491v1	89.05	0.5	2.32752e+06	Bacteria;Bacteroidota;Bacteroidia;Flavobacteriales;Flavobacteriaceae;WTJH01;WTJH01 sp011524915
Australia.Geoffrey.Bay.Coral.Reef.PRJNA594068.Glasl2020_GCA_011524975.1_ASM1152497v1	96.86	1.12	3.34884e+06	Bacteria;Pseudomonadota;Gammaproteobacteria;Xanthomonadales;SZUA-36;WTJD01;WTJD01 sp011524975
Australia.Geoffrey.Bay.Coral.Reef.PRJNA594068.Glasl2020_GCA_011524995.1_ASM1152499v1	98.81	0.28	1.98598e+06	Bacteria;Pseudomonadota;Alphaproteobacteria;Puniceispirillales;Puniceispirillaceae;UBA685;UBA685 sp011524995
Australia.Geoffrey.Bay.Coral.Reef.PRJNA594068.Glasl2020_GCA_011525015.1_ASM1152501v1	95.99	0.0	2.26071e+06	Bacteria;Bacteroidota;Bacteroidia;Flavobacteriales;Flavobacteriaceae;UBA3478;UBA3478 sp011525015
Australia.Geoffrey.Bay.Coral.Reef.PRJNA594068.Glasl2020_GCA_011525035.1_ASM1152503v1	93.71	0.0	2.12794e+06	Bacteria;Bacteroidota;Bacteroidia;Flavobacteriales;Schleiferiaceae;UBA10364;UBA10364 sp011525035
Australia.Geoffrey.Bay.Coral.Reef.PRJNA594068.Glasl2020_GCA_011525105.1_ASM1152510v1	91.55	0.08	3.24302e+06	Bacteria;Pseudomonadota;Alphaproteobacteria;Rhodobacterales;Rhodobacteraceae;LFER01;LFER01 sp001510135
Australia.Geoffrey.Bay.Coral.Reef.PRJNA594068.Glasl2020_GCA_011525145.1_ASM1152514v1	98.7	0.26	2.34032e+06	Bacteria;Pseudomonadota;Alphaproteobacteria;Rhodobacterales;Rhodobacteraceae;MED-G52;MED-G52 sp002457055
Australia.Geoffrey.Bay.Coral.Reef.PRJNA594068.Glasl2020_GCA_011525165.1_ASM1152516v1	94.21	0.03	1.96877e+06	Bacteria;Bacteroidota;Bacteroidia;Flavobacteriales;Schleiferiaceae;UBA10364;UBA10364 sp003445735
Australia.Geoffrey.Bay.Coral.Reef.PRJNA594068.Glasl2020_GCA_011525185.1_ASM1152518v1	86.01	0.8	3.27391e+06	Bacteria;Pseudomonadota;Alphaproteobacteria;Rhodobacterales;Rhodobacteraceae;LFER01;LFER01 sp011525185
Australia.Geoffrey.Bay.Coral.Reef.PRJNA594068.Glasl2020_GCA_011525195.1_ASM1152519v1	85.39	2.24	2.13539e+06	Bacteria;Bacteroidota;Bacteroidia;Flavobacteriales;Flavobacteriaceae;MS024-2A;MS024-2A sp011525195
Australia.Geoffrey.Bay.Coral.Reef.PRJNA594068.Glasl2020_GCA_011525205.1_ASM1152520v1	83.86	1.25	1.58537e+06	Archaea;Asgardarchaeota;Heimdallarchaeia;UBA460;Kariarchaeaceae;Kariarchaeum;Kariarchaeum pelagium
Australia.Geoffrey.Bay.Coral.Reef.PRJNA594068.Glasl2020_GCA_011525265.1_ASM1152526v1	89.79	0.47	2.02277e+06	Bacteria;Pseudomonadota;Alphaproteobacteria;Puniceispirillales;Puniceispirillaceae;UBA685;UBA685 sp011525265
Australia.Geoffrey.Bay.Coral.Reef.PRJNA594068.Glasl2020_GCA_011525295.1_ASM1152529v1	94.15	0.52	2.68705e+06	Bacteria;Pseudomonadota;Gammaproteobacteria;Pseudomonadales_A;HTCC2089_A;Bin55;Bin55 sp011525295
Australia.Geoffrey.Bay.Coral.Reef.PRJNA594068.Glasl2020_GCA_011525305.1_ASM1152530v1	95.21	0.44	3.43862e+06	Bacteria;Planctomycetota;Planctomycetia;Pirellulales;UBA1268;UBA1268;UBA1268 sp002694955
Australia.Geoffrey.Bay.Coral.Reef.PRJNA594068.Glasl2020_GCA_011525365.1_ASM1152536v1	98.26	0.0	4.29841e+06	Bacteria;Acidobacteriota;Thermoanaerobaculia;UBA5704;QQVD01;WTGL01;WTGL01 sp011525365
Australia.Geoffrey.Bay.Coral.Reef.PRJNA594068.Glasl2020_GCA_011525385.1_ASM1152538v1	94.28	3.17	5.21121e+06	Bacteria;Chloroflexota;Anaerolineae;Aggregatilineales;Phototrophicaceae;UBA6055;UBA6055 sp011525385
Australia.Geoffrey.Bay.Coral.Reef.PRJNA594068.Glasl2020_GCA_011526245.1_ASM1152624v1	96.48	0.09	4.2272e+06	Bacteria;Bacillota;Bacilli;Bacillales;Bacillaceae;Bacillus;Bacillus licheniformis
Australia.Geoffrey.Bay.Coral.Reef.PRJNA594068.Glasl2020_GCA_011526265.1_ASM1152626v1	82.99	0.33	2.49476e+06	Bacteria;Bacteroidota;Bacteroidia;Flavobacteriales;Flavobacteriaceae;Arcticimaribacter;Arcticimaribacter sp011526265
Australia.Geoffrey.Bay.Coral.Reef.PRJNA594068.Glasl2020_GCA_011526275.1_ASM1152627v1	83.42	0.01	2.01638e+06	Bacteria;Bacteroidota;Bacteroidia;Flavobacteriales;Flavobacteriaceae;Arcticimaribacter;Arcticimaribacter sp011526275
Australia.Geoffrey.Bay.Coral.Reef.PRJNA594068.Glasl2020_GCA_011526285.1_ASM1152628v1	87.85	0.19	2.24968e+06	Bacteria;Bacteroidota;Bacteroidia;Flavobacteriales;Flavobacteriaceae;Arcticimaribacter;Arcticimaribacter sp011526285
Australia.Geoffrey.Bay.Coral.Reef.PRJNA594068.Glasl2020_GCA_011526295.1_ASM1152629v1	92.75	1.05	3.06549e+06	Bacteria;Planctomycetota;UBA8108;UBA1146;UBA1146;UBA12191;UBA12191 sp012269595
Australia.Geoffrey.Bay.Coral.Reef.PRJNA594068.Glasl2020_GCA_011526365.1_ASM1152636v1	83.44	0.08	2.27877e+06	Bacteria;Bacteroidota;Bacteroidia;Flavobacteriales;Flavobacteriaceae;RFYP01;RFYP01 sp011526365
Australia.Geoffrey.Bay.Coral.Reef.PRJNA594068.Glasl2020_GCA_011526375.1_ASM1152637v1	88.11	0.11	2.52894e+06	Archaea;Thermoplasmatota;Poseidoniia;Poseidoniales;Poseidoniaceae;MGIIa-L1;MGIIa-L1 sp011526375
Australia.Geoffrey.Bay.Coral.Reef.PRJNA594068.Glasl2020_GCA_011526405.1_ASM1152640v1	93.65	0.56	3.07411e+06	Bacteria;Pseudomonadota;Gammaproteobacteria;Pseudomonadales;Pseudohongiellaceae;UBA9145;UBA9145 sp008081045
Australia.Geoffrey.Bay.Coral.Reef.PRJNA594068.Glasl2020_GCA_011526465.1_ASM1152646v1	88.41	0.25	1.64044e+06	Archaea;Thermoplasmatota;Poseidoniia;Poseidoniales;Thalassarchaeaceae;MGIIb-O2;MGIIb-O2 sp002686525
Australia.Great.Barrier.Reef.Coral.Microbiome.PRJNA545004.Robbins2020_GCA_012267325.1_ASM1226732v1	83.41	1.07	2.73133e+06	Bacteria;Chloroflexota;Dehalococcoidia;Tepidiformales;Tepidiformaceae;UBA2991;UBA2991 sp009841435
Australia.Great.Barrier.Reef.Coral.Microbiome.PRJNA545004.Robbins2020_GCA_012267385.1_ASM1226738v1	96.26	0.67	2.66466e+06	Bacteria;Pseudomonadota;Gammaproteobacteria;Pseudomonadales_A;HTCC2089_A;Bin55;Bin55 sp012267385
Australia.Great.Barrier.Reef.Coral.Microbiome.PRJNA545004.Robbins2020_GCA_012267505.1_ASM1226750v1	92.2	2.42	3.58121e+06	Bacteria;Gemmatimonadota;Gemmatimonadetes;Longimicrobiales;UBA6960;JAAXGI01;JAAXGI01 sp012267505
Australia.Great.Barrier.Reef.Coral.Microbiome.PRJNA545004.Robbins2020_GCA_012267545.1_ASM1226754v1	94.2	2.39	3.54219e+06	Bacteria;Pseudomonadota;Gammaproteobacteria;Pseudomonadales;Endozoicomonadaceae;Sansalvadorimonas
Australia.Great.Barrier.Reef.Coral.Microbiome.PRJNA545004.Robbins2020_GCA_012267605.1_ASM1226760v1	93.95	1.68	3.40721e+06	Bacteria;Pseudomonadota;Alphaproteobacteria;JAAXGF01;JAAXGF01;JAAXGF01;JAAXGF01 sp012267605
Australia.Great.Barrier.Reef.Coral.Microbiome.PRJNA545004.Robbins2020_GCA_012269365.1_ASM1226936v1	81.14	4.34	1.37182e+06	Bacteria;Pseudomonadota;Gammaproteobacteria;SAR86;D2472;SAR86A;SAR86A sp902612915
Australia.Great.Barrier.Reef.Coral.Microbiome.PRJNA545004.Robbins2020_GCA_012269405.1_ASM1226940v1	91.05	1.33	2.8879e+06	Bacteria;Pseudomonadota;Gammaproteobacteria;Pseudomonadales;Pseudohongiellaceae;UBA9145;UBA9145 sp008081045
Australia.Great.Barrier.Reef.Coral.Microbiome.PRJNA545004.Robbins2020_GCA_012269445.1_ASM1226944v1	90.93	1.12	2.06184e+06	Bacteria;Actinomycetota;Acidimicrobiia;Acidimicrobiales;UBA8592;UBA8592;UBA8592 sp002380145
Australia.Great.Barrier.Reef.Coral.Microbiome.PRJNA545004.Robbins2020_GCA_012269475.1_ASM1226947v1	82.65	3.26	1.91499e+06	Bacteria;Pseudomonadota;Alphaproteobacteria;Puniceispirillales;Puniceispirillaceae;UBA685
Australia.Great.Barrier.Reef.Coral.Microbiome.PRJNA545004.Robbins2020_GCA_012269545.1_ASM1226954v1	99.54	0.21	2.86017e+06	Bacteria;Pseudomonadota;Gammaproteobacteria;Pseudomonadales;HTCC2089;UBA4421;UBA4421 sp012269545
Australia.Great.Barrier.Reef.Coral.Microbiome.PRJNA545004.Robbins2020_GCA_012269595.1_ASM1226959v1	96.3	0.99	2.9259e+06	Bacteria;Planctomycetota;UBA8108;UBA1146;UBA1146;UBA12191;UBA12191 sp012269595
Australia.Great.Barrier.Reef.Coral.Microbiome.PRJNA545004.Robbins2020_GCA_012269645.1_ASM1226964v1	89.07	4.57	2.17102e+06	Archaea;Thermoplasmatota;Poseidoniia;Poseidoniales;Poseidoniaceae;Poseidonia
Australia.Great.Barrier.Reef.Coral.Microbiome.PRJNA545004.Robbins2020_GCA_012269725.1_ASM1226972v1	81.91	3.36	3.64227e+06	Bacteria;SAR324;SAR324;SAR324;NAC60-12;UBA1014;UBA1014 sp001469005
Australia.Great.Barrier.Reef.Coral.Microbiome.PRJNA545004.Robbins2020_GCA_012269745.1_ASM1226974v1	100.0	2.65	2.26833e+06	Bacteria;Bacteroidota;Bacteroidia;Flavobacteriales;Schleiferiaceae;UBA10364;UBA10364 sp012269745
Australia.Great.Barrier.Reef.Coral.Microbiome.PRJNA545004.Robbins2020_GCA_012269755.1_ASM1226975v1	81.1	3.27	2.12823e+06	Bacteria;Bacteroidota;Bacteroidia;Flavobacteriales;Schleiferiaceae;UBA10364;UBA10364 sp003445735
Australia.Great.Barrier.Reef.Coral.Microbiome.PRJNA545004.Robbins2020_GCA_012269785.1_ASM1226978v1	87.81	4.28	2.22776e+06	Bacteria;Pseudomonadota;Gammaproteobacteria;Pseudomonadales;Litoricolaceae;Litoricola;Litoricola sp012269655
Australia.Great.Barrier.Reef.Coral.Microbiome.PRJNA545004.Robbins2020_GCA_012269805.1_ASM1226980v1	81.81	0.18	4.77876e+06	Bacteria;Bacteroidota;Rhodothermia;Rhodothermales;Rubricoccaceae;Rubrivirga;Rubrivirga sp012269805
Australia.Great.Barrier.Reef.Coral.Microbiome.PRJNA545004.Robbins2020_GCA_012269825.1_ASM1226982v1	99.95	2.75	3.11039e+06	Bacteria;Pseudomonadota;Alphaproteobacteria;Sphingomonadales;Sphingomonadaceae;Qipengyuania;Qipengyuania pacifica
Australia.Great.Barrier.Reef.Coral.Microbiome.PRJNA545004.Robbins2020_GCA_012269835.1_ASM1226983v1	85.86	3.25	4.45842e+06	Bacteria;Pseudomonadota;Alphaproteobacteria;Sphingomonadales;Sphingomonadaceae;Croceicoccus;Croceicoccus sp002694745
Australia.Great.Barrier.Reef.Coral.Microbiome.PRJNA545004.Robbins2020_GCA_012269885.1_ASM1226988v1	94.28	0.14	2.54396e+06	Bacteria;Pseudomonadota;Alphaproteobacteria;Puniceispirillales;Puniceispirillaceae;UBA8309;UBA8309 sp001627655
Australia.Great.Barrier.Reef.Coral.Microbiome.PRJNA545004.Robbins2020_GCA_012269915.1_ASM1226991v1	81.03	0.37	3.06279e+06	Bacteria;Pseudomonadota;Alphaproteobacteria;Sphingomonadales;Sphingomonadaceae;Qipengyuania;Qipengyuania pacifica
Australia.Great.Barrier.Reef.Coral.Microbiome.PRJNA545004.Robbins2020_GCA_012269935.1_ASM1226993v1	91.05	0.2	3.36918e+06	Bacteria;Pseudomonadota;Alphaproteobacteria;Caulobacterales;Caulobacteraceae;Brevundimonas;Brevundimonas aurantiaca
Australia.Great.Barrier.Reef.Coral.Microbiome.PRJNA545004.Robbins2020_GCA_012269955.1_ASM1226995v1	80.23	3.24	1.69759e+06	Bacteria;Bacteroidota;Bacteroidia;Flavobacteriales;Flavobacteriaceae;MED-G14;MED-G14 sp002697465
Australia.Great.Barrier.Reef.Coral.Microbiome.PRJNA545004.Robbins2020_GCA_012269985.1_ASM1226998v1	93.89	0.8	2.28931e+06	Bacteria;Actinomycetota;Acidimicrobiia;Acidimicrobiales;Ilumatobacteraceae;Casp-actino5;Casp-actino5 sp012269985
Australia.Great.Barrier.Reef.Coral.Microbiome.PRJNA545004.Robbins2020_GCA_012270005.1_ASM1227000v1	93.22	0.01	3.83289e+06	Bacteria;Bacteroidota;Bacteroidia;Flavobacteriales;Flavobacteriaceae;Flavobacterium;Flavobacterium sp012270005
Australia.Great.Barrier.Reef.Coral.Microbiome.PRJNA545004.Robbins2020_GCA_012270025.1_ASM1227002v1	99.3	0.43	3.97945e+06	Bacteria;Pseudomonadota;Gammaproteobacteria;Burkholderiales;Burkholderiaceae;Limnobacter;Limnobacter sp000170915
Australia.Great.Barrier.Reef.Coral.Microbiome.PRJNA545004.Robbins2020_GCA_012270035.1_ASM1227003v1	86.0	2.5	2.73072e+06	Bacteria;Pseudomonadota;Alphaproteobacteria;Puniceispirillales;Puniceispirillaceae;UBA8309;UBA8309 sp001627655
Australia.Great.Barrier.Reef.Coral.Microbiome.PRJNA545004.Robbins2020_GCA_012270045.1_ASM1227004v1	100.0	1.15	3.35616e+06	Bacteria;Pseudomonadota;Gammaproteobacteria;Pseudomonadales;Halieaceae;Luminiphilus;Luminiphilus sp012270045
Australia.Great.Barrier.Reef.Coral.Microbiome.PRJNA545004.Robbins2020_GCA_012270065.1_ASM1227006v1	99.82	0.97	7.00221e+06	Bacteria;Planctomycetota;Planctomycetia;Pirellulales;Pirellulaceae;Rubripirellula;Rubripirellula sp012270065
Australia.Great.Barrier.Reef.Coral.Microbiome.PRJNA545004.Robbins2020_GCA_012270105.1_ASM1227010v1	88.93	2.24	2.81626e+06	Bacteria;Pseudomonadota;Alphaproteobacteria;Rhodobacterales;Rhodobacteraceae;MED-G52;MED-G52 sp002457055
Australia.Great.Barrier.Reef.Coral.Microbiome.PRJNA545004.Robbins2020_GCA_012270115.1_ASM1227011v1	97.77	0.15	4.17342e+06	Bacteria;Pseudomonadota;Gammaproteobacteria;Enterobacterales_A;Alteromonadaceae;Alteromonas;Alteromonas macleodii
Australia.Great.Barrier.Reef.Coral.Microbiome.PRJNA545004.Robbins2020_GCA_012270125.1_ASM1227012v1	96.08	0.09	2.2455e+06	Bacteria;Pseudomonadota;Alphaproteobacteria;Rhodobacterales;Rhodobacteraceae;MED-G52;MED-G52 sp001627375
Australia.Great.Barrier.Reef.Coral.Microbiome.PRJNA545004.Robbins2020_GCA_012270185.1_ASM1227018v1	90.02	0.0	778299	Bacteria;Marinisomatota;Marinisomatia;Marinisomatales;Marinisomataceae;Marinisoma;Marinisoma sp902599655
Australia.Great.Barrier.Reef.Coral.Microbiome.PRJNA545004.Robbins2020_GCA_012270205.1_ASM1227020v1	92.71	1.78	3.79029e+06	Bacteria;Verrucomicrobiota;Verrucomicrobiae;Verrucomicrobiales;DEV007;EC70;EC70 sp002696885
Australia.Great.Barrier.Reef.Coral.Microbiome.PRJNA545004.Robbins2020_GCA_012270245.1_ASM1227024v1	97.03	0.84	2.82496e+06	Bacteria;Actinomycetota;Acidimicrobiia;Acidimicrobiales;UBA11606;UBA11606;UBA11606 sp002694825
Australia.Great.Barrier.Reef.Coral.Microbiome.PRJNA545004.Robbins2020_GCA_012270305.1_ASM1227030v1	94.67	0.67	963651	Bacteria;Patescibacteria;Saccharimonadia;Saccharimonadales;UBA1020;UBA1020;UBA1020 sp012270305
Australia.Great.Barrier.Reef.Coral.Microbiome.PRJNA545004.Robbins2020_GCA_012270315.1_ASM1227031v1	80.39	0.36	2.21456e+06	Bacteria;Bacteroidota;Bacteroidia;Flavobacteriales;UA16;UBA8752;UBA8752 sp011522855
Australia.Great.Barrier.Reef.Coral.Microbiome.PRJNA545004.Robbins2020_GCA_012270345.1_ASM1227034v1	91.4	1.5	4.19319e+06	Bacteria;Planctomycetota;Planctomycetia;Pirellulales;UBA1268;UBA1268;UBA1268 sp002694955
Australia.Great.Barrier.Reef.Coral.Microbiome.PRJNA545004.Robbins2020_GCA_012270355.1_ASM1227035v1	83.72	1.86	2.32916e+06	Bacteria;Pseudomonadota;Gammaproteobacteria;Pseudomonadales;Moraxellaceae;Psychrobacter;Psychrobacter sp012270355
Australia.Great.Barrier.Reef.Coral.Microbiome.PRJNA545004.Robbins2020_GCA_012270375.1_ASM1227037v1	91.17	1.45	3.75077e+06	Bacteria;Pseudomonadota;Gammaproteobacteria;Pseudomonadales;Halomonadaceae;Halomonas;Halomonas aquamarina
Australia.Great.Barrier.Reef.Coral.Microbiome.PRJNA545004.Robbins2020_GCA_012270385.1_ASM1227038v1	89.71	2.55	5.69401e+06	Bacteria;Planctomycetota;Planctomycetia;Pirellulales;Pirellulaceae;Rubripirellula;Rubripirellula sp012270385
Australia.Great.Barrier.Reef.Coral.Microbiome.PRJNA545004.Robbins2020_GCA_012270425.1_ASM1227042v1	94.96	0.0	1.02133e+06	Bacteria;Pseudomonadota;Gammaproteobacteria;SAR86;TMED112;TMED112;TMED112 sp902535365
Australia.Great.Barrier.Reef.Coral.Microbiome.PRJNA545004.Robbins2020_GCA_012270435.1_ASM1227043v1	99.94	0.04	4.27094e+06	Bacteria;Pseudomonadota;Gammaproteobacteria;Enterobacterales_A;Alteromonadaceae;Pseudoalteromonas;Pseudoalteromonas sp013349995
Australia.Great.Barrier.Reef.Coral.Microbiome.PRJNA545004.Robbins2020_GCA_012270465.1_ASM1227046v1	81.82	0.95	2.18115e+06	Bacteria;Cyanobacteriota;Cyanobacteriia;PCC-6307;Cyanobiaceae;RCC307;RCC307 sp012270465
Australia.Great.Barrier.Reef.Coral.Microbiome.PRJNA545004.Robbins2020_GCA_012270485.1_ASM1227048v1	99.55	0.52	4.05562e+06	Bacteria;Bacteroidota;Bacteroidia;Chitinophagales;Chitinophagaceae;Sediminibacterium;Sediminibacterium sp012270485
Australia.Great.Barrier.Reef.Coral.Microbiome.PRJNA545004.Robbins2020_GCA_012270555.1_ASM1227055v1	97.84	1.16	3.2516e+06	Bacteria;Chloroflexota;UBA11872;VXOZ01;VXOZ01;VXOZ01;VXOZ01 sp012270555
Australia.Great.Barrier.Reef.Coral.Microbiome.PRJNA545004.Robbins2020_GCA_012270585.1_ASM1227058v1	100.0	1.65	2.50325e+06	Bacteria;Nitrospirota;Nitrospiria;Nitrospirales;UBA8639;Bin75;Bin75 sp012270585
Australia.Great.Barrier.Reef.Coral.Microbiome.PRJNA545004.Robbins2020_GCA_012270595.1_ASM1227059v1	88.5	0.31	1.64127e+06	Bacteria;Pseudomonadota;Gammaproteobacteria;Xanthomonadales;Rhodanobacteraceae;Rhodanobacter;Rhodanobacter sp012270595
Australia.Great.Barrier.Reef.Coral.Microbiome.PRJNA545004.Robbins2020_GCA_012270795.1_ASM1227079v1	95.1	2.45	5.44878e+06	Bacteria;Poribacteria;WGA-4E;WGA-4E;WGA-3G;MSPOR6;MSPOR6 sp012270795
Australia.Great.Barrier.Reef.Coral.Microbiome.PRJNA545004.Robbins2020_GCA_012270875.1_ASM1227087v1	82.65	4.93	6.94617e+06	Bacteria;Poribacteria;WGA-4E;WGA-4E;WGA-3G;WGA-3G;WGA-3G sp012270875
Australia.Great.Barrier.Reef.Coral.Microbiome.PRJNA545004.Robbins2020_GCA_012270885.1_ASM1227088v1	94.34	2.95	2.7536e+06	Bacteria;Actinomycetota;Acidimicrobiia;UBA5794;ZC4RG35;Bin76;Bin76 sp012270885
Australia.Great.Barrier.Reef.Coral.Microbiome.PRJNA545004.Robbins2020_GCA_012270965.1_ASM1227096v1	94.65	0.03	3.764e+06	Bacteria;Gemmatimonadota;Gemmatimonadetes;KS3-K002;JABDQB01;JAAXHJ01;JAAXHJ01 sp012270965
Australia.Great.Barrier.Reef.Coral.Microbiome.PRJNA545004.Robbins2020_GCA_012270995.1_ASM1227099v1	97.15	0.29	5.42641e+06	Bacteria;Acidobacteriota;Thermoanaerobaculia;UBA5704;QQVD01;WTGL01;WTGL01 sp012270995
Australia.Great.Barrier.Reef.Coral.Microbiome.PRJNA545004.Robbins2020_GCA_012271015.1_ASM1227101v1	85.71	3.36	5.77034e+06	Bacteria;Poribacteria;WGA-4E;WGA-4E;WGA-3G;WGA-3G;WGA-3G sp012271015
Australia.Great.Barrier.Reef.Coral.Microbiome.PRJNA545004.Robbins2020_GCA_012271085.1_ASM1227108v1	97.56	2.47	1.75161e+06	Archaea;Thermoproteota;Nitrososphaeria;Nitrososphaerales;Nitrosopumilaceae;WTHC01;WTHC01 sp011523285
Australia.Great.Barrier.Reef.Coral.Microbiome.PRJNA545004.Robbins2020_GCA_012271135.1_ASM1227113v1	96.04	2.64	4.21289e+06	Bacteria;Chloroflexota;Anaerolineae;Caldilineales;Caldilineaceae;Bin34;Bin34 sp012271135
Australia.Great.Barrier.Reef.Coral.Microbiome.PRJNA545004.Robbins2020_GCA_012271185.1_ASM1227118v1	95.6	0.77	2.82606e+06	Bacteria;Bacteroidota;Rhodothermia;Rhodothermales;Bin80;JAAXGV01;JAAXGV01 sp012271185
Australia.Great.Barrier.Reef.Coral.Microbiome.PRJNA545004.Robbins2020_GCA_012271205.1_ASM1227120v1	92.63	0.05	3.60396e+06	Bacteria;Bacteroidota;Rhodothermia;Rhodothermales;Bin80;Plut-88870;Plut-88870 sp012271205
Australia.Great.Barrier.Reef.Coral.Microbiome.PRJNA545004.Robbins2020_GCA_012271225.1_ASM1227122v1	93.84	3.49	1.7371e+06	Bacteria;Chloroflexota;Dehalococcoidia;UBA6926;UBA6926;VXMO01;VXMO01 sp012271225
Australia.Great.Barrier.Reef.Coral.Microbiome.PRJNA545004.Robbins2020_GCA_012271265.1_ASM1227126v1	85.99	2.73	3.95489e+06	Bacteria;Acidobacteriota;Vicinamibacteria;Bin61;Bin61;Bin61;Bin61 sp012271265
Australia.Great.Barrier.Reef.Coral.Microbiome.PRJNA545004.Robbins2020_GCA_012271275.1_ASM1227127v1	86.04	2.13	2.36291e+06	Archaea;Thermoproteota;Nitrososphaeria;Nitrososphaerales;Nitrosopumilaceae;Nitrosopumilus
Australia.Great.Barrier.Reef.Sponge.Microbiome.PRJNA555144.Engelberts2020_GCA_009835325.1_ASM983532v1	95.47	2.48	3.85052e+06	Bacteria;JAAXHH01;JAAXHH01;JAAXHH01;JAAXHH01;JAAXHH01;JAAXHH01 sp009835325
Australia.Great.Barrier.Reef.Sponge.Microbiome.PRJNA555144.Engelberts2020_GCA_009835345.1_ASM983534v1	93.23	2.18	3.12642e+06	Bacteria;Chloroflexota;Dehalococcoidia;Bin125;Bin125;Bin125;Bin125 sp009838735
Australia.Great.Barrier.Reef.Sponge.Microbiome.PRJNA555144.Engelberts2020_GCA_009835365.1_ASM983536v1	93.55	1.9	3.86415e+06	Bacteria;Actinomycetota;Acidimicrobiia;Acidimicrobiales;TK06;WTFX01;WTFX01 sp009843525
Australia.Great.Barrier.Reef.Sponge.Microbiome.PRJNA555144.Engelberts2020_GCA_009835375.1_ASM983537v1	96.19	0.02	1.49946e+06	Bacteria;Desulfobacterota_D;UBA1144;RKRQ01;RKRQ01;RKRQ01;RKRQ01 sp009840385
Australia.Great.Barrier.Reef.Sponge.Microbiome.PRJNA555144.Engelberts2020_GCA_009835385.1_ASM983538v1	94.35	1.22	3.57758e+06	Bacteria;Actinomycetota;Acidimicrobiia;Acidimicrobiales;UBA11606;VXYK01;VXYK01 sp009845995
Australia.Great.Barrier.Reef.Sponge.Microbiome.PRJNA555144.Engelberts2020_GCA_009835395.1_ASM983539v1	93.87	1.77	3.36313e+06	Bacteria;Actinomycetota;Acidimicrobiia;Acidimicrobiales;Bin134;VXNF01;VXNF01 sp009835395
Australia.Great.Barrier.Reef.Sponge.Microbiome.PRJNA555144.Engelberts2020_GCA_009835535.1_ASM983553v1	98.46	0.11	4.55632e+06	Bacteria;Acidobacteriota;Thermoanaerobaculia;UBA5704;QQVD01;WTGL01;WTGL01 sp009836625
Australia.Great.Barrier.Reef.Sponge.Microbiome.PRJNA555144.Engelberts2020_GCA_009835595.1_ASM983559v1	83.71	1.21	2.96394e+06	Bacteria;Pseudomonadota;Alphaproteobacteria;VXPW01;VXPW01;VXPW01;VXPW01 sp009839325
Australia.Great.Barrier.Reef.Sponge.Microbiome.PRJNA555144.Engelberts2020_GCA_009835645.1_ASM983564v1	96.06	0.46	1.89713e+06	Bacteria;Actinomycetota;Acidimicrobiia;Acidimicrobiales;Bin134;Bin134;Bin134 sp009843865
Australia.Great.Barrier.Reef.Sponge.Microbiome.PRJNA555144.Engelberts2020_GCA_009835685.1_ASM983568v1	84.32	1.43	3.42629e+06	Bacteria;Actinomycetota;Acidimicrobiia;Acidimicrobiales;UBA11606;VYCW01;VYCW01 sp009843915
Australia.Great.Barrier.Reef.Sponge.Microbiome.PRJNA555144.Engelberts2020_GCA_009835705.1_ASM983570v1	81.91	0.48	2.97575e+06	Bacteria;Chloroflexota;Dehalococcoidia;UBA2963;UBA2963;Bin16;Bin16 sp009838965
Australia.Great.Barrier.Reef.Sponge.Microbiome.PRJNA555144.Engelberts2020_GCA_009835725.1_ASM983572v1	87.14	3.02	5.02942e+06	Bacteria;Latescibacterota;UBA2968;UBA2968;UBA2968;VXRD01;VXRD01 sp009838845
Australia.Great.Barrier.Reef.Sponge.Microbiome.PRJNA555144.Engelberts2020_GCA_009835735.1_ASM983573v1	84.25	2.19	3.90799e+06	Bacteria;Actinomycetota;Acidimicrobiia;Acidimicrobiales;UBA11606;VYCW01;VYCW01 sp009835735
Australia.Great.Barrier.Reef.Sponge.Microbiome.PRJNA555144.Engelberts2020_GCA_009835805.1_ASM983580v1	92.86	4.22	4.50518e+06	Bacteria;Pseudomonadota;Gammaproteobacteria;Pseudomonadales;HTCC2089;UBA2168;UBA2168 sp009843635
Australia.Great.Barrier.Reef.Sponge.Microbiome.PRJNA555144.Engelberts2020_GCA_009835825.1_ASM983582v1	94.69	2.86	2.22122e+06	Bacteria;Chloroflexota;UBA11872;UBA11872;VXNJ01;VXNJ01;VXNJ01 sp009840625
Australia.Great.Barrier.Reef.Sponge.Microbiome.PRJNA555144.Engelberts2020_GCA_009835865.1_ASM983586v1	94.24	0.9	4.1445e+06	Bacteria;Gemmatimonadota;Gemmatimonadetes;Longimicrobiales;UBA6960;Bin94;Bin94 sp009840215
Australia.Great.Barrier.Reef.Sponge.Microbiome.PRJNA555144.Engelberts2020_GCA_009835875.1_ASM983587v1	93.71	0.41	2.47704e+06	Bacteria;Actinomycetota;Acidimicrobiia;UBA5794;ZC4RG35;Bin76;Bin76 sp009837815
Australia.Great.Barrier.Reef.Sponge.Microbiome.PRJNA555144.Engelberts2020_GCA_009835905.1_ASM983590v1	94.62	0.8	3.93667e+06	Bacteria;Gemmatimonadota;Gemmatimonadetes;Longimicrobiales;UBA6960;BD2-11;BD2-11 sp009840525
Australia.Great.Barrier.Reef.Sponge.Microbiome.PRJNA555144.Engelberts2020_GCA_009835915.1_ASM983591v1	98.39	0.66	3.51544e+06	Bacteria;Bacteroidota;Rhodothermia;Rhodothermales;Bin80;Bin80;Bin80 sp009838195
Australia.Great.Barrier.Reef.Sponge.Microbiome.PRJNA555144.Engelberts2020_GCA_009835935.1_ASM983593v1	83.8	2.15	3.1188e+06	Bacteria;Chloroflexota;Dehalococcoidia;Tepidiformales;Tepidiformaceae;UBA2991;UBA2991 sp009839725
Australia.Great.Barrier.Reef.Sponge.Microbiome.PRJNA555144.Engelberts2020_GCA_009835965.1_ASM983596v1	97.59	1.03	2.09984e+06	Bacteria;Cyanobacteriota;Cyanobacteriia;PCC-6307;Cyanobiaceae;Synechococcus_B;Synechococcus_B sp009840445
Australia.Great.Barrier.Reef.Sponge.Microbiome.PRJNA555144.Engelberts2020_GCA_009835985.1_ASM983598v1	93.97	0.7	3.5538e+06	Bacteria;Acidobacteriota;Vicinamibacteria;Bin61;Bin61;Bin61;Bin61 sp009835985
Australia.Great.Barrier.Reef.Sponge.Microbiome.PRJNA555144.Engelberts2020_GCA_009836005.1_ASM983600v1	98.5	0.9	3.65397e+06	Bacteria;Gemmatimonadota;Gemmatimonadetes;KS3-K002;JABDQB01;JAAXHJ01;JAAXHJ01 sp009840115
Australia.Great.Barrier.Reef.Sponge.Microbiome.PRJNA555144.Engelberts2020_GCA_009836015.1_ASM983601v1	97.19	0.11	3.47741e+06	Bacteria;Pseudomonadota;Gammaproteobacteria;Pseudomonadales;Pseudohongiellaceae;UBA9145;UBA9145 sp009844085
Australia.Great.Barrier.Reef.Sponge.Microbiome.PRJNA555144.Engelberts2020_GCA_009836025.1_ASM983602v1	95.06	0.06	2.27361e+06	Bacteria;Cyanobacteriota;Cyanobacteriia;PCC-6307;Cyanobiaceae;Synechococcus_B;Synechococcus_B sp009836025
Australia.Great.Barrier.Reef.Sponge.Microbiome.PRJNA555144.Engelberts2020_GCA_009836065.1_ASM983606v1	95.01	4.68	3.70145e+06	Bacteria;Actinomycetota;Acidimicrobiia;Acidimicrobiales;Bin134;Bin134;Bin134 sp009842675
Australia.Great.Barrier.Reef.Sponge.Microbiome.PRJNA555144.Engelberts2020_GCA_009836085.1_ASM983608v1	95.24	0.08	2.92563e+06	Bacteria;Bacteroidota;Rhodothermia;Rhodothermales;VXPQ01;VXPQ01;VXPQ01 sp009839485
Australia.Great.Barrier.Reef.Sponge.Microbiome.PRJNA555144.Engelberts2020_GCA_009836105.1_ASM983610v1	91.32	0.72	3.90615e+06	Bacteria;Acidobacteriota;Vicinamibacteria;Bin61;Bin61;Bin61;Bin61 sp009840635
Australia.Great.Barrier.Reef.Sponge.Microbiome.PRJNA555144.Engelberts2020_GCA_009836115.1_ASM983611v1	91.52	0.08	3.61575e+06	Bacteria;Pseudomonadota;Gammaproteobacteria;Pseudomonadales_A;HTCC2089_A;Bin55;Bin55 sp009840545
Australia.Great.Barrier.Reef.Sponge.Microbiome.PRJNA555144.Engelberts2020_GCA_009836145.1_ASM983614v1	93.56	1.43	2.40361e+06	Bacteria;Nitrospirota;Nitrospiria;Nitrospirales;UBA8639;Bin75;Bin75 sp009842645
Australia.Great.Barrier.Reef.Sponge.Microbiome.PRJNA555144.Engelberts2020_GCA_009836155.1_ASM983615v1	91.17	0.02	1.99658e+06	Bacteria;Cyanobacteriota;Cyanobacteriia;PCC-6307;Cyanobiaceae;Synechococcus_B;Synechococcus_B sp009836025
Australia.Great.Barrier.Reef.Sponge.Microbiome.PRJNA555144.Engelberts2020_GCA_009836165.1_ASM983616v1	94.8	1.41	3.60437e+06	Bacteria;Actinomycetota;Acidimicrobiia;Acidimicrobiales;UBA11606;VYCW01;VYCW01 sp009844405
Australia.Great.Barrier.Reef.Sponge.Microbiome.PRJNA555144.Engelberts2020_GCA_009836205.1_ASM983620v1	94.0	1.15	3.25697e+06	Bacteria;Pseudomonadota;Gammaproteobacteria;RKRP01;RKRP01;RKRP01;RKRP01 sp009844425
Australia.Great.Barrier.Reef.Sponge.Microbiome.PRJNA555144.Engelberts2020_GCA_009836215.1_ASM983621v1	98.62	0.1	3.45093e+06	Bacteria;Bacteroidota;Rhodothermia;Rhodothermales;Bin80;Bin80;Bin80 sp009838195
Australia.Great.Barrier.Reef.Sponge.Microbiome.PRJNA555144.Engelberts2020_GCA_009836285.1_ASM983628v1	94.02	0.5	3.48845e+06	Bacteria;Actinomycetota;Acidimicrobiia;Acidimicrobiales;UBA11606;VXYK01;VXYK01 sp009845995
Australia.Great.Barrier.Reef.Sponge.Microbiome.PRJNA555144.Engelberts2020_GCA_009836375.1_ASM983637v1	94.5	1.61	3.83394e+06	Bacteria;Actinomycetota;Acidimicrobiia;Acidimicrobiales;TK06;WTFX01;WTFX01 sp009843525
Australia.Great.Barrier.Reef.Sponge.Microbiome.PRJNA555144.Engelberts2020_GCA_009836445.1_ASM983644v1	84.13	2.69	3.15887e+06	Bacteria;Chloroflexota;Dehalococcoidia;Bin125;Bin125;Bin125;Bin125 sp009838915
Australia.Great.Barrier.Reef.Sponge.Microbiome.PRJNA555144.Engelberts2020_GCA_009836475.1_ASM983647v1	97.66	4.19	3.57813e+06	Bacteria;JAAXHH01;JAAXHH01;JAAXHH01;JAAXHH01;JAAXHH01;JAAXHH01 sp009841265
Australia.Great.Barrier.Reef.Sponge.Microbiome.PRJNA555144.Engelberts2020_GCA_009836485.1_ASM983648v1	89.32	0.88	4.28836e+06	Bacteria;Gemmatimonadota;Gemmatimonadetes;Longimicrobiales;UBA6960;Bin94;Bin94 sp009841475
Australia.Great.Barrier.Reef.Sponge.Microbiome.PRJNA555144.Engelberts2020_GCA_009836525.1_ASM983652v1	95.77	0.49	4.24605e+06	Bacteria;Pseudomonadota;Alphaproteobacteria;Bin65;Bin65;Bin65;Bin65 sp009840595
Australia.Great.Barrier.Reef.Sponge.Microbiome.PRJNA555144.Engelberts2020_GCA_009836545.1_ASM983654v1	94.45	0.02	1.47419e+06	Archaea;Thermoproteota;Nitrososphaeria;Nitrososphaerales;Nitrosopumilaceae;VYCS01;VYCS01 sp009840065
Australia.Great.Barrier.Reef.Sponge.Microbiome.PRJNA555144.Engelberts2020_GCA_009836555.1_ASM983655v1	94.67	0.07	3.49784e+06	Bacteria;Bacteroidota;Rhodothermia;Rhodothermales;Bin80;Bin80;Bin80 sp009841335
Australia.Great.Barrier.Reef.Sponge.Microbiome.PRJNA555144.Engelberts2020_GCA_009836565.1_ASM983656v1	86.35	0.92	4.40065e+06	Bacteria;Gemmatimonadota;Gemmatimonadetes;Longimicrobiales;UBA6960;Bin94;Bin94 sp009841165
Australia.Great.Barrier.Reef.Sponge.Microbiome.PRJNA555144.Engelberts2020_GCA_009836625.1_ASM983662v1	100.0	0.0	4.31755e+06	Bacteria;Acidobacteriota;Thermoanaerobaculia;UBA5704;QQVD01;WTGL01;WTGL01 sp009836625
Australia.Great.Barrier.Reef.Sponge.Microbiome.PRJNA555144.Engelberts2020_GCA_009836645.1_ASM983664v1	89.94	1.63	2.39661e+06	Bacteria;Chloroflexota;UBA11872;UBA11872;VXNJ01;VXNJ01;VXNJ01 sp009840625
Australia.Great.Barrier.Reef.Sponge.Microbiome.PRJNA555144.Engelberts2020_GCA_009836655.1_ASM983665v1	93.2	0.38	2.4227e+06	Bacteria;Actinomycetota;Acidimicrobiia;UBA5794;ZC4RG35;Bin76;Bin76 sp009837815
Australia.Great.Barrier.Reef.Sponge.Microbiome.PRJNA555144.Engelberts2020_GCA_009836685.1_ASM983668v1	89.38	1.21	3.69135e+06	Bacteria;Chloroflexota;Anaerolineae;Aggregatilineales;Phototrophicaceae;UBA6055;UBA6055 sp009840575
Australia.Great.Barrier.Reef.Sponge.Microbiome.PRJNA555144.Engelberts2020_GCA_009836695.1_ASM983669v1	94.62	1.21	3.25464e+06	Bacteria;Chloroflexota;Dehalococcoidia;Bin125;Bin125;Bin125;Bin125 sp009838735
Australia.Great.Barrier.Reef.Sponge.Microbiome.PRJNA555144.Engelberts2020_GCA_009836725.1_ASM983672v1	96.65	0.04	3.55566e+06	Bacteria;Bacteroidota;Rhodothermia;Rhodothermales;Bin80;Bin80;Bin80 sp009841335
Australia.Great.Barrier.Reef.Sponge.Microbiome.PRJNA555144.Engelberts2020_GCA_009836755.1_ASM983675v1	90.96	0.81	2.32327e+06	Bacteria;Actinomycetota;Acidimicrobiia;UBA5794;SZUA-232;VXMP01;VXMP01 sp009841075
Australia.Great.Barrier.Reef.Sponge.Microbiome.PRJNA555144.Engelberts2020_GCA_009836825.1_ASM983682v1	95.02	3.72	3.84642e+06	Bacteria;Gemmatimonadota;Gemmatimonadetes;Longimicrobiales;UBA6960;Bin94;Bin94 sp009841475
Australia.Great.Barrier.Reef.Sponge.Microbiome.PRJNA555144.Engelberts2020_GCA_009836925.1_ASM983692v1	94.65	1.26	3.63495e+06	Bacteria;Actinomycetota;Acidimicrobiia;Acidimicrobiales;TK06;WTFX01;WTFX01 sp009843525
Australia.Great.Barrier.Reef.Sponge.Microbiome.PRJNA555144.Engelberts2020_GCA_009836955.1_ASM983695v1	89.35	2.31	2.94617e+06	Bacteria;Chloroflexota;Dehalococcoidia;UBA2979;UBA2979;VXMT01;VXMT01 sp009840965
Australia.Great.Barrier.Reef.Sponge.Microbiome.PRJNA555144.Engelberts2020_GCA_009836985.1_ASM983698v1	80.11	2.73	2.49697e+06	Bacteria;Nitrospirota;Nitrospiria;Nitrospirales;UBA8639;Bin75;Bin75 sp009840285
Australia.Great.Barrier.Reef.Sponge.Microbiome.PRJNA555144.Engelberts2020_GCA_009837085.1_ASM983708v1	97.2	0.7	4.44687e+06	Bacteria;Acidobacteriota;Thermoanaerobaculia;UBA5704;QQVD01;WTGL01;WTGL01 sp009837085
Australia.Great.Barrier.Reef.Sponge.Microbiome.PRJNA555144.Engelberts2020_GCA_009837095.1_ASM983709v1	84.44	1.37	3.12522e+06	Bacteria;Actinomycetota;Acidimicrobiia;UBA5794;SZUA-232;VXMP01;VXMP01 sp009841105
Australia.Great.Barrier.Reef.Sponge.Microbiome.PRJNA555144.Engelberts2020_GCA_009837115.1_ASM983711v1	94.43	1.39	4.15218e+06	Bacteria;Chloroflexota;Anaerolineae;Caldilineales;Caldilineaceae;Bin34;Bin34 sp009841145
Australia.Great.Barrier.Reef.Sponge.Microbiome.PRJNA555144.Engelberts2020_GCA_009837125.1_ASM983712v1	99.41	0.54	3.09719e+06	Bacteria;Bacteroidota;Rhodothermia;Rhodothermales;Bin80;Bin80;Bin80 sp009838195
Australia.Great.Barrier.Reef.Sponge.Microbiome.PRJNA555144.Engelberts2020_GCA_009837165.1_ASM983716v1	88.09	1.51	2.98042e+06	Bacteria;Pseudomonadota;Gammaproteobacteria;Arenicellales;LS-SOB;VYGS01;VYGS01 sp009841725
Australia.Great.Barrier.Reef.Sponge.Microbiome.PRJNA555144.Engelberts2020_GCA_009837185.1_ASM983718v1	95.0	0.54	2.91568e+06	Bacteria;Pseudomonadota;Gammaproteobacteria;Pseudomonadales_A;HTCC2089_A;Bin55;Bin55 sp009837185
Australia.Great.Barrier.Reef.Sponge.Microbiome.PRJNA555144.Engelberts2020_GCA_009837205.1_ASM983720v1	98.11	0.03	1.71819e+06	Bacteria;Desulfobacterota_D;UBA1144;RKRQ01;RKRQ01;RKRQ01;RKRQ01 sp009837205
Australia.Great.Barrier.Reef.Sponge.Microbiome.PRJNA555144.Engelberts2020_GCA_009837215.1_ASM983721v1	93.79	0.46	3.70366e+06	Bacteria;Acidobacteriota;Vicinamibacteria;Bin61;Bin61;Bin61;Bin61 sp009840635
Australia.Great.Barrier.Reef.Sponge.Microbiome.PRJNA555144.Engelberts2020_GCA_009837245.1_ASM983724v1	94.02	0.0	1.54621e+06	Archaea;Thermoproteota;Nitrososphaeria;Nitrososphaerales;Nitrosopumilaceae;VYCS01;VYCS01 sp009840065
Australia.Great.Barrier.Reef.Sponge.Microbiome.PRJNA555144.Engelberts2020_GCA_009837265.1_ASM983726v1	87.46	0.16	2.32459e+06	Bacteria;Cyanobacteriota;Cyanobacteriia;PCC-6307;Cyanobiaceae;Synechococcus_B;Synechococcus_B sp009840445
Australia.Great.Barrier.Reef.Sponge.Microbiome.PRJNA555144.Engelberts2020_GCA_009837275.1_ASM983727v1	94.33	0.4	2.8151e+06	Bacteria;Pseudomonadota;Alphaproteobacteria;Rhodobacterales;Rhodobacteraceae;MPNP01;MPNP01 sp009842205
Australia.Great.Barrier.Reef.Sponge.Microbiome.PRJNA555144.Engelberts2020_GCA_009837285.1_ASM983728v1	91.07	1.05	2.63728e+06	Bacteria;Chloroflexota;Dehalococcoidia;UBA2979;UBA2979;VXMT01;VXMT01 sp009837285
Australia.Great.Barrier.Reef.Sponge.Microbiome.PRJNA555144.Engelberts2020_GCA_009837325.1_ASM983732v1	85.6	0.31	3.08538e+06	Bacteria;Chloroflexota;Dehalococcoidia;Tepidiformales;Tepidiformaceae;UBA2991;UBA2991 sp009839725
Australia.Great.Barrier.Reef.Sponge.Microbiome.PRJNA555144.Engelberts2020_GCA_009837345.1_ASM983734v1	95.86	1.14	3.53684e+06	Bacteria;Actinomycetota;Acidimicrobiia;Acidimicrobiales;Bin134;Bin134;Bin134 sp009842675
Australia.Great.Barrier.Reef.Sponge.Microbiome.PRJNA555144.Engelberts2020_GCA_009837355.1_ASM983735v1	95.33	4.12	3.41017e+06	Bacteria;Chloroflexota;Dehalococcoidia;UBA3495;UBA3495;Bin87;Bin87 sp009837355
Australia.Great.Barrier.Reef.Sponge.Microbiome.PRJNA555144.Engelberts2020_GCA_009837385.1_ASM983738v1	96.28	0.73	4.36799e+06	Bacteria;Acidobacteriota;Vicinamibacteria;Vicinamibacterales;UBA8438;VXRJ01;VXRJ01 sp009838525
Australia.Great.Barrier.Reef.Sponge.Microbiome.PRJNA555144.Engelberts2020_GCA_009837395.1_ASM983739v1	95.67	2.86	3.96849e+06	Bacteria;JAAXHH01;JAAXHH01;JAAXHH01;JAAXHH01;JAAXHH01;JAAXHH01 sp009837395
Australia.Great.Barrier.Reef.Sponge.Microbiome.PRJNA555144.Engelberts2020_GCA_009837425.1_ASM983742v1	95.59	2.76	3.63711e+06	Bacteria;Actinomycetota;Acidimicrobiia;Acidimicrobiales;Bin134;Bin134;Bin134 sp009842675
Australia.Great.Barrier.Reef.Sponge.Microbiome.PRJNA555144.Engelberts2020_GCA_009837445.1_ASM983744v1	94.33	0.78	4.14022e+06	Bacteria;Actinomycetota;Acidimicrobiia;Acidimicrobiales;UBA11606;VYCW01;VYCW01 sp009837445
Australia.Great.Barrier.Reef.Sponge.Microbiome.PRJNA555144.Engelberts2020_GCA_009837465.1_ASM983746v1	94.31	0.87	2.63846e+06	Bacteria;Pseudomonadota;Gammaproteobacteria;Pseudomonadales_A;HTCC2089_A;Bin55;Bin55 sp009842245
Australia.Great.Barrier.Reef.Sponge.Microbiome.PRJNA555144.Engelberts2020_GCA_009837475.1_ASM983747v1	94.73	0.5	3.68881e+06	Bacteria;Actinomycetota;Acidimicrobiia;Acidimicrobiales;UBA11606;VYCW01;VYCW01 sp009842325
Australia.Great.Barrier.Reef.Sponge.Microbiome.PRJNA555144.Engelberts2020_GCA_009837675.1_ASM983767v1	97.44	0.2	3.44776e+06	Bacteria;Pseudomonadota;Gammaproteobacteria;Pseudomonadales;Pseudohongiellaceae;UBA9145;UBA9145 sp009844085
Australia.Great.Barrier.Reef.Sponge.Microbiome.PRJNA555144.Engelberts2020_GCA_009837725.1_ASM983772v1	95.41	1.76	4.88293e+06	Bacteria;Pseudomonadota;Gammaproteobacteria;Pseudomonadales;HTCC2089;VXYL01;VXYL01 sp009837725
Australia.Great.Barrier.Reef.Sponge.Microbiome.PRJNA555144.Engelberts2020_GCA_009837765.1_ASM983776v1	94.23	0.81	3.93215e+06	Bacteria;Pseudomonadota;Gammaproteobacteria;Arenicellales;LS-SOB;VYFG01;VYFG01 sp009842505
Australia.Great.Barrier.Reef.Sponge.Microbiome.PRJNA555144.Engelberts2020_GCA_009837785.1_ASM983778v1	98.06	0.55	3.24191e+06	Bacteria;Bacteroidota;Rhodothermia;Rhodothermales;Bin80;Bin80;Bin80 sp009838195
Australia.Great.Barrier.Reef.Sponge.Microbiome.PRJNA555144.Engelberts2020_GCA_009837805.1_ASM983780v1	91.28	4.36	5.50894e+06	Bacteria;Chloroflexota;Anaerolineae;Caldilineales;Caldilineaceae;Bin5;Bin5 sp009841235
Australia.Great.Barrier.Reef.Sponge.Microbiome.PRJNA555144.Engelberts2020_GCA_009837815.1_ASM983781v1	94.05	0.65	2.49208e+06	Bacteria;Actinomycetota;Acidimicrobiia;UBA5794;ZC4RG35;Bin76;Bin76 sp009837815
Australia.Great.Barrier.Reef.Sponge.Microbiome.PRJNA555144.Engelberts2020_GCA_009837825.1_ASM983782v1	92.82	0.0	1.47573e+06	Archaea;Thermoproteota;Nitrososphaeria;Nitrososphaerales;Nitrosopumilaceae;VYCS01;VYCS01 sp009840065
Australia.Great.Barrier.Reef.Sponge.Microbiome.PRJNA555144.Engelberts2020_GCA_009837865.1_ASM983786v1	97.83	2.89	5.569e+06	Bacteria;Latescibacterota;UBA2968;UBA2968;UBA2968;VXRD01;VXRD01 sp009838845
Australia.Great.Barrier.Reef.Sponge.Microbiome.PRJNA555144.Engelberts2020_GCA_009837875.1_ASM983787v1	96.65	1.1	4.35321e+06	Bacteria;Chloroflexota;Anaerolineae;Caldilineales;Caldilineaceae;Bin34;Bin34 sp009841145
Australia.Great.Barrier.Reef.Sponge.Microbiome.PRJNA555144.Engelberts2020_GCA_009837885.1_ASM983788v1	96.97	0.0	4.69889e+06	Bacteria;Acidobacteriota;Thermoanaerobaculia;UBA5704;QQVD01;WTGL01;WTGL01 sp009837885
Australia.Great.Barrier.Reef.Sponge.Microbiome.PRJNA555144.Engelberts2020_GCA_009837925.1_ASM983792v1	97.14	0.01	1.6813e+06	Bacteria;Desulfobacterota_D;UBA1144;RKRQ01;RKRQ01;RKRQ01;RKRQ01 sp009840385
Australia.Great.Barrier.Reef.Sponge.Microbiome.PRJNA555144.Engelberts2020_GCA_009837945.1_ASM983794v1	92.47	0.87	3.31069e+06	Bacteria;Actinomycetota;Acidimicrobiia;Acidimicrobiales;TK06;WTFX01;WTFX01 sp009843525
Australia.Great.Barrier.Reef.Sponge.Microbiome.PRJNA555144.Engelberts2020_GCA_009837965.1_ASM983796v1	92.43	2.58	2.28918e+06	Bacteria;Actinomycetota;Acidimicrobiia;UBA5794;SZUA-232;VXMP01;VXMP01 sp009841075
Australia.Great.Barrier.Reef.Sponge.Microbiome.PRJNA555144.Engelberts2020_GCA_009837975.1_ASM983797v1	97.47	1.19	3.54367e+06	Bacteria;Gemmatimonadota;Gemmatimonadetes;KS3-K002;JABDQB01;JAAXHJ01;JAAXHJ01 sp009841005
Australia.Great.Barrier.Reef.Sponge.Microbiome.PRJNA555144.Engelberts2020_GCA_009837985.1_ASM983798v1	95.33	0.83	4.45782e+06	Bacteria;Gemmatimonadota;Gemmatimonadetes;Longimicrobiales;UBA6960;Bin94;Bin94 sp009841165
Australia.Great.Barrier.Reef.Sponge.Microbiome.PRJNA555144.Engelberts2020_GCA_009838025.1_ASM983802v1	94.16	0.63	3.60284e+06	Bacteria;Acidobacteriota;Vicinamibacteria;Bin61;Bin61;Bin61;Bin61 sp009835985
Australia.Great.Barrier.Reef.Sponge.Microbiome.PRJNA555144.Engelberts2020_GCA_009838035.1_ASM983803v1	95.66	0.81	3.05618e+06	Bacteria;Pseudomonadota;Gammaproteobacteria;RKRP01;RKRP01;RKRP01;RKRP01 sp009838035
Australia.Great.Barrier.Reef.Sponge.Microbiome.PRJNA555144.Engelberts2020_GCA_009838065.1_ASM983806v1	95.15	1.32	2.80104e+06	Bacteria;Chloroflexota;Dehalococcoidia;Bin125;Bin125;Bin125;Bin125 sp009838915
Australia.Great.Barrier.Reef.Sponge.Microbiome.PRJNA555144.Engelberts2020_GCA_009838075.1_ASM983807v1	98.52	3.5	4.87042e+06	Bacteria;Pseudomonadota;Alphaproteobacteria;Rhodobacterales;Rhodobacteraceae;JAJEFO01;JAJEFO01 sp009838075
Australia.Great.Barrier.Reef.Sponge.Microbiome.PRJNA555144.Engelberts2020_GCA_009838085.1_ASM983808v1	98.4	1.29	2.34951e+06	Bacteria;Chloroflexota;UBA11872;UBA11872;VXNJ01;VXNJ01;VXNJ01 sp009840625
Australia.Great.Barrier.Reef.Sponge.Microbiome.PRJNA555144.Engelberts2020_GCA_009838095.1_ASM983809v1	95.96	1.08	3.54681e+06	Bacteria;Chloroflexota;Anaerolineae;Aggregatilineales;Phototrophicaceae;UBA6055;UBA6055 sp009840575
Australia.Great.Barrier.Reef.Sponge.Microbiome.PRJNA555144.Engelberts2020_GCA_009838145.1_ASM983814v1	95.58	0.21	2.40433e+06	Bacteria;Pseudomonadota;Gammaproteobacteria;Pseudomonadales_A;HTCC2089_A;Bin55;Bin55 sp009845835
Australia.Great.Barrier.Reef.Sponge.Microbiome.PRJNA555144.Engelberts2020_GCA_009838155.1_ASM983815v1	95.57	3.06	3.68921e+06	Bacteria;Actinomycetota;Acidimicrobiia;Acidimicrobiales;TK06;WTFX01;WTFX01 sp009843525
Australia.Great.Barrier.Reef.Sponge.Microbiome.PRJNA555144.Engelberts2020_GCA_009838175.1_ASM983817v1	91.29	1.84	2.88691e+06	Bacteria;Chloroflexota;Dehalococcoidia;UBA1151;Bin127;Bin127;Bin127 sp009838175
Australia.Great.Barrier.Reef.Sponge.Microbiome.PRJNA555144.Engelberts2020_GCA_009838195.1_ASM983819v1	99.36	0.09	3.0235e+06	Bacteria;Bacteroidota;Rhodothermia;Rhodothermales;Bin80;Bin80;Bin80 sp009838195
Australia.Great.Barrier.Reef.Sponge.Microbiome.PRJNA555144.Engelberts2020_GCA_009838215.1_ASM983821v1	96.67	2.16	4.8795e+06	Bacteria;Pseudomonadota;Alphaproteobacteria;Bin65;Bin65;Bin65;Bin65 sp011523655
Australia.Great.Barrier.Reef.Sponge.Microbiome.PRJNA555144.Engelberts2020_GCA_009838345.1_ASM983834v1	94.4	2.88	4.14156e+06	Bacteria;Actinomycetota;Acidimicrobiia;Acidimicrobiales;UBA11606;VYCW01;VYCW01 sp009837445
Australia.Great.Barrier.Reef.Sponge.Microbiome.PRJNA555144.Engelberts2020_GCA_009838405.1_ASM983840v1	81.03	0.09	1.68392e+06	Bacteria;Pseudomonadota;Gammaproteobacteria;UBA4575;UBA4575;WTFY01;WTFY01 sp009839635
Australia.Great.Barrier.Reef.Sponge.Microbiome.PRJNA555144.Engelberts2020_GCA_009838495.1_ASM983849v1	97.89	1.52	3.60871e+06	Bacteria;Gemmatimonadota;Gemmatimonadetes;Longimicrobiales;UBA6960;BD2-11;BD2-11 sp009840525
Australia.Great.Barrier.Reef.Sponge.Microbiome.PRJNA555144.Engelberts2020_GCA_009838515.1_ASM983851v1	98.85	1.49	5.90898e+06	Bacteria;Acidobacteriota;Terriglobia;Bryobacterales;UBA6623;VXMF01;VXMF01 sp009838515
Australia.Great.Barrier.Reef.Sponge.Microbiome.PRJNA555144.Engelberts2020_GCA_009838525.1_ASM983852v1	95.93	0.33	4.47494e+06	Bacteria;Acidobacteriota;Vicinamibacteria;Vicinamibacterales;UBA8438;VXRJ01;VXRJ01 sp009838525
Australia.Great.Barrier.Reef.Sponge.Microbiome.PRJNA555144.Engelberts2020_GCA_009838585.1_ASM983858v1	81.19	3.99	5.94263e+06	Bacteria;Pseudomonadota;Gammaproteobacteria;Pseudomonadales;HTCC2089;VXYL01;VXYL01 sp009846005
Australia.Great.Barrier.Reef.Sponge.Microbiome.PRJNA555144.Engelberts2020_GCA_009838595.1_ASM983859v1	80.91	4.77	2.99642e+06	Bacteria;Chloroflexota;Dehalococcoidia;SAR202;UBA11138;Bin90;Bin90 sp009838595
Australia.Great.Barrier.Reef.Sponge.Microbiome.PRJNA555144.Engelberts2020_GCA_009838625.1_ASM983862v1	97.78	3.87	5.47516e+06	Bacteria;Chloroflexota;Anaerolineae;Caldilineales;Caldilineaceae;Bin5;Bin5 sp009838625
Australia.Great.Barrier.Reef.Sponge.Microbiome.PRJNA555144.Engelberts2020_GCA_009838635.1_ASM983863v1	95.84	1.93	3.01495e+06	Bacteria;Actinomycetota;Acidimicrobiia;UBA5794;SZUA-232;VXMP01;VXMP01 sp009838635
Australia.Great.Barrier.Reef.Sponge.Microbiome.PRJNA555144.Engelberts2020_GCA_009838645.1_ASM983864v1	96.32	2.58	3.9605e+06	Bacteria;JAAXHH01;JAAXHH01;JAAXHH01;JAAXHH01;JAAXHH01;JAAXHH01 sp009838645
Australia.Great.Barrier.Reef.Sponge.Microbiome.PRJNA555144.Engelberts2020_GCA_009838685.1_ASM983868v1	96.91	0.92	4.25271e+06	Bacteria;Chloroflexota;Anaerolineae;Caldilineales;Caldilineaceae;Bin34;Bin34 sp009841145
Australia.Great.Barrier.Reef.Sponge.Microbiome.PRJNA555144.Engelberts2020_GCA_009838695.1_ASM983869v1	93.01	1.74	2.54535e+06	Bacteria;Actinomycetota;Acidimicrobiia;UBA5794;ZC4RG35;Bin76;Bin76 sp009837815
Australia.Great.Barrier.Reef.Sponge.Microbiome.PRJNA555144.Engelberts2020_GCA_009838725.1_ASM983872v1	97.06	0.04	3.50307e+06	Bacteria;Pseudomonadota;Gammaproteobacteria;Pseudomonadales;Pseudohongiellaceae;UBA9145;UBA9145 sp009844085
Australia.Great.Barrier.Reef.Sponge.Microbiome.PRJNA555144.Engelberts2020_GCA_009838735.1_ASM983873v1	95.52	1.32	3.29713e+06	Bacteria;Chloroflexota;Dehalococcoidia;Bin125;Bin125;Bin125;Bin125 sp009838735
Australia.Great.Barrier.Reef.Sponge.Microbiome.PRJNA555144.Engelberts2020_GCA_009838765.1_ASM983876v1	95.05	0.3	3.79162e+06	Bacteria;Gemmatimonadota;Gemmatimonadetes;KS3-K002;JABDQB01;JAAXHJ01;JAAXHJ01 sp009838765
Australia.Great.Barrier.Reef.Sponge.Microbiome.PRJNA555144.Engelberts2020_GCA_009838785.1_ASM983878v1	96.78	0.0	4.47055e+06	Bacteria;Acidobacteriota;Thermoanaerobaculia;UBA5704;QQVD01;WTGL01;WTGL01 sp009845425
Australia.Great.Barrier.Reef.Sponge.Microbiome.PRJNA555144.Engelberts2020_GCA_009838795.1_ASM983879v1	94.23	0.91	2.94412e+06	Bacteria;Pseudomonadota;Gammaproteobacteria;RKRP01;RKRP01;RKRP01;RKRP01 sp009845905
Australia.Great.Barrier.Reef.Sponge.Microbiome.PRJNA555144.Engelberts2020_GCA_009838805.1_ASM983880v1	93.21	1.97	5.9918e+06	Bacteria;Poribacteria;WGA-4E;WGA-4E;WGA-3G;WGA-3G;WGA-3G sp009845545
Australia.Great.Barrier.Reef.Sponge.Microbiome.PRJNA555144.Engelberts2020_GCA_009838845.1_ASM983884v1	98.35	2.76	5.84737e+06	Bacteria;Latescibacterota;UBA2968;UBA2968;UBA2968;VXRD01;VXRD01 sp009838845
Australia.Great.Barrier.Reef.Sponge.Microbiome.PRJNA555144.Engelberts2020_GCA_009838865.1_ASM983886v1	95.62	4.37	3.58069e+06	Bacteria;Chloroflexota;Anaerolineae;Aggregatilineales;Phototrophicaceae;UBA6055;UBA6055 sp009840575
Australia.Great.Barrier.Reef.Sponge.Microbiome.PRJNA555144.Engelberts2020_GCA_009838875.1_ASM983887v1	95.1	1.28	3.78897e+06	Bacteria;Actinomycetota;Acidimicrobiia;Acidimicrobiales;Bin134;Bin134;Bin134 sp009842675
Australia.Great.Barrier.Reef.Sponge.Microbiome.PRJNA555144.Engelberts2020_GCA_009838905.1_ASM983890v1	94.31	1.23	4.94676e+06	Bacteria;Pseudomonadota;Gammaproteobacteria;Pseudomonadales;HTCC2089;VXYL01;VXYL01 sp009837725
Australia.Great.Barrier.Reef.Sponge.Microbiome.PRJNA555144.Engelberts2020_GCA_009838915.1_ASM983891v1	95.14	1.19	3.01141e+06	Bacteria;Chloroflexota;Dehalococcoidia;Bin125;Bin125;Bin125;Bin125 sp009838915
Australia.Great.Barrier.Reef.Sponge.Microbiome.PRJNA555144.Engelberts2020_GCA_009838925.1_ASM983892v1	93.21	0.29	3.50678e+06	Bacteria;Actinomycetota;Acidimicrobiia;Acidimicrobiales;UBA11606;VXYK01;VXYK01 sp009845995
Australia.Great.Barrier.Reef.Sponge.Microbiome.PRJNA555144.Engelberts2020_GCA_009838965.1_ASM983896v1	95.84	2.04	3.1448e+06	Bacteria;Chloroflexota;Dehalococcoidia;UBA2963;UBA2963;Bin16;Bin16 sp009838965
Australia.Great.Barrier.Reef.Sponge.Microbiome.PRJNA555144.Engelberts2020_GCA_009838975.1_ASM983897v1	95.86	1.07	4.70186e+06	Bacteria;Gemmatimonadota;Gemmatimonadetes;Longimicrobiales;UBA6960;Bin94;Bin94 sp009838975
Australia.Great.Barrier.Reef.Sponge.Microbiome.PRJNA555144.Engelberts2020_GCA_009839005.1_ASM983900v1	96.47	0.06	3.35544e+06	Bacteria;Pseudomonadota;Gammaproteobacteria;Pseudomonadales;Pseudohongiellaceae;UBA9145;UBA9145 sp009844085
Australia.Great.Barrier.Reef.Sponge.Microbiome.PRJNA555144.Engelberts2020_GCA_009839015.1_ASM983901v1	97.15	0.02	1.68232e+06	Bacteria;Desulfobacterota_D;UBA1144;RKRQ01;RKRQ01;RKRQ01;RKRQ01 sp009840385
Australia.Great.Barrier.Reef.Sponge.Microbiome.PRJNA555144.Engelberts2020_GCA_009839035.1_ASM983903v1	82.16	0.61	3.77674e+06	Bacteria;Gemmatimonadota;Gemmatimonadetes;Longimicrobiales;UBA6960;Bin94;Bin94 sp009840215
Australia.Great.Barrier.Reef.Sponge.Microbiome.PRJNA555144.Engelberts2020_GCA_009839085.1_ASM983908v1	90.9	1.52	6.06023e+06	Bacteria;Poribacteria;WGA-4E;WGA-4E;WGA-3G;WGA-3G;WGA-3G sp009843785
Australia.Great.Barrier.Reef.Sponge.Microbiome.PRJNA555144.Engelberts2020_GCA_009839125.1_ASM983912v1	96.59	0.05	4.45608e+06	Bacteria;Acidobacteriota;Thermoanaerobaculia;UBA5704;QQVD01;WTGL01;WTGL01 sp009843505
Australia.Great.Barrier.Reef.Sponge.Microbiome.PRJNA555144.Engelberts2020_GCA_009839175.1_ASM983917v1	92.48	1.13	3.52797e+06	Bacteria;Actinomycetota;Acidimicrobiia;Acidimicrobiales;TK06;WTFX01;WTFX01 sp009843525
Australia.Great.Barrier.Reef.Sponge.Microbiome.PRJNA555144.Engelberts2020_GCA_009839185.1_ASM983918v1	93.89	0.21	1.60388e+06	Archaea;Thermoproteota;Nitrososphaeria;Nitrososphaerales;Nitrosopumilaceae;VYCS01;VYCS01 sp009843815
Australia.Great.Barrier.Reef.Sponge.Microbiome.PRJNA555144.Engelberts2020_GCA_009839265.1_ASM983926v1	96.34	1.13	4.31207e+06	Bacteria;Gemmatimonadota;Gemmatimonadetes;Longimicrobiales;UBA6960;Bin94;Bin94 sp009838975
Australia.Great.Barrier.Reef.Sponge.Microbiome.PRJNA555144.Engelberts2020_GCA_009839285.1_ASM983928v1	99.4	0.37	3.01465e+06	Bacteria;Bacteroidota;Rhodothermia;Rhodothermales;Bin80;Bin80;Bin80 sp009838195
Australia.Great.Barrier.Reef.Sponge.Microbiome.PRJNA555144.Engelberts2020_GCA_009839295.1_ASM983929v1	97.93	1.18	4.31713e+06	Bacteria;Chloroflexota;Anaerolineae;Caldilineales;Caldilineaceae;Bin34;Bin34 sp009841145
Australia.Great.Barrier.Reef.Sponge.Microbiome.PRJNA555144.Engelberts2020_GCA_009839325.1_ASM983932v1	92.65	0.29	2.9489e+06	Bacteria;Pseudomonadota;Alphaproteobacteria;VXPW01;VXPW01;VXPW01;VXPW01 sp009839325
Australia.Great.Barrier.Reef.Sponge.Microbiome.PRJNA555144.Engelberts2020_GCA_009839425.1_ASM983942v1	86.24	3.99	4.74917e+06	Bacteria;Chloroflexota;UBA11872;UBA11872;UBA11872;UBA11872;UBA11872 sp009839425
Australia.Great.Barrier.Reef.Sponge.Microbiome.PRJNA555144.Engelberts2020_GCA_009839485.1_ASM983948v1	95.83	0.11	3.05182e+06	Bacteria;Bacteroidota;Rhodothermia;Rhodothermales;VXPQ01;VXPQ01;VXPQ01 sp009839485
Australia.Great.Barrier.Reef.Sponge.Microbiome.PRJNA555144.Engelberts2020_GCA_009839505.1_ASM983950v1	95.34	1.13	4.92923e+06	Bacteria;Pseudomonadota;Gammaproteobacteria;Pseudomonadales;HTCC2089;VXYL01;VXYL01 sp009839505
Australia.Great.Barrier.Reef.Sponge.Microbiome.PRJNA555144.Engelberts2020_GCA_009839615.1_ASM983961v1	96.37	2.25	3.70657e+06	Bacteria;UBA8248;UBA8248;UBA8248;UBA8248;Bin107;Bin107 sp009839615
Australia.Great.Barrier.Reef.Sponge.Microbiome.PRJNA555144.Engelberts2020_GCA_009839635.1_ASM983963v1	93.06	2.28	1.81258e+06	Bacteria;Pseudomonadota;Gammaproteobacteria;UBA4575;UBA4575;WTFY01;WTFY01 sp009839635
Australia.Great.Barrier.Reef.Sponge.Microbiome.PRJNA555144.Engelberts2020_GCA_009839685.1_ASM983968v1	92.2	0.25	1.0768e+06	Bacteria;Patescibacteria;Saccharimonadia;Saccharimonadales;VXPC01;VXPC01;VXPC01 sp009839685
Australia.Great.Barrier.Reef.Sponge.Microbiome.PRJNA555144.Engelberts2020_GCA_009839725.1_ASM983972v1	92.04	2.01	3.07994e+06	Bacteria;Chloroflexota;Dehalococcoidia;Tepidiformales;Tepidiformaceae;UBA2991;UBA2991 sp009839725
Australia.Great.Barrier.Reef.Sponge.Microbiome.PRJNA555144.Engelberts2020_GCA_009839745.1_ASM983974v1	96.38	3.02	5.22922e+06	Bacteria;Poribacteria;WGA-4E;WGA-4E;WGA-3G;WGA-3G;WGA-3G sp009839745
Australia.Great.Barrier.Reef.Sponge.Microbiome.PRJNA555144.Engelberts2020_GCA_009839825.1_ASM983982v1	91.04	2.83	4.52939e+06	Bacteria;Pseudomonadota;Gammaproteobacteria;Pseudomonadales;HTCC2089;UBA2168;UBA2168 sp009843635
Australia.Great.Barrier.Reef.Sponge.Microbiome.PRJNA555144.Engelberts2020_GCA_009839835.1_ASM983983v1	94.14	0.01	802651	Bacteria;Patescibacteria;Paceibacteria;Spechtbacterales;2-12-FULL-38-22;VXOY01;VXOY01 sp009839835
Australia.Great.Barrier.Reef.Sponge.Microbiome.PRJNA555144.Engelberts2020_GCA_009839865.1_ASM983986v1	100.0	0.7	3.45533e+06	Bacteria;Pseudomonadota;Gammaproteobacteria;Pseudomonadales;Pseudohongiellaceae;UBA9145;UBA9145 sp009844085
Australia.Great.Barrier.Reef.Sponge.Microbiome.PRJNA555144.Engelberts2020_GCA_009839885.1_ASM983988v1	89.06	0.68	3.69002e+06	Bacteria;Acidobacteriota;Vicinamibacteria;Bin61;Bin61;Bin61;Bin61 sp009835985
Australia.Great.Barrier.Reef.Sponge.Microbiome.PRJNA555144.Engelberts2020_GCA_009839925.1_ASM983992v1	94.77	3.55	3.0152e+06	Bacteria;Chloroflexota;Dehalococcoidia;UBA2979;UBA2979;VXMT01;VXMT01 sp009839925
Australia.Great.Barrier.Reef.Sponge.Microbiome.PRJNA555144.Engelberts2020_GCA_009839945.1_ASM983994v1	93.53	1.52	5.51034e+06	Bacteria;Acidobacteriota;Terriglobia;Bryobacterales;UBA6623;VXMF01;VXMF01 sp009841225
Australia.Great.Barrier.Reef.Sponge.Microbiome.PRJNA555144.Engelberts2020_GCA_009839965.1_ASM983996v1	97.4	1.42	3.19202e+06	Bacteria;Actinomycetota;Acidimicrobiia;UBA5794;SZUA-232;VXMP01;VXMP01 sp009841105
Australia.Great.Barrier.Reef.Sponge.Microbiome.PRJNA555144.Engelberts2020_GCA_009839975.1_ASM983997v1	97.16	2.19	4.91964e+06	Bacteria;Poribacteria;WGA-4E;WGA-4E;WGA-3G;MSPOR6;MSPOR6 sp009839975
Australia.Great.Barrier.Reef.Sponge.Microbiome.PRJNA555144.Engelberts2020_GCA_009840025.1_ASM984002v1	93.37	4.83	3.60457e+06	Bacteria;Chloroflexota;Dehalococcoidia;SAR202;VXLM01;VXLM01;VXLM01 sp009841605
Australia.Great.Barrier.Reef.Sponge.Microbiome.PRJNA555144.Engelberts2020_GCA_009840055.1_ASM984005v1	95.89	0.61	2.47352e+06	Bacteria;Actinomycetota;Acidimicrobiia;UBA5794;ZC4RG35;Bin76;Bin76 sp009837815
Australia.Great.Barrier.Reef.Sponge.Microbiome.PRJNA555144.Engelberts2020_GCA_009840065.1_ASM984006v1	99.5	0.0	1.58172e+06	Archaea;Thermoproteota;Nitrososphaeria;Nitrososphaerales;Nitrosopumilaceae;VYCS01;VYCS01 sp009840065
Australia.Great.Barrier.Reef.Sponge.Microbiome.PRJNA555144.Engelberts2020_GCA_009840105.1_ASM984010v1	95.43	0.47	3.62006e+06	Bacteria;Actinomycetota;Acidimicrobiia;Acidimicrobiales;Bin134;Bin134;Bin134 sp009842675
Australia.Great.Barrier.Reef.Sponge.Microbiome.PRJNA555144.Engelberts2020_GCA_009840115.1_ASM984011v1	98.46	0.99	3.45669e+06	Bacteria;Gemmatimonadota;Gemmatimonadetes;KS3-K002;JABDQB01;JAAXHJ01;JAAXHJ01 sp009840115
Australia.Great.Barrier.Reef.Sponge.Microbiome.PRJNA555144.Engelberts2020_GCA_009840135.1_ASM984013v1	92.59	2.27	3.73125e+06	Bacteria;Chloroflexota;Dehalococcoidia;UBA3495;UBA3495;Bin22;Bin22 sp009840135
Australia.Great.Barrier.Reef.Sponge.Microbiome.PRJNA555144.Engelberts2020_GCA_009840205.1_ASM984020v1	98.33	0.0	4.48997e+06	Bacteria;Acidobacteriota;Thermoanaerobaculia;UBA5704;QQVD01;WTGL01;WTGL01 sp009836625
Australia.Great.Barrier.Reef.Sponge.Microbiome.PRJNA555144.Engelberts2020_GCA_009840215.1_ASM984021v1	94.57	2.34	4.3197e+06	Bacteria;Gemmatimonadota;Gemmatimonadetes;Longimicrobiales;UBA6960;Bin94;Bin94 sp009840215
Australia.Great.Barrier.Reef.Sponge.Microbiome.PRJNA555144.Engelberts2020_GCA_009840225.1_ASM984022v1	95.53	4.92	5.86477e+06	Bacteria;Chloroflexota;Anaerolineae;Caldilineales;Caldilineaceae;Bin5;Bin5 sp009840225
Australia.Great.Barrier.Reef.Sponge.Microbiome.PRJNA555144.Engelberts2020_GCA_009840265.1_ASM984026v1	98.88	0.16	3.40631e+06	Bacteria;Bacteroidota;Rhodothermia;Rhodothermales;Bin80;Bin80;Bin80 sp009838195
Australia.Great.Barrier.Reef.Sponge.Microbiome.PRJNA555144.Engelberts2020_GCA_009840285.1_ASM984028v1	98.86	0.99	2.2264e+06	Bacteria;Nitrospirota;Nitrospiria;Nitrospirales;UBA8639;Bin75;Bin75 sp009840285
Australia.Great.Barrier.Reef.Sponge.Microbiome.PRJNA555144.Engelberts2020_GCA_009840305.1_ASM984030v1	95.62	0.26	2.74106e+06	Bacteria;Pseudomonadota;Gammaproteobacteria;Pseudomonadales_A;HTCC2089_A;Bin55;Bin55 sp009840305
Australia.Great.Barrier.Reef.Sponge.Microbiome.PRJNA555144.Engelberts2020_GCA_009840315.1_ASM984031v1	94.49	1.38	3.08692e+06	Bacteria;Chloroflexota;Dehalococcoidia;Bin125;Bin125;Bin125;Bin125 sp009838735
Australia.Great.Barrier.Reef.Sponge.Microbiome.PRJNA555144.Engelberts2020_GCA_009840345.1_ASM984034v1	93.36	1.83	2.78595e+06	Bacteria;Chloroflexota;Dehalococcoidia;UBA2963;UBA2963;Bin16;Bin16 sp009838965
Australia.Great.Barrier.Reef.Sponge.Microbiome.PRJNA555144.Engelberts2020_GCA_009840355.1_ASM984035v1	96.5	4.08	3.39765e+06	Bacteria;Chloroflexota;Dehalococcoidia;SAR202;UBA11138;Bin90;Bin90 sp009840355
Australia.Great.Barrier.Reef.Sponge.Microbiome.PRJNA555144.Engelberts2020_GCA_009840385.1_ASM984038v1	97.73	0.08	1.69389e+06	Bacteria;Desulfobacterota_D;UBA1144;RKRQ01;RKRQ01;RKRQ01;RKRQ01 sp009840385
Australia.Great.Barrier.Reef.Sponge.Microbiome.PRJNA555144.Engelberts2020_GCA_009840405.1_ASM984040v1	94.31	1.84	3.80472e+06	Bacteria;Actinomycetota;Acidimicrobiia;Acidimicrobiales;TK06;WTFX01;WTFX01 sp009843525
Australia.Great.Barrier.Reef.Sponge.Microbiome.PRJNA555144.Engelberts2020_GCA_009840425.1_ASM984042v1	94.33	3.63	3.54996e+06	Bacteria;Actinomycetota;Acidimicrobiia;Acidimicrobiales;UBA11606;VXYK01;VXYK01 sp009845995
Australia.Great.Barrier.Reef.Sponge.Microbiome.PRJNA555144.Engelberts2020_GCA_009840445.1_ASM984044v1	98.95	0.1	2.18727e+06	Bacteria;Cyanobacteriota;Cyanobacteriia;PCC-6307;Cyanobiaceae;Synechococcus_B;Synechococcus_B sp009840445
Australia.Great.Barrier.Reef.Sponge.Microbiome.PRJNA555144.Engelberts2020_GCA_009840475.1_ASM984047v1	94.82	1.52	3.31814e+06	Bacteria;Actinomycetota;Acidimicrobiia;Acidimicrobiales;Bin134;VXNF01;VXNF01 sp009835395
Australia.Great.Barrier.Reef.Sponge.Microbiome.PRJNA555144.Engelberts2020_GCA_009840495.1_ASM984049v1	96.06	0.44	1.83585e+06	Bacteria;Actinomycetota;Acidimicrobiia;Acidimicrobiales;Bin134;Bin134;Bin134 sp009843865
Australia.Great.Barrier.Reef.Sponge.Microbiome.PRJNA555144.Engelberts2020_GCA_009840525.1_ASM984052v1	97.69	1.51	4.08715e+06	Bacteria;Gemmatimonadota;Gemmatimonadetes;Longimicrobiales;UBA6960;BD2-11;BD2-11 sp009840525
Australia.Great.Barrier.Reef.Sponge.Microbiome.PRJNA555144.Engelberts2020_GCA_009840545.1_ASM984054v1	96.18	0.0	3.52449e+06	Bacteria;Pseudomonadota;Gammaproteobacteria;Pseudomonadales_A;HTCC2089_A;Bin55;Bin55 sp009840545
Australia.Great.Barrier.Reef.Sponge.Microbiome.PRJNA555144.Engelberts2020_GCA_009840555.1_ASM984055v1	97.06	1.25	2.3359e+06	Bacteria;Chloroflexota;UBA11872;UBA11872;VXNJ01;VXNJ01;VXNJ01 sp009840625
Australia.Great.Barrier.Reef.Sponge.Microbiome.PRJNA555144.Engelberts2020_GCA_009840575.1_ASM984057v1	95.13	1.1	3.63476e+06	Bacteria;Chloroflexota;Anaerolineae;Aggregatilineales;Phototrophicaceae;UBA6055;UBA6055 sp009840575
Australia.Great.Barrier.Reef.Sponge.Microbiome.PRJNA555144.Engelberts2020_GCA_009840595.1_ASM984059v1	97.91	0.65	4.19452e+06	Bacteria;Pseudomonadota;Alphaproteobacteria;Bin65;Bin65;Bin65;Bin65 sp009840595
Australia.Great.Barrier.Reef.Sponge.Microbiome.PRJNA555144.Engelberts2020_GCA_009840625.1_ASM984062v1	98.27	1.25	2.30874e+06	Bacteria;Chloroflexota;UBA11872;UBA11872;VXNJ01;VXNJ01;VXNJ01 sp009840625
Australia.Great.Barrier.Reef.Sponge.Microbiome.PRJNA555144.Engelberts2020_GCA_009840635.1_ASM984063v1	91.78	0.63	3.90601e+06	Bacteria;Acidobacteriota;Vicinamibacteria;Bin61;Bin61;Bin61;Bin61 sp009840635
Australia.Great.Barrier.Reef.Sponge.Microbiome.PRJNA555144.Engelberts2020_GCA_009840735.1_ASM984073v1	83.65	0.68	3.25113e+06	Bacteria;Actinomycetota;Acidimicrobiia;Acidimicrobiales;Bin134;VXNF01;VXNF01 sp009840735
Australia.Great.Barrier.Reef.Sponge.Microbiome.PRJNA555144.Engelberts2020_GCA_009840825.1_ASM984082v1	98.26	0.05	1.83193e+06	Bacteria;Desulfobacterota_D;UBA1144;RKRQ01;RKRQ01;RKRQ01;RKRQ01 sp009837205
Australia.Great.Barrier.Reef.Sponge.Microbiome.PRJNA555144.Engelberts2020_GCA_009840865.1_ASM984086v1	98.53	0.11	3.45908e+06	Bacteria;Bacteroidota;Rhodothermia;Rhodothermales;Bin80;Bin80;Bin80 sp009838195
Australia.Great.Barrier.Reef.Sponge.Microbiome.PRJNA555144.Engelberts2020_GCA_009840875.1_ASM984087v1	87.23	3.78	3.50924e+06	Bacteria;Actinomycetota;Acidimicrobiia;Acidimicrobiales;UBA11606;VYCW01;VYCW01 sp009844405
Australia.Great.Barrier.Reef.Sponge.Microbiome.PRJNA555144.Engelberts2020_GCA_009840945.1_ASM984094v1	92.83	0.74	2.72609e+06	Bacteria;Chloroflexota;Dehalococcoidia;UBA2979;UBA2979;VXMT01;VXMT01 sp009840945
Australia.Great.Barrier.Reef.Sponge.Microbiome.PRJNA555144.Engelberts2020_GCA_009840955.1_ASM984095v1	82.37	0.11	2.57375e+06	Bacteria;Pseudomonadota;Alphaproteobacteria;Rhodobacterales;Rhodobacteraceae;MPNP01;MPNP01 sp011523445
Australia.Great.Barrier.Reef.Sponge.Microbiome.PRJNA555144.Engelberts2020_GCA_009841005.1_ASM984100v1	96.58	3.52	3.27592e+06	Bacteria;Gemmatimonadota;Gemmatimonadetes;KS3-K002;JABDQB01;JAAXHJ01;JAAXHJ01 sp009841005
Australia.Great.Barrier.Reef.Sponge.Microbiome.PRJNA555144.Engelberts2020_GCA_009841015.1_ASM984101v1	93.68	3.04	4.01423e+06	Bacteria;Gemmatimonadota;Gemmatimonadetes;KS3-K002;JABDQB01;JAAXHJ01;JAAXHJ01 sp009841015
Australia.Great.Barrier.Reef.Sponge.Microbiome.PRJNA555144.Engelberts2020_GCA_009841045.1_ASM984104v1	91.82	0.34	2.12631e+06	Bacteria;Chloroflexota;Dehalococcoidia;UBA6926;UBA6926;VXMO01;VXMO01 sp009841045
Australia.Great.Barrier.Reef.Sponge.Microbiome.PRJNA555144.Engelberts2020_GCA_009841055.1_ASM984105v1	96.8	1.62	4.46458e+06	Bacteria;Acidobacteriota;Terriglobia;VXMN01;VXMN01;VXMN01;VXMN01 sp009841055
Australia.Great.Barrier.Reef.Sponge.Microbiome.PRJNA555144.Engelberts2020_GCA_009841075.1_ASM984107v1	96.26	1.03	2.39412e+06	Bacteria;Actinomycetota;Acidimicrobiia;UBA5794;SZUA-232;VXMP01;VXMP01 sp009841075
Australia.Great.Barrier.Reef.Sponge.Microbiome.PRJNA555144.Engelberts2020_GCA_009841105.1_ASM984110v1	97.3	1.29	3.13485e+06	Bacteria;Actinomycetota;Acidimicrobiia;UBA5794;SZUA-232;VXMP01;VXMP01 sp009841105
Australia.Great.Barrier.Reef.Sponge.Microbiome.PRJNA555144.Engelberts2020_GCA_009841145.1_ASM984114v1	98.73	1.54	4.39848e+06	Bacteria;Chloroflexota;Anaerolineae;Caldilineales;Caldilineaceae;Bin34;Bin34 sp009841145
Australia.Great.Barrier.Reef.Sponge.Microbiome.PRJNA555144.Engelberts2020_GCA_009841165.1_ASM984116v1	97.39	0.74	4.38587e+06	Bacteria;Gemmatimonadota;Gemmatimonadetes;Longimicrobiales;UBA6960;Bin94;Bin94 sp009841165
Australia.Great.Barrier.Reef.Sponge.Microbiome.PRJNA555144.Engelberts2020_GCA_009841175.1_ASM984117v1	97.19	0.7	1.64674e+06	Archaea;Thermoproteota;Nitrososphaeria;Nitrososphaerales;Nitrosopumilaceae;VYCS01;VYCS01 sp009840065
Australia.Great.Barrier.Reef.Sponge.Microbiome.PRJNA555144.Engelberts2020_GCA_009841185.1_ASM984118v1	98.42	0.86	3.85605e+06	Bacteria;Gemmatimonadota;Gemmatimonadetes;Longimicrobiales;UBA6960;BD2-11;BD2-11 sp009840525
Australia.Great.Barrier.Reef.Sponge.Microbiome.PRJNA555144.Engelberts2020_GCA_009841225.1_ASM984122v1	98.37	2.07	5.83864e+06	Bacteria;Acidobacteriota;Terriglobia;Bryobacterales;UBA6623;VXMF01;VXMF01 sp009841225
Australia.Great.Barrier.Reef.Sponge.Microbiome.PRJNA555144.Engelberts2020_GCA_009841235.1_ASM984123v1	99.47	4.02	5.22613e+06	Bacteria;Chloroflexota;Anaerolineae;Caldilineales;Caldilineaceae;Bin5;Bin5 sp009841235
Australia.Great.Barrier.Reef.Sponge.Microbiome.PRJNA555144.Engelberts2020_GCA_009841255.1_ASM984125v1	94.62	3.17	6.05623e+06	Bacteria;Poribacteria;WGA-4E;WGA-4E;WGA-3G;WGA-3G;WGA-3G sp009841255
Australia.Great.Barrier.Reef.Sponge.Microbiome.PRJNA555144.Engelberts2020_GCA_009841265.1_ASM984126v1	97.04	3.26	3.8563e+06	Bacteria;JAAXHH01;JAAXHH01;JAAXHH01;JAAXHH01;JAAXHH01;JAAXHH01 sp009841265
Australia.Great.Barrier.Reef.Sponge.Microbiome.PRJNA555144.Engelberts2020_GCA_009841305.1_ASM984130v1	90.21	1.2	3.26703e+06	Bacteria;Pseudomonadota;Gammaproteobacteria;Pseudomonadales;Pseudohongiellaceae;UBA9145;UBA9145 sp009844085
Australia.Great.Barrier.Reef.Sponge.Microbiome.PRJNA555144.Engelberts2020_GCA_009841325.1_ASM984132v1	94.61	0.47	3.59995e+06	Bacteria;Actinomycetota;Acidimicrobiia;Acidimicrobiales;UBA11606;VXYK01;VXYK01 sp009845995
Australia.Great.Barrier.Reef.Sponge.Microbiome.PRJNA555144.Engelberts2020_GCA_009841335.1_ASM984133v1	97.29	0.03	3.58702e+06	Bacteria;Bacteroidota;Rhodothermia;Rhodothermales;Bin80;Bin80;Bin80 sp009841335
Australia.Great.Barrier.Reef.Sponge.Microbiome.PRJNA555144.Engelberts2020_GCA_009841345.1_ASM984134v1	94.7	0.54	3.1525e+06	Bacteria;Pseudomonadota;Gammaproteobacteria;RKRP01;RKRP01;RKRP01;RKRP01 sp009844425
Australia.Great.Barrier.Reef.Sponge.Microbiome.PRJNA555144.Engelberts2020_GCA_009841385.1_ASM984138v1	100.0	0.0	4.43558e+06	Bacteria;Acidobacteriota;Thermoanaerobaculia;UBA5704;QQVD01;WTGL01;WTGL01 sp009836625
Australia.Great.Barrier.Reef.Sponge.Microbiome.PRJNA555144.Engelberts2020_GCA_009841405.1_ASM984140v1	96.48	3.12	4.39207e+06	Bacteria;Chloroflexota;Anaerolineae;Aggregatilineales;Phototrophicaceae;UBA6055;UBA6055 sp009841405
Australia.Great.Barrier.Reef.Sponge.Microbiome.PRJNA555144.Engelberts2020_GCA_009841415.1_ASM984141v1	98.38	2.14	2.50106e+06	Bacteria;Nitrospirota;Nitrospiria;Nitrospirales;UBA8639;Bin75;Bin75 sp009842645
Australia.Great.Barrier.Reef.Sponge.Microbiome.PRJNA555144.Engelberts2020_GCA_009841435.1_ASM984143v1	88.41	0.72	3.06323e+06	Bacteria;Chloroflexota;Dehalococcoidia;Tepidiformales;Tepidiformaceae;UBA2991;UBA2991 sp009841435
Australia.Great.Barrier.Reef.Sponge.Microbiome.PRJNA555144.Engelberts2020_GCA_009841465.1_ASM984146v1	91.21	0.46	3.58875e+06	Bacteria;Chloroflexota;Anaerolineae;Aggregatilineales;Phototrophicaceae;UBA6055;UBA6055 sp009840575
Australia.Great.Barrier.Reef.Sponge.Microbiome.PRJNA555144.Engelberts2020_GCA_009841475.1_ASM984147v1	99.74	1.25	4.18917e+06	Bacteria;Gemmatimonadota;Gemmatimonadetes;Longimicrobiales;UBA6960;Bin94;Bin94 sp009841475
Australia.Great.Barrier.Reef.Sponge.Microbiome.PRJNA555144.Engelberts2020_GCA_009841505.1_ASM984150v1	96.22	1.65	2.8498e+06	Bacteria;Chloroflexota;Dehalococcoidia;Bin125;Bin125;Bin125;Bin125 sp009838915
Australia.Great.Barrier.Reef.Sponge.Microbiome.PRJNA555144.Engelberts2020_GCA_009841525.1_ASM984152v1	94.08	1.62	3.82325e+06	Bacteria;Actinomycetota;Acidimicrobiia;Acidimicrobiales;TK06;WTFX01;WTFX01 sp009843525
Australia.Great.Barrier.Reef.Sponge.Microbiome.PRJNA555144.Engelberts2020_GCA_009841545.1_ASM984154v1	95.09	3.05	3.12922e+06	Bacteria;Chloroflexota;Dehalococcoidia;Bin125;Bin125;Bin125;Bin125 sp009838735
Australia.Great.Barrier.Reef.Sponge.Microbiome.PRJNA555144.Engelberts2020_GCA_009841565.1_ASM984156v1	95.65	0.74	2.45757e+06	Bacteria;Actinomycetota;Acidimicrobiia;UBA5794;ZC4RG35;Bin76;Bin76 sp009837815
Australia.Great.Barrier.Reef.Sponge.Microbiome.PRJNA555144.Engelberts2020_GCA_009841575.1_ASM984157v1	94.86	4.12	3.40444e+06	Bacteria;Chloroflexota;Dehalococcoidia;UBA3495;UBA3495;Bin87;Bin87 sp009837355
Australia.Great.Barrier.Reef.Sponge.Microbiome.PRJNA555144.Engelberts2020_GCA_009841615.1_ASM984161v1	92.34	0.32	2.87765e+06	Bacteria;Pseudomonadota;Gammaproteobacteria;Pseudomonadales_A;HTCC2089_A;Bin55;Bin55 sp009841615
Australia.Great.Barrier.Reef.Sponge.Microbiome.PRJNA555144.Engelberts2020_GCA_009841635.1_ASM984163v1	97.33	0.04	2.98147e+06	Bacteria;Pseudomonadota;Gammaproteobacteria;Pseudomonadales_A;HTCC2089_A;Bin55;Bin55 sp009841635
Australia.Great.Barrier.Reef.Sponge.Microbiome.PRJNA555144.Engelberts2020_GCA_009841665.1_ASM984166v1	97.59	4.38	5.89008e+06	Bacteria;Latescibacterota;UBA2968;UBA2968;UBA2968;VXRD01;VXRD01 sp009838845
Australia.Great.Barrier.Reef.Sponge.Microbiome.PRJNA555144.Engelberts2020_GCA_009841675.1_ASM984167v1	96.35	0.11	4.37019e+06	Bacteria;Acidobacteriota;Vicinamibacteria;Vicinamibacterales;UBA8438;VXRJ01;VXRJ01 sp009838525
Australia.Great.Barrier.Reef.Sponge.Microbiome.PRJNA555144.Engelberts2020_GCA_009841705.1_ASM984170v1	96.35	0.37	3.6098e+06	Bacteria;Bacteroidota;Rhodothermia;Rhodothermales;Bin80;Bin80;Bin80 sp009841335
Australia.Great.Barrier.Reef.Sponge.Microbiome.PRJNA555144.Engelberts2020_GCA_009841725.1_ASM984172v1	93.46	0.23	2.79456e+06	Bacteria;Pseudomonadota;Gammaproteobacteria;Arenicellales;LS-SOB;VYGS01;VYGS01 sp009841725
Australia.Great.Barrier.Reef.Sponge.Microbiome.PRJNA555144.Engelberts2020_GCA_009841735.1_ASM984173v1	93.18	0.0	1.51993e+06	Archaea;Thermoproteota;Nitrososphaeria;Nitrososphaerales;Nitrosopumilaceae;VYCS01;VYCS01 sp009840065
Australia.Great.Barrier.Reef.Sponge.Microbiome.PRJNA555144.Engelberts2020_GCA_009841755.1_ASM984175v1	94.71	1.08	3.62762e+06	Bacteria;Actinomycetota;Acidimicrobiia;Acidimicrobiales;TK06;WTFX01;WTFX01 sp009843525
Australia.Great.Barrier.Reef.Sponge.Microbiome.PRJNA555144.Engelberts2020_GCA_009841765.1_ASM984176v1	92.27	0.5	3.47896e+06	Bacteria;Chloroflexota;Anaerolineae;Aggregatilineales;Phototrophicaceae;UBA6055;UBA6055 sp009840575
Australia.Great.Barrier.Reef.Sponge.Microbiome.PRJNA555144.Engelberts2020_GCA_009841805.1_ASM984180v1	99.41	0.49	3.12662e+06	Bacteria;Bacteroidota;Rhodothermia;Rhodothermales;Bin80;Bin80;Bin80 sp009838195
Australia.Great.Barrier.Reef.Sponge.Microbiome.PRJNA555144.Engelberts2020_GCA_009841825.1_ASM984182v1	93.81	4.33	5.19052e+06	Bacteria;Gemmatimonadota;Gemmatimonadetes;Longimicrobiales;UBA6960;Bin94;Bin94 sp009844885
Australia.Great.Barrier.Reef.Sponge.Microbiome.PRJNA555144.Engelberts2020_GCA_009841845.1_ASM984184v1	94.94	0.73	3.59226e+06	Bacteria;Actinomycetota;Acidimicrobiia;Acidimicrobiales;Bin134;Bin134;Bin134 sp009842675
Australia.Great.Barrier.Reef.Sponge.Microbiome.PRJNA555144.Engelberts2020_GCA_009841855.1_ASM984185v1	91.73	3.47	3.99732e+06	Bacteria;Gemmatimonadota;Gemmatimonadetes;Longimicrobiales;UBA6960;Bin94;Bin94 sp009841475
Australia.Great.Barrier.Reef.Sponge.Microbiome.PRJNA555144.Engelberts2020_GCA_009841945.1_ASM984194v1	97.61	0.62	3.31915e+06	Bacteria;Pseudomonadota;Gammaproteobacteria;Pseudomonadales;Pseudohongiellaceae;UBA9145;UBA9145 sp009844085
Australia.Great.Barrier.Reef.Sponge.Microbiome.PRJNA555144.Engelberts2020_GCA_009842035.1_ASM984203v1	98.94	0.69	4.10863e+06	Bacteria;Pseudomonadota;Gammaproteobacteria;Pseudomonadales;HTCC2089;UBA2168;UBA2168 sp009843635
Australia.Great.Barrier.Reef.Sponge.Microbiome.PRJNA555144.Engelberts2020_GCA_009842065.1_ASM984206v1	97.16	1.94	3.50809e+06	Bacteria;Acidobacteriota;Vicinamibacteria;Bin61;Bin61;Bin61;Bin61 sp009840635
Australia.Great.Barrier.Reef.Sponge.Microbiome.PRJNA555144.Engelberts2020_GCA_009842075.1_ASM984207v1	89.62	2.13	2.6749e+06	Bacteria;Pseudomonadota;Gammaproteobacteria;Pseudomonadales_A;HTCC2089_A;Bin55;Bin55 sp009837185
Australia.Great.Barrier.Reef.Sponge.Microbiome.PRJNA555144.Engelberts2020_GCA_009842105.1_ASM984210v1	87.24	0.3	2.30203e+06	Bacteria;Cyanobacteriota;Cyanobacteriia;PCC-6307;Cyanobiaceae;Synechococcus_B;Synechococcus_B sp009836025
Australia.Great.Barrier.Reef.Sponge.Microbiome.PRJNA555144.Engelberts2020_GCA_009842115.1_ASM984211v1	80.86	2.93	5.0507e+06	Bacteria;Poribacteria;WGA-4E;WGA-4E;WGA-3G;MSPOR6;MSPOR6 sp009839975
Australia.Great.Barrier.Reef.Sponge.Microbiome.PRJNA555144.Engelberts2020_GCA_009842145.1_ASM984214v1	92.78	3.09	2.34773e+06	Bacteria;Nitrospirota;Nitrospiria;Nitrospirales;UBA8639;Bin75;Bin75 sp009840285
Australia.Great.Barrier.Reef.Sponge.Microbiome.PRJNA555144.Engelberts2020_GCA_009842155.1_ASM984215v1	94.5	1.15	4.30373e+06	Bacteria;Pseudomonadota;Gammaproteobacteria;Pseudomonadales;HTCC2089;UBA2168;UBA2168 sp009843635
Australia.Great.Barrier.Reef.Sponge.Microbiome.PRJNA555144.Engelberts2020_GCA_009842185.1_ASM984218v1	93.47	0.79	3.18569e+06	Bacteria;Pseudomonadota;Gammaproteobacteria;RKRP01;RKRP01;RKRP01;RKRP01 sp009838035
Australia.Great.Barrier.Reef.Sponge.Microbiome.PRJNA555144.Engelberts2020_GCA_009842195.1_ASM984219v1	93.96	1.05	3.41924e+06	Bacteria;Bacteroidota;Rhodothermia;Rhodothermales;Bin80;Bin80;Bin80 sp009841335
Australia.Great.Barrier.Reef.Sponge.Microbiome.PRJNA555144.Engelberts2020_GCA_009842205.1_ASM984220v1	95.78	0.67	3.03053e+06	Bacteria;Pseudomonadota;Alphaproteobacteria;Rhodobacterales;Rhodobacteraceae;MPNP01;MPNP01 sp009842205
Australia.Great.Barrier.Reef.Sponge.Microbiome.PRJNA555144.Engelberts2020_GCA_009842245.1_ASM984224v1	94.33	0.6	2.73888e+06	Bacteria;Pseudomonadota;Gammaproteobacteria;Pseudomonadales_A;HTCC2089_A;Bin55;Bin55 sp009842245
Australia.Great.Barrier.Reef.Sponge.Microbiome.PRJNA555144.Engelberts2020_GCA_009842265.1_ASM984226v1	94.62	0.24	2.32972e+06	Bacteria;Cyanobacteriota;Cyanobacteriia;PCC-6307;Cyanobiaceae;Synechococcus_B;Synechococcus_B sp009836025
Australia.Great.Barrier.Reef.Sponge.Microbiome.PRJNA555144.Engelberts2020_GCA_009842315.1_ASM984231v1	93.83	0.97	4.11847e+06	Bacteria;Actinomycetota;Acidimicrobiia;Acidimicrobiales;UBA11606;VYCW01;VYCW01 sp009837445
Australia.Great.Barrier.Reef.Sponge.Microbiome.PRJNA555144.Engelberts2020_GCA_009842325.1_ASM984232v1	94.76	0.52	3.72804e+06	Bacteria;Actinomycetota;Acidimicrobiia;Acidimicrobiales;UBA11606;VYCW01;VYCW01 sp009842325
Australia.Great.Barrier.Reef.Sponge.Microbiome.PRJNA555144.Engelberts2020_GCA_009842405.1_ASM984240v1	96.99	2.35	2.83685e+06	Bacteria;Chloroflexota;Dehalococcoidia;Bin125;Bin125;Bin125;Bin125 sp009838915
Australia.Great.Barrier.Reef.Sponge.Microbiome.PRJNA555144.Engelberts2020_GCA_009842435.1_ASM984243v1	93.98	0.43	4.62808e+06	Bacteria;Acidobacteriota;Thermoanaerobaculia;UBA5704;QQVD01;WTGL01;WTGL01 sp009837885
Australia.Great.Barrier.Reef.Sponge.Microbiome.PRJNA555144.Engelberts2020_GCA_009842445.1_ASM984244v1	89.6	0.51	3.61172e+06	Bacteria;Gemmatimonadota;Gemmatimonadetes;KS3-K002;JABDQB01;JAAXHJ01;JAAXHJ01 sp009841005
Australia.Great.Barrier.Reef.Sponge.Microbiome.PRJNA555144.Engelberts2020_GCA_009842485.1_ASM984248v1	95.53	2.47	3.99422e+06	Bacteria;JAAXHH01;JAAXHH01;JAAXHH01;JAAXHH01;JAAXHH01;JAAXHH01 sp009837395
Australia.Great.Barrier.Reef.Sponge.Microbiome.PRJNA555144.Engelberts2020_GCA_009842505.1_ASM984250v1	95.82	0.75	3.89459e+06	Bacteria;Pseudomonadota;Gammaproteobacteria;Arenicellales;LS-SOB;VYFG01;VYFG01 sp009842505
Australia.Great.Barrier.Reef.Sponge.Microbiome.PRJNA555144.Engelberts2020_GCA_009842515.1_ASM984251v1	95.8	0.88	4.50828e+06	Bacteria;Gemmatimonadota;Gemmatimonadetes;Longimicrobiales;UBA6960;Bin94;Bin94 sp009841165
Australia.Great.Barrier.Reef.Sponge.Microbiome.PRJNA555144.Engelberts2020_GCA_009842535.1_ASM984253v1	84.74	1.3	4.05713e+06	Bacteria;Pseudomonadota;Alphaproteobacteria;Bin65;Bin65;Bin65;Bin65 sp009840595
Australia.Great.Barrier.Reef.Sponge.Microbiome.PRJNA555144.Engelberts2020_GCA_009842555.1_ASM984255v1	86.86	0.07	2.60601e+06	Bacteria;Pseudomonadota;Alphaproteobacteria;Rhodobacterales;Rhodobacteraceae;MPNP01;MPNP01 sp011523445
Australia.Great.Barrier.Reef.Sponge.Microbiome.PRJNA555144.Engelberts2020_GCA_009842575.1_ASM984257v1	97.43	0.0	1.57482e+06	Archaea;Thermoproteota;Nitrososphaeria;Nitrososphaerales;Nitrosopumilaceae;VYCS01;VYCS01 sp009840065
Australia.Great.Barrier.Reef.Sponge.Microbiome.PRJNA555144.Engelberts2020_GCA_009842605.1_ASM984260v1	91.79	0.84	3.43089e+06	Bacteria;Actinomycetota;Acidimicrobiia;Acidimicrobiales;TK06;WTFX01;WTFX01 sp009843525
Australia.Great.Barrier.Reef.Sponge.Microbiome.PRJNA555144.Engelberts2020_GCA_009842615.1_ASM984261v1	92.06	1.55	3.60218e+06	Bacteria;Acidobacteriota;Vicinamibacteria;Bin61;Bin61;Bin61;Bin61 sp009835985
Australia.Great.Barrier.Reef.Sponge.Microbiome.PRJNA555144.Engelberts2020_GCA_009842625.1_ASM984262v1	98.23	0.51	3.26618e+06	Bacteria;Bacteroidota;Rhodothermia;Rhodothermales;Bin80;Bin80;Bin80 sp009838195
Australia.Great.Barrier.Reef.Sponge.Microbiome.PRJNA555144.Engelberts2020_GCA_009842645.1_ASM984264v1	98.92	0.82	2.57775e+06	Bacteria;Nitrospirota;Nitrospiria;Nitrospirales;UBA8639;Bin75;Bin75 sp009842645
Australia.Great.Barrier.Reef.Sponge.Microbiome.PRJNA555144.Engelberts2020_GCA_009842675.1_ASM984267v1	95.37	1.11	3.54986e+06	Bacteria;Actinomycetota;Acidimicrobiia;Acidimicrobiales;Bin134;Bin134;Bin134 sp009842675
Australia.Great.Barrier.Reef.Sponge.Microbiome.PRJNA555144.Engelberts2020_GCA_009842705.1_ASM984270v1	86.38	1.54	2.51836e+06	Bacteria;Actinomycetota;Acidimicrobiia;UBA5794;ZC4RG35;Bin76;Bin76 sp009837815
Australia.Great.Barrier.Reef.Sponge.Microbiome.PRJNA555144.Engelberts2020_GCA_009842715.1_ASM984271v1	90.75	3.25	2.42843e+06	Bacteria;Actinomycetota;Acidimicrobiia;UBA5794;ZC4RG35;Bin76;Bin76 sp009837815
Australia.Great.Barrier.Reef.Sponge.Microbiome.PRJNA555144.Engelberts2020_GCA_009842725.1_ASM984272v1	97.9	0.22	3.3702e+06	Bacteria;Pseudomonadota;Gammaproteobacteria;Pseudomonadales;Pseudohongiellaceae;UBA9145;UBA9145 sp009844085
Australia.Great.Barrier.Reef.Sponge.Microbiome.PRJNA555144.Engelberts2020_GCA_009842755.1_ASM984275v1	92.72	0.11	1.68108e+06	Bacteria;Desulfobacterota_D;UBA1144;RKRQ01;RKRQ01;RKRQ01;RKRQ01 sp009840385
Australia.Great.Barrier.Reef.Sponge.Microbiome.PRJNA555144.Engelberts2020_GCA_009842775.1_ASM984277v1	96.68	3.07	3.93873e+06	Bacteria;JAAXHH01;JAAXHH01;JAAXHH01;JAAXHH01;JAAXHH01;JAAXHH01 sp009838645
Australia.Great.Barrier.Reef.Sponge.Microbiome.PRJNA555144.Engelberts2020_GCA_009842805.1_ASM984280v1	99.42	0.76	3.05062e+06	Bacteria;Bacteroidota;Rhodothermia;Rhodothermales;Bin80;Bin80;Bin80 sp009838195
Australia.Great.Barrier.Reef.Sponge.Microbiome.PRJNA555144.Engelberts2020_GCA_009842815.1_ASM984281v1	95.18	3.24	3.679e+06	Bacteria;Actinomycetota;Acidimicrobiia;Acidimicrobiales;TK06;WTFX01;WTFX01 sp009843525
Australia.Great.Barrier.Reef.Sponge.Microbiome.PRJNA555144.Engelberts2020_GCA_009842825.1_ASM984282v1	92.41	2.72	4.20769e+06	Bacteria;Actinomycetota;Acidimicrobiia;Acidimicrobiales;UBA11606;VYCW01;VYCW01 sp009837445
Australia.Great.Barrier.Reef.Sponge.Microbiome.PRJNA555144.Engelberts2020_GCA_009842975.1_ASM984297v1	95.02	0.88	3.01627e+06	Bacteria;Pseudomonadota;Gammaproteobacteria;RKRP01;RKRP01;RKRP01;RKRP01 sp009845905
Australia.Great.Barrier.Reef.Sponge.Microbiome.PRJNA555144.Engelberts2020_GCA_009843005.1_ASM984300v1	86.47	2.22	4.45565e+06	Bacteria;Pseudomonadota;Gammaproteobacteria;UBA6522;UBA6522;VYEH01;VYEH01 sp009843005
Australia.Great.Barrier.Reef.Sponge.Microbiome.PRJNA555144.Engelberts2020_GCA_009843015.1_ASM984301v1	95.2	1.49	3.56894e+06	Bacteria;Gemmatimonadota;Gemmatimonadetes;Longimicrobiales;UBA6960;BD2-11;BD2-11 sp009840525
Australia.Great.Barrier.Reef.Sponge.Microbiome.PRJNA555144.Engelberts2020_GCA_009843075.1_ASM984307v1	90.5	4.28	2.88582e+06	Bacteria;Chloroflexota;Dehalococcoidia;Bin125;Bin125;Bin125;Bin125 sp009838915
Australia.Great.Barrier.Reef.Sponge.Microbiome.PRJNA555144.Engelberts2020_GCA_009843105.1_ASM984310v1	85.02	1.85	5.3096e+06	Bacteria;Latescibacterota;UBA2968;UBA2968;UBA2968;VXRD01;VXRD01 sp009838845
Australia.Great.Barrier.Reef.Sponge.Microbiome.PRJNA555144.Engelberts2020_GCA_009843115.1_ASM984311v1	87.33	4.1	3.00228e+06	Bacteria;Actinomycetota;Acidimicrobiia;UBA5794;SZUA-232;VXMP01;VXMP01 sp009838635
Australia.Great.Barrier.Reef.Sponge.Microbiome.PRJNA555144.Engelberts2020_GCA_009843125.1_ASM984312v1	90.22	0.58	3.41582e+06	Bacteria;Acidobacteriota;Vicinamibacteria;Bin61;Bin61;Bin61;Bin61 sp009835985
Australia.Great.Barrier.Reef.Sponge.Microbiome.PRJNA555144.Engelberts2020_GCA_009843165.1_ASM984316v1	97.66	3.27	5.754e+06	Bacteria;Acidobacteriota;Terriglobia;Bryobacterales;UBA6623;VXMF01;VXMF01 sp009838515
Australia.Great.Barrier.Reef.Sponge.Microbiome.PRJNA555144.Engelberts2020_GCA_009843175.1_ASM984317v1	96.88	0.0	4.51157e+06	Bacteria;Acidobacteriota;Thermoanaerobaculia;UBA5704;QQVD01;WTGL01;WTGL01 sp009845425
Australia.Great.Barrier.Reef.Sponge.Microbiome.PRJNA555144.Engelberts2020_GCA_009843205.1_ASM984320v1	87.79	4.55	4.52437e+06	Bacteria;Pseudomonadota;Gammaproteobacteria;Pseudomonadales;HTCC2089;UBA2168;UBA2168 sp009843635
Australia.Great.Barrier.Reef.Sponge.Microbiome.PRJNA555144.Engelberts2020_GCA_009843215.1_ASM984321v1	80.21	0.44	2.674e+06	Bacteria;Pseudomonadota;Alphaproteobacteria;Rhodobacterales;Rhodobacteraceae;MPNP01;MPNP01 sp009842205
Australia.Great.Barrier.Reef.Sponge.Microbiome.PRJNA555144.Engelberts2020_GCA_009843225.1_ASM984322v1	94.46	2.65	5.77979e+06	Bacteria;Pseudomonadota;Gammaproteobacteria;Pseudomonadales;HTCC2089;VXYL01;VXYL01 sp009846005
Australia.Great.Barrier.Reef.Sponge.Microbiome.PRJNA555144.Engelberts2020_GCA_009843245.1_ASM984324v1	97.52	1.89	4.58714e+06	Bacteria;Gemmatimonadota;Gemmatimonadetes;Longimicrobiales;UBA6960;Bin94;Bin94 sp009838975
Australia.Great.Barrier.Reef.Sponge.Microbiome.PRJNA555144.Engelberts2020_GCA_009843285.1_ASM984328v1	88.8	4.28	5.60001e+06	Bacteria;Poribacteria;WGA-4E;WGA-4E;WGA-3G;WGA-3G;WGA-3G sp009845545
Australia.Great.Barrier.Reef.Sponge.Microbiome.PRJNA555144.Engelberts2020_GCA_009843305.1_ASM984330v1	94.67	1.16	3.67313e+06	Bacteria;Actinomycetota;Acidimicrobiia;Acidimicrobiales;Bin134;Bin134;Bin134 sp009842675
Australia.Great.Barrier.Reef.Sponge.Microbiome.PRJNA555144.Engelberts2020_GCA_009843315.1_ASM984331v1	95.08	0.12	2.49176e+06	Bacteria;Pseudomonadota;Gammaproteobacteria;Pseudomonadales_A;HTCC2089_A;Bin55;Bin55 sp009845835
Australia.Great.Barrier.Reef.Sponge.Microbiome.PRJNA555144.Engelberts2020_GCA_009843325.1_ASM984332v1	94.08	0.32	3.81552e+06	Bacteria;Gemmatimonadota;Gemmatimonadetes;KS3-K002;JABDQB01;JAAXHJ01;JAAXHJ01 sp009838765
Australia.Great.Barrier.Reef.Sponge.Microbiome.PRJNA555144.Engelberts2020_GCA_009843355.1_ASM984335v1	93.11	2.63	3.49295e+06	Bacteria;Actinomycetota;Acidimicrobiia;Acidimicrobiales;UBA11606;VXYK01;VXYK01 sp009845995
Australia.Great.Barrier.Reef.Sponge.Microbiome.PRJNA555144.Engelberts2020_GCA_009843385.1_ASM984338v1	80.09	0.01	2.3286e+06	Bacteria;Cyanobacteriota;Cyanobacteriia;PCC-6307;Cyanobiaceae;Synechococcus_B;Synechococcus_B sp009836025
Australia.Great.Barrier.Reef.Sponge.Microbiome.PRJNA555144.Engelberts2020_GCA_009843405.1_ASM984340v1	96.84	0.05	3.3793e+06	Bacteria;Pseudomonadota;Gammaproteobacteria;Pseudomonadales;Pseudohongiellaceae;UBA9145;UBA9145 sp009844085
Australia.Great.Barrier.Reef.Sponge.Microbiome.PRJNA555144.Engelberts2020_GCA_009843415.1_ASM984341v1	93.98	1.52	4.82723e+06	Bacteria;Pseudomonadota;Alphaproteobacteria;Bin65;Bin65;Bin65;Bin65 sp011523655
Australia.Great.Barrier.Reef.Sponge.Microbiome.PRJNA555144.Engelberts2020_GCA_009843425.1_ASM984342v1	99.4	0.39	3.01845e+06	Bacteria;Bacteroidota;Rhodothermia;Rhodothermales;Bin80;Bin80;Bin80 sp009838195
Australia.Great.Barrier.Reef.Sponge.Microbiome.PRJNA555144.Engelberts2020_GCA_009843455.1_ASM984345v1	94.74	0.14	2.36102e+06	Bacteria;Cyanobacteriota;Cyanobacteriia;PCC-6307;Cyanobiaceae;Synechococcus_B;Synechococcus_B sp009836025
Australia.Great.Barrier.Reef.Sponge.Microbiome.PRJNA555144.Engelberts2020_GCA_009843485.1_ASM984348v1	95.86	0.09	2.20235e+06	Bacteria;Cyanobacteriota;Cyanobacteriia;PCC-6307;Cyanobiaceae;Synechococcus_B;Synechococcus_B sp009840445
Australia.Great.Barrier.Reef.Sponge.Microbiome.PRJNA555144.Engelberts2020_GCA_009843505.1_ASM984350v1	98.24	0.01	4.60364e+06	Bacteria;Acidobacteriota;Thermoanaerobaculia;UBA5704;QQVD01;WTGL01;WTGL01 sp009843505
Australia.Great.Barrier.Reef.Sponge.Microbiome.PRJNA555144.Engelberts2020_GCA_009843525.1_ASM984352v1	94.56	1.14	3.53041e+06	Bacteria;Actinomycetota;Acidimicrobiia;Acidimicrobiales;TK06;WTFX01;WTFX01 sp009843525
Australia.Great.Barrier.Reef.Sponge.Microbiome.PRJNA555144.Engelberts2020_GCA_009843625.1_ASM984362v1	87.49	1.31	4.6166e+06	Bacteria;Gemmatimonadota;Gemmatimonadetes;Longimicrobiales;UBA6960;BD2-11;BD2-11 sp009843625
Australia.Great.Barrier.Reef.Sponge.Microbiome.PRJNA555144.Engelberts2020_GCA_009843635.1_ASM984363v1	97.16	0.94	4.61937e+06	Bacteria;Pseudomonadota;Gammaproteobacteria;Pseudomonadales;HTCC2089;UBA2168;UBA2168 sp009843635
Australia.Great.Barrier.Reef.Sponge.Microbiome.PRJNA555144.Engelberts2020_GCA_009843665.1_ASM984366v1	81.86	3.78	5.57616e+06	Bacteria;Chloroflexota;Anaerolineae;Caldilineales;Caldilineaceae;Bin5;Bin5 sp009843665
Australia.Great.Barrier.Reef.Sponge.Microbiome.PRJNA555144.Engelberts2020_GCA_009843725.1_ASM984372v1	92.57	3.58	4.47354e+06	Bacteria;Pseudomonadota;Alphaproteobacteria;Rhodobacterales;Rhodobacteraceae;JAJEFO01;JAJEFO01 sp009843725
Australia.Great.Barrier.Reef.Sponge.Microbiome.PRJNA555144.Engelberts2020_GCA_009843735.1_ASM984373v1	85.48	1.11	4.01128e+06	Bacteria;Actinomycetota;Acidimicrobiia;Acidimicrobiales;UBA11606;VYCW01;VYCW01 sp009843735
Australia.Great.Barrier.Reef.Sponge.Microbiome.PRJNA555144.Engelberts2020_GCA_009843765.1_ASM984376v1	93.22	2.4	3.31175e+06	Bacteria;Gemmatimonadota;Gemmatimonadetes;KS3-K002;JABDQB01;JAAXHJ01;JAAXHJ01 sp009841005
Australia.Great.Barrier.Reef.Sponge.Microbiome.PRJNA555144.Engelberts2020_GCA_009843785.1_ASM984378v1	97.17	2.79	6.35045e+06	Bacteria;Poribacteria;WGA-4E;WGA-4E;WGA-3G;WGA-3G;WGA-3G sp009843785
Australia.Great.Barrier.Reef.Sponge.Microbiome.PRJNA555144.Engelberts2020_GCA_009843795.1_ASM984379v1	95.46	1.84	2.65431e+06	Bacteria;Nitrospirota;Nitrospiria;Nitrospirales;UBA8639;Bin75;Bin75 sp009842645
Australia.Great.Barrier.Reef.Sponge.Microbiome.PRJNA555144.Engelberts2020_GCA_009843805.1_ASM984380v1	98.09	1.2	4.01264e+06	Bacteria;Gemmatimonadota;Gemmatimonadetes;Longimicrobiales;UBA6960;Bin94;Bin94 sp009840215
Australia.Great.Barrier.Reef.Sponge.Microbiome.PRJNA555144.Engelberts2020_GCA_009843815.1_ASM984381v1	99.47	1.07	1.61888e+06	Archaea;Thermoproteota;Nitrososphaeria;Nitrososphaerales;Nitrosopumilaceae;VYCS01;VYCS01 sp009843815
Australia.Great.Barrier.Reef.Sponge.Microbiome.PRJNA555144.Engelberts2020_GCA_009843865.1_ASM984386v1	96.27	0.56	1.85471e+06	Bacteria;Actinomycetota;Acidimicrobiia;Acidimicrobiales;Bin134;Bin134;Bin134 sp009843865
Australia.Great.Barrier.Reef.Sponge.Microbiome.PRJNA555144.Engelberts2020_GCA_009843885.1_ASM984388v1	100.0	1.36	5.87455e+06	Bacteria;Acidobacteriota;Vicinamibacteria;Vicinamibacterales;UBA8438;WTFV01;WTFV01 sp009861545
Australia.Great.Barrier.Reef.Sponge.Microbiome.PRJNA555144.Engelberts2020_GCA_009843895.1_ASM984389v1	95.99	1.13	3.55685e+06	Bacteria;Chloroflexota;Anaerolineae;Aggregatilineales;Phototrophicaceae;UBA6055;UBA6055 sp009840575
Australia.Great.Barrier.Reef.Sponge.Microbiome.PRJNA555144.Engelberts2020_GCA_009843905.1_ASM984390v1	86.21	1.41	2.36743e+06	Bacteria;Actinomycetota;Acidimicrobiia;UBA5794;SZUA-232;VXMP01;VXMP01 sp009841075
Australia.Great.Barrier.Reef.Sponge.Microbiome.PRJNA555144.Engelberts2020_GCA_009843915.1_ASM984391v1	88.2	0.89	3.67409e+06	Bacteria;Actinomycetota;Acidimicrobiia;Acidimicrobiales;UBA11606;VYCW01;VYCW01 sp009843915
Australia.Great.Barrier.Reef.Sponge.Microbiome.PRJNA555144.Engelberts2020_GCA_009843985.1_ASM984398v1	90.92	2.39	3.34498e+06	Bacteria;Actinomycetota;Acidimicrobiia;Acidimicrobiales;Bin134;Bin134;Bin134 sp009842675
Australia.Great.Barrier.Reef.Sponge.Microbiome.PRJNA555144.Engelberts2020_GCA_009844005.1_ASM984400v1	92.78	0.61	3.89926e+06	Bacteria;Acidobacteriota;Vicinamibacteria;Bin61;Bin61;Bin61;Bin61 sp009840635
Australia.Great.Barrier.Reef.Sponge.Microbiome.PRJNA555144.Engelberts2020_GCA_009844015.1_ASM984401v1	96.23	3.35	3.93274e+06	Bacteria;JAAXHH01;JAAXHH01;JAAXHH01;JAAXHH01;JAAXHH01;JAAXHH01 sp009837395
Australia.Great.Barrier.Reef.Sponge.Microbiome.PRJNA555144.Engelberts2020_GCA_009844035.1_ASM984403v1	91.79	1.29	3.40488e+06	Bacteria;Pseudomonadota;Gammaproteobacteria;Arenicellales;LS-SOB;VYFG01;VYFG01 sp009842505
Australia.Great.Barrier.Reef.Sponge.Microbiome.PRJNA555144.Engelberts2020_GCA_009844085.1_ASM984408v1	97.85	0.12	3.50971e+06	Bacteria;Pseudomonadota;Gammaproteobacteria;Pseudomonadales;Pseudohongiellaceae;UBA9145;UBA9145 sp009844085
Australia.Great.Barrier.Reef.Sponge.Microbiome.PRJNA555144.Engelberts2020_GCA_009844115.1_ASM984411v1	95.11	0.7	3.59342e+06	Bacteria;Actinomycetota;Acidimicrobiia;Acidimicrobiales;Bin134;Bin134;Bin134 sp009842675
Australia.Great.Barrier.Reef.Sponge.Microbiome.PRJNA555144.Engelberts2020_GCA_009844205.1_ASM984420v1	95.96	0.63	1.81202e+06	Bacteria;Actinomycetota;Acidimicrobiia;Acidimicrobiales;Bin134;Bin134;Bin134 sp009843865
Australia.Great.Barrier.Reef.Sponge.Microbiome.PRJNA555144.Engelberts2020_GCA_009844215.1_ASM984421v1	84.35	3.18	3.3972e+06	Bacteria;Actinomycetota;Acidimicrobiia;Acidimicrobiales;Bin134;VXNF01;VXNF01 sp009835395
Australia.Great.Barrier.Reef.Sponge.Microbiome.PRJNA555144.Engelberts2020_GCA_009844225.1_ASM984422v1	98.56	0.08	3.34866e+06	Bacteria;Bacteroidota;Rhodothermia;Rhodothermales;Bin80;Bin80;Bin80 sp009838195
Australia.Great.Barrier.Reef.Sponge.Microbiome.PRJNA555144.Engelberts2020_GCA_009844285.1_ASM984428v1	93.17	1.7	3.90154e+06	Bacteria;Actinomycetota;Acidimicrobiia;Acidimicrobiales;TK06;WTFX01;WTFX01 sp009843525
Australia.Great.Barrier.Reef.Sponge.Microbiome.PRJNA555144.Engelberts2020_GCA_009844305.1_ASM984430v1	91.09	1.36	3.92524e+06	Bacteria;Acidobacteriota;Vicinamibacteria;Bin61;Bin61;Bin61;Bin61 sp009840635
Australia.Great.Barrier.Reef.Sponge.Microbiome.PRJNA555144.Engelberts2020_GCA_009844315.1_ASM984431v1	97.14	0.84	4.20047e+06	Bacteria;Pseudomonadota;Alphaproteobacteria;Bin65;Bin65;Bin65;Bin65 sp009840595
Australia.Great.Barrier.Reef.Sponge.Microbiome.PRJNA555144.Engelberts2020_GCA_009844325.1_ASM984432v1	84.22	0.02	1.43694e+06	Archaea;Thermoproteota;Nitrososphaeria;Nitrososphaerales;Nitrosopumilaceae;VYCS01;VYCS01 sp009840065
Australia.Great.Barrier.Reef.Sponge.Microbiome.PRJNA555144.Engelberts2020_GCA_009844335.1_ASM984433v1	93.69	0.67	3.4991e+06	Bacteria;Bacteroidota;Rhodothermia;Rhodothermales;Bin80;Bin80;Bin80 sp009841335
Australia.Great.Barrier.Reef.Sponge.Microbiome.PRJNA555144.Engelberts2020_GCA_009844385.1_ASM984438v1	100.0	0.0	4.29542e+06	Bacteria;Acidobacteriota;Thermoanaerobaculia;UBA5704;QQVD01;WTGL01;WTGL01 sp009836625
Australia.Great.Barrier.Reef.Sponge.Microbiome.PRJNA555144.Engelberts2020_GCA_009844405.1_ASM984440v1	94.98	3.83	3.53074e+06	Bacteria;Actinomycetota;Acidimicrobiia;Acidimicrobiales;UBA11606;VYCW01;VYCW01 sp009844405
Australia.Great.Barrier.Reef.Sponge.Microbiome.PRJNA555144.Engelberts2020_GCA_009844415.1_ASM984441v1	93.77	1.65	3.8315e+06	Bacteria;Actinomycetota;Acidimicrobiia;Acidimicrobiales;TK06;WTFX01;WTFX01 sp009843525
Australia.Great.Barrier.Reef.Sponge.Microbiome.PRJNA555144.Engelberts2020_GCA_009844425.1_ASM984442v1	94.11	0.47	3.22322e+06	Bacteria;Pseudomonadota;Gammaproteobacteria;RKRP01;RKRP01;RKRP01;RKRP01 sp009844425
Australia.Great.Barrier.Reef.Sponge.Microbiome.PRJNA555144.Engelberts2020_GCA_009844505.1_ASM984450v1	84.67	1.62	3.644e+06	Bacteria;Gemmatimonadota;Gemmatimonadetes;Longimicrobiales;UBA6960;Bin94;Bin94 sp009841165
Australia.Great.Barrier.Reef.Sponge.Microbiome.PRJNA555144.Engelberts2020_GCA_009844515.1_ASM984451v1	82.27	1.46	3.71796e+06	Bacteria;JAAXHH01;JAAXHH01;JAAXHH01;JAAXHH01;JAAXHH01;JAAXHH01 sp009841265
Australia.Great.Barrier.Reef.Sponge.Microbiome.PRJNA555144.Engelberts2020_GCA_009844595.1_ASM984459v1	98.11	2.17	3.57596e+06	Bacteria;Bacteroidota;Rhodothermia;Rhodothermales;Bin80;Bin80;Bin80 sp009838195
Australia.Great.Barrier.Reef.Sponge.Microbiome.PRJNA555144.Engelberts2020_GCA_009844615.1_ASM984461v1	93.85	1.0	2.57562e+06	Bacteria;Nitrospirota;Nitrospiria;Nitrospirales;UBA8639;Bin75;Bin75 sp009842645
Australia.Great.Barrier.Reef.Sponge.Microbiome.PRJNA555144.Engelberts2020_GCA_009844635.1_ASM984463v1	94.5	0.45	3.53569e+06	Bacteria;Actinomycetota;Acidimicrobiia;Acidimicrobiales;UBA11606;VXYK01;VXYK01 sp009845995
Australia.Great.Barrier.Reef.Sponge.Microbiome.PRJNA555144.Engelberts2020_GCA_009844645.1_ASM984464v1	84.2	0.03	2.20575e+06	Bacteria;Cyanobacteriota;Cyanobacteriia;PCC-6307;Cyanobiaceae;Synechococcus_B;Synechococcus_B sp009836025
Australia.Great.Barrier.Reef.Sponge.Microbiome.PRJNA555144.Engelberts2020_GCA_009844685.1_ASM984468v1	85.54	0.0	1.46928e+06	Archaea;Thermoproteota;Nitrososphaeria;Nitrososphaerales;Nitrosopumilaceae;VYCS01;VYCS01 sp009840065
Australia.Great.Barrier.Reef.Sponge.Microbiome.PRJNA555144.Engelberts2020_GCA_009844695.1_ASM984469v1	93.79	0.71	3.5381e+06	Bacteria;Bacteroidota;Rhodothermia;Rhodothermales;Bin80;Bin80;Bin80 sp009841335
Australia.Great.Barrier.Reef.Sponge.Microbiome.PRJNA555144.Engelberts2020_GCA_009844725.1_ASM984472v1	81.88	1.2	2.21058e+06	Bacteria;Cyanobacteriota;Cyanobacteriia;PCC-6307;Cyanobiaceae;Synechococcus_B;Synechococcus_B sp009840445
Australia.Great.Barrier.Reef.Sponge.Microbiome.PRJNA555144.Engelberts2020_GCA_009844745.1_ASM984474v1	95.3	0.48	3.59417e+06	Bacteria;Actinomycetota;Acidimicrobiia;Acidimicrobiales;Bin134;Bin134;Bin134 sp009842675
Australia.Great.Barrier.Reef.Sponge.Microbiome.PRJNA555144.Engelberts2020_GCA_009844755.1_ASM984475v1	94.03	1.27	2.65101e+06	Bacteria;Pseudomonadota;Gammaproteobacteria;Arenicellales;LS-SOB;VYGS01;VYGS01 sp009841725
Australia.Great.Barrier.Reef.Sponge.Microbiome.PRJNA555144.Engelberts2020_GCA_009844765.1_ASM984476v1	80.19	0.48	4.34566e+06	Bacteria;Pseudomonadota;Alphaproteobacteria;Bin65;Bin65;Bin65;Bin65 sp011523655
Australia.Great.Barrier.Reef.Sponge.Microbiome.PRJNA555144.Engelberts2020_GCA_009844785.1_ASM984478v1	94.89	1.83	3.70791e+06	Bacteria;Actinomycetota;Acidimicrobiia;Acidimicrobiales;TK06;WTFX01;WTFX01 sp009843525
Australia.Great.Barrier.Reef.Sponge.Microbiome.PRJNA555144.Engelberts2020_GCA_009844855.1_ASM984485v1	94.11	1.89	3.95285e+06	Bacteria;Gemmatimonadota;Gemmatimonadetes;Longimicrobiales;UBA6960;Bin94;Bin94 sp009841475
Australia.Great.Barrier.Reef.Sponge.Microbiome.PRJNA555144.Engelberts2020_GCA_009844885.1_ASM984488v1	93.62	4.9	5.22882e+06	Bacteria;Gemmatimonadota;Gemmatimonadetes;Longimicrobiales;UBA6960;Bin94;Bin94 sp009844885
Australia.Great.Barrier.Reef.Sponge.Microbiome.PRJNA555144.Engelberts2020_GCA_009844945.1_ASM984494v1	98.67	0.5	3.11082e+06	Bacteria;Bacteroidota;Rhodothermia;Rhodothermales;Bin80;Bin80;Bin80 sp009838195
Australia.Great.Barrier.Reef.Sponge.Microbiome.PRJNA555144.Engelberts2020_GCA_009845065.1_ASM984506v1	94.36	0.57	2.7303e+06	Bacteria;Pseudomonadota;Gammaproteobacteria;Pseudomonadales_A;HTCC2089_A;Bin55;Bin55 sp009837185
Australia.Great.Barrier.Reef.Sponge.Microbiome.PRJNA555144.Engelberts2020_GCA_009845115.1_ASM984511v1	94.91	0.33	2.84208e+06	Bacteria;Pseudomonadota;Alphaproteobacteria;Rhodobacterales;Rhodobacteraceae;MPNP01;MPNP01 sp009842205
Australia.Great.Barrier.Reef.Sponge.Microbiome.PRJNA555144.Engelberts2020_GCA_009845125.1_ASM984512v1	91.78	0.97	3.75291e+06	Bacteria;Acidobacteriota;Vicinamibacteria;Bin61;Bin61;Bin61;Bin61 sp009840635
Australia.Great.Barrier.Reef.Sponge.Microbiome.PRJNA555144.Engelberts2020_GCA_009845225.1_ASM984522v1	98.24	0.15	3.11664e+06	Bacteria;Bacteroidota;Rhodothermia;Rhodothermales;Bin80;Bin80;Bin80 sp009838195
Australia.Great.Barrier.Reef.Sponge.Microbiome.PRJNA555144.Engelberts2020_GCA_009845235.1_ASM984523v1	89.5	2.13	3.30523e+06	Bacteria;Actinomycetota;Acidimicrobiia;Acidimicrobiales;TK06;WTFX01;WTFX01 sp009843525
Australia.Great.Barrier.Reef.Sponge.Microbiome.PRJNA555144.Engelberts2020_GCA_009845245.1_ASM984524v1	95.73	1.35	2.841e+06	Bacteria;Chloroflexota;Dehalococcoidia;Bin125;Bin125;Bin125;Bin125 sp009838915
Australia.Great.Barrier.Reef.Sponge.Microbiome.PRJNA555144.Engelberts2020_GCA_009845255.1_ASM984525v1	97.36	1.7	4.62961e+06	Bacteria;Gemmatimonadota;Gemmatimonadetes;Longimicrobiales;UBA6960;Bin94;Bin94 sp009838975
Australia.Great.Barrier.Reef.Sponge.Microbiome.PRJNA555144.Engelberts2020_GCA_009845305.1_ASM984530v1	94.62	2.83	3.86334e+06	Bacteria;Actinomycetota;Acidimicrobiia;Acidimicrobiales;Bin134;Bin134;Bin134 sp009842675
Australia.Great.Barrier.Reef.Sponge.Microbiome.PRJNA555144.Engelberts2020_GCA_009845315.1_ASM984531v1	95.69	3.56	3.99677e+06	Bacteria;Actinomycetota;Acidimicrobiia;Acidimicrobiales;TK06;WTFX01;WTFX01 sp009843525
Australia.Great.Barrier.Reef.Sponge.Microbiome.PRJNA555144.Engelberts2020_GCA_009845345.1_ASM984534v1	99.37	0.48	2.99575e+06	Bacteria;Bacteroidota;Rhodothermia;Rhodothermales;Bin80;Bin80;Bin80 sp009838195
Australia.Great.Barrier.Reef.Sponge.Microbiome.PRJNA555144.Engelberts2020_GCA_009845395.1_ASM984539v1	95.82	0.85	4.43954e+06	Bacteria;Acidobacteriota;Vicinamibacteria;Vicinamibacterales;UBA8438;VXRJ01;VXRJ01 sp009838525
Australia.Great.Barrier.Reef.Sponge.Microbiome.PRJNA555144.Engelberts2020_GCA_009845425.1_ASM984542v1	96.76	0.0	4.44994e+06	Bacteria;Acidobacteriota;Thermoanaerobaculia;UBA5704;QQVD01;WTGL01;WTGL01 sp009845425
Australia.Great.Barrier.Reef.Sponge.Microbiome.PRJNA555144.Engelberts2020_GCA_009845505.1_ASM984550v1	86.16	3.64	5.54363e+06	Bacteria;Poribacteria;WGA-4E;WGA-4E;WGA-3G;VXZL01;VXZL01 sp009845505
Australia.Great.Barrier.Reef.Sponge.Microbiome.PRJNA555144.Engelberts2020_GCA_009845545.1_ASM984554v1	93.79	2.16	5.93624e+06	Bacteria;Poribacteria;WGA-4E;WGA-4E;WGA-3G;WGA-3G;WGA-3G sp009845545
Australia.Great.Barrier.Reef.Sponge.Microbiome.PRJNA555144.Engelberts2020_GCA_009845585.1_ASM984558v1	95.08	2.39	4.68483e+06	Bacteria;Pseudomonadota;Alphaproteobacteria;Bin65;Bin65;Bin65;Bin65 sp011523655
Australia.Great.Barrier.Reef.Sponge.Microbiome.PRJNA555144.Engelberts2020_GCA_009845705.1_ASM984570v1	92.5	2.27	3.00133e+06	Bacteria;Chloroflexota;Dehalococcoidia;UBA2963;UBA2963;Bin16;Bin16 sp009838965
Australia.Great.Barrier.Reef.Sponge.Microbiome.PRJNA555144.Engelberts2020_GCA_009845745.1_ASM984574v1	89.43	0.92	2.52321e+06	Bacteria;Pseudomonadota;Alphaproteobacteria;Rhodobacterales;Rhodobacteraceae;MPNP01;MPNP01 sp009842205
Australia.Great.Barrier.Reef.Sponge.Microbiome.PRJNA555144.Engelberts2020_GCA_009845755.1_ASM984575v1	89.45	2.45	3.53223e+06	Bacteria;Gemmatimonadota;Gemmatimonadetes;Longimicrobiales;UBA6960;BD2-11;BD2-11 sp009840525
Australia.Great.Barrier.Reef.Sponge.Microbiome.PRJNA555144.Engelberts2020_GCA_009845765.1_ASM984576v1	96.45	2.69	3.93045e+06	Bacteria;JAAXHH01;JAAXHH01;JAAXHH01;JAAXHH01;JAAXHH01;JAAXHH01 sp009838645
Australia.Great.Barrier.Reef.Sponge.Microbiome.PRJNA555144.Engelberts2020_GCA_009845805.1_ASM984580v1	97.88	1.5	5.89537e+06	Bacteria;Acidobacteriota;Terriglobia;Bryobacterales;UBA6623;VXMF01;VXMF01 sp009838515
Australia.Great.Barrier.Reef.Sponge.Microbiome.PRJNA555144.Engelberts2020_GCA_009845825.1_ASM984582v1	86.48	0.52	2.23253e+06	Bacteria;Cyanobacteriota;Cyanobacteriia;PCC-6307;Cyanobiaceae;Synechococcus_B;Synechococcus_B sp009836025
Australia.Great.Barrier.Reef.Sponge.Microbiome.PRJNA555144.Engelberts2020_GCA_009845835.1_ASM984583v1	95.67	0.22	2.65866e+06	Bacteria;Pseudomonadota;Gammaproteobacteria;Pseudomonadales_A;HTCC2089_A;Bin55;Bin55 sp009845835
Australia.Great.Barrier.Reef.Sponge.Microbiome.PRJNA555144.Engelberts2020_GCA_009845855.1_ASM984585v1	94.71	0.26	3.86151e+06	Bacteria;Gemmatimonadota;Gemmatimonadetes;KS3-K002;JABDQB01;JAAXHJ01;JAAXHJ01 sp009838765
Australia.Great.Barrier.Reef.Sponge.Microbiome.PRJNA555144.Engelberts2020_GCA_009845885.1_ASM984588v1	94.67	1.46	2.96335e+06	Bacteria;Chloroflexota;Dehalococcoidia;Bin125;Bin125;Bin125;Bin125 sp009838735
Australia.Great.Barrier.Reef.Sponge.Microbiome.PRJNA555144.Engelberts2020_GCA_009845905.1_ASM984590v1	94.93	1.14	2.95082e+06	Bacteria;Pseudomonadota;Gammaproteobacteria;RKRP01;RKRP01;RKRP01;RKRP01 sp009845905
Australia.Great.Barrier.Reef.Sponge.Microbiome.PRJNA555144.Engelberts2020_GCA_009845945.1_ASM984594v1	92.75	0.54	2.53832e+06	Bacteria;Actinomycetota;Acidimicrobiia;UBA5794;ZC4RG35;Bin76;Bin76 sp009837815
Australia.Great.Barrier.Reef.Sponge.Microbiome.PRJNA555144.Engelberts2020_GCA_009845955.1_ASM984595v1	97.1	0.05	1.62261e+06	Bacteria;Desulfobacterota_D;UBA1144;RKRQ01;RKRQ01;RKRQ01;RKRQ01 sp009840385
Australia.Great.Barrier.Reef.Sponge.Microbiome.PRJNA555144.Engelberts2020_GCA_009845985.1_ASM984598v1	95.29	0.15	3.35208e+06	Bacteria;Pseudomonadota;Gammaproteobacteria;Pseudomonadales;Pseudohongiellaceae;UBA9145;UBA9145 sp009844085
Australia.Great.Barrier.Reef.Sponge.Microbiome.PRJNA555144.Engelberts2020_GCA_009845995.1_ASM984599v1	94.04	0.24	3.47042e+06	Bacteria;Actinomycetota;Acidimicrobiia;Acidimicrobiales;UBA11606;VXYK01;VXYK01 sp009845995
Australia.Great.Barrier.Reef.Sponge.Microbiome.PRJNA555144.Engelberts2020_GCA_009846005.1_ASM984600v1	96.97	2.93	5.11494e+06	Bacteria;Pseudomonadota;Gammaproteobacteria;Pseudomonadales;HTCC2089;VXYL01;VXYL01 sp009846005
Australia.Great.Barrier.Reef.Sponge.Microbiome.PRJNA555144.Engelberts2020_GCA_009846045.1_ASM984604v1	96.86	2.72	5.68744e+06	Bacteria;Latescibacterota;UBA2968;UBA2968;UBA2968;VXRD01;VXRD01 sp009838845
Australia.Great.Barrier.Reef.Sponge.Microbiome.PRJNA555144.Engelberts2020_GCA_009846085.1_ASM984608v1	94.2	2.38	2.67344e+06	Bacteria;Chloroflexota;Dehalococcoidia;UBA1151;Bin127;Bin127;Bin127 sp009838175
Australia.Great.Barrier.Reef.Sponge.Microbiome.PRJNA555144.Engelberts2020_GCA_009846095.1_ASM984609v1	90.75	0.09	2.25869e+06	Bacteria;Cyanobacteriota;Cyanobacteriia;PCC-6307;Cyanobiaceae;Synechococcus_B;Synechococcus_B sp009836025
Australia.Great.Barrier.Reef.Sponge.Microbiome.PRJNA555144.Engelberts2020_GCA_009846115.1_ASM984611v1	85.4	0.04	2.19093e+06	Bacteria;Cyanobacteriota;Cyanobacteriia;PCC-6307;Cyanobiaceae;Synechococcus_B;Synechococcus_B sp009840445
Australia.Great.Barrier.Reef.Sponge.Microbiome.PRJNA555144.Engelberts2020_GCA_009846145.1_ASM984614v1	95.87	0.62	4.50327e+06	Bacteria;Pseudomonadota;Gammaproteobacteria;Pseudomonadales;HTCC2089;UBA2168;UBA2168 sp009843635
Australia.Great.Barrier.Reef.Sponge.Microbiome.PRJNA555144.Engelberts2020_GCA_009846155.1_ASM984615v1	91.94	0.61	3.88167e+06	Bacteria;Acidobacteriota;Vicinamibacteria;Bin61;Bin61;Bin61;Bin61 sp009840635
Australia.Great.Barrier.Reef.Sponge.Microbiome.PRJNA555144.Engelberts2020_GCA_009846175.1_ASM984617v1	94.45	1.38	3.52235e+06	Bacteria;Actinomycetota;Acidimicrobiia;Acidimicrobiales;TK06;WTFX01;WTFX01 sp009843525
Australia.Great.Barrier.Reef.Sponge.Microbiome.PRJNA555144.Engelberts2020_GCA_009846185.1_ASM984618v1	94.25	1.03	4.07526e+06	Bacteria;Gemmatimonadota;Gemmatimonadetes;Longimicrobiales;UBA6960;Bin94;Bin94 sp009840215
Australia.Great.Barrier.Reef.Sponge.Microbiome.PRJNA555144.Engelberts2020_GCA_009846265.1_ASM984626v1	98.79	0.32	3.03251e+06	Bacteria;Bacteroidota;Rhodothermia;Rhodothermales;Bin80;Bin80;Bin80 sp009838195
Australia.Great.Barrier.Reef.Sponge.Microbiome.PRJNA555144.Engelberts2020_GCA_009846305.1_ASM984630v1	89.77	3.25	3.80255e+06	Bacteria;JAAXHH01;JAAXHH01;JAAXHH01;JAAXHH01;JAAXHH01;JAAXHH01 sp009837395
Australia.Great.Barrier.Reef.Sponge.Microbiome.PRJNA555144.Engelberts2020_GCA_009846345.1_ASM984634v1	82.4	0.92	3.28062e+06	Bacteria;Pseudomonadota;Gammaproteobacteria;RKRP01;RKRP01;RKRP01;RKRP01 sp009838035
Australia.Great.Barrier.Reef.Sponge.Microbiome.PRJNA555144.Engelberts2020_GCA_009846385.1_ASM984638v1	85.45	0.93	3.51048e+06	Bacteria;Gemmatimonadota;Gemmatimonadetes;KS3-K002;JABDQB01;JAAXHJ01;JAAXHJ01 sp009841005
Australia.Great.Barrier.Reef.Sponge.Microbiome.PRJNA555144.Engelberts2020_GCA_009846415.1_ASM984641v1	92.71	2.44	6.32344e+06	Bacteria;Poribacteria;WGA-4E;WGA-4E;WGA-3G;WGA-3G;WGA-3G sp009843785
Australia.Great.Barrier.Reef.Sponge.Microbiome.PRJNA555144.Engelberts2020_GCA_009846445.1_ASM984644v1	97.85	0.11	3.49978e+06	Bacteria;Pseudomonadota;Gammaproteobacteria;Pseudomonadales;Pseudohongiellaceae;UBA9145;UBA9145 sp009844085
Australia.Great.Barrier.Reef.Sponge.Microbiome.PRJNA555144.Engelberts2020_GCA_009846455.1_ASM984645v1	87.4	0.07	1.83442e+06	Archaea;Thermoproteota;Nitrososphaeria;Nitrososphaerales;Nitrosopumilaceae;VYCS01;VYCS01 sp009843815
Australia.Great.Barrier.Reef.Sponge.Microbiome.PRJNA555144.Engelberts2020_GCA_009861545.1_ASM986154v1	99.81	2.72	6.36596e+06	Bacteria;Acidobacteriota;Vicinamibacteria;Vicinamibacterales;UBA8438;WTFV01;WTFV01 sp009861545
Baltic.Sea.Gijon2023.PRJNA891615_GCA_032122515.1	90.33	1.68	2.95624e+06	Bacteria;Actinomycetota;Thermoleophilia;Solirubrobacterales;70-9
Baltic.Sea.Gijon2023.PRJNA891615_GCA_032122575.1	94.66	4.96	2.96297e+06	Bacteria;Desulfobacterota_E;Deferrimicrobia;Deferrimicrobiales;Deferrimicrobiaceae;CSP1-8
Baltic.Sea.Gijon2023.PRJNA891615_GCA_032122595.1	90.07	3.59	2.26977e+06	Bacteria;Desulfobacterota_E;Deferrimicrobia;Deferrimicrobiales;Deferrimicrobiaceae;Deferrimicrobium
Baltic.Sea.Gijon2023.PRJNA891615_GCA_032122615.1	95.21	2.22	3.4533e+06	Bacteria;Pseudomonadota;Gammaproteobacteria;GCA-2729495;GCA-2729495;SHZI01
Baltic.Sea.Gijon2023.PRJNA891615_GCA_032122625.1	93.83	1.62	2.92666e+06	Bacteria;Actinomycetota;Thermoleophilia;Solirubrobacterales;70-9
Baltic.Sea.Gijon2023.PRJNA891615_GCA_032122735.1	82.93	4.59	4.23865e+06	Bacteria;Pseudomonadota;Gammaproteobacteria;Pseudomonadales;HTCC2089;SZUA-521
Baltic.Sea.Gijon2023.PRJNA891615_GCA_032122755.1	99.88	0.84	3.35129e+06	Bacteria;Pseudomonadota;Gammaproteobacteria;Woeseiales;Woeseiaceae;UBA1847;UBA1847 sp022866645
Baltic.Sea.Gijon2023.PRJNA891615_GCA_032122795.1	92.86	4.2	4.30353e+06	Bacteria;Pseudomonadota;Gammaproteobacteria;Burkholderiales;Casimicrobiaceae;VBCG01
Baltic.Sea.Gijon2023.PRJNA891615_GCA_032122815.1	89.05	0.9	3.04246e+06	Bacteria;Gemmatimonadota;Gemmatimonadetes;Gemmatimonadales;GWC2-71-9;SPDF01;SPDF01 sp004525055
Baltic.Sea.Gijon2023.PRJNA891615_GCA_032122835.1	86.03	1.24	2.43389e+06	Bacteria;Desulfobacterota_D;UBA1144;UBA2774;UBA2774;CR02bin9;CR02bin9 sp004525335
Baltic.Sea.Gijon2023.PRJNA891615_GCA_032122915.1	96.72	1.36	3.37262e+06	Bacteria;Pseudomonadota;Gammaproteobacteria;GCA-2729495;GCA-2729495;SHZI01
Baltic.Sea.Gijon2023.PRJNA891615_GCA_032122935.1	94.28	1.77	2.89819e+06	Bacteria;Actinomycetota;Thermoleophilia;Solirubrobacterales;70-9
Baltic.Sea.Gijon2023.PRJNA891615_GCA_032122965.1	81.86	4.94	3.08742e+06	Bacteria;Nitrospirota;Nitrospiria;Nitrospirales;UBA8639;UBA8639
Baltic.Sea.Gijon2023.PRJNA891615_GCA_032123015.1	96.3	0.87	4.09336e+06	Bacteria;Acidobacteriota;Polarisedimenticolia;Polarisedimenticolales;Polarisedimenticolaceae
Baltic.Sea.Gijon2023.PRJNA891615_GCA_032123095.1	100.0	1.58	3.32901e+06	Bacteria;Pseudomonadota;Gammaproteobacteria;GCA-2729495;GCA-2729495;SHZI01
Baltic.Sea.Gijon2023.PRJNA891615_GCA_032123135.1	96.45	1.86	2.7908e+06	Bacteria;Desulfobacterota_E;Deferrimicrobia;Deferrimicrobiales;Deferrimicrobiaceae;CSP1-8
Baltic.Sea.Gijon2023.PRJNA891615_GCA_032123175.1	87.31	3.95	2.86763e+06	Bacteria;Actinomycetota;Thermoleophilia;Solirubrobacterales;70-9
Baltic.Sea.Gijon2023.PRJNA891615_GCA_032123235.1	100.0	1.73	3.60448e+06	Bacteria;Pseudomonadota;Gammaproteobacteria;Burkholderiales;SG8-39;SG8-39
Baltic.Sea.Gijon2023.PRJNA891615_GCA_032123255.1	94.69	2.26	4.20677e+06	Bacteria;Acidobacteriota;Polarisedimenticolia;Polarisedimenticolales;Polarisedimenticolaceae
Baltic.Sea.Gijon2023.PRJNA891615_GCA_032123295.1	89.79	3.87	3.91268e+06	Bacteria;Pseudomonadota;Gammaproteobacteria;GCA-2729495;GCA-2729495;SHZI01
Baltic.Sea.Gijon2023.PRJNA891615_GCA_032123335.1	87.0	0.16	1.19265e+06	Archaea;Micrarchaeota;Micrarchaeia;Anstonellales;Bilamarchaeaceae;CAIKOA01
Baltic.Sea.Gijon2023.PRJNA891615_GCA_032123355.1	94.45	0.93	3.54773e+06	Bacteria;Verrucomicrobiota;Kiritimatiellia;SPBP01;SPBP01;SPBP01;SPBP01 sp004525935
Baltic.Sea.Gijon2023.PRJNA891615_GCA_032123395.1	90.46	4.52	2.87782e+06	Bacteria;Desulfobacterota;Desulfobacteria;Desulfobacterales;UBA11574;JAAXQD01
Baltic.Sea.Gijon2023.PRJNA891615_GCA_032123415.1	81.65	4.13	3.52656e+06	Bacteria;Verrucomicrobiota;Kiritimatiellia;UBA8416;JADHWI01
Baltic.Sea.Gijon2023.PRJNA891615_GCA_032123435.1	91.83	4.23	2.80337e+06	Bacteria;Verrucomicrobiota;Kiritimatiellia;UBA8416;JAFGTH01
Baltic.Sea.Gijon2023.PRJNA891615_GCA_032123455.1	92.58	1.39	3.77085e+06	Bacteria;Verrucomicrobiota;Kiritimatiellia;SPBP01;SPBP01;SPBP01;SPBP01 sp004525935
Baltic.Sea.Gijon2023.PRJNA891615_GCA_032123475.1	80.87	3.09	2.38863e+06	Bacteria;Verrucomicrobiota;Kiritimatiellia;UBA8416;JAFGTH01
Baltic.Sea.Gijon2023.PRJNA891615_GCA_032123495.1	86.84	2.23	3.76218e+06	Bacteria;Zixibacteria;MSB-5A5;GN15;PGXB01;JAAERC01
Baltic.Sea.Gijon2023.PRJNA891615_GCA_032123515.1	89.4	2.4	4.02228e+06	Bacteria;Pseudomonadota;Gammaproteobacteria;GCA-2729495;GCA-2729495;SHZI01
Baltic.Sea.Gijon2023.PRJNA891615_GCA_032123535.1	83.01	3.29	3.45237e+06	Bacteria;Pseudomonadota;Gammaproteobacteria;Burkholderiales;SG8-39;SG8-39
Baltic.Sea.Gijon2023.PRJNA891615_GCA_032123555.1	85.42	2.73	3.25594e+06	Bacteria;Nitrospirota;Nitrospiria;Nitrospirales;Nitrospiraceae;Palsa-1315
Baltic.Sea.Gijon2023.PRJNA891615_GCA_032123575.1	97.63	2.86	3.26618e+06	Bacteria;Pseudomonadota;Gammaproteobacteria;Woeseiales;Woeseiaceae;UBA1847;UBA1847 sp022866645
Baltic.Sea.Gijon2023.PRJNA891615_GCA_032123595.1	97.36	1.04	3.81427e+06	Bacteria;Desulfobacterota;Syntrophobacteria;BM002;BM002;BM002
Baltic.Sea.Gijon2023.PRJNA891615_GCA_032123635.1	80.96	4.07	3.37994e+06	Bacteria;Acidobacteriota;Polarisedimenticolia;Polarisedimenticolales;Polarisedimenticolaceae
Baltic.Sea.Gijon2023.PRJNA891615_GCA_032123655.1	96.08	2.81	3.87469e+06	Bacteria;Pseudomonadota;Gammaproteobacteria;Burkholderiales;Casimicrobiaceae;VBCG01
Baltic.Sea.Gijon2023.PRJNA891615_GCA_032123675.1	91.33	3.32	3.2047e+06	Bacteria;Actinomycetota;Actinomycetia;Nanopelagicales;CAIYMF01
Baltic.Sea.Gijon2023.PRJNA891615_GCA_032123695.1	88.64	1.53	2.97386e+06	Bacteria;Actinomycetota;Thermoleophilia;Solirubrobacterales;70-9
Baltic.Sea.Gijon2023.PRJNA891615_GCA_032123735.1	90.05	0.81	3.43123e+06	Bacteria;Desulfobacterota;Syntrophobacteria;BM002;BM002;BM002
Baltic.Sea.Gijon2023.PRJNA891615_GCA_032123755.1	96.34	2.42	2.92226e+06	Bacteria;Nitrospirota;Nitrospiria;Nitrospirales;Nitrospiraceae;Palsa-1315
Baltic.Sea.Gijon2023.PRJNA891615_GCA_032123775.1	89.79	4.13	3.39433e+06	Bacteria;Actinomycetota;Actinomycetia;Nanopelagicales;CAIYMF01
Baltic.Sea.Gijon2023.PRJNA891615_GCA_032123795.1	91.28	1.07	3.51281e+06	Bacteria;Desulfobacterota;Syntrophobacteria;BM002;BM002;BM002
Baltic.Sea.Gijon2023.PRJNA891615_GCA_032123815.1	91.73	1.18	3.34632e+06	Bacteria;Actinomycetota;Actinomycetia;Mycobacteriales;Mycobacteriaceae;Mycobacterium;Mycobacterium sp018401645
Baltic.Sea.Gijon2023.PRJNA891615_GCA_032123835.1	88.55	0.38	3.335e+06	Bacteria;Desulfobacterota;Syntrophobacteria;BM002;BM002;BM002
Baltic.Sea.Gijon2023.PRJNA891615_GCA_032123855.1	94.22	1.68	3.56445e+06	Bacteria;Verrucomicrobiota;Kiritimatiellia;SPBP01;SPBP01;SPBP01;SPBP01 sp004525935
Baltic.Sea.Gijon2023.PRJNA891615_GCA_032123875.1	95.25	0.68	3.66021e+06	Bacteria;Verrucomicrobiota;Kiritimatiellia;SPBP01;SPBP01;SPBP01;SPBP01 sp004525935
Baltic.Sea.Gijon2023.PRJNA891615_GCA_032123915.1	99.23	1.17	3.82814e+06	Bacteria;Pseudomonadota;Gammaproteobacteria;Burkholderiales;Casimicrobiaceae;VBCG01
Baltic.Sea.Gijon2023.PRJNA891615_GCA_032123935.1	90.92	3.0	2.93016e+06	Bacteria;Desulfobacterota;Desulfobacteria;Desulfobacterales;UBA11574;JAAXQD01
Baltic.Sea.Gijon2023.PRJNA891615_GCA_032123955.1	100.0	1.71	3.89333e+06	Bacteria;Acidobacteriota;Polarisedimenticolia;Polarisedimenticolales;Polarisedimenticolaceae
Baltic.Sea.Gijon2023.PRJNA891615_GCA_032124015.1	97.05	2.24	4.09276e+06	Bacteria;Acidobacteriota;Polarisedimenticolia;Polarisedimenticolales;Polarisedimenticolaceae
Baltic.Sea.Gijon2023.PRJNA891615_GCA_032124055.1	84.89	4.22	3.56486e+06	Bacteria;Nitrospirota;Nitrospiria;Nitrospirales;Nitrospiraceae;Nitrospira_F
Baltic.Sea.Gijon2023.PRJNA891615_GCA_032124075.1	92.49	3.03	2.84896e+06	Bacteria;Actinomycetota;Thermoleophilia;Solirubrobacterales;70-9
Baltic.Sea.Gijon2023.PRJNA891615_GCA_032124095.1	85.39	1.59	4.84865e+06	Bacteria;Chloroflexota;Anaerolineae;Anaerolineales;UBA4823;DSOS01
Baltic.Sea.Gijon2023.PRJNA891615_GCA_032124115.1	95.13	2.82	3.70147e+06	Bacteria;Actinomycetota;Actinomycetia;Nanopelagicales;CAIYMF01
Baltic.Sea.Gijon2023.PRJNA891615_GCA_032124135.1	87.93	0.96	3.61972e+06	Bacteria;Desulfobacterota;Syntrophobacteria;BM002;BM002;BM002;BM002 sp002899795
Baltic.Sea.Gijon2023.PRJNA891615_GCA_032124155.1	94.38	2.06	2.89415e+06	Bacteria;Desulfobacterota;Desulfobacteria;Desulfobacterales;UBA11574;JAAXQD01
Baltic.Sea.Gijon2023.PRJNA891615_GCA_032124175.1	99.7	0.84	3.36615e+06	Bacteria;Pseudomonadota;Alphaproteobacteria;Rhodobacterales;Rhodobacteraceae;Yoonia;Yoonia sp017854565
Baltic.Sea.Gijon2023.PRJNA891615_GCA_032124195.1	96.41	1.59	2.69543e+06	Bacteria;Desulfobacterota_E;Deferrimicrobia;Deferrimicrobiales;Deferrimicrobiaceae;CSP1-8
Baltic.Sea.Gijon2023.PRJNA891615_GCA_032124215.1	89.53	0.19	2.82573e+06	Bacteria;Verrucomicrobiota;Kiritimatiellia;SPBP01;SPBP01;SPBP01;SPBP01 sp004525935
Baltic.Sea.Gijon2023.PRJNA891615_GCA_032124255.1	94.06	0.05	3.45691e+06	Bacteria;Pseudomonadota;Alphaproteobacteria;Rhodobacterales;Rhodobacteraceae;Yoonia;Yoonia sp017854565
Baltic.Sea.Gijon2023.PRJNA891615_GCA_032124275.1	95.47	0.24	4.17697e+06	Bacteria;Acidobacteriota;Polarisedimenticolia;Polarisedimenticolales;Polarisedimenticolaceae
Baltic.Sea.Gijon2023.PRJNA891615_GCA_032124315.1	80.32	1.6	3.03623e+06	Bacteria;Actinomycetota;Thermoleophilia;Solirubrobacterales;70-9
Baltic.Sea.Gijon2023.PRJNA891615_GCA_032124355.1	91.16	1.03	2.86472e+06	Bacteria;Actinomycetota;Thermoleophilia;Solirubrobacterales;70-9
Baltic.Sea.Gijon2023.PRJNA891615_GCA_032124375.1	81.87	3.85	2.91209e+06	Bacteria;Pseudomonadota;Gammaproteobacteria;UBA9214;UBA9214;UBA9214
Baltic.Sea.Gijon2023.PRJNA891615_GCA_032124395.1	94.11	1.49	4.20076e+06	Bacteria;Acidobacteriota;Polarisedimenticolia;Polarisedimenticolales;Polarisedimenticolaceae
Baltic.Sea.Gijon2023.PRJNA891615_GCA_032124405.1	89.69	4.33	3.78266e+06	Bacteria;Pseudomonadota;Gammaproteobacteria;GCA-2729495;GCA-2729495;SHZI01
Baltic.Sea.Gijon2023.PRJNA891615_GCA_032124435.1	82.37	1.13	2.78338e+06	Bacteria;Actinomycetota;Thermoleophilia;Solirubrobacterales;70-9
Baltic.Sea.Gijon2023.PRJNA891615_GCA_032124455.1	99.49	3.9	3.25739e+06	Bacteria;Pseudomonadota;Gammaproteobacteria;Woeseiales;Woeseiaceae;UBA1847;UBA1847 sp022866645
Baltic.Sea.Gijon2023.PRJNA891615_GCA_032124475.1	87.11	2.34	3.96942e+06	Bacteria;Acidobacteriota;Polarisedimenticolia;Polarisedimenticolales;Polarisedimenticolaceae
Baltic.Sea.Gijon2023.PRJNA891615_GCA_032124495.1	92.22	2.75	3.31447e+06	Bacteria;Desulfobacterota;Desulfobacteria;Desulfobacterales;UBA11574;JAAXQD01
Baltic.Sea.Gijon2023.PRJNA891615_GCA_032124535.1	95.64	4.46	3.34781e+06	Bacteria;Pseudomonadota;Gammaproteobacteria;GCA-2729495;GCA-2729495;SHZI01
Baltic.Sea.Gijon2023.PRJNA891615_GCA_032124555.1	97.68	2.5	4.02803e+06	Bacteria;Acidobacteriota;Polarisedimenticolia;Polarisedimenticolales;Polarisedimenticolaceae
Baltic.Sea.Gijon2023.PRJNA891615_GCA_032124575.1	89.49	0.55	3.97078e+06	Bacteria;Acidobacteriota;Polarisedimenticolia;Polarisedimenticolales;Polarisedimenticolaceae
Baltic.Sea.Gijon2023.PRJNA891615_GCA_032124615.1	84.21	0.51	3.11739e+06	Bacteria;Desulfobacterota;Syntrophobacteria;BM002;BM002;BM002;BM002 sp002899795
Baltic.Sea.Gijon2023.PRJNA891615_GCA_032124635.1	89.03	0.17	2.87563e+06	Bacteria;Actinomycetota;Thermoleophilia;Solirubrobacterales;70-9
Baltic.Sea.Gijon2023.PRJNA891615_GCA_032124655.1	94.27	3.21	3.83081e+06	Bacteria;Acidobacteriota;Polarisedimenticolia;Polarisedimenticolales;Polarisedimenticolaceae
Baltic.Sea.Gijon2023.PRJNA891615_GCA_032124675.1	92.18	3.62	5.25838e+06	Bacteria;Chloroflexota;Anaerolineae;Anaerolineales;UBA4823;DSOS01
Baltic.Sea.Gijon2023.PRJNA891615_GCA_032124695.1	84.68	1.98	4.66624e+06	Bacteria;Acidobacteriota;Vicinamibacteria;Fen-336;JAGNNV01;JAGNNV01
Baltic.Sea.Gijon2023.PRJNA891615_GCA_032124815.1	88.5	3.77	2.62785e+06	Bacteria;Nitrospirota;Nitrospiria;Nitrospirales;Nitrospiraceae;Palsa-1315
Baltic.Sea.Gijon2023.PRJNA891615_GCA_032124835.1	80.31	0.3	5.54001e+06	Bacteria;Acidobacteriota;Thermoanaerobaculia;UBA5704;QQVD01
Baltic.Sea.Gijon2023.PRJNA891615_GCA_032124855.1	85.15	3.39	4.47585e+06	Bacteria;Pseudomonadota;Gammaproteobacteria;Pseudomonadales;HTCC2089;SZUA-521
Baltic.Sea.Gijon2023.PRJNA891615_GCA_032124895.1	85.9	2.69	5.52337e+06	Bacteria;Planctomycetota;UBA8108;UBA1146;UBA1146
Baltic.Sea.Gijon2023.PRJNA891615_GCA_032124975.1	99.27	3.93	2.97861e+06	Bacteria;Pseudomonadota;Gammaproteobacteria;Burkholderiales;SG8-41;Ga0077527
Baltic.Sea.Gijon2023.PRJNA891615_GCA_032125035.1	94.13	2.01	4.1707e+06	Bacteria;Acidobacteriota;Polarisedimenticolia;Polarisedimenticolales;Polarisedimenticolaceae
Baltic.Sea.Gijon2023.PRJNA891615_GCA_032125055.1	91.59	1.14	4.12366e+06	Bacteria;Myxococcota_A;UBA9160;UBA9160;SMWR01
Baltic.Sea.Gijon2023.PRJNA891615_GCA_032125095.1	94.75	0.86	3.54694e+06	Bacteria;Pseudomonadota;Gammaproteobacteria;GCA-2729495;GCA-2729495;SHZI01
Baltic.Sea.Gijon2023.PRJNA891615_GCA_032125175.1	83.79	4.19	2.3938e+06	Bacteria;Desulfobacterota_E;Deferrimicrobia;Deferrimicrobiales;Deferrimicrobiaceae;CSP1-8
Baltic.Sea.Gijon2023.PRJNA891615_GCA_032125195.1	94.88	1.05	2.29673e+06	Bacteria;Desulfobacterota_E;Deferrimicrobia;Deferrimicrobiales;Deferrimicrobiaceae;Deferrimicrobium
Baltic.Sea.Gijon2023.PRJNA891615_GCA_032125215.1	96.95	1.49	3.42238e+06	Bacteria;Pseudomonadota;Gammaproteobacteria;GCA-2729495;GCA-2729495;SHZI01
Baltic.Sea.Gijon2023.PRJNA891615_GCA_032125295.1	90.68	0.88	2.38716e+06	Bacteria;Desulfobacterota_E;Deferrimicrobia;Deferrimicrobiales;Deferrimicrobiaceae;Deferrimicrobium
Baltic.Sea.Gijon2023.PRJNA891615_GCA_032125315.1	87.06	2.48	5.69118e+06	Bacteria;Myxococcota_A;UBA9160;UBA9160;SMWR01
Baltic.Sea.Gijon2023.PRJNA891615_GCA_032125355.1	97.27	4.8	3.66002e+06	Bacteria;Pseudomonadota;Gammaproteobacteria;Burkholderiales;SG8-39;SG8-39
Baltic.Sea.Gijon2023.PRJNA891615_GCA_032125385.1	92.82	3.62	3.47025e+06	Bacteria;Pseudomonadota;Gammaproteobacteria;Burkholderiales;SG8-41;SG8-41
Baltic.Sea.Gijon2023.PRJNA891615_GCA_032125435.1	82.77	1.83	2.98196e+06	Bacteria;Actinomycetota;Thermoleophilia;Solirubrobacterales;70-9
Baltic.Sea.Gijon2023.PRJNA891615_GCA_032125475.1	93.84	2.71	3.55161e+06	Bacteria;Pseudomonadota;Gammaproteobacteria;Woeseiales;Woeseiaceae;UBA1847;UBA1847 sp022866645
Baltic.Sea.Gijon2023.PRJNA891615_GCA_032125485.1	95.98	1.76	3.62171e+06	Bacteria;Pseudomonadota;Gammaproteobacteria;GCA-2729495;GCA-2729495;SHZI01
Baltic.Sea.Gijon2023.PRJNA891615_GCA_032125675.1	85.9	3.95	2.91319e+06	Bacteria;Desulfobacterota;Desulfobacteria;Desulfobacterales;UBA11574;JAAXQD01
Baltic.Sea.Gijon2023.PRJNA891615_GCA_032125695.1	99.72	1.0	3.21139e+06	Bacteria;Pseudomonadota;Gammaproteobacteria;Woeseiales;Woeseiaceae;UBA1847;UBA1847 sp022866645
Baltic.Sea.Gijon2023.PRJNA891615_GCA_032125735.1	91.68	1.55	4.66194e+06	Bacteria;Bacteroidota;Bacteroidia;Bacteroidales;Marinifilaceae;Labilibaculum
Baltic.Sea.Gijon2023.PRJNA891615_GCA_032125755.1	93.46	1.0	3.43722e+06	Bacteria;Pseudomonadota;Gammaproteobacteria;GCA-2729495;GCA-2729495;SHZI01
Baltic.Sea.Gijon2023.PRJNA891615_GCA_032125835.1	88.84	0.87	2.34468e+06	Bacteria;Desulfobacterota_E;Deferrimicrobia;Deferrimicrobiales;Deferrimicrobiaceae;Deferrimicrobium
Baltic.Sea.Gijon2023.PRJNA891615_GCA_032125915.1	82.36	0.18	1.59369e+06	Archaea;Thermoproteota;Nitrososphaeria;Nitrososphaerales;Nitrosopumilaceae;JACEMX01
Baltic.Sea.Gijon2023.PRJNA891615_GCA_032125955.1	81.92	0.97	2.53156e+06	Bacteria;Desulfobacterota_E;Deferrimicrobia;Deferrimicrobiales;Deferrimicrobiaceae;CSP1-8
Baltic.Sea.Gijon2023.PRJNA891615_GCA_032125995.1	91.46	3.77	3.75913e+06	Bacteria;Pseudomonadota;Gammaproteobacteria;Burkholderiales;SG8-39;SG8-39
Baltic.Sea.Gijon2023.PRJNA891615_GCA_032126035.1	84.24	0.63	2.60389e+06	Bacteria;Actinomycetota;Thermoleophilia;Solirubrobacterales;70-9
Baltic.Sea.Gijon2023.PRJNA891615_GCA_032126055.1	95.29	2.32	2.2403e+06	Bacteria;Desulfobacterota_E;Deferrimicrobia;Deferrimicrobiales;Deferrimicrobiaceae;Deferrimicrobium
Baltic.Sea.Gijon2023.PRJNA891615_GCA_032126135.1	97.28	1.67	3.46071e+06	Bacteria;Pseudomonadota;Gammaproteobacteria;GCA-2729495;GCA-2729495;SHZI01
Baltic.Sea.Gijon2023.PRJNA891615_GCA_032126165.1	80.84	4.34	3.63171e+06	Bacteria;Pseudomonadota;Gammaproteobacteria;Burkholderiales;SG8-39;SG8-39
Baltic.Sea.Gijon2023.PRJNA891615_GCA_032126195.1	97.07	2.5	3.48848e+06	Bacteria;Pseudomonadota;Gammaproteobacteria;GCA-2729495;GCA-2729495;SHZI01
Baltic.Sea.Gijon2023.PRJNA891615_GCA_032126215.1	84.33	2.47	2.99803e+06	Bacteria;Actinomycetota;Thermoleophilia;Solirubrobacterales;70-9
Baltic.Sea.Gijon2023.PRJNA891615_GCA_032126275.1	93.96	3.45	3.60391e+06	Bacteria;Pseudomonadota;Gammaproteobacteria;Woeseiales;Woeseiaceae;UBA1847;UBA1847 sp022866645
Baltic.Sea.Gijon2023.PRJNA891615_GCA_032126335.1	92.86	1.84	2.33665e+06	Bacteria;Desulfobacterota_E;Deferrimicrobia;Deferrimicrobiales;Deferrimicrobiaceae;Deferrimicrobium
Baltic.Sea.Gijon2023.PRJNA891615_GCA_032126375.1	91.95	0.78	3.30787e+06	Bacteria;Verrucomicrobiota;Kiritimatiellia;SPBP01;SPBP01;SPBP01;SPBP01 sp004525935
Baltic.Sea.Gijon2023.PRJNA891615_GCA_032126415.1	94.65	2.7	3.59319e+06	Bacteria;Pseudomonadota;Gammaproteobacteria;GCA-2729495;GCA-2729495;SHZI01
Baltic.Sea.Gijon2023.PRJNA891615_GCA_032126435.1	95.08	1.92	2.87843e+06	Bacteria;Desulfobacterota;Desulfobacteria;Desulfobacterales;UBA11574;JAAXQD01
Baltic.Sea.Gijon2023.PRJNA891615_GCA_032126455.1	87.0	3.5	2.99416e+06	Bacteria;Desulfobacterota;Desulfobacteria;C00003060;C00003060;JAFDFO01
Baltic.Sea.Gijon2023.PRJNA891615_GCA_032126475.1	91.53	2.24	3.36506e+06	Bacteria;Pseudomonadota;Gammaproteobacteria;GCA-2729495;GCA-2729495;SHZI01
Baltic.Sea.Gijon2023.PRJNA891615_GCA_032126515.1	96.37	2.19	4.06507e+06	Bacteria;Acidobacteriota;Polarisedimenticolia;Polarisedimenticolales;Polarisedimenticolaceae
Baltic.Sea.Gijon2023.PRJNA891615_GCA_032126535.1	98.96	0.89	3.92444e+06	Bacteria;Acidobacteriota;Polarisedimenticolia;Polarisedimenticolales;Polarisedimenticolaceae
Baltic.Sea.Gijon2023.PRJNA891615_GCA_032126555.1	91.66	0.83	3.93407e+06	Bacteria;Acidobacteriota;Polarisedimenticolia;Polarisedimenticolales;Polarisedimenticolaceae
Baltic.Sea.Gijon2023.PRJNA891615_GCA_032126575.1	91.24	0.34	3.50232e+06	Bacteria;Desulfobacterota;Syntrophobacteria;BM002;BM002;BM002
Baltic.Sea.Gijon2023.PRJNA891615_GCA_032126615.1	94.6	2.5	2.92075e+06	Bacteria;Desulfobacterota;Desulfobacteria;Desulfobacterales;UBA11574;JAAXQD01
Baltic.Sea.Gijon2023.PRJNA891615_GCA_032126635.1	93.84	1.27	2.76774e+06	Bacteria;Desulfobacterota;Desulfobacteria;Desulfobacterales;UBA11574;JAAXQD01
Baltic.Sea.Gijon2023.PRJNA891615_GCA_032126655.1	90.18	2.37	3.30304e+06	Bacteria;Desulfobacterota;Desulfobacteria;C00003060;C00003060;JAFDFO01
Baltic.Sea.Gijon2023.PRJNA891615_GCA_032126675.1	93.32	2.38	4.1883e+06	Bacteria;Acidobacteriota;Polarisedimenticolia;Polarisedimenticolales;Polarisedimenticolaceae
Baltic.Sea.Gijon2023.PRJNA891615_GCA_032126715.1	91.08	2.76	3.79273e+06	Bacteria;Pseudomonadota;Gammaproteobacteria;GCA-2729495;GCA-2729495;SHZI01
Baltic.Sea.Gijon2023.PRJNA891615_GCA_032126755.1	91.49	2.31	3.48739e+06	Bacteria;Pseudomonadota;Gammaproteobacteria;Woeseiales;Woeseiaceae;UBA1847;UBA1847 sp022866645
Baltic.Sea.Gijon2023.PRJNA891615_GCA_032126775.1	92.03	2.88	2.72843e+06	Bacteria;Desulfobacterota;Desulfobacteria;Desulfobacterales;UBA11574;JAAXQD01
Baltic.Sea.Gijon2023.PRJNA891615_GCA_032126795.1	95.95	2.0	4.07521e+06	Bacteria;Acidobacteriota;Polarisedimenticolia;Polarisedimenticolales;Polarisedimenticolaceae
Baltic.Sea.Gijon2023.PRJNA891615_GCA_032126835.1	98.51	3.94	3.27397e+06	Bacteria;Pseudomonadota;Gammaproteobacteria;Woeseiales;Woeseiaceae;UBA1847;UBA1847 sp022866645
Baltic.Sea.Gijon2023.PRJNA891615_GCA_032126895.1	86.97	0.45	3.9369e+06	Bacteria;Acidobacteriota;Polarisedimenticolia;Polarisedimenticolales;Polarisedimenticolaceae
Baltic.Sea.Gijon2023.PRJNA891615_GCA_032126915.1	83.9	1.33	3.34507e+06	Bacteria;Desulfobacterota;Syntrophobacteria;BM002;BM002;BM002;BM002 sp002899795
Baltic.Sea.Gijon2023.PRJNA891615_GCA_032126935.1	93.76	0.41	4.12914e+06	Bacteria;Pseudomonadota;Gammaproteobacteria;Burkholderiales;Casimicrobiaceae;VBCG01
Baltic.Sea.Gijon2023.PRJNA891615_GCA_032126955.1	97.89	3.0	3.3482e+06	Bacteria;Pseudomonadota;Gammaproteobacteria;GCA-2729495;GCA-2729495;SHZI01
Baltic.Sea.Gijon2023.PRJNA891615_GCA_032126975.1	98.94	3.53	2.34363e+06	Bacteria;Desulfobacterota;Desulfobulbia;Desulfobulbales;BM004;BM004;BM004 sp012974315
Baltic.Sea.Gijon2023.PRJNA891615_GCA_032126995.1	94.04	3.05	2.74774e+06	Bacteria;Desulfobacterota;Desulfobacteria;Desulfobacterales;UBA11574;JAAXQD01
Baltic.Sea.Gijon2023.PRJNA891615_GCA_032127015.1	88.75	0.15	3.06003e+06	Bacteria;Gemmatimonadota;Gemmatimonadetes;Gemmatimonadales;GWC2-71-9;SPDF01;SPDF01 sp004525055
Baltic.Sea.Gijon2023.PRJNA891615_GCA_032127035.1	93.01	3.7	3.21664e+06	Bacteria;Actinomycetota;Actinomycetia;JAHEKZ01;JAHEKZ01
Baltic.Sea.Gijon2023.PRJNA891615_GCA_032127055.1	90.3	1.22	2.95437e+06	Bacteria;Actinomycetota;Thermoleophilia;Solirubrobacterales;70-9
Baltic.Sea.Gijon2023.PRJNA891615_GCA_032127075.1	90.42	3.01	3.03497e+06	Bacteria;Actinomycetota;Actinomycetia;Nanopelagicales;GCA-2699445
Baltic.Sea.Gijon2023.PRJNA891615_GCA_032127095.1	96.23	1.51	2.82073e+06	Bacteria;Gemmatimonadota;Gemmatimonadetes;Gemmatimonadales;GWC2-71-9;SPDF01;SPDF01 sp004525055
Baltic.Sea.Gijon2023.PRJNA891615_GCA_032127115.1	91.03	3.5	2.92099e+06	Bacteria;Actinomycetota;Thermoleophilia;Solirubrobacterales;70-9
Baltic.Sea.Gijon2023.PRJNA891615_GCA_032127135.1	85.53	1.06	3.0363e+06	Bacteria;Chloroflexota;Limnocylindria;Limnocylindrales;CSP1-4;SPCO01;SPCO01 sp004525275
Baltic.Sea.Gijon2023.PRJNA891615_GCA_032127155.1	92.35	1.42	2.62355e+06	Bacteria;Actinomycetota;Acidimicrobiia;UBA5794;UBA5794;SZUA-442
Baltic.Sea.Gijon2023.PRJNA891615_GCA_032127175.1	96.26	2.54	4.02269e+06	Bacteria;Acidobacteriota;Polarisedimenticolia;Polarisedimenticolales;Polarisedimenticolaceae
Baltic.Sea.Gijon2023.PRJNA891615_GCA_032127195.1	99.89	3.88	4.0326e+06	Bacteria;Pseudomonadota;Gammaproteobacteria;Burkholderiales;Casimicrobiaceae;VBCG01
Baltic.Sea.Gijon2023.PRJNA891615_GCA_032127215.1	85.5	2.94	3.47998e+06	Bacteria;Actinomycetota;Actinomycetia;Mycobacteriales;Mycobacteriaceae;Mycobacterium;Mycobacterium sp018401645
Baltic.Sea.Gijon2023.PRJNA891615_GCA_032127235.1	84.56	2.04	3.67354e+06	Bacteria;Desulfobacterota;Desulfobacteria;Desulfobacterales;SG8-13
Baltic.Sea.Gijon2023.PRJNA891615_GCA_032127255.1	100.0	3.82	3.46362e+06	Bacteria;Pseudomonadota;Gammaproteobacteria;GCA-2729495;GCA-2729495;SHZI01
Baltic.Sea.Gijon2023.PRJNA891615_GCA_032127265.1	91.27	2.18	5.71822e+06	Bacteria;Acidobacteriota;G020349885
Baltic.Sea.Gijon2023.PRJNA891615_GCA_032127375.1	89.08	3.2	3.06079e+06	Bacteria;Desulfobacterota;Desulfobacteria;Desulfobacterales;UBA11574;JAAXQD01
Baltic.Sea.Gijon2023.PRJNA891615_GCA_032127415.1	90.96	2.62	2.28665e+06	Bacteria;Desulfobacterota;Desulfobulbia;Desulfobulbales;BM004;BM004;BM004 sp012974315
Baltic.Sea.Gijon2023.PRJNA891615_GCA_032127465.1	81.16	2.29	1.96354e+06	Bacteria;Pseudomonadota;Gammaproteobacteria;Burkholderiales;Nitrosomonadaceae;GCA-2721545;GCA-2721545 sp004525885
Baltic.Sea.Gijon2023.PRJNA891615_GCA_032127535.1	94.8	3.14	2.89728e+06	Bacteria;Desulfobacterota_E;Deferrimicrobia;Deferrimicrobiales;Deferrimicrobiaceae;CSP1-8
Baltic.Sea.Gijon2023.PRJNA891615_GCA_032127555.1	95.61	2.25	3.47049e+06	Bacteria;Pseudomonadota;Gammaproteobacteria;GCA-2729495;GCA-2729495;SHZI01
Baltic.Sea.Gijon2023.PRJNA891615_GCA_032127615.1	92.29	3.66	2.96157e+06	Bacteria;Actinomycetota;Thermoleophilia;Solirubrobacterales;70-9
Baltic.Sea.Gijon2023.PRJNA891615_GCA_032127635.1	90.7	0.24	1.50355e+06	Archaea;Thermoproteota;Nitrososphaeria;Nitrososphaerales;Nitrosopumilaceae;Nitrosopumilus
Baltic.Sea.Gijon2023.PRJNA891615_GCA_032127745.1	94.55	2.84	4.99691e+06	Bacteria;Acidobacteriota;Vicinamibacteria;Fen-336;JAGNNV01;JAGNNV01
Baltic.Sea.Gijon2023.PRJNA891615_GCA_032127795.1	80.17	0.11	3.11357e+06	Bacteria;Bacteroidota;Bacteroidia;Bacteroidales;VadinHA17;SR-FBR-E99
Baltic.Sea.Gijon2023.PRJNA891615_GCA_032127815.1	92.93	4.41	4.43728e+06	Bacteria;Desulfobacterota;Desulfobacteria;Desulfobacterales;UBA11574;Desulfatibia_A
Baltic.Sea.Gijon2023.PRJNA891615_GCA_032127835.1	88.93	1.01	3.07309e+06	Bacteria;Nitrospirota;Nitrospiria;Nitrospirales;Nitrospiraceae;Palsa-1315
Baltic.Sea.Gijon2023.PRJNA891615_GCA_032127875.1	97.39	2.53	4.11889e+06	Bacteria;Acidobacteriota;Vicinamibacteria;Fen-336;Fen-336;CADEEV01
Baltic.Sea.Gijon2023.PRJNA891615_GCA_032127935.1	99.26	3.89	2.93881e+06	Bacteria;Pseudomonadota;Gammaproteobacteria;Burkholderiales;SG8-41;Ga0077527
Baltic.Sea.Gijon2023.PRJNA891615_GCA_032127975.1	96.52	2.99	2.66678e+06	Bacteria;Pseudomonadota;Gammaproteobacteria;Steroidobacterales;Steroidobacteraceae;SCUD01
Baltic.Sea.Gijon2023.PRJNA891615_GCA_032127995.1	98.99	3.02	3.55151e+06	Bacteria;Pseudomonadota;Gammaproteobacteria;Burkholderiales;SG8-39;SG8-39
Baltic.Sea.Gijon2023.PRJNA891615_GCA_032128015.1	84.39	1.47	5.83714e+06	Bacteria;Acidobacteriota;Thermoanaerobaculia;UBA5704;QQVD01
Baltic.Sea.Gijon2023.PRJNA891615_GCA_032128055.1	97.85	3.0	3.09267e+06	Bacteria;Pseudomonadota;Gammaproteobacteria;Burkholderiales;SG8-41;Ga0077527
Baltic.Sea.Gijon2023.PRJNA891615_GCA_032128115.1	95.35	1.71	4.79062e+06	Bacteria;Myxococcota_A;UBA9160;UBA9160;SMWR01
Baltic.Sea.Gijon2023.PRJNA891615_GCA_032128175.1	90.45	0.39	2.36855e+06	Bacteria;Chloroflexota;Limnocylindria;Limnocylindrales;CSP1-4;UBA5189
Baltic.Sea.Gijon2023.PRJNA891615_GCA_032128195.1	91.32	4.35	7.25152e+06	Bacteria;Myxococcota_A;UBA9160;UBA9160;SMWR01
Baltic.Sea.Gijon2023.PRJNA891615_GCA_032128215.1	96.16	0.1	1.42593e+06	Archaea;Thermoproteota;Nitrososphaeria;Nitrososphaerales;Nitrosopumilaceae;CSP1-1
Baltic.Sea.Gijon2023.PRJNA891615_GCA_032128235.1	96.94	2.83	3.63662e+06	Bacteria;Pseudomonadota;Gammaproteobacteria;Burkholderiales;SG8-39;SG8-39
Baltic.Sea.Gijon2023.PRJNA891615_GCA_032128375.1	91.2	2.92	6.80028e+06	Bacteria;Myxococcota_A;UBA9160;UBA9160;SMWR01
Baltic.Sea.Gijon2023.PRJNA891615_GCA_032128395.1	94.6	2.45	5.08752e+06	Bacteria;Planctomycetota;UBA8108;UBA1146;UBA1146
Baltic.Sea.Gijon2023.PRJNA891615_GCA_032128415.1	100.0	3.92	3.04923e+06	Bacteria;Pseudomonadota;Gammaproteobacteria;Burkholderiales;SG8-41;Ga0077527
Baltic.Sea.Gijon2023.PRJNA891615_GCA_032128475.1	99.44	2.79	3.55566e+06	Bacteria;Pseudomonadota;Gammaproteobacteria;Burkholderiales;SG8-39;SG8-39
Baltic.Sea.Gijon2023.PRJNA891615_GCA_032128555.1	100.0	1.68	3.32308e+06	Bacteria;Pseudomonadota;Gammaproteobacteria;GCA-2729495;GCA-2729495;SHZI01
Baltic.Sea.Gijon2023.PRJNA891615_GCA_032128595.1	92.29	0.87	2.69398e+06	Bacteria;Actinomycetota;Thermoleophilia;Solirubrobacterales;70-9
Baltic.Sea.Gijon2023.PRJNA891615_GCA_032128665.1	91.02	2.18	2.29349e+06	Bacteria;Desulfobacterota_E;Deferrimicrobia;Deferrimicrobiales;Deferrimicrobiaceae;Deferrimicrobium
Baltic.Sea.Gijon2023.PRJNA891615_GCA_032128715.1	97.44	0.87	2.92845e+06	Bacteria;Desulfobacterota_E;Deferrimicrobia;Deferrimicrobiales;Deferrimicrobiaceae;CSP1-8
Baltic.Sea.Gijon2023.PRJNA891615_GCA_032128725.1	96.41	1.08	3.43205e+06	Bacteria;Pseudomonadota;Gammaproteobacteria;GCA-2729495;GCA-2729495;SHZI01
Baltic.Sea.Gijon2023.PRJNA891615_GCA_032128795.1	84.26	3.4	1.66047e+06	Archaea;Thermoproteota;Nitrososphaeria;Nitrososphaerales;Nitrosopumilaceae;JACEMX01
Baltic.Sea.Gijon2023.PRJNA891615_GCA_032128835.1	99.77	1.08	3.35236e+06	Bacteria;Pseudomonadota;Gammaproteobacteria;GCA-2729495;GCA-2729495;SHZI01
Baltic.Sea.Gijon2023.PRJNA891615_GCA_032128855.1	100.0	0.37	3.32903e+06	Bacteria;Pseudomonadota;Gammaproteobacteria;Woeseiales;Woeseiaceae;UBA1847;UBA1847 sp022866645
Baltic.Sea.PRJEB34883.Alneberg2020_GCA_902751255.1	80.38	4.14	2.18877e+06	Bacteria;Pseudomonadota;Alphaproteobacteria;Sphingomonadales;Sphingomonadaceae;Sphingorhabdus_B
Baltic.Sea.PRJEB34883.Alneberg2020_GCA_902751265.1	99.04	2.86	4.15533e+06	Bacteria;Actinomycetota;Acidimicrobiia;Acidimicrobiales;Ilumatobacteraceae;Ilumatobacter
Baltic.Sea.PRJEB34883.Alneberg2020_GCA_902751275.1	99.76	0.98	2.88484e+06	Bacteria;Pseudomonadota;Gammaproteobacteria;Burkholderiales;Burkholderiaceae_B;RS62;RS62 sp000496475
Baltic.Sea.PRJEB34883.Alneberg2020_GCA_902751285.1	94.51	1.33	2.90848e+06	Bacteria;Bacteroidota;Bacteroidia;Flavobacteriales;Salibacteraceae;SHAN690;SHAN690 sp002390775
Baltic.Sea.PRJEB34883.Alneberg2020_GCA_902751295.1	88.7	2.26	2.98651e+06	Bacteria;Pseudomonadota;Alphaproteobacteria;Rhodobacterales;Rhodobacteraceae;Yoonia;Yoonia sp002378665
Baltic.Sea.PRJEB34883.Alneberg2020_GCA_902751305.1	90.86	0.56	2.17506e+06	Archaea;Thermoplasmatota;Poseidoniia;Poseidoniales;Poseidoniaceae;MGIIa-L1;MGIIa-L1 sp009937205
Baltic.Sea.PRJEB34883.Alneberg2020_GCA_902751315.1	90.7	1.64	5.43844e+06	Bacteria;Planctomycetota;Planctomycetia;Pirellulales;Pirellulaceae;Mariniblastus
Baltic.Sea.PRJEB34883.Alneberg2020_GCA_902751325.1	87.64	0.52	3.27201e+06	Bacteria;Actinomycetota;Acidimicrobiia;Acidimicrobiales;Ilumatobacteraceae;Ilumatobacter_A
Baltic.Sea.PRJEB34883.Alneberg2020_GCA_902751335.1	89.36	1.81	8.26858e+06	Bacteria;Planctomycetota;Planctomycetia;Planctomycetales;Planctomycetaceae;JABMPE01
Baltic.Sea.PRJEB34883.Alneberg2020_GCA_902751345.1	98.34	1.81	1.95889e+06	Bacteria;Bacteroidota;Bacteroidia;Flavobacteriales;Schleiferiaceae;UBA10364
Baltic.Sea.PRJEB34883.Alneberg2020_GCA_902751355.1	85.3	1.68	3.42826e+06	Bacteria;Pseudomonadota;Alphaproteobacteria;Rhodobacterales;Rhodobacteraceae;Flavimaricola
Baltic.Sea.PRJEB34883.Alneberg2020_GCA_902751375.1	99.95	0.12	3.83271e+06	Bacteria;Pseudomonadota;Alphaproteobacteria;Rhodobacterales;Rhodobacteraceae;CAIYZT01
Baltic.Sea.PRJEB34883.Alneberg2020_GCA_902751385.1	94.6	0.15	3.26081e+06	Bacteria;Krumholzibacteriota;Krumholzibacteria;LZORAL124-64-63;LZORAL124-64-63
Baltic.Sea.PRJEB34883.Alneberg2020_GCA_902751395.1	99.73	3.01	1.97636e+06	Bacteria;Pseudomonadota;Alphaproteobacteria;Puniceispirillales;AAA536-G10;CAJJBL01;CAJJBL01 sp905182395
Baltic.Sea.PRJEB34883.Alneberg2020_GCA_902751405.1	100.0	2.08	3.22283e+06	Bacteria;Pseudomonadota;Alphaproteobacteria;Rhodobacterales;Rhodobacteraceae;LNNU-3342
Baltic.Sea.PRJEB34883.Alneberg2020_GCA_902751415.1	99.28	0.12	2.64458e+06	Bacteria;Bacteroidota;Bacteroidia;Chitinophagales;UBA8649;JAFMKE01
Baltic.Sea.PRJEB34883.Alneberg2020_GCA_902751425.1	99.57	0.01	1.23738e+06	Bacteria;Actinomycetota;Actinomycetia;Actinomycetales;Microbacteriaceae;Rhodoluna
Baltic.Sea.PRJEB34883.Alneberg2020_GCA_902751435.1	100.0	0.48	4.0122e+06	Bacteria;Pseudomonadota;Alphaproteobacteria;Rhodobacterales;Rhodobacteraceae;SW4
Baltic.Sea.PRJEB34883.Alneberg2020_GCA_902751445.1	99.99	1.59	3.79487e+06	Bacteria;Pseudomonadota;Alphaproteobacteria;Rhodobacterales;Rhodobacteraceae;UBA5972;UBA5972 sp002430125
Baltic.Sea.PRJEB34883.Alneberg2020_GCA_902751455.1	89.79	1.45	2.80423e+06	Bacteria;Pseudomonadota;Gammaproteobacteria;Burkholderiales;Burkholderiaceae_B;RS62
Baltic.Sea.PRJEB34883.Alneberg2020_GCA_902751465.1	82.24	3.14	3.45708e+06	Bacteria;Bacteroidota;Bacteroidia;Cytophagales;Cyclobacteriaceae;Algoriphagus
Baltic.Sea.PRJEB34883.Alneberg2020_GCA_902751475.1	83.33	1.74	2.12813e+06	Bacteria;Verrucomicrobiota;Verrucomicrobiae;Chthoniobacterales;JACTMZ01;JACTMZ01;JACTMZ01 sp903934135
Baltic.Sea.PRJEB34883.Alneberg2020_GCA_902751485.1	95.46	0.31	2.94274e+06	Bacteria;Planctomycetota;Phycisphaerae;Phycisphaerales;SM1A02;F1-60-MAGs104;F1-60-MAGs104 sp945896765
Baltic.Sea.PRJEB34883.Alneberg2020_GCA_902751505.1	98.08	1.3	3.51402e+06	Bacteria;Actinomycetota;Actinomycetia;Mycobacteriales;Mycobacteriaceae;Mycobacterium;Mycobacterium sp018401645
Baltic.Sea.PRJEB34883.Alneberg2020_GCA_902751515.1	95.55	2.07	1.3833e+06	Bacteria;Pseudomonadota;Gammaproteobacteria;UBA11654
Baltic.Sea.PRJEB34883.Alneberg2020_GCA_902751525.1	97.28	0.03	2.06248e+06	Bacteria;Bacteroidota;Bacteroidia;Flavobacteriales;Flavobacteriaceae;UBA8316
Baltic.Sea.PRJEB34883.Alneberg2020_GCA_902751535.1	98.84	1.33	4.54872e+06	Bacteria;Pseudomonadota;Alphaproteobacteria;Reyranellales;Reyranellaceae;Reyranella
Baltic.Sea.PRJEB34883.Alneberg2020_GCA_902751545.1	99.93	0.26	2.32876e+06	Bacteria;Pseudomonadota;Gammaproteobacteria;Burkholderiales;Burkholderiaceae_B;Rhodoferax
Baltic.Sea.PRJEB34883.Alneberg2020_GCA_902751555.1	96.79	1.71	4.52328e+06	Bacteria;Planctomycetota;Planctomycetia;Gemmatales;Gemmataceae;UBA969
Baltic.Sea.PRJEB34883.Alneberg2020_GCA_902751565.1	80.02	0.23	2.67857e+06	Bacteria;Pseudomonadota;Alphaproteobacteria;SMXQ01;SMXQ01;WHSO01
Baltic.Sea.PRJEB34883.Alneberg2020_GCA_902751575.1	86.81	2.99	1.96126e+06	Bacteria;Actinomycetota;Thermoleophilia;Miltoncostaeales;Miltoncostaeaceae;SYFI01;SYFI01 sp945876305
Baltic.Sea.PRJEB34883.Alneberg2020_GCA_902751585.1	96.78	2.59	2.0494e+06	Bacteria;Pseudomonadota;Gammaproteobacteria;Burkholderiales;UBA3031;UBA3031;UBA3031 sp913057845
Baltic.Sea.PRJEB34883.Alneberg2020_GCA_902751605.1	99.4	1.45	2.00031e+06	Bacteria;Pseudomonadota;Gammaproteobacteria;Burkholderiales;UBA3031;UBA3031;UBA3031 sp002367635
Baltic.Sea.PRJEB34883.Alneberg2020_GCA_902751635.1	99.97	0.4	1.435e+06	Bacteria;Actinomycetota;Actinomycetia;Nanopelagicales;Nanopelagicaceae;AAA044-D11
Baltic.Sea.PRJEB34883.Alneberg2020_GCA_902751645.1	88.94	1.41	1.665e+06	Bacteria;Actinomycetota;Acidimicrobiia;Acidimicrobiales;Ilumatobacteraceae;BACL27;BACL27 sp016463105
Baltic.Sea.PRJEB34883.Alneberg2020_GCA_902751655.1	88.17	1.2	2.12805e+06	Bacteria;Bacteroidota;Bacteroidia;Flavobacteriales;Crocinitomicaceae;UBA952;UBA952 sp905480165
Baltic.Sea.PRJEB34883.Alneberg2020_GCA_902751665.1	84.35	3.31	3.08864e+06	Bacteria;Bacteroidota;Bacteroidia;Cytophagales;Cyclobacteriaceae;UBA4465;UBA4465 sp002470835
Baltic.Sea.PRJEB34883.Alneberg2020_GCA_902751675.1	98.77	2.5	3.50228e+06	Bacteria;Pseudomonadota;Alphaproteobacteria;Rhodospirillales_A;Casp-alpha2;UBA4479;UBA4479 sp017857825
Baltic.Sea.PRJEB34883.Alneberg2020_GCA_902751685.1	82.81	3.84	1.91695e+06	Bacteria;Bacteroidota;Bacteroidia;Flavobacteriales;Crocinitomicaceae;UBA952
Baltic.Sea.PRJEB34883.Alneberg2020_GCA_902751695.1	94.11	0.44	2.11666e+06	Bacteria;Bacteroidota;Bacteroidia;Flavobacteriales;Schleiferiaceae;UBA10364;UBA10364 sp905182675
Baltic.Sea.PRJEB34883.Alneberg2020_GCA_902751705.1	83.55	0.79	2.60501e+06	Bacteria;Bacteroidota;Bacteroidia;Flavobacteriales;UA16;UBA974
Baltic.Sea.PRJEB34883.Alneberg2020_GCA_902751715.1	93.63	2.15	3.66817e+06	Bacteria;Pseudomonadota;Gammaproteobacteria;Pseudomonadales;Halieaceae;Haliea
Baltic.Sea.PRJEB34883.Alneberg2020_GCA_902751725.1	90.94	1.92	3.20106e+06	Bacteria;Bacteroidota;Bacteroidia;Chitinophagales;UBA8649;JAFMKE01
Baltic.Sea.PRJEB34883.Alneberg2020_GCA_902751735.1	99.58	1.41	7.79546e+06	Bacteria;Planctomycetota;Planctomycetia;Planctomycetales;Planctomycetaceae;Fuerstiella
Baltic.Sea.PRJEB34883.Alneberg2020_GCA_902751745.1	90.51	2.93	3.02586e+06	Bacteria;Verrucomicrobiota;Verrucomicrobiae;Opitutales;Opitutaceae;Cephaloticoccus;Cephaloticoccus sp002713695
Baltic.Sea.PRJEB34883.Alneberg2020_GCA_902751755.1	91.32	1.33	2.4401e+06	Bacteria;Bacteroidota;Bacteroidia;Flavobacteriales;Flavobacteriaceae;MS024-2A;MS024-2A sp018699935
Baltic.Sea.PRJEB34883.Alneberg2020_GCA_902751765.1	91.41	1.03	1.78049e+06	Bacteria;Bacteroidota;Bacteroidia;Flavobacteriales;Schleiferiaceae;UBA10364;UBA10364 sp003045825
Baltic.Sea.PRJEB34883.Alneberg2020_GCA_902751785.1	88.01	4.23	3.90758e+06	Bacteria;Pseudomonadota;Alphaproteobacteria;Rhodobacterales;Rhodobacteraceae;Yoonia;Yoonia sp018402175
Baltic.Sea.PRJEB34883.Alneberg2020_GCA_902751805.1	99.78	3.67	1.23386e+06	Bacteria;Actinomycetota;Actinomycetia;Actinomycetales;Microbacteriaceae;Aquiluna;Aquiluna sp002390305
Baltic.Sea.PRJEB34883.Alneberg2020_GCA_902751815.1	100.0	2.16	2.52297e+06	Bacteria;Pseudomonadota;Alphaproteobacteria;Sphingomonadales;Sphingomonadaceae;Sphingorhabdus_B
Baltic.Sea.PRJEB34883.Alneberg2020_GCA_902751825.1	87.46	1.55	2.64735e+06	Bacteria;Verrucomicrobiota;Verrucomicrobiae;Opitutales;DSM-45221;UBA7441;UBA7441 sp002480015
Baltic.Sea.PRJEB34883.Alneberg2020_GCA_902751835.1	83.12	1.16	5.84747e+06	Bacteria;Verrucomicrobiota;Verrucomicrobiae;Verrucomicrobiales;Akkermansiaceae;SW10
Baltic.Sea.PRJEB34883.Alneberg2020_GCA_902751845.1	88.27	1.79	8.75128e+06	Bacteria;Planctomycetota;Planctomycetia;Planctomycetales;Planctomycetaceae;JABMPE01
Baltic.Sea.PRJEB34883.Alneberg2020_GCA_902751855.1	93.37	4.36	2.82963e+06	Bacteria;Pseudomonadota;Gammaproteobacteria;Burkholderiales;Burkholderiaceae_B;Limnohabitans
Baltic.Sea.PRJEB34883.Alneberg2020_GCA_902751875.1	99.31	3.47	2.24216e+06	Bacteria;Cyanobacteriota;Cyanobacteriia;PCC-6307;Cyanobiaceae;Synechococcus_D;Synechococcus_D sp024346075
Baltic.Sea.PRJEB34883.Alneberg2020_GCA_902751885.1	99.14	3.23	2.74228e+06	Bacteria;Pseudomonadota;Gammaproteobacteria;Steroidobacterales;Steroidobacteraceae;UBA964
Baltic.Sea.PRJEB34883.Alneberg2020_GCA_902751905.1	99.94	0.45	3.25985e+06	Bacteria;Bacteroidota;Bacteroidia;Flavobacteriales;Crocinitomicaceae;UBA4466
Baltic.Sea.PRJEB34883.Alneberg2020_GCA_902751915.1	93.21	2.46	1.84721e+06	Bacteria;Bacteroidota;Bacteroidia;Flavobacteriales;Schleiferiaceae;TMED14;TMED14 sp002292855
Baltic.Sea.PRJEB34883.Alneberg2020_GCA_902751925.1	90.84	3.41	3.76642e+06	Bacteria;Actinomycetota;Acidimicrobiia;Acidimicrobiales;UBA10347;UBA10347;UBA10347 sp003485885
Baltic.Sea.PRJEB34883.Alneberg2020_GCA_902751935.1	86.88	0.24	5.7669e+06	Bacteria;Verrucomicrobiota;Verrucomicrobiae;Verrucomicrobiales;DEV007;JABDJT01
Baltic.Sea.PRJEB34883.Alneberg2020_GCA_902751945.1	99.98	0.62	2.4811e+06	Bacteria;Pseudomonadota;Gammaproteobacteria;Burkholderiales;Burkholderiaceae_B;Limnohabitans
Baltic.Sea.PRJEB34883.Alneberg2020_GCA_902751955.1	99.4	0.26	2.85762e+06	Bacteria;Cyanobacteriota;Cyanobacteriia;PCC-6307;Cyanobiaceae;MW101C3
Baltic.Sea.PRJEB34883.Alneberg2020_GCA_902751965.1	88.8	2.23	2.26295e+06	Bacteria;Bacteroidota;Bacteroidia;Flavobacteriales;Flavobacteriaceae;BACL21;BACL21 sp002335345
Baltic.Sea.PRJEB34883.Alneberg2020_GCA_902751975.1	83.33	1.11	3.19198e+06	Bacteria;Pseudomonadota;Alphaproteobacteria;Rhodobacterales;Rhodobacteraceae;Planktomarina;Planktomarina sp905182455
Baltic.Sea.PRJEB34883.Alneberg2020_GCA_902751985.1	98.05	1.45	2.07402e+06	Bacteria;Bacteroidota;Bacteroidia;Flavobacteriales;Flavobacteriaceae;Flavobacterium
Baltic.Sea.PRJEB34883.Alneberg2020_GCA_902751995.1	99.71	0.18	3.01812e+06	Bacteria;Pseudomonadota;Gammaproteobacteria;Burkholderiales;Burkholderiaceae_C;Algicoccus
Baltic.Sea.PRJEB34883.Alneberg2020_GCA_902752005.1	87.31	2.09	3.18409e+06	Bacteria;Bacteroidota;Bacteroidia;Flavobacteriales;Crocinitomicaceae;M0103;M0103 sp021740745
Baltic.Sea.PRJEB34883.Alneberg2020_GCA_902752015.1	84.72	4.28	7.37718e+06	Bacteria;Planctomycetota;UBA1135;UBA1135;GCA-002686595;JABACD01
Baltic.Sea.PRJEB34883.Alneberg2020_GCA_902752025.1	94.38	4.49	5.18929e+06	Bacteria;Planctomycetota;UBA1135;UBA2386;UBA2386;GCA-2684655
Baltic.Sea.PRJEB34883.Alneberg2020_GCA_902752035.1	99.68	0.68	5.0201e+06	Bacteria;Cyanobacteriota;Cyanobacteriia;Cyanobacteriales;Nostocaceae;Nodularia;Nodularia spumigena
Baltic.Sea.PRJEB34883.Alneberg2020_GCA_902752045.1	83.65	2.66	2.0734e+06	Bacteria;Actinomycetota;Acidimicrobiia;Acidimicrobiales;MedAcidi-G1;UBA9410;UBA9410 sp014240365
Baltic.Sea.PRJEB34883.Alneberg2020_GCA_902752055.1	92.24	2.27	5.87102e+06	Bacteria;Planctomycetota;Planctomycetia;Planctomycetales;Planctomycetaceae;Gimesia
Baltic.Sea.PRJEB34883.Alneberg2020_GCA_902752085.1	94.57	0.82	3.72376e+06	Bacteria;Planctomycetota;Phycisphaerae;Phycisphaerales;SM1A02;UBA12014
Baltic.Sea.PRJEB34883.Alneberg2020_GCA_902752105.1	99.86	0.12	3.54309e+06	Bacteria;Pseudomonadota;Gammaproteobacteria;Pseudomonadales;Halieaceae;Halioglobus;Halioglobus sp913061115
Baltic.Sea.PRJEB34883.Alneberg2020_GCA_902752125.1	99.99	3.52	9.02219e+06	Bacteria;Planctomycetota;Planctomycetia;Planctomycetales;Planctomycetaceae;Fuerstiella
Baltic.Sea.PRJEB34883.Alneberg2020_GCA_902752135.1	99.49	1.79	3.08596e+06	Bacteria;Bacteroidota;Bacteroidia;Chitinophagales;BACL12;UBA11426;UBA11426 sp002346225
Baltic.Sea.PRJEB34883.Alneberg2020_GCA_902752145.1	85.35	0.88	7.53157e+06	Bacteria;Myxococcota;UBA9042;UBA9042;UBA9042;JAGSHB01
Baltic.Sea.PRJEB34883.Alneberg2020_GCA_902752155.1	92.72	1.92	2.08098e+06	Bacteria;Actinomycetota;Acidimicrobiia;IMCC26256;PALSA-555;SHUY01;SHUY01 sp009694435
Baltic.Sea.PRJEB34883.Alneberg2020_GCA_902752165.1	88.5	3.58	2.09697e+06	Bacteria;Actinomycetota;Thermoleophilia;Solirubrobacterales;Solirubrobacteraceae;F1-60-MAGs163
Baltic.Sea.PRJEB34883.Alneberg2020_GCA_902752175.1	96.28	1.33	3.38192e+06	Bacteria;Verrucomicrobiota;Verrucomicrobiae;Opitutales;Opitutaceae;Cephaloticoccus;Cephaloticoccus sp002367815
Baltic.Sea.PRJEB34883.Alneberg2020_GCA_902752185.1	89.24	3.55	3.20927e+06	Bacteria;Bacteroidota;Bacteroidia;Flavobacteriales;Flavobacteriaceae;Polaribacter
Baltic.Sea.PRJEB34883.Alneberg2020_GCA_902752195.1	99.97	0.62	2.93006e+06	Bacteria;Pseudomonadota;Gammaproteobacteria;Burkholderiales;Burkholderiaceae_C;Algicoccus
Baltic.Sea.PRJEB34883.Alneberg2020_GCA_902752205.1	98.82	1.17	3.30317e+06	Bacteria;Pseudomonadota;Alphaproteobacteria;Rhodobacterales;Rhodobacteraceae;UBA10365;UBA10365 sp003536295
Baltic.Sea.PRJEB34883.Alneberg2020_GCA_902752225.1	96.46	4.66	5.57481e+06	Bacteria;Planctomycetota;Planctomycetia;Pirellulales;UBA1268;QWPN01
Baltic.Sea.PRJEB34883.Alneberg2020_GCA_902752235.1	96.18	0.23	2.34365e+06	Bacteria;Cyanobacteriota;Cyanobacteriia;PCC-6307;Cyanobiaceae;BAIKAL-G1;BAIKAL-G1 sp002737305
Baltic.Sea.PRJEB34883.Alneberg2020_GCA_902752255.1	99.07	0.56	3.07692e+06	Bacteria;Bacteroidota;Bacteroidia;Cytophagales;Cyclobacteriaceae;UBA4465;UBA4465 sp013204595
Baltic.Sea.PRJEB34883.Alneberg2020_GCA_902752265.1	94.97	0.5	3.2994e+06	Bacteria;Nitrospinota;Nitrospinia;Nitrospinales;Nitrospinaceae;LS-NOB
Baltic.Sea.PRJEB34883.Alneberg2020_GCA_902752275.1	99.71	0.69	4.46913e+06	Bacteria;Cyanobacteriota;Cyanobacteriia;Cyanobacteriales;Nostocaceae;Dolichospermum;Dolichospermum flosaquae
Baltic.Sea.PRJEB34883.Alneberg2020_GCA_902752285.1	99.22	2.85	3.93082e+06	Bacteria;Planctomycetota;Planctomycetia;Pirellulales;UBA1268;QWPN01
Baltic.Sea.PRJEB34883.Alneberg2020_GCA_902752295.1	92.63	3.27	3.14147e+06	Bacteria;Pseudomonadota;Gammaproteobacteria;Burkholderiales;Burkholderiaceae_B;Limnohabitans_A
Baltic.Sea.PRJEB34883.Alneberg2020_GCA_902752305.1	91.27	0.53	2.80762e+06	Bacteria;Marinisomatota;Marinisomatia;SCGC-AAA003-L08;JACNLC01;JABMOW01;JABMOW01 sp013204025
Baltic.Sea.PRJEB34883.Alneberg2020_GCA_902752315.1	98.94	0.59	2.439e+06	Bacteria;Verrucomicrobiota;Verrucomicrobiae;Chthoniobacterales;Terrimicrobiaceae;UBA967
Baltic.Sea.PRJEB34883.Alneberg2020_GCA_902752325.1	100.0	1.73	3.79334e+06	Bacteria;Pseudomonadota;Alphaproteobacteria;Caulobacterales;Hyphomonadaceae;Hyphomonas
Baltic.Sea.PRJEB34883.Alneberg2020_GCA_902752335.1	92.42	1.4	2.84611e+06	Bacteria;Bacteroidota;Bacteroidia;Flavobacteriales;Flavobacteriaceae;Lutibacter
Baltic.Sea.PRJEB34883.Alneberg2020_GCA_902752365.1	91.89	1.99	2.74116e+06	Bacteria;Actinomycetota;Acidimicrobiia;Acidimicrobiales;Ilumatobacteraceae;Casp-actino8
Baltic.Sea.PRJEB34883.Alneberg2020_GCA_902752385.1	97.05	0.77	1.44705e+06	Archaea;Thermoproteota;Nitrososphaeria;Nitrososphaerales;Nitrosopumilaceae;Nitrosopumilus;Nitrosopumilus sp001437625
Baltic.Sea.PRJEB34883.Alneberg2020_GCA_902752395.1	100.0	1.68	2.38262e+06	Bacteria;Actinomycetota;Actinomycetia;Nanopelagicales;S36-B12;UBA4592;UBA4592 sp002469525
Baltic.Sea.PRJEB34883.Alneberg2020_GCA_902752405.1	89.86	3.68	2.9253e+06	Bacteria;Chloroflexota;Dehalococcoidia;UBA1151;UBA1328;UBA1328
Baltic.Sea.PRJEB34883.Alneberg2020_GCA_902752415.1	96.98	3.4	3.80754e+06	Bacteria;Bacteroidota;Bacteroidia;UBA10329;UBA10329;UBA10329
Baltic.Sea.PRJEB34883.Alneberg2020_GCA_902752425.1	93.02	4.53	2.58957e+06	Bacteria;Campylobacterota;Campylobacteria;Campylobacterales;Sulfurimonadaceae;Sulfurimonas
Baltic.Sea.PRJEB34883.Alneberg2020_GCA_902752435.1	97.67	1.63	3.7951e+06	Bacteria;Gemmatimonadota;Gemmatimonadetes;Longimicrobiales;UBA6960;UBA1138
Baltic.Sea.PRJEB34883.Alneberg2020_GCA_902752445.1	100.0	0.54	2.68527e+06	Bacteria;Bacteroidota;Bacteroidia;Flavobacteriales;JABDKJ01;JABDLZ01
Baltic.Sea.PRJEB34883.Alneberg2020_GCA_902752455.1	85.48	0.03	2.66409e+06	Bacteria;Marinisomatota;UBA8477;UBA8477;UBA8477
Baltic.Sea.PRJEB34883.Alneberg2020_GCA_902752465.1	93.91	2.18	2.85654e+06	Bacteria;Chloroflexota;Dehalococcoidia;UBA1151;UBA1328;UBA1328;UBA1328 sp013204545
Baltic.Sea.PRJEB34883.Alneberg2020_GCA_902752475.1	87.08	3.88	1.49692e+06	Bacteria;Bacteroidota;Bacteroidia;Flavobacteriales;BACL11;UWMA-0277;UWMA-0277 sp014384505
Baltic.Sea.PRJEB34883.Alneberg2020_GCA_902752485.1	99.69	0.5	2.25874e+06	Bacteria;Bacteroidota;Bacteroidia;Flavobacteriales;Flavobacteriaceae;Lutibacter
Baltic.Sea.PRJEB34883.Alneberg2020_GCA_902752495.1	99.41	0.44	2.89127e+06	Bacteria;Pseudomonadota;Gammaproteobacteria;Pseudomonadales;Porticoccaceae;HTCC2207;HTCC2207 sp002382445
Baltic.Sea.PRJEB34883.Alneberg2020_GCA_902752515.1	86.69	1.43	3.27557e+06	Bacteria;Planctomycetota;UBA1135;UBA1135;UBA1135;GCA-2746235
Baltic.Sea.PRJEB34883.Alneberg2020_GCA_902752525.1	94.03	3.67	2.42739e+06	Bacteria;Actinomycetota;Acidimicrobiia;Acidimicrobiales;Ilumatobacteraceae;BACL27
Baltic.Sea.PRJEB34883.Alneberg2020_GCA_902752545.1	95.35	0.78	3.20419e+06	Bacteria;Actinomycetota;Acidimicrobiia;Acidimicrobiales;Ilumatobacteraceae;Ilumatobacter_A
Baltic.Sea.PRJEB34883.Alneberg2020_GCA_902752555.1	100.0	0.33	5.1242e+06	Bacteria;Pseudomonadota;Alphaproteobacteria;Reyranellales;Reyranellaceae;Reyranella
Baltic.Sea.PRJEB34883.Alneberg2020_GCA_902752565.1	89.28	0.65	2.55157e+06	Bacteria;Bacteroidota;Bacteroidia;Flavobacteriales;Flavobacteriaceae;CG1-02-35-72;CG1-02-35-72 sp013205245
Baltic.Sea.PRJEB34883.Alneberg2020_GCA_902752575.1	99.16	0.43	2.47142e+06	Bacteria;Bacteroidota;Rhodothermia;Balneolales;Balneolaceae;UBA1275;UBA1275 sp002457365
Baltic.Sea.PRJEB34883.Alneberg2020_GCA_902752585.1	100.0	0.34	3.94954e+06	Bacteria;Pseudomonadota;Gammaproteobacteria;Pseudomonadales;HTCC2089;UBA4582;UBA4582 sp013204195
Baltic.Sea.PRJEB34883.Alneberg2020_GCA_902752605.1	100.0	0.83	2.95807e+06	Bacteria;Pseudomonadota;Gammaproteobacteria;Pseudomonadales;Pseudohongiellaceae;UBA9145;UBA9145 sp001438145
Baltic.Sea.PRJEB34883.Alneberg2020_GCA_902752625.1	96.8	0.0	1.99452e+06	Bacteria;Bacteroidota;Bacteroidia;Flavobacteriales;Flavobacteriaceae;MS024-2A;MS024-2A sp018646605
Baltic.Sea.PRJEB34883.Alneberg2020_GCA_902752645.1	96.06	0.44	2.32695e+06	Bacteria;Actinomycetota;Actinomycetia;Nanopelagicales;S36-B12;M55B157;M55B157 sp018609125
Baltic.Sea.PRJEB34883.Alneberg2020_GCA_902752655.1	92.64	0.65	1.45432e+06	Archaea;Thermoproteota;Nitrososphaeria;Nitrososphaerales;Nitrosopumilaceae;Nitrosopumilus
Baltic.Sea.PRJEB34883.Alneberg2020_GCA_902752675.1	97.01	0.47	1.67455e+06	Archaea;Nanoarchaeota;Nanoarchaeia;Woesearchaeales;GCA-2686295;JAHIUF01
Baltic.Sea.PRJEB34883.Alneberg2020_GCA_902752685.1	99.96	0.64	2.44253e+06	Bacteria;Bacteroidota;Bacteroidia;Flavobacteriales;Flavobacteriaceae;Flavobacterium
Baltic.Sea.PRJEB34883.Alneberg2020_GCA_902752695.1	96.15	0.0	2.36577e+06	Bacteria;Actinomycetota;Acidimicrobiia;Acidimicrobiales;UBA8139;F1-20-MAGs160
Baltic.Sea.PRJEB34883.Alneberg2020_GCA_902752705.1	99.83	4.61	1.49704e+06	Bacteria;Pseudomonadota;Gammaproteobacteria;PS1;Thioglobaceae;Thioglobus_A
Baltic.Sea.PRJEB34883.Alneberg2020_GCA_902752715.1	94.28	1.92	1.41661e+06	Bacteria;Actinomycetota;Actinomycetia;Nanopelagicales;Nanopelagicaceae;AAA044-D11;AAA044-D11 sp002367715
Baltic.Sea.PRJEB34883.Alneberg2020_GCA_902752725.1	81.97	0.76	2.96859e+06	Bacteria;Desulfobacterota;Desulfobulbia;Desulfobulbales;Desulfocapsaceae;Desulfatifera
Baltic.Sea.PRJEB34883.Alneberg2020_GCA_902752735.1	99.78	1.52	2.89427e+06	Bacteria;Pseudomonadota;Alphaproteobacteria;Rhodobacterales;Rhodobacteraceae;Lentibacter;Lentibacter algarum
Baltic.Sea.PRJEB34883.Alneberg2020_GCA_902752745.1	99.33	1.74	3.1365e+06	Bacteria;Pseudomonadota;Alphaproteobacteria;Rhodobacterales;Rhodobacteraceae;Planktomarina;Planktomarina temperata
Baltic.Sea.PRJEB34883.Alneberg2020_GCA_902752755.1	96.02	1.98	2.87046e+06	Bacteria;Pseudomonadota;Gammaproteobacteria;Pseudomonadales;Halieaceae;Luminiphilus
Baltic.Sea.PRJEB34883.Alneberg2020_GCA_902752765.1	99.34	0.67	1.44616e+06	Bacteria;Actinomycetota;Actinomycetia;Actinomycetales;Microbacteriaceae;Pontimonas;Pontimonas sp017857245
Baltic.Sea.PRJEB34883.Alneberg2020_GCA_902752785.1	89.36	0.18	2.63171e+06	Bacteria;Bacteroidota;Bacteroidia;Flavobacteriales;UA16;UBA974
Baltic.Sea.PRJEB34883.Alneberg2020_GCA_902752805.1	99.99	1.28	2.70957e+06	Bacteria;Bacteroidota;Bacteroidia;Flavobacteriales;Flavobacteriaceae;CAJQLB01
Baltic.Sea.PRJEB34883.Alneberg2020_GCA_902752815.1	99.91	1.64	1.35622e+06	Bacteria;Actinomycetota;Actinomycetia;Nanopelagicales;Nanopelagicaceae;Planktophila;Planktophila sp002430075
Baltic.Sea.PRJEB34883.Alneberg2020_GCA_902752835.1	81.71	3.24	2.57811e+06	Bacteria;Pseudomonadota;Gammaproteobacteria;Burkholderiales;Burkholderiaceae_B;Limnohabitans;Limnohabitans sp945882755
Baltic.Sea.PRJEB34883.Alneberg2020_GCA_902752845.1	97.39	0.0	1.98362e+06	Bacteria;Bacteroidota;Bacteroidia;Flavobacteriales;Flavobacteriaceae;BACL21;BACL21 sp002384055
Baltic.Sea.PRJEB34883.Alneberg2020_GCA_902752855.1	95.33	0.93	1.26531e+06	Bacteria;Pseudomonadota;Gammaproteobacteria;Burkholderiales;Methylophilaceae;BACL14;BACL14 sp013205275
Baltic.Sea.PRJEB34883.Alneberg2020_GCA_902752865.1	99.56	2.73	1.55885e+06	Bacteria;Actinomycetota;Actinomycetia;Actinomycetales;Microbacteriaceae;Pontimonas;Pontimonas sp001438965
Baltic.Sea.PRJEB34883.Alneberg2020_GCA_902752885.1	87.3	4.04	1.86506e+06	Bacteria;Actinomycetota;Actinomycetia;Nanopelagicales;UBA5976;UBA5976;UBA5976 sp002430405
Baltic.Sea.PRJEB34883.Alneberg2020_GCA_902752895.1	94.41	0.84	3.12008e+06	Bacteria;Nitrospinota;Nitrospinia;Nitrospinales;Nitrospinaceae;JADFGI01
Baltic.Sea.PRJEB34883.Alneberg2020_GCA_902752905.1	98.09	2.62	3.0984e+06	Bacteria;Pseudomonadota;Gammaproteobacteria;Burkholderiales;Burkholderiaceae_B;RS62;RS62 sp002340675
Baltic.Sea.PRJEB34883.Alneberg2020_GCA_902752915.1	92.22	0.18	1.88713e+06	Bacteria;Bacteroidota;Bacteroidia;Flavobacteriales;Flavobacteriaceae;MAG-121220-bin8
Baltic.Sea.PRJEB34883.Alneberg2020_GCA_902752925.1	95.82	0.11	2.42812e+06	Bacteria;Bacteroidota;Bacteroidia;Flavobacteriales;Flavobacteriaceae;Ulvibacter
Baltic.Sea.PRJEB34883.Alneberg2020_GCA_902752935.1	98.82	0.2	1.42957e+06	Bacteria;Pseudomonadota;Gammaproteobacteria;Pseudomonadales;Porticoccaceae;Porticoccus
Baltic.Sea.PRJEB34883.Alneberg2020_GCA_902752945.1	99.25	0.07	2.80496e+06	Bacteria;Verrucomicrobiota;Verrucomicrobiae;Opitutales;DSM-45221;Lentimonas;Lentimonas sp002430605
Baltic.Sea.PRJEB34883.Alneberg2020_GCA_902752955.1	94.82	0.58	2.64102e+06	Bacteria;Bacteroidota;Bacteroidia;Flavobacteriales;Crocinitomicaceae;UBA2040;UBA2040 sp002384725
Baltic.Sea.PRJEB34883.Alneberg2020_GCA_902752975.1	90.67	4.81	1.39007e+06	Bacteria;Pseudomonadota;Gammaproteobacteria;Burkholderiales;Methylophilaceae;BACL14;BACL14 sp017858095
Baltic.Sea.PRJEB34883.Alneberg2020_GCA_902752985.1	100.0	1.48	3.53824e+06	Bacteria;Pseudomonadota;Alphaproteobacteria;Rhodobacterales;Rhodobacteraceae;Roseicyclus
Baltic.Sea.PRJEB34883.Alneberg2020_GCA_902753005.1	97.16	0.6	2.51424e+06	Bacteria;Actinomycetota;Acidimicrobiia;Acidimicrobiales;UBA8139;F1-20-MAGs160;F1-20-MAGs160 sp005787345
Baltic.Sea.PRJEB34883.Alneberg2020_GCA_902753015.1	94.83	1.33	5.03411e+06	Bacteria;Planctomycetota;Planctomycetia;Pirellulales;UBA1268;M30B53;M30B53 sp018401745
Baltic.Sea.PRJEB34883.Alneberg2020_GCA_902753045.1	88.4	0.25	5.15466e+06	Bacteria;Verrucomicrobiota;Verrucomicrobiae;Verrucomicrobiales;Akkermansiaceae
Baltic.Sea.PRJEB34883.Alneberg2020_GCA_902753055.1	96.45	2.5	4.26278e+06	Bacteria;Actinomycetota;Acidimicrobiia;Acidimicrobiales;TK06;JAADHX01
Baltic.Sea.PRJEB34883.Alneberg2020_GCA_902753065.1	100.0	4.27	1.76713e+06	Bacteria;Bacteroidota;Bacteroidia;Flavobacteriales;Schleiferiaceae;TMED14;TMED14 sp003451355
Baltic.Sea.PRJEB34883.Alneberg2020_GCA_902753075.1	100.0	3.44	3.40407e+06	Bacteria;Pseudomonadota;Gammaproteobacteria;Pseudomonadales;Alcanivoracaceae;Alcanivorax
Baltic.Sea.PRJEB34883.Alneberg2020_GCA_902753085.1	96.99	2.02	2.48817e+06	Bacteria;Bacteroidota;Bacteroidia;Flavobacteriales;UA16;UA16
Baltic.Sea.PRJEB34883.Alneberg2020_GCA_902753095.1	97.0	1.46	8.05526e+06	Bacteria;Planctomycetota;Planctomycetia;Planctomycetales;Planctomycetaceae;JABMPE01
Baltic.Sea.PRJEB34883.Alneberg2020_GCA_902753105.1	99.69	4.97	5.8754e+06	Bacteria;Chloroflexota;Anaerolineae;Caldilineales;Caldilineaceae;JACQGT01
Baltic.Sea.PRJEB34883.Alneberg2020_GCA_902753115.1	97.66	1.47	3.4692e+06	Bacteria;Verrucomicrobiota;Verrucomicrobiae;Verrucomicrobiales;Akkermansiaceae;Luteolibacter;Luteolibacter muciniphila_A
Baltic.Sea.PRJEB34883.Alneberg2020_GCA_902753135.1	99.96	0.01	2.26844e+06	Bacteria;Bacteroidota;Rhodothermia;Balneolales;HLUCCA01;JANJTJ01
Baltic.Sea.PRJEB34883.Alneberg2020_GCA_902753145.1	99.94	0.54	2.54106e+06	Bacteria;Bacteroidota;Bacteroidia;AKYH767;Palsa-965;GCA-2737665;GCA-2737665 sp002737665
Baltic.Sea.PRJEB34883.Alneberg2020_GCA_902753165.1	96.73	2.05	2.49183e+06	Bacteria;Pseudomonadota;Alphaproteobacteria;Puniceispirillales;AAA536-G10;CAJJBL01
Baltic.Sea.PRJEB34883.Alneberg2020_GCA_902753175.1	96.21	2.76	2.96132e+06	Bacteria;Actinomycetota;Actinomycetia;Nanopelagicales;S36-B12;Mxb001
Baltic.Sea.PRJEB34883.Alneberg2020_GCA_902753205.1	92.84	1.95	2.45955e+06	Archaea;Thermoplasmatota;Poseidoniia;Poseidoniales;Poseidoniaceae;MGIIa-L1;MGIIa-L1 sp002499015
Baltic.Sea.PRJEB34883.Alneberg2020_GCA_902753215.1	99.14	0.04	1.85547e+06	Bacteria;Bacteroidota;Bacteroidia;Flavobacteriales;Schleiferiaceae;TMED14;TMED14 sp001438205
Baltic.Sea.PRJEB34883.Alneberg2020_GCA_902753225.1	94.65	2.22	1.3486e+06	Bacteria;Actinomycetota;Actinomycetia;Nanopelagicales;Nanopelagicaceae;Planktophila;Planktophila sp001438925
Baltic.Sea.PRJEB34883.Alneberg2020_GCA_902753235.1	99.96	2.37	2.39015e+06	Bacteria;Actinomycetota;Actinomycetia;Nanopelagicales;S36-B12;UBA4592;UBA4592 sp002365735
Baltic.Sea.PRJEB34883.Alneberg2020_GCA_902753245.1	95.06	0.97	1.75814e+06	Bacteria;Bacteroidota;Bacteroidia;Flavobacteriales;Schleiferiaceae;TMED14
Baltic.Sea.PRJEB34883.Alneberg2020_GCA_902753255.1	100.0	3.2	2.35981e+06	Bacteria;Bacteroidota;Bacteroidia;Flavobacteriales;Crocinitomicaceae;UBA952
Baltic.Sea.PRJEB34883.Alneberg2020_GCA_902753265.1	90.37	3.16	3.40551e+06	Bacteria;Pseudomonadota;Alphaproteobacteria;Rhodobacterales;Rhodobacteraceae;Planktomarina;Planktomarina sp016780825
Baltic.Sea.PRJEB34883.Alneberg2020_GCA_902753275.1	97.6	0.0	2.3043e+06	Bacteria;Verrucomicrobiota;Verrucomicrobiae;Chthoniobacterales;Terrimicrobiaceae;UBA967
Baltic.Sea.PRJEB34883.Alneberg2020_GCA_902753295.1	90.87	1.85	1.95288e+06	Bacteria;Verrucomicrobiota;Verrucomicrobiae;Methylacidiphilales;UBA3015;UBA3015;UBA3015 sp001438005
Baltic.Sea.PRJEB34883.Alneberg2020_GCA_902753305.1	98.39	0.25	2.73676e+06	Bacteria;Pseudomonadota;Gammaproteobacteria;Pseudomonadales;Porticoccaceae;HTCC2207;HTCC2207 sp001438605
Baltic.Sea.PRJEB34883.Alneberg2020_GCA_902753315.1	100.0	3.58	3.49548e+06	Bacteria;Bacteroidota;Bacteroidia;Flavobacteriales;Crocinitomicaceae;Crocinitomix
Baltic.Sea.PRJEB34883.Alneberg2020_GCA_902753345.1	87.65	2.9	1.8485e+06	Bacteria;Actinomycetota;Thermoleophilia;Miltoncostaeales;Miltoncostaeaceae;SYFI01
Baltic.Sea.PRJEB34883.Alneberg2020_GCA_902753375.1	90.34	3.62	3.83114e+06	Bacteria;Bacteroidota;Bacteroidia;Chitinophagales;BACL12;WGOA01
Baltic.Sea.PRJEB34883.Alneberg2020_GCA_902753395.1	95.11	3.79	1.77946e+06	Bacteria;Bacteroidota;Bacteroidia;Flavobacteriales;Flavobacteriaceae;UBA3478
Baltic.Sea.PRJEB34883.Alneberg2020_GCA_902753415.1	90.83	1.66	1.59172e+06	Bacteria;Pseudomonadota;Alphaproteobacteria;HIMB59;HIMB59;HIMB59
Baltic.Sea.PRJEB34883.Alneberg2020_GCA_902753425.1	98.37	0.41	1.72253e+06	Bacteria;Pseudomonadota;Alphaproteobacteria;Parvibaculales;RS24;JAHEGN01;JAHEGN01 sp024645085
Baltic.Sea.PRJEB34883.Alneberg2020_GCA_902753435.1	81.29	4.18	1.56541e+06	Bacteria;Actinomycetota;Actinomycetia;Nanopelagicales;Nanopelagicaceae;Planktophila
Baltic.Sea.PRJEB34883.Alneberg2020_GCA_902753445.1	96.9	2.11	3.2705e+06	Bacteria;Verrucomicrobiota;Verrucomicrobiae;Opitutales;Opitutaceae;Synoicihabitans
Baltic.Sea.PRJEB34883.Alneberg2020_GCA_902753455.1	90.36	0.82	6.90482e+06	Bacteria;Planctomycetota;Planctomycetia;Planctomycetales;Planctomycetaceae;F1-80-MAGs062
Baltic.Sea.PRJEB34883.Alneberg2020_GCA_902753475.1	100.0	3.93	4.78916e+06	Bacteria;Pseudomonadota;Alphaproteobacteria;Thalassobaculales;Thalassobaculaceae;JANSYC01
Baltic.Sea.PRJEB34883.Alneberg2020_GCA_902753485.1	80.1	2.84	5.6217e+06	Bacteria;Cyanobacteriota;Cyanobacteriia;Pseudanabaenales;Pseudanabaenaceae;Pseudanabaena
Baltic.Sea.PRJEB34883.Alneberg2020_GCA_902753495.1	86.44	4.76	2.49361e+06	Bacteria;Bacteroidota;Bacteroidia;Chitinophagales;UBA8649;JAFMKE01;JAFMKE01 sp017853115
Baltic.Sea.PRJEB34883.Alneberg2020_GCA_902753515.1	80.16	4.93	1.17748e+06	Bacteria;Bacillota;Bacilli;RFN20;CAG-826;UBA970
Baltic.Sea.PRJEB34883.Alneberg2020_GCA_902753525.1	82.63	2.72	1.70661e+06	Bacteria;Bacteroidota;Bacteroidia;Flavobacteriales;Flavobacteriaceae;UBA3478
Baltic.Sea.PRJEB34883.Alneberg2020_GCA_902753535.1	97.14	1.19	3.59376e+06	Bacteria;Planctomycetota;Phycisphaerae;Phycisphaerales;SM1A02
Baltic.Sea.PRJEB34883.Alneberg2020_GCA_902753545.1	94.92	0.82	4.30124e+06	Bacteria;Pseudomonadota;Gammaproteobacteria;Burkholderiales;Burkholderiaceae_B;Rubrivivax
Baltic.Sea.PRJEB34883.Alneberg2020_GCA_902753565.1	98.77	1.57	4.02413e+06	Bacteria;Pseudomonadota;Gammaproteobacteria;Pseudomonadales;Pseudohongiellaceae;UBA9145
Baltic.Sea.PRJEB34883.Alneberg2020_GCA_902753575.1	100.0	1.73	3.78601e+06	Bacteria;Pseudomonadota;Gammaproteobacteria;Pseudomonadales;HTCC2089;UBA4582
Baltic.Sea.PRJEB34883.Alneberg2020_GCA_902753585.1	96.63	1.07	2.66554e+06	Bacteria;Verrucomicrobiota;Verrucomicrobiae;Opitutales;UBA953;UBA953
Baltic.Sea.PRJEB34883.Alneberg2020_GCA_902753595.1	96.5	2.75	4.53674e+06	Bacteria;Planctomycetota;Planctomycetia;Pirellulales;UBA1268;QWPN01
Baltic.Sea.PRJEB34883.Alneberg2020_GCA_902753615.1	95.13	1.21	2.78226e+06	Bacteria;Bacteroidota;Bacteroidia;Flavobacteriales;Crocinitomicaceae;UBA6165
Baltic.Sea.PRJEB34883.Alneberg2020_GCA_902753625.1	90.61	3.07	4.41693e+06	Bacteria;Planctomycetota;UBA1135;UBA1135;GCA-002686595
Baltic.Sea.PRJEB34883.Alneberg2020_GCA_902753635.1	95.03	3.74	2.40372e+06	Bacteria;Cyanobacteriota;Vampirovibrionia;LMEP-6097;LMEP-6097;CAIYXB01
Baltic.Sea.PRJEB34883.Alneberg2020_GCA_902753645.1	95.87	1.57	4.81741e+06	Bacteria;Verrucomicrobiota;Verrucomicrobiae;Verrucomicrobiales;DEV007;Arctic95D-9
Baltic.Sea.PRJEB34883.Alneberg2020_GCA_902753655.1	95.74	3.24	2.55672e+06	Bacteria;Bacteroidota;Bacteroidia;Flavobacteriales;Crocinitomicaceae;UBA952
Baltic.Sea.PRJEB34883.Alneberg2020_GCA_902753665.1	89.8	1.0	3.48028e+06	Bacteria;Actinomycetota;Actinomycetia;Mycobacteriales;Mycobacteriaceae;Mycobacterium
Baltic.Sea.PRJEB34883.Alneberg2020_GCA_902753675.1	98.32	0.34	3.79256e+06	Bacteria;Planctomycetota;Phycisphaerae;Phycisphaerales;SM1A02
Baltic.Sea.PRJEB34883.Alneberg2020_GCA_902753685.1	92.18	1.16	1.50589e+06	Bacteria;Pseudomonadota;Gammaproteobacteria;Burkholderiales;Methylophilaceae;BACL14;BACL14 sp002384685
Baltic.Sea.PRJEB34883.Alneberg2020_GCA_902753695.1	80.1	1.72	1.20121e+06	Bacteria;Bacillota;Bacilli;RFN20;CAG-826;UBA970
Baltic.Sea.PRJEB34883.Alneberg2020_GCA_902753705.1	96.59	3.29	8.74974e+06	Bacteria;Planctomycetota;Planctomycetia;Planctomycetales;Planctomycetaceae;Fuerstiella
Baltic.Sea.PRJEB34883.Alneberg2020_GCA_902753715.1	98.56	0.18	2.81558e+06	Bacteria;Bacteroidota;Rhodothermia;Balneolales;HLUCCA01;UBA11400
Baltic.Sea.PRJEB34883.Alneberg2020_GCA_902753725.1	97.32	3.78	3.10881e+06	Bacteria;Bacteroidota;Bacteroidia;Flavobacteriales;Schleiferiaceae;RFXV01;RFXV01 sp017858515
Baltic.Sea.PRJEB34883.Alneberg2020_GCA_902753735.1	83.28	0.67	2.1823e+06	Bacteria;Bacteroidota;Bacteroidia;Chitinophagales;Chitinophagaceae;SXYR01
Baltic.Sea.PRJEB34883.Alneberg2020_GCA_902753755.1	91.2	4.74	3.68722e+06	Bacteria;Verrucomicrobiota;Kiritimatiellia;SS1-B-03-39;UBA6053;UBA6053
Baltic.Sea.PRJEB34883.Alneberg2020_GCA_902753785.1	90.8	2.42	1.66709e+06	Bacteria;Pseudomonadota;Gammaproteobacteria;SAR86;D2472;D2472;D2472 sp002358345
Baltic.Sea.PRJEB34883.Alneberg2020_GCA_902753795.1	98.12	0.09	2.42021e+06	Bacteria;Bacteroidota;Bacteroidia;Flavobacteriales;Flavobacteriaceae;Polaribacter;Polaribacter sp002340765
Baltic.Sea.PRJEB34883.Alneberg2020_GCA_902753805.1	97.01	4.95	2.40685e+06	Bacteria;Pseudomonadota;Gammaproteobacteria;Steroidobacterales;Steroidobacteraceae;UBA964
Baltic.Sea.PRJEB34883.Alneberg2020_GCA_902753825.1	90.92	2.98	2.77295e+06	Bacteria;Bacteroidota;Rhodothermia;Balneolales;Balneolaceae;UBA1275;UBA1275 sp018401935
Baltic.Sea.PRJEB34883.Alneberg2020_GCA_902753835.1	92.89	2.79	2.51967e+06	Bacteria;Bacteroidota;Bacteroidia;Flavobacteriales;Flavobacteriaceae
Baltic.Sea.PRJEB34883.Alneberg2020_GCA_902753845.1	100.0	3.04	1.12038e+06	Bacteria;Pseudomonadota;Gammaproteobacteria;Burkholderiales;Methylophilaceae;BACL14
Baltic.Sea.PRJEB34883.Alneberg2020_GCA_902753855.1	98.25	0.59	1.85678e+06	Bacteria;Pseudomonadota;Gammaproteobacteria;Xanthomonadales;Xanthomonadaceae;Arenimonas
Baltic.Sea.PRJEB34883.Alneberg2020_GCA_902753865.1	97.25	4.78	4.59994e+06	Bacteria;Verrucomicrobiota;Verrucomicrobiae;Verrucomicrobiales;DEV007;Arctic95D-9
Baltic.Sea.PRJEB34883.Alneberg2020_GCA_902753895.1	97.94	4.08	1.46003e+06	Bacteria;Pseudomonadota;Alphaproteobacteria;HIMB59;HIMB59;HIMB59;HIMB59 sp008638215
Baltic.Sea.PRJEB34883.Alneberg2020_GCA_902753905.1	100.0	0.47	7.77299e+06	Bacteria;Planctomycetota;Planctomycetia;Planctomycetales;Planctomycetaceae;JABMPE01
Baltic.Sea.PRJEB34883.Alneberg2020_GCA_902753915.1	96.92	0.46	1.38621e+06	Bacteria;Actinomycetota;Actinomycetia;Nanopelagicales;UBA5976;AcAMD-5
Baltic.Sea.PRJEB34883.Alneberg2020_GCA_902753925.1	99.03	0.3	1.24154e+06	Bacteria;Pseudomonadota;Gammaproteobacteria;Burkholderiales;Methylophilaceae;BACL14
Baltic.Sea.PRJEB34883.Alneberg2020_GCA_902753955.1	87.99	3.95	3.0071e+06	Bacteria;Bacteroidota;Bacteroidia;Cytophagales;Cyclobacteriaceae;Algoriphagus
Baltic.Sea.PRJEB34883.Alneberg2020_GCA_902753965.1	90.04	3.61	1.94798e+06	Bacteria;Bacteroidota;Bacteroidia;Flavobacteriales;Flavobacteriaceae;Flavobacterium
Baltic.Sea.PRJEB34883.Alneberg2020_GCA_902753975.1	100.0	0.53	2.34592e+06	Bacteria;Bacteroidota;Bacteroidia;NS11-12g;UBA9320;UBA9320;UBA9320 sp002384205
Baltic.Sea.PRJEB34883.Alneberg2020_GCA_902753985.1	99.6	1.51	3.72247e+06	Bacteria;Planctomycetota;Phycisphaerae;Phycisphaerales;SM1A02;VGXO01
Baltic.Sea.PRJEB34883.Alneberg2020_GCA_902753995.1	98.19	4.04	4.38691e+06	Bacteria;Planctomycetota;Planctomycetia;Pirellulales;UBA1268;CACORA01
Baltic.Sea.PRJEB34883.Alneberg2020_GCA_902754005.1	95.12	3.12	1.49497e+06	Bacteria;Actinomycetota;Actinomycetia;Nanopelagicales;Nanopelagicaceae;UBA3012;UBA3012 sp002346305
[truncated: 24,468 more rows]
