# Supplementary material for: Machine learning models for delineating marine microbial taxa
Source: NAR Genom Bioinform. 2025 Jun 19;7(2):lqaf090. doi: 10.1093/nargab/lqaf090 (PMC12204397; doi:10.1093/nargab/lqaf090)
Supplement: lqaf090_Supplemental_Files [file lqaf090_supplemental_files.zip › Data S3 - MAG SGBs.tsv]

# Members of 14390 MAG SGBs
# Generated using the command: ./dependencies/distances_to_bins.R -v --in_distance_list output/ANI/mash_ANIs_QF_closely_related.tsv.gz --transform_distances_by 100-$x --subgraph_tree_method hclust --symmetrize --subgraph_cutoff 15 --missing_distance 50 --subgraph_tree_rooting none --out_summary output/SGBs/ocean/binning_summary.txt --out_subgraphs output/SGBs/ocean/subgraphs.tsv --out_bin_mapping…
# bin	members
Genomes.From.Earths.Microbiomes.GEM.Nayfach2021_3300026206_12	Genomes.From.Earths.Microbiomes.GEM.Nayfach2021_3300020338_21,Global.OceanDNA.Nishimura2022_OceanDNA-b19567,Genomes.From.Earths.Microbiomes.GEM.Nayfach2021_3300026202_12,Genomes.From.Earths.Microbiomes.GEM.Nayfach2021_3300026267_14,Genomes.From.Earths.Microbiomes.GEM.Nayfach2021_3300026206_12
Genomes.From.Earths.Microbiomes.GEM.Nayfach2021_3300020295_11	Global.OMZ.Waters.Zhang2023.PRJNA955304_GCA_030745115.1,Global.OMZ.Waters.Zhang2023.PRJNA955304_GCA_030743395.1,Genomes.From.Earths.Microbiomes.GEM.Nayfach2021_3300020291_7,Genomes.From.Earths.Microbiomes.GEM.Nayfach2021_3300020361_19,Genomes.From.Earths.Microbiomes.GEM.Nayfach2021_3300020295_11
Global.OceanDNA.Nishimura2022_OceanDNA-b19534	Genomes.From.Earths.Microbiomes.GEM.Nayfach2021_3300006090_3,Global.OMZ.Waters.Zhang2023.PRJNA955304_GCA_030739635.1,Global.OMZ.Waters.Zhang2023.PRJNA955304_GCA_030746175.1,Genomes.From.Earths.Microbiomes.GEM.Nayfach2021_3300020262_18,Global.OceanDNA.Nishimura2022_OceanDNA-b19534
Black.Sea.Water.Column.PRJNA649215.Vliet2020_GCA_014381755.1	Black.Sea.Water.Column.PRJNA649215.Vliet2020_GCA_014381755.1
Global.OceanDNA.Nishimura2022_OceanDNA-b19210	Genomes.From.Earths.Microbiomes.GEM.Nayfach2021_3300020415_32,Antarctic.Coastal.Seawater.Dutta2023.PRJNA894514_GCA_028821705.1,Arctic.Ocean.Grevesse2022.PRJEB57575_GCA_963582605.1,Arctic.Ocean.Grevesse2022.PRJEB57575_GCA_963581385.1,Genomes.From.Earths.Microbiomes.GEM.Nayfach2021_3300026264_26,Genomes.From.Earths.Microbiomes.GEM.Nayfach2021_3300025232_7,Genomes.From.Earths.Microbiomes.GEM.Nayfach…
Guaymas.Basin.Hydrothermal.Vents.Water.Hwang2023.PRJNA879230_GCA_029938045.1	Guaymas.Basin.Hydrothermal.Vents.Water.Hwang2023.PRJNA879230_GCA_029938045.1,Global.OceanDNA.Nishimura2022_OceanDNA-b18960
Canada.Saanich.Inlet.Seawater.PRJNA630981.Lin2021_GCA_018652705.1	Global.OMZ.Waters.Zhang2023.PRJNA955304_GCA_030739595.1,Genomes.From.Earths.Microbiomes.GEM.Nayfach2021_3300026212_13,Genomes.From.Earths.Microbiomes.GEM.Nayfach2021_3300020322_11,Genomes.From.Earths.Microbiomes.GEM.Nayfach2021_3300020331_11,Genomes.From.Earths.Microbiomes.GEM.Nayfach2021_3300026267_13,Genomes.From.Earths.Microbiomes.GEM.Nayfach2021_3300026206_13,Peru.OMZ.Water.Woehle2022.PRJNA50…
Black.Sea.Water.Column.PRJNA649215.Vliet2020_GCA_014382015.1	Black.Sea.Water.Column.PRJNA649215.Vliet2020_GCA_014382015.1,Black.Sea.Water.Column.PRJNA638805.Cesare2020_GCA_016784465.1,Black.Sea.Water.Column.PRJNA638805.Cesare2020_GCA_016784635.1
Canada.Saanich.Inlet.Seawater.PRJNA630981.Lin2021_GCA_018699655.1	Canada.Saanich.Inlet.Seawater.PRJNA630981.Lin2021_GCA_018650115.1,Canada.Saanich.Inlet.Seawater.PRJNA630981.Lin2021_GCA_018661525.1,Canada.Saanich.Inlet.Seawater.PRJNA630981.Lin2021_GCA_018697435.1,Canada.Saanich.Inlet.Seawater.PRJNA630981.Lin2021_GCA_018699655.1,Genomes.From.Earths.Microbiomes.GEM.Nayfach2021_3300025681_17,Genomes.From.Earths.Microbiomes.GEM.Nayfach2021_3300025729_31,Canada.Saan…
Arctic.Ocean.Seawater.TARA.Royo2021_TOA-bin-2009	Arctic.Ocean.Seawater.TARA.Royo2021_TOA-bin-2009,Global.OceanDNA.Nishimura2022_OceanDNA-b20404,Genomes.From.Earths.Microbiomes.GEM.Nayfach2021_3300020389_30
Genomes.From.Earths.Microbiomes.GEM.Nayfach2021_3300026204_10	Genomes.From.Earths.Microbiomes.GEM.Nayfach2021_3300026211_3,Genomes.From.Earths.Microbiomes.GEM.Nayfach2021_3300020272_7,Global.OceanDNA.Nishimura2022_OceanDNA-b20381,Genomes.From.Earths.Microbiomes.GEM.Nayfach2021_3300026192_7,Genomes.From.Earths.Microbiomes.GEM.Nayfach2021_3300026204_10,Global.OMZ.Waters.Zhang2023.PRJNA955304_GCA_030740075.1,Global.OMZ.Waters.Zhang2023.PRJNA955304_GCA_03074163…
Genomes.From.Earths.Microbiomes.GEM.Nayfach2021_3300020344_15	Genomes.From.Earths.Microbiomes.GEM.Nayfach2021_3300020344_15,Genomes.From.Earths.Microbiomes.GEM.Nayfach2021_3300026267_11
Global.OMZ.Waters.Zhang2023.PRJNA955304_GCA_030748955.1	Global.OMZ.Waters.Zhang2023.PRJNA955304_GCA_030748955.1
Canada.Saanich.Inlet.Seawater.PRJNA630981.Lin2021_GCA_018697385.1	Canada.Saanich.Inlet.Seawater.PRJNA630981.Lin2021_GCA_018667415.1,Genomes.From.Earths.Microbiomes.GEM.Nayfach2021_3300025659_23,Canada.Saanich.Inlet.Seawater.PRJNA630981.Lin2021_GCA_018673835.1,Canada.Saanich.Inlet.Seawater.PRJNA630981.Lin2021_GCA_018693395.1,Global.OceanDNA.Nishimura2022_OceanDNA-b19962,Canada.Saanich.Inlet.Seawater.PRJNA630981.Lin2021_GCA_018695035.1,Canada.Saanich.Inlet.Seawat…
Canada.Saanich.Inlet.Seawater.PRJNA630981.Lin2021_GCA_018658715.1	Canada.Saanich.Inlet.Seawater.PRJNA630981.Lin2021_GCA_018694655.1,Canada.Saanich.Inlet.Seawater.PRJNA630981.Lin2021_GCA_018655725.1,Canada.Saanich.Inlet.Seawater.PRJNA630981.Lin2021_GCA_018653115.1,Canada.Saanich.Inlet.Seawater.PRJNA630981.Lin2021_GCA_018663445.1,Canada.Saanich.Inlet.Seawater.PRJNA630981.Lin2021_GCA_018660355.1,Canada.Saanich.Inlet.Seawater.PRJNA630981.Lin2021_GCA_018671435.1,Can…
Global.OceanDNA.Nishimura2022_OceanDNA-b19896	Guaymas.Basin.Hydrothermal.Vents.Water.Hwang2023.PRJNA879230_GCA_029941525.1,Canada.Saanich.Inlet.Seawater.PRJNA630981.Lin2021_GCA_018667115.1,Genomes.From.Earths.Microbiomes.GEM.Nayfach2021_3300025665_13,Canada.Saanich.Inlet.Seawater.PRJNA630981.Lin2021_GCA_018663975.1,Canada.Saanich.Inlet.Seawater.PRJNA630981.Lin2021_GCA_018661055.1,Canada.Saanich.Inlet.Seawater.PRJNA630981.Lin2021_GCA_01869487…
Global.OceanDNA.Nishimura2022_OceanDNA-b19876	Global.OceanDNA.Nishimura2022_OceanDNA-b19876
Global.OceanDNA.Nishimura2022_OceanDNA-b19915	Global.OceanDNA.Nishimura2022_OceanDNA-b19915
Genomes.From.Earths.Microbiomes.GEM.Nayfach2021_3300027801_24	Global.OceanDNA.Nishimura2022_OceanDNA-b19843,Genomes.From.Earths.Microbiomes.GEM.Nayfach2021_3300027801_24,Genomes.From.Earths.Microbiomes.GEM.Nayfach2021_3300027779_22
Global.OceanDNA.Nishimura2022_OceanDNA-b19919	Global.OceanDNA.Nishimura2022_OceanDNA-b19919
Global.OceanDNA.Nishimura2022_OceanDNA-b20029	Arctic.Ocean.Seawater.TARA.Royo2021_TOA-bin-2579,Canada.Saanich.Inlet.Seawater.PRJNA630981.Lin2021_GCA_018674095.1,Canada.Saanich.Inlet.Seawater.PRJNA630981.Lin2021_GCA_018663525.1,Canada.Saanich.Inlet.Seawater.PRJNA630981.Lin2021_GCA_018695155.1,Canada.Saanich.Inlet.Seawater.PRJNA630981.Lin2021_GCA_018667455.1,Canada.Saanich.Inlet.Seawater.PRJNA630981.Lin2021_GCA_018673195.1,Canada.Saanich.Inlet…
Genomes.From.Earths.Microbiomes.GEM.Nayfach2021_3300000248_4	China.South.China.Sea.Cold.Seep.Sediments.PRJNA707313_GCA_023146695.1,Genomes.From.Earths.Microbiomes.GEM.Nayfach2021_3300025194_1,Genomes.From.Earths.Microbiomes.GEM.Nayfach2021_3300025220_1,Genomes.From.Earths.Microbiomes.GEM.Nayfach2021_3300025212_3,Hawaii.HOT.Waters.PRJNA352737.Muratore2022_GCA_022448565.1,Genomes.From.Earths.Microbiomes.GEM.Nayfach2021_3300025249_5,Genomes.From.Earths.Microb…
Canada.Saanich.Inlet.Seawater.PRJNA630981.Lin2021_GCA_018665405.1	Antarctic.Coastal.Seawater.Dutta2023.PRJNA894514_GCA_028822455.1,Canada.Saanich.Inlet.Seawater.PRJNA630981.Lin2021_GCA_018653715.1,Canada.Saanich.Inlet.Seawater.PRJNA630981.Lin2021_GCA_018660075.1,Canada.Saanich.Inlet.Seawater.PRJNA630981.Lin2021_GCA_018649395.1,China.Weihai.Seawater.Sediments.Lu2023.PRJEB50838_GCA_938091465.1,Canada.Saanich.Inlet.Seawater.PRJNA630981.Lin2021_GCA_018657945.1,Cana…
Hawaii.HOT.Waters.PRJNA352737.Muratore2022_GCA_022448485.1	Genomes.From.Earths.Microbiomes.GEM.Nayfach2021_3300027677_18,Genomes.From.Earths.Microbiomes.GEM.Nayfach2021_3300027622_8,Hawaii.HOT.Waters.PRJNA352737.Muratore2022_GCA_022448485.1
Genomes.From.Earths.Microbiomes.GEM.Nayfach2021_3300026108_8	Genomes.From.Earths.Microbiomes.GEM.Nayfach2021_3300025238_11,Genomes.From.Earths.Microbiomes.GEM.Nayfach2021_3300026108_8,Genomes.From.Earths.Microbiomes.GEM.Nayfach2021_3300027685_17,Global.OceanDNA.Nishimura2022_OceanDNA-b44783,Genomes.From.Earths.Microbiomes.GEM.Nayfach2021_3300025249_3,Marine.PRJEB51078_GCA_937889435.1,Genomes.From.Earths.Microbiomes.GEM.Nayfach2021_3300025255_4,Genomes.From…
Deep.Ocean.Hydrothermal.Plumes.PRJNA488180.Zhou2020_GCA_015664815.1	Global.OceanDNA.Nishimura2022_OceanDNA-b44772,Deep.Ocean.Hydrothermal.Plumes.PRJNA488180.Zhou2020_GCA_015664815.1,Deep.Ocean.Hydrothermal.Plumes.PRJNA488180.Zhou2020_GCA_015663515.1
Antarctic.Coastal.Seawater.Dutta2023.PRJNA894514_GCA_028822475.1	Global.OceanDNA.Nishimura2022_OceanDNA-b44768,Antarctic.Coastal.Seawater.Dutta2023.PRJNA894514_GCA_028822475.1
Global.OceanDNA.Nishimura2022_OceanDNA-b44762	Marine.PRJEB51078_GCA_937900745.1,Genomes.From.Earths.Microbiomes.GEM.Nayfach2021_3300025668_17,Global.OceanDNA.Nishimura2022_OceanDNA-b44762,Genomes.From.Earths.Microbiomes.GEM.Nayfach2021_3300025705_16
Canada.Saanich.Inlet.Seawater.PRJNA630981.Lin2021_GCA_018645085.1	Global.OceanDNA.Nishimura2022_OceanDNA-b44744,Canada.Saanich.Inlet.Seawater.PRJNA630981.Lin2021_GCA_018645085.1,Genomes.From.Earths.Microbiomes.GEM.Nayfach2021_3300000146_2
Global.OMZ.Waters.Zhang2023.PRJNA955304_GCA_030749055.1	Chile.Comau.Fjord.Nallar2023.PRJNA729490_GCA_029250905.1,Chile.Comau.Fjord.Nallar2023.PRJNA729490_GCA_029250135.1,Genomes.From.Earths.Microbiomes.GEM.Nayfach2021_3300027048_2,Global.OMZ.Waters.Zhang2023.PRJNA955304_GCA_030740995.1,Genomes.From.Earths.Microbiomes.GEM.Nayfach2021_3300026269_9,Global.OMZ.Waters.Zhang2023.PRJNA955304_GCA_030745615.1,Global.OMZ.Waters.Zhang2023.PRJNA955304_GCA_0307470…
Global.OceanDNA.Nishimura2022_OceanDNA-b45059	Marine.PRJEB51078_GCA_937895245.1,Genomes.From.Earths.Microbiomes.GEM.Nayfach2021_3300026266_7,Genomes.From.Earths.Microbiomes.GEM.Nayfach2021_3300026292_10,Global.OceanDNA.Nishimura2022_OceanDNA-b45059,Mediterranean.Ocean.Water.Column.PRJNA352798.Moreno2017_GCA_004213175.1_ASM421317v1
Genomes.From.Earths.Microbiomes.GEM.Nayfach2021_3300026256_13	Genomes.From.Earths.Microbiomes.GEM.Nayfach2021_3300020423_28,Genomes.From.Earths.Microbiomes.GEM.Nayfach2021_3300020330_14,Genomes.From.Earths.Microbiomes.GEM.Nayfach2021_3300026192_8,Genomes.From.Earths.Microbiomes.GEM.Nayfach2021_3300026212_10,Genomes.From.Earths.Microbiomes.GEM.Nayfach2021_3300022227_39,Genomes.From.Earths.Microbiomes.GEM.Nayfach2021_3300020375_13,Genomes.From.Earths.Microbio…
Black.Sea.Water.Column.PRJNA649215.Vliet2020_GCA_014381945.1	Black.Sea.Water.Column.PRJNA649215.Vliet2020_GCA_014381945.1
Genomes.From.Earths.Microbiomes.GEM.Nayfach2021_3300027699_16	Hawaii.HOT.Waters.PRJNA352737.Muratore2022_GCA_022449635.1,Guaymas.Basin.Hydrothermal.Vents.Water.Hwang2023.PRJNA879230_GCA_029936915.1,Marine.PRJEB51078_GCA_937911955.1,Genomes.From.Earths.Microbiomes.GEM.Nayfach2021_3300027700_13,Antarctic.Coastal.Seawater.Dutta2023.PRJNA894514_GCA_028822075.1,Global.OceanDNA.Nishimura2022_OceanDNA-b1008,Arctic.Ocean.Grevesse2022.PRJEB57575_GCA_963582945.1,Geno…
Global.OceanDNA.Nishimura2022_OceanDNA-b939	Global.OceanDNA.Nishimura2022_OceanDNA-b939
Genomes.From.Earths.Microbiomes.GEM.Nayfach2021_3300027685_19	Genomes.From.Earths.Microbiomes.GEM.Nayfach2021_3300027685_19,Global.OceanDNA.Nishimura2022_OceanDNA-b937
Genomes.From.Earths.Microbiomes.GEM.Nayfach2021_3300020477_53	Global.OMZ.Waters.Zhang2023.PRJNA955304_GCA_030748855.1,Global.OceanDNA.Nishimura2022_OceanDNA-b960,Genomes.From.Earths.Microbiomes.GEM.Nayfach2021_3300020477_53,Red.Sea.Water.Column.PRJNA289734.Stingl2016_GCA_001628595.1_ASM162859v1,REDSEA_GCA_001628595.1_ASM162859v1,REDSEA_GCA_001626165.1_ASM162616v1,Red.Sea.Water.Column.PRJNA289734.Stingl2016_GCA_001626165.1_ASM162616v1
Genomes.From.Earths.Microbiomes.GEM.Nayfach2021_3300028177_13	Global.OMZ.Waters.Zhang2023.PRJNA955304_GCA_030754015.1,Genomes.From.Earths.Microbiomes.GEM.Nayfach2021_3300026262_14,Genomes.From.Earths.Microbiomes.GEM.Nayfach2021_3300026211_10,Genomes.From.Earths.Microbiomes.GEM.Nayfach2021_3300000213_7,Genomes.From.Earths.Microbiomes.GEM.Nayfach2021_3300024256_16,Genomes.From.Earths.Microbiomes.GEM.Nayfach2021_3300000172_11,Genomes.From.Earths.Microbiomes.GE…
Genomes.From.Earths.Microbiomes.GEM.Nayfach2021_3300026204_15	Global.OMZ.Waters.Zhang2023.PRJNA955304_GCA_030750855.1,Genomes.From.Earths.Microbiomes.GEM.Nayfach2021_3300026206_8,Global.OceanDNA.Nishimura2022_OceanDNA-b1129,Global.OMZ.Waters.Zhang2023.PRJNA955304_GCA_030739675.1,Genomes.From.Earths.Microbiomes.GEM.Nayfach2021_3300026204_15,Genomes.From.Earths.Microbiomes.GEM.Nayfach2021_3300026261_11,Genomes.From.Earths.Microbiomes.GEM.Nayfach2021_330002032…
Genomes.From.Earths.Microbiomes.GEM.Nayfach2021_3300020364_18	Global.OMZ.Waters.Zhang2023.PRJNA955304_GCA_030744215.1,Global.OMZ.Waters.Zhang2023.PRJNA955304_GCA_030746035.1,Global.OceanDNA.Nishimura2022_OceanDNA-b1132,Genomes.From.Earths.Microbiomes.GEM.Nayfach2021_3300020423_34,Genomes.From.Earths.Microbiomes.GEM.Nayfach2021_3300020364_18,Genomes.From.Earths.Microbiomes.GEM.Nayfach2021_3300020295_7,Genomes.From.Earths.Microbiomes.GEM.Nayfach2021_330002026…
Global.OMZ.Waters.Zhang2023.PRJNA955304_GCA_030742515.1	Genomes.From.Earths.Microbiomes.GEM.Nayfach2021_3300020449_19,Genomes.From.Earths.Microbiomes.GEM.Nayfach2021_3300020277_11,Global.OMZ.Waters.Zhang2023.PRJNA955304_GCA_030752955.1,Genomes.From.Earths.Microbiomes.GEM.Nayfach2021_3300026208_11,Global.OMZ.Waters.Zhang2023.PRJNA955304_GCA_030742515.1,Global.OMZ.Waters.Zhang2023.PRJNA955304_GCA_030749975.1,Genomes.From.Earths.Microbiomes.GEM.Nayfach20…
Canada.Saanich.Inlet.Seawater.PRJNA630981.Lin2021_GCA_018659405.1	Global.OceanDNA.Nishimura2022_OceanDNA-b17301,Genomes.From.Earths.Microbiomes.GEM.Nayfach2021_3300025719_8,Canada.Saanich.Inlet.Seawater.PRJNA630981.Lin2021_GCA_018651425.1,Genomes.From.Earths.Microbiomes.GEM.Nayfach2021_3300025700_7,Chile.Comau.Fjord.Nallar2023.PRJNA729490_GCA_029245345.1,Genomes.From.Earths.Microbiomes.GEM.Nayfach2021_3300022931_13,Canada.Saanich.Inlet.Seawater.PRJNA630981.Lin2…
Genomes.From.Earths.Microbiomes.GEM.Nayfach2021_3300005838_13	Genomes.From.Earths.Microbiomes.GEM.Nayfach2021_3300025659_21,Genomes.From.Earths.Microbiomes.GEM.Nayfach2021_3300000216_6,Genomes.From.Earths.Microbiomes.GEM.Nayfach2021_3300025643_13,Genomes.From.Earths.Microbiomes.GEM.Nayfach2021_3300025596_10,Canada.Saanich.Inlet.Seawater.PRJNA630981.Lin2021_GCA_018662945.1,Genomes.From.Earths.Microbiomes.GEM.Nayfach2021_3300000150_5,Genomes.From.Earths.Micro…
Canada.Saanich.Inlet.Seawater.PRJNA630981.Lin2021_GCA_018675035.1	Canada.Saanich.Inlet.Seawater.PRJNA630981.Lin2021_GCA_018650005.1,Global.OceanDNA.Nishimura2022_OceanDNA-b35712,Canada.Saanich.Inlet.Seawater.PRJNA630981.Lin2021_GCA_018652505.1,Canada.Saanich.Inlet.Seawater.PRJNA630981.Lin2021_GCA_018657125.1,Canada.Saanich.Inlet.Seawater.PRJNA630981.Lin2021_GCA_018667515.1,Canada.Saanich.Inlet.Seawater.PRJNA630981.Lin2021_GCA_018664865.1,Canada.Saanich.Inlet.Se…
Genomes.From.Earths.Microbiomes.GEM.Nayfach2021_3300025662_7	Genomes.From.Earths.Microbiomes.GEM.Nayfach2021_3300025596_5,Genomes.From.Earths.Microbiomes.GEM.Nayfach2021_3300022931_14,Genomes.From.Earths.Microbiomes.GEM.Nayfach2021_3300025681_10,Genomes.From.Earths.Microbiomes.GEM.Nayfach2021_3300025663_9,Canada.Saanich.Inlet.Seawater.PRJNA630981.Lin2021_GCA_018661105.1,Genomes.From.Earths.Microbiomes.GEM.Nayfach2021_3300025422_5,Genomes.From.Earths.Microb…
Black.Sea.Water.Column.PRJNA638805.Cesare2020_GCA_016784505.1	Black.Sea.Water.Column.PRJNA638805.Cesare2020_GCA_016784505.1,Black.Sea.Water.Column.PRJNA649215.Vliet2020_GCA_014382565.1,Black.Sea.Water.Column.PRJNA638805.Cesare2020_GCA_016784025.1
Canada.Saanich.Inlet.Seawater.PRJNA630981.Lin2021_GCA_018644965.1	Canada.Saanich.Inlet.Seawater.PRJNA630981.Lin2021_GCA_018650795.1,Canada.Saanich.Inlet.Seawater.PRJNA630981.Lin2021_GCA_018665565.1,Canada.Saanich.Inlet.Seawater.PRJNA630981.Lin2021_GCA_018662545.1,Genomes.From.Earths.Microbiomes.GEM.Nayfach2021_3300025488_6,Canada.Saanich.Inlet.Seawater.PRJNA630981.Lin2021_GCA_018692755.1,Global.OceanDNA.Nishimura2022_OceanDNA-b20788,Canada.Saanich.Inlet.Seawate…
Canada.Saanich.Inlet.Seawater.PRJNA630981.Lin2021_GCA_018650445.1	Canada.Saanich.Inlet.Seawater.PRJNA630981.Lin2021_GCA_018650445.1
Black.Sea.Water.Column.PRJNA638805.Cesare2020_GCA_016784545.1	Black.Sea.Water.Column.PRJNA638805.Cesare2020_GCA_016784545.1,Marine.PRJEB51078_GCA_937914635.1
Guaymas.Basin.Hydrothermal.Vents.Water.Hwang2023.PRJNA879230_GCA_029936655.1	Canada.Scotian.Shelf.Glass.Sponge.PRJNA613976.Busch2020_GCA_014239865.1,Deep.Ocean.Hydrothermal.Plumes.PRJNA488180.Zhou2020_GCA_015659515.1,Guaymas.Basin.Hydrothermal.Vents.Water.Hwang2023.PRJNA879230_GCA_029936655.1
Global.OceanDNA.Nishimura2022_OceanDNA-b37342	Antarctic.Coastal.Seawater.Dutta2023.PRJNA894514_GCA_028825295.1,Global.OceanDNA.Nishimura2022_OceanDNA-b37342,Genomes.From.Earths.Microbiomes.GEM.Nayfach2021_3300027801_7,Genomes.From.Earths.Microbiomes.GEM.Nayfach2021_3300025547_3,Canada.Saanich.Inlet.Seawater.PRJNA630981.Lin2021_GCA_018700415.1,Canada.Saanich.Inlet.Seawater.PRJNA630981.Lin2021_GCA_018694565.1,Canada.Saanich.Inlet.Seawater.PRJN…
Canada.Saanich.Inlet.Seawater.PRJNA630981.Lin2021_GCA_018695295.1	Canada.Saanich.Inlet.Seawater.PRJNA630981.Lin2021_GCA_018667075.1,Canada.Saanich.Inlet.Seawater.PRJNA630981.Lin2021_GCA_018695295.1
China.Weihai.Seawater.Sediments.Lu2023.PRJEB50838_GCA_938084225.1	Genomes.From.Earths.Microbiomes.GEM.Nayfach2021_3300025637_8,China.Weihai.Seawater.Sediments.Lu2023.PRJEB50838_GCA_938084225.1,Eastern.Fram.Strait.Water.Priest2023.PRJEB58071_GCA_949372555.1,Genomes.From.Earths.Microbiomes.GEM.Nayfach2021_3300027791_6,Global.OceanDNA.Nishimura2022_OceanDNA-b37293
Canada.Saanich.Inlet.Seawater.PRJNA630981.Lin2021_GCA_018654925.1	Guaymas.Basin.Hydrothermal.Vents.Water.Hwang2023.PRJNA879230_GCA_029937485.1,Genomes.From.Earths.Microbiomes.GEM.Nayfach2021_3300028198_10,Genomes.From.Earths.Microbiomes.GEM.Nayfach2021_3300025681_19,Genomes.From.Earths.Microbiomes.GEM.Nayfach2021_3300000225_8,Genomes.From.Earths.Microbiomes.GEM.Nayfach2021_3300025770_16,Genomes.From.Earths.Microbiomes.GEM.Nayfach2021_3300022888_19,Genomes.From.…
Genomes.From.Earths.Microbiomes.GEM.Nayfach2021_3300026208_3	Genomes.From.Earths.Microbiomes.GEM.Nayfach2021_3300020344_6,Genomes.From.Earths.Microbiomes.GEM.Nayfach2021_3300026208_3,Global.OMZ.Waters.Zhang2023.PRJNA955304_GCA_030739915.1
Arctic.Ocean.Grevesse2022.PRJEB57575_GCA_963582075.1	Arctic.Ocean.Grevesse2022.PRJEB57575_GCA_963582075.1
Chile.Comau.Fjord.Nallar2023.PRJNA729490_GCA_029245295.1	Canada.Scotian.Shelf.Glass.Sponge.PRJNA613976.Busch2020_GCA_014239255.1,Chile.Comau.Fjord.Nallar2023.PRJNA729490_GCA_029245295.1
Genomes.From.Earths.Microbiomes.GEM.Nayfach2021_3300026267_7	Genomes.From.Earths.Microbiomes.GEM.Nayfach2021_3300020344_13,Global.OMZ.Waters.Zhang2023.PRJNA955304_GCA_030750555.1,Global.OMZ.Waters.Zhang2023.PRJNA955304_GCA_030753255.1,Genomes.From.Earths.Microbiomes.GEM.Nayfach2021_3300020327_7,Genomes.From.Earths.Microbiomes.GEM.Nayfach2021_3300026267_7,Genomes.From.Earths.Microbiomes.GEM.Nayfach2021_3300026193_8,Genomes.From.Earths.Microbiomes.GEM.Nayfac…
Genomes.From.Earths.Microbiomes.GEM.Nayfach2021_3300024252_13	Genomes.From.Earths.Microbiomes.GEM.Nayfach2021_3300024258_14,Genomes.From.Earths.Microbiomes.GEM.Nayfach2021_3300024339_7,Genomes.From.Earths.Microbiomes.GEM.Nayfach2021_3300024324_13,Genomes.From.Earths.Microbiomes.GEM.Nayfach2021_3300025672_6,Genomes.From.Earths.Microbiomes.GEM.Nayfach2021_3300025547_8,Genomes.From.Earths.Microbiomes.GEM.Nayfach2021_3300025700_9,Genomes.From.Earths.Microbiomes…
Genomes.From.Earths.Microbiomes.GEM.Nayfach2021_3300024339_19	Genomes.From.Earths.Microbiomes.GEM.Nayfach2021_3300000151_12,Genomes.From.Earths.Microbiomes.GEM.Nayfach2021_3300000201_4,Genomes.From.Earths.Microbiomes.GEM.Nayfach2021_3300000192_8,Genomes.From.Earths.Microbiomes.GEM.Nayfach2021_3300000213_9,Canada.Saanich.Inlet.Seawater.PRJNA630981.Lin2021_GCA_018662655.1,Canada.Saanich.Inlet.Seawater.PRJNA630981.Lin2021_GCA_018659885.1,Canada.Saanich.Inlet.S…
Genomes.From.Earths.Microbiomes.GEM.Nayfach2021_3300026119_5	China.Pearl.River.Estuary.Waters.Xu2022_PRES25F02_bin.168,Genomes.From.Earths.Microbiomes.GEM.Nayfach2021_3300026080_5,Genomes.From.Earths.Microbiomes.GEM.Nayfach2021_3300026119_5,Genomes.From.Earths.Microbiomes.GEM.Nayfach2021_3300020445_6,Genomes.From.Earths.Microbiomes.GEM.Nayfach2021_3300020463_12,Genomes.From.Earths.Microbiomes.GEM.Nayfach2021_3300020267_4,Marine.PRJEB51078_GCA_937890295.1,G…
Global.OceanDNA.Nishimura2022_OceanDNA-b34310	Global.OceanDNA.Nishimura2022_OceanDNA-b34310,REDSEA_GCA_001626275.1_ASM162627v1,Red.Sea.Water.Column.PRJNA289734.Stingl2016_GCA_001626275.1_ASM162627v1,REDSEA_GCA_001626115.1_ASM162611v1,Red.Sea.Water.Column.PRJNA289734.Stingl2016_GCA_001626115.1_ASM162611v1
Israel.Coastal.Tar.Patties.Blum2023.PRJNA981336_GCA_034190055.1	Israel.Coastal.Tar.Patties.Blum2023.PRJNA981336_GCA_034190055.1
Global.OceanDNA.Nishimura2022_OceanDNA-b34303	Global.OceanDNA.Nishimura2022_OceanDNA-b34303
Pacific.Ocean.Deep.Waters.PRJNA482655.Boeuf2019_GCA_013216085.1	Genomes.From.Earths.Microbiomes.GEM.Nayfach2021_3300024344_19,Global.OceanDNA.Nishimura2022_OceanDNA-b34544,Genomes.From.Earths.Microbiomes.GEM.Nayfach2021_3300025286_6,Genomes.From.Earths.Microbiomes.GEM.Nayfach2021_3300025277_6,Genomes.From.Earths.Microbiomes.GEM.Nayfach2021_3300025300_7,Genomes.From.Earths.Microbiomes.GEM.Nayfach2021_3300025305_4,Genomes.From.Earths.Microbiomes.GEM.Nayfach2021…
Genomes.From.Earths.Microbiomes.GEM.Nayfach2021_3300020177_13	Genomes.From.Earths.Microbiomes.GEM.Nayfach2021_3300020177_13,Genomes.From.Earths.Microbiomes.GEM.Nayfach2021_3300020053_13
Global.OceanDNA.Nishimura2022_OceanDNA-b34384	Global.OceanDNA.Nishimura2022_OceanDNA-b34384
Genomes.From.Earths.Microbiomes.GEM.Nayfach2021_3300025300_1	Guaymas.Basin.Hydrothermal.Vents.Water.Hwang2023.PRJNA879230_GCA_029941545.1,Genomes.From.Earths.Microbiomes.GEM.Nayfach2021_3300025277_4,Genomes.From.Earths.Microbiomes.GEM.Nayfach2021_3300025264_3,Genomes.From.Earths.Microbiomes.GEM.Nayfach2021_3300025280_4,Genomes.From.Earths.Microbiomes.GEM.Nayfach2021_3300025251_7,Genomes.From.Earths.Microbiomes.GEM.Nayfach2021_3300025282_3,Genomes.From.Eart…
Genomes.From.Earths.Microbiomes.GEM.Nayfach2021_3300020429_6	China.Pearl.River.Estuary.Waters.Xu2022_PRES09F07_bin.94,Genomes.From.Earths.Microbiomes.GEM.Nayfach2021_3300020410_3,Genomes.From.Earths.Microbiomes.GEM.Nayfach2021_3300020416_8,Genomes.From.Earths.Microbiomes.GEM.Nayfach2021_3300020392_6,China.Pearl.River.Estuary.Waters.Xu2022_PRES21F07_bin.116,Genomes.From.Earths.Microbiomes.GEM.Nayfach2021_3300020388_14,Genomes.From.Earths.Microbiomes.GEM.Nay…
Israel.Coastal.Tar.Patties.Blum2023.PRJNA981336_GCA_034189895.1	Global.OceanDNA.Nishimura2022_OceanDNA-b34608,Israel.Coastal.Tar.Patties.Blum2023.PRJNA981336_GCA_034189895.1
Genomes.From.Earths.Microbiomes.GEM.Nayfach2021_3300021416_7	Genomes.From.Earths.Microbiomes.GEM.Nayfach2021_3300021338_14,Genomes.From.Earths.Microbiomes.GEM.Nayfach2021_3300021416_7,Genomes.From.Earths.Microbiomes.GEM.Nayfach2021_3300021487_6,Genomes.From.Earths.Microbiomes.GEM.Nayfach2021_3300021485_7,Genomes.From.Earths.Microbiomes.GEM.Nayfach2021_3300025179_2,Global.OceanDNA.Nishimura2022_OceanDNA-b34567
Global.OceanDNA.Nishimura2022_OceanDNA-b34568	Global.OceanDNA.Nishimura2022_OceanDNA-b34568
Global.OceanDNA.Nishimura2022_OceanDNA-b39756	Antarctic.Coastal.Seawater.Dutta2023.PRJNA894514_GCA_028823045.1,Global.OceanDNA.Nishimura2022_OceanDNA-b39756,Arctic.Ocean.Seawater.TARA.Royo2021_TOA-bin-1949,Arctic.Ocean.Grevesse2022.PRJEB57575_GCA_963580485.1,Black.Sea.Water.Column.PRJNA649215.Vliet2020_GCA_014381985.1,Arctic.Ocean.Seawater.TARA.Royo2021_TOA-bin-3305,Hudson.Bay.Sea.Ice.PRJNA1011243_GCA_034110965.1
Gulf.of.Mexico.Water.PRJNA870083_GCA_024959235.1	Gulf.of.Mexico.Water.PRJNA870083_GCA_024959235.1,Deep.Ocean.Hydrothermal.Plumes.PRJNA488180.Zhou2020_GCA_015660665.1
Canada.Saanich.Inlet.Seawater.PRJNA630981.Lin2021_GCA_018657085.1	Genomes.From.Earths.Microbiomes.GEM.Nayfach2021_3300025681_16,Genomes.From.Earths.Microbiomes.GEM.Nayfach2021_3300025722_14,Canada.Saanich.Inlet.Seawater.PRJNA630981.Lin2021_GCA_018651315.1,Canada.Saanich.Inlet.Seawater.PRJNA630981.Lin2021_GCA_018695715.1,Canada.Saanich.Inlet.Seawater.PRJNA630981.Lin2021_GCA_018698645.1,Canada.Saanich.Inlet.Seawater.PRJNA630981.Lin2021_GCA_018659715.1,Canada.Saan…
Global.OceanDNA.Nishimura2022_OceanDNA-b39903	Arctic.Ocean.Seawater.TARA.Royo2021_TOA-bin-1314,Marine.PRJEB51078_GCA_937877205.1,Baltic.Sea.Surface.Water.PRJNA273799.Alneberg2018_GCA_001438085.1_ASM143808v1,Baltic.Sea.PRJEB34883.Alneberg2020_GCA_902752495.1,Global.OceanDNA.Nishimura2022_OceanDNA-b39903,Caspian.Sea.Brackish.Waters.Mehrshad2016.PRJNA279271_GCA_027623455.1,Caspian.Sea.Brackish.Waters.Mehrshad2016.PRJNA279271_GCA_027618555.1
Global.OceanDNA.Nishimura2022_OceanDNA-b39794	Global.OceanDNA.Nishimura2022_OceanDNA-b39794,Antarctic.Coastal.Seawater.Dutta2023.PRJNA894514_GCA_028822155.1
Genomes.From.Earths.Microbiomes.GEM.Nayfach2021_3300027220_1	China.Estuary.Surface.Water.Zhou2022.PRJNA730330_GCA_023262485.1,Arctic.Ocean.Seawater.TARA.Royo2021_TOA-bin-1218,Baltic.Sea.Surface.Water.PRJNA273799.Alneberg2018_GCA_001439295.1_ASM143929v1,Global.OceanDNA.Nishimura2022_OceanDNA-b39810,Baltic.Sea.Surface.Water.PRJNA273799.Alneberg2018_GCA_001438605.1_ASM143860v1,Baltic.Sea.PRJEB34883.Alneberg2020_GCA_902753305.1,Baltic.Sea.Surface.Slick.Rahlff2…
Genomes.From.Earths.Microbiomes.GEM.Nayfach2021_3300025767_34	Genomes.From.Earths.Microbiomes.GEM.Nayfach2021_3300025701_18,Genomes.From.Earths.Microbiomes.GEM.Nayfach2021_3300024255_28,Genomes.From.Earths.Microbiomes.GEM.Nayfach2021_3300025684_34,Genomes.From.Earths.Microbiomes.GEM.Nayfach2021_3300025767_34
Chile.Comau.Fjord.Nallar2023.PRJNA729490_GCA_029254375.1	Chile.Comau.Fjord.Nallar2023.PRJNA729490_GCA_029254375.1
Helgoland.Surface.Seawater.Schweder2023.PRJEB52999_GCA_943843435.1	USA.SFB.Estuary.Water.PRJNA819083_GCA_030835235.1,North.Sea.Spring.Bloom.Seawater.PRJNA283041_GCA_018608885.1,Global.OceanDNA.Nishimura2022_OceanDNA-b5735,Helgoland.Surface.Seawater.Schweder2023.PRJEB52999_GCA_943842835.1,Helgoland.Surface.Seawater.Schweder2023.PRJEB52999_GCA_943787925.1,Helgoland.Surface.Seawater.Schweder2023.PRJEB52999_GCA_943843435.1,China.Estuary.Surface.Water.Zhou2022.PRJNA7…
Genomes.From.Earths.Microbiomes.GEM.Nayfach2021_3300027244_5	Genomes.From.Earths.Microbiomes.GEM.Nayfach2021_3300020191_36,USA.SFB.Estuary.Water.PRJNA819083_GCA_030832545.1,Genomes.From.Earths.Microbiomes.GEM.Nayfach2021_3300010354_66,Genomes.From.Earths.Microbiomes.GEM.Nayfach2021_3300020173_35,Genomes.From.Earths.Microbiomes.GEM.Nayfach2021_3300020177_42,Genomes.From.Earths.Microbiomes.GEM.Nayfach2021_3300022909_29,Genomes.From.Earths.Microbiomes.GEM.Nay…
Global.OceanDNA.Nishimura2022_OceanDNA-a3739	Global.Ocean.PRJEB33281.Pachiadaki2019_GCA_902511005.1,Global.OceanDNA.Nishimura2022_OceanDNA-a3739
Marine.PRJEB51078_GCA_937890935.1	Chile.Comau.Fjord.Nallar2023.PRJNA729490_GCA_029250365.1,Genomes.From.Earths.Microbiomes.GEM.Nayfach2021_3300025712_23,Genomes.From.Earths.Microbiomes.GEM.Nayfach2021_3300025623_31,Canada.Saanich.Inlet.Seawater.PRJNA630981.Lin2021_GCA_018698865.1,Genomes.From.Earths.Microbiomes.GEM.Nayfach2021_3300025719_32,Genomes.From.Earths.Microbiomes.GEM.Nayfach2021_3300000250_6,Genomes.From.Earths.Microbiom…
Black.Sea.Water.Column.PRJNA638805.Cesare2020_GCA_016777225.1	Ocean.Seawater.PRJNA801081.Lappan2022_GCA_022425965.1,Global.OceanDNA.Nishimura2022_OceanDNA-a3750,Black.Sea.Water.Column.PRJNA638805.Cesare2020_GCA_016777225.1
Genomes.From.Earths.Microbiomes.GEM.Nayfach2021_3300027847_79	Global.OceanDNA.Nishimura2022_OceanDNA-a3777,Genomes.From.Earths.Microbiomes.GEM.Nayfach2021_3300027847_79,Arctic.Ocean.Grevesse2022.PRJEB57575_GCA_963577115.1,Arctic.Ocean.Grevesse2022.PRJEB57575_GCA_963694735.1,Arctic.Ocean.Grevesse2022.PRJEB57575_GCA_963581215.1,Guaymas.Basin.Hydrothermal.Vents.Water.Hwang2023.PRJNA879230_GCA_029941215.1,Deep.Ocean.Hydrothermal.Plumes.PRJNA488180.Zhou2020_GCA_…
Global.OceanDNA.Nishimura2022_OceanDNA-a3951	Canada.Saanich.Inlet.Seawater.PRJNA630981.Lin2021_GCA_018665835.1,Genomes.From.Earths.Microbiomes.GEM.Nayfach2021_3300000215_12,Canada.Saanich.Inlet.Seawater.PRJNA630981.Lin2021_GCA_018661895.1,Canada.Saanich.Inlet.Seawater.PRJNA630981.Lin2021_GCA_018694405.1,Canada.Saanich.Inlet.Seawater.PRJNA630981.Lin2021_GCA_018673695.1,Canada.Saanich.Inlet.Seawater.PRJNA630981.Lin2021_GCA_018657895.1,Global.…
Deep.Ocean.Hydrothermal.Plumes.PRJNA488180.Zhou2020_GCA_015659875.1	Deep.Ocean.Hydrothermal.Plumes.PRJNA488180.Zhou2020_GCA_015659875.1
Genomes.From.Earths.Microbiomes.GEM.Nayfach2021_3300024302_20	Canada.Saanich.Inlet.Seawater.PRJNA630981.Lin2021_GCA_018698095.1,Genomes.From.Earths.Microbiomes.GEM.Nayfach2021_3300025676_13,Genomes.From.Earths.Microbiomes.GEM.Nayfach2021_3300025667_9,Genomes.From.Earths.Microbiomes.GEM.Nayfach2021_3300025727_20,Genomes.From.Earths.Microbiomes.GEM.Nayfach2021_3300025729_21,Genomes.From.Earths.Microbiomes.GEM.Nayfach2021_3300025707_17,Genomes.From.Earths.Micr…
Helgoland.Surface.Seawater.Schweder2023.PRJEB52999_GCA_943842815.1	Chile.Comau.Fjord.Nallar2023.PRJNA729490_GCA_029248065.1,Genomes.From.Earths.Microbiomes.GEM.Nayfach2021_3300002186_11,Genomes.From.Earths.Microbiomes.GEM.Nayfach2021_3300025897_51,Global.OceanDNA.Nishimura2022_OceanDNA-b5857,Germany.Helgoland.Seawater.PRJEB38290_GCA_905478295.1,Helgoland.Surface.Seawater.Schweder2023.PRJEB52999_GCA_943788485.1,Helgoland.Surface.Seawater.Schweder2023.PRJEB52999_G…
Global.OceanDNA.Nishimura2022_OceanDNA-b5895	Genomes.From.Earths.Microbiomes.GEM.Nayfach2021_3300024313_10,Genomes.From.Earths.Microbiomes.GEM.Nayfach2021_3300024335_10,Genomes.From.Earths.Microbiomes.GEM.Nayfach2021_3300024415_9,Global.OceanDNA.Nishimura2022_OceanDNA-b5895,Genomes.From.Earths.Microbiomes.GEM.Nayfach2021_3300024294_13
Genomes.From.Earths.Microbiomes.GEM.Nayfach2021_3300000425_4	Canada.Saanich.Inlet.Seawater.PRJNA630981.Lin2021_GCA_018660605.1,USA.SFB.Estuary.Water.PRJNA819083_GCA_030828145.1,Genomes.From.Earths.Microbiomes.GEM.Nayfach2021_3300000425_4,Genomes.From.Earths.Microbiomes.GEM.Nayfach2021_3300000369_3,Baltic.Sea.PRJEB34883.Alneberg2020_GCA_902754335.1,Global.OceanDNA.Nishimura2022_OceanDNA-b5747,Baltic.Sea.Surface.Slick.Rahlff2023.PRJNA855638_GCA_030726035.1,B…
Caspian.Sea.Brackish.Waters.Mehrshad2016.PRJNA279271_GCA_027619235.1	Caspian.Sea.Brackish.Waters.Mehrshad2016.PRJNA279271_GCA_027619235.1,Caspian.Sea.Brackish.Waters.Mehrshad2016.PRJNA279271_GCA_027620915.1
Global.OceanDNA.Nishimura2022_OceanDNA-b5753	Atlantic.Pacific.Ocean.Pelagic.Costa2023.PRJEB60184_GCA_949487015.1,Global.OceanDNA.Nishimura2022_OceanDNA-b5753
Marine.PRJEB51078_GCA_937889335.1	Marine.PRJEB51078_GCA_937889335.1,Chile.Comau.Fjord.Nallar2023.PRJNA729490_GCA_029249985.1,Chile.Comau.Fjord.Nallar2023.PRJNA729490_GCA_029250705.1,Genomes.From.Earths.Microbiomes.GEM.Nayfach2021_3300025705_39,Genomes.From.Earths.Microbiomes.GEM.Nayfach2021_3300025668_29,Canada.Saanich.Inlet.Seawater.PRJNA630981.Lin2021_GCA_018675725.1,Global.OceanDNA.Nishimura2022_OceanDNA-b6025,Genomes.From.Ear…
Ocean.Seawater.PRJNA801081.Lappan2022_GCA_022426185.1	Ocean.Seawater.PRJNA801081.Lappan2022_GCA_022426185.1
USA.Chesapeake.And.Delaware.Bays.PRJNA699965_GCA_017854895.1	Canada.Saanich.Inlet.Seawater.PRJNA630981.Lin2021_GCA_018676155.1,Canada.Saanich.Inlet.Seawater.PRJNA630981.Lin2021_GCA_018698415.1,China.Weihai.Seawater.Sediments.Lu2023.PRJEB50838_GCA_938083235.1,USA.Chesapeake.And.Delaware.Bays.PRJNA699965_GCA_017857445.1,Genomes.From.Earths.Microbiomes.GEM.Nayfach2021_3300008012_15,China.Yellow.Sea.Tao2022.PRJNA823908_JZB_MAG0278,Genomes.From.Earths.Microbiom…
Baltic.Sea.PRJEB34883.Alneberg2020_GCA_902753265.1	Baltic.Sea.PRJEB34883.Alneberg2020_GCA_902753265.1,Black.Sea.Water.Column.PRJNA638805.Cesare2020_GCA_016780825.1
Arctic.Ocean.Seawater.TARA.Royo2021_TOA-bin-1371	Arctic.Ocean.Seawater.TARA.Royo2021_TOA-bin-1371
Global.OceanDNA.Nishimura2022_OceanDNA-b29873	Canada.Saanich.Inlet.Seawater.PRJNA630981.Lin2021_GCA_018703275.1,Global.OceanDNA.Nishimura2022_OceanDNA-b29873
Helgoland.Surface.Seawater.Schweder2023.PRJEB52999_GCA_943788425.1	Helgoland.Surface.Seawater.Schweder2023.PRJEB52999_GCA_943788425.1
Black.Sea.Water.Column.PRJNA638805.Cesare2020_GCA_016780855.1	Global.OceanDNA.Nishimura2022_OceanDNA-b28629,China.Pearl.River.Estuary.Waters.Xu2022_PRES17F07_bin.70,Genomes.From.Earths.Microbiomes.GEM.Nayfach2021_3300020056_29,Genomes.From.Earths.Microbiomes.GEM.Nayfach2021_3300020176_22,China.Yellow.Sea.Tao2022.PRJNA823908_JZB_MAG0332,Black.Sea.Water.Column.PRJNA638805.Cesare2020_GCA_016780545.1,Black.Sea.Water.Column.PRJNA638805.Cesare2020_GCA_016780855.1…
Marine.PRJEB51078_GCA_937898485.1	Genomes.From.Earths.Microbiomes.GEM.Nayfach2021_3300000929_8,Helgoland.Surface.Seawater.Schweder2023.PRJEB52999_GCA_943789255.1,Chile.Comau.Fjord.Nallar2023.PRJNA729490_GCA_029245705.1,Genomes.From.Earths.Microbiomes.GEM.Nayfach2021_3300025849_22,Canada.Saanich.Inlet.Seawater.PRJNA630981.Lin2021_GCA_018699355.1,Canada.Saanich.Inlet.Seawater.PRJNA630981.Lin2021_GCA_018645465.1,Genomes.From.Earths.…
Global.OceanDNA.Nishimura2022_OceanDNA-b40303	Baltic.Sea.Surface.Slick.Rahlff2023.PRJNA855638_GCA_030726615.1,Baltic.Sea.Surface.Water.PRJNA273799.Alneberg2018_GCA_001439345.1_ASM143934v1,Baltic.Sea.Surface.Water.PRJNA273799.Alneberg2018_GCA_001437745.1_ASM143774v1,Baltic.Sea.Surface.Water.PRJNA273799.Alneberg2018_GCA_001439435.1_ASM143943v1,Baltic.Sea.Surface.Water.PRJNA273799.Alneberg2018_GCA_001439055.1_ASM143905v1,Baltic.Sea.Surface.Wate…
China.Yellow.Sea.Tao2022.PRJNA823908_JZB_MAG0146	China.Yellow.Sea.Tao2022.PRJNA823908_JZB_MAG0146
Marine.PRJEB51078_GCA_937906175.1	Marine.PRJEB51078_GCA_937906175.1,Genomes.From.Earths.Microbiomes.GEM.Nayfach2021_3300024243_21,Genomes.From.Earths.Microbiomes.GEM.Nayfach2021_3300000324_12,Genomes.From.Earths.Microbiomes.GEM.Nayfach2021_3300025545_22,Genomes.From.Earths.Microbiomes.GEM.Nayfach2021_3300022888_25,Genomes.From.Earths.Microbiomes.GEM.Nayfach2021_3300025431_17,Genomes.From.Earths.Microbiomes.GEM.Nayfach2021_3300025…
Antarctic.Coastal.Seawater.Dutta2023.PRJNA894514_GCA_028823445.1	Global.OceanDNA.Nishimura2022_OceanDNA-b588,Antarctic.Coastal.Seawater.Dutta2023.PRJNA894514_GCA_028823445.1,Arctic.Ocean.Seawater.TARA.Royo2021_TOA-bin-1089
Genomes.From.Earths.Microbiomes.GEM.Nayfach2021_3300024293_5	Genomes.From.Earths.Microbiomes.GEM.Nayfach2021_3300028297_11,Genomes.From.Earths.Microbiomes.GEM.Nayfach2021_3300024236_7,Genomes.From.Earths.Microbiomes.GEM.Nayfach2021_3300026505_5,Genomes.From.Earths.Microbiomes.GEM.Nayfach2021_3300024293_5,Genomes.From.Earths.Microbiomes.GEM.Nayfach2021_3300028130_11,Genomes.From.Earths.Microbiomes.GEM.Nayfach2021_3300024192_3,Genomes.From.Earths.Microbiomes…
North.Sea.Spring.Bloom.Seawater.PRJNA283041_GCA_018607445.1	Marine.PRJEB51078_GCA_937889275.1,Genomes.From.Earths.Microbiomes.GEM.Nayfach2021_3300025809_35,Genomes.From.Earths.Microbiomes.GEM.Nayfach2021_3300025880_42,North.Sea.Spring.Bloom.Seawater.PRJNA283041_GCA_018607445.1,Helgoland.Surface.Seawater.Schweder2023.PRJEB52999_GCA_943789145.1,Genomes.From.Earths.Microbiomes.GEM.Nayfach2021_3300025876_29,Global.OceanDNA.Nishimura2022_OceanDNA-b39831
China.Pearl.River.Estuary.Waters.Xu2022_PRES21F07_bin.19	China.Pearl.River.Estuary.Waters.Xu2022_PRES21F07_bin.19
Chile.Comau.Fjord.Nallar2023.PRJNA729490_GCA_029251315.1	Genomes.From.Earths.Microbiomes.GEM.Nayfach2021_3300025874_50,USA.SFB.Estuary.Water.PRJNA819083_GCA_030829105.1,Genomes.From.Earths.Microbiomes.GEM.Nayfach2021_3300025849_38,USA.Chesapeake.And.Delaware.Bays.PRJNA699965_GCA_017854285.1,Chile.Comau.Fjord.Nallar2023.PRJNA729490_GCA_029249955.1,Chile.Comau.Fjord.Nallar2023.PRJNA729490_GCA_029251315.1,Genomes.From.Earths.Microbiomes.GEM.Nayfach2021_33…
Global.OceanDNA.Nishimura2022_OceanDNA-b39552	Global.OceanDNA.Nishimura2022_OceanDNA-b39552
Helgoland.Surface.Seawater.Schweder2023.PRJEB52999_GCA_943789435.1	Genomes.From.Earths.Microbiomes.GEM.Nayfach2021_3300025809_43,Helgoland.Surface.Seawater.Schweder2023.PRJEB52999_GCA_943844715.1,Helgoland.Surface.Seawater.Schweder2023.PRJEB52999_GCA_943789435.1,North.Sea.Spring.Bloom.Seawater.PRJNA283041_GCA_018607625.1,Canada.Saanich.Inlet.Seawater.PRJNA630981.Lin2021_GCA_018664075.1,Global.OceanDNA.Nishimura2022_OceanDNA-b39472
Global.OceanDNA.Nishimura2022_OceanDNA-b39492	Global.OceanDNA.Nishimura2022_OceanDNA-b39492
Global.OceanDNA.Nishimura2022_OceanDNA-b39489	Arctic.Ocean.Seawater.TARA.Royo2021_TOA-bin-123,Global.OceanDNA.Nishimura2022_OceanDNA-b39489
Helgoland.Surface.Seawater.Schweder2023.PRJEB52999_GCA_943788875.1	Helgoland.Surface.Seawater.Schweder2023.PRJEB52999_GCA_943788875.1
Europe.Coastal.Sediments.PRJEB54670_GCA_947258345.1	Genomes.From.Earths.Microbiomes.GEM.Nayfach2021_3300025282_4,Global.OceanDNA.Nishimura2022_OceanDNA-b23655,Europe.Coastal.Sediments.PRJEB54670_GCA_947258345.1
Global.OceanDNA.Nishimura2022_OceanDNA-b23549	Global.OceanDNA.Nishimura2022_OceanDNA-b23549
Genomes.From.Earths.Microbiomes.GEM.Nayfach2021_3300025216_3	Genomes.From.Earths.Microbiomes.GEM.Nayfach2021_3300026101_3,Mediterranean.Ocean.Water.Column.PRJNA352798.Moreno2017_GCA_003331325.1_ASM333132v1,Global.OceanDNA.Nishimura2022_OceanDNA-b23725,Genomes.From.Earths.Microbiomes.GEM.Nayfach2021_3300025247_5,Genomes.From.Earths.Microbiomes.GEM.Nayfach2021_3300025287_1,Genomes.From.Earths.Microbiomes.GEM.Nayfach2021_3300025216_3,Genomes.From.Earths.Micro…
Global.OceanDNA.Nishimura2022_OceanDNA-b23796	Global.OceanDNA.Nishimura2022_OceanDNA-b23796
Canada.Labrador.Sea.Sediments.PRJNA686385.Murphy2021_GCA_018067185.1	Global.OceanDNA.Nishimura2022_OceanDNA-b30215,Genomes.From.Earths.Microbiomes.GEM.Nayfach2021_3300005253_18,Global.OceanDNA.Nishimura2022_OceanDNA-b30257,Canada.Labrador.Sea.Sediments.PRJNA686385.Murphy2021_GCA_018066785.1,Canada.Labrador.Sea.Sediments.PRJNA686385.Murphy2021_GCA_018067185.1,Canada.Labrador.Sea.Sediments.PRJNA686385.Murphy2021_GCA_018067025.1,Genomes.From.Earths.Microbiomes.GEM.Na…
Genomes.From.Earths.Microbiomes.GEM.Nayfach2021_3300025277_9	Global.Cold.Seep.Sediments.Han2023.PRJNA950938_GCA_030599165.1,Genomes.From.Earths.Microbiomes.GEM.Nayfach2021_3300025266_8,Genomes.From.Earths.Microbiomes.GEM.Nayfach2021_3300025264_8,Genomes.From.Earths.Microbiomes.GEM.Nayfach2021_3300025274_5,Genomes.From.Earths.Microbiomes.GEM.Nayfach2021_3300025277_9,Genomes.From.Earths.Microbiomes.GEM.Nayfach2021_3300025270_8,Genomes.From.Earths.Microbiomes…
Canada.Saanich.Inlet.Seawater.PRJNA630981.Lin2021_GCA_018650965.1	Guaymas.Basin.Hydrothermal.Vents.Water.Hwang2023.PRJNA879230_GCA_029941725.1,Arctic.Ocean.Seawater.TARA.Royo2021_TOA-bin-2005,Canada.Saanich.Inlet.Seawater.PRJNA630981.Lin2021_GCA_018700355.1,Canada.Saanich.Inlet.Seawater.PRJNA630981.Lin2021_GCA_018650965.1,Canada.Saanich.Inlet.Seawater.PRJNA630981.Lin2021_GCA_018697515.1,Canada.Saanich.Inlet.Seawater.PRJNA630981.Lin2021_GCA_018672645.1,Canada.Sa…
Canada.Scotian.Shelf.Glass.Sponge.PRJNA613976.Busch2020_GCA_014239895.1	Canada.Scotian.Shelf.Glass.Sponge.PRJNA613976.Busch2020_GCA_014239895.1
Global.OceanDNA.Nishimura2022_OceanDNA-b24330	Canada.Saanich.Inlet.Seawater.PRJNA630981.Lin2021_GCA_018702705.1,Canada.Saanich.Inlet.Seawater.PRJNA630981.Lin2021_GCA_018657885.1,Global.OceanDNA.Nishimura2022_OceanDNA-b24330,Canada.Saanich.Inlet.Seawater.PRJNA630981.Lin2021_GCA_018649225.1
Global.OceanDNA.Nishimura2022_OceanDNA-b4916	Canada.Saanich.Inlet.Seawater.PRJNA630981.Lin2021_GCA_018651175.1,Canada.Saanich.Inlet.Seawater.PRJNA630981.Lin2021_GCA_018663305.1,Canada.Saanich.Inlet.Seawater.PRJNA630981.Lin2021_GCA_018669835.1,Canada.Saanich.Inlet.Seawater.PRJNA630981.Lin2021_GCA_018666725.1,Canada.Saanich.Inlet.Seawater.PRJNA630981.Lin2021_GCA_018695965.1,Global.OceanDNA.Nishimura2022_OceanDNA-b4916,Canada.Saanich.Inlet.Sea…
Genomes.From.Earths.Microbiomes.GEM.Nayfach2021_3300025623_36	China.Weihai.Seawater.Sediments.Lu2023.PRJEB50838_GCA_938075695.1,Canada.Saanich.Inlet.Seawater.PRJNA630981.Lin2021_GCA_018696975.1,Canada.Saanich.Inlet.Seawater.PRJNA630981.Lin2021_GCA_018650805.1,Canada.Saanich.Inlet.Seawater.PRJNA630981.Lin2021_GCA_018652665.1,Canada.Saanich.Inlet.Seawater.PRJNA630981.Lin2021_GCA_018658495.1,Canada.Saanich.Inlet.Seawater.PRJNA630981.Lin2021_GCA_018654135.1,Can…
Global.OceanDNA.Nishimura2022_OceanDNA-b18094	Global.OceanDNA.Nishimura2022_OceanDNA-b18094
Canada.Scotian.Shelf.Glass.Sponge.PRJNA613976.Busch2020_GCA_014240005.1	Arctic.Ocean.Grevesse2022.PRJEB57575_GCA_963577305.1,Global.OceanDNA.Nishimura2022_OceanDNA-b18344,Guaymas.Basin.Hydrothermal.Vents.Water.Hwang2023.PRJNA879230_GCA_029940495.1,Canada.Scotian.Shelf.Glass.Sponge.PRJNA613976.Busch2020_GCA_014240005.1
Chile.Comau.Fjord.Nallar2023.PRJNA729490_GCA_029253045.1	Global.OceanDNA.Nishimura2022_OceanDNA-b18085,Chile.Comau.Fjord.Nallar2023.PRJNA729490_GCA_029253045.1,Chile.Comau.Fjord.Nallar2023.PRJNA729490_GCA_029254305.1,Chile.Comau.Fjord.Nallar2023.PRJNA729490_GCA_029245765.1
Global.OceanDNA.Nishimura2022_OceanDNA-b18082	Global.OceanDNA.Nishimura2022_OceanDNA-b18082
Canada.Scotian.Shelf.Glass.Sponge.PRJNA613976.Busch2020_GCA_014239755.1	Canada.Scotian.Shelf.Glass.Sponge.PRJNA613976.Busch2020_GCA_014239755.1,Global.OceanDNA.Nishimura2022_OceanDNA-b18214,Helgoland.Surface.Seawater.Schweder2023.PRJEB52999_GCA_943840735.1,Helgoland.Surface.Seawater.Schweder2023.PRJEB52999_GCA_943846645.1,Helgoland.Surface.Seawater.Schweder2023.PRJEB52999_GCA_943843545.1,Helgoland.Surface.Seawater.Schweder2023.PRJEB52999_GCA_943846695.1
Global.OceanDNA.Nishimura2022_OceanDNA-b18039	Global.OceanDNA.Nishimura2022_OceanDNA-b18039
Global.OceanDNA.Nishimura2022_OceanDNA-b18031	Global.OceanDNA.Nishimura2022_OceanDNA-b18031
Global.OceanDNA.Nishimura2022_OceanDNA-b18033	Global.OceanDNA.Nishimura2022_OceanDNA-b18033
Global.OceanDNA.Nishimura2022_OceanDNA-b18035	Global.OceanDNA.Nishimura2022_OceanDNA-b18035
Canada.Saanich.Inlet.Seawater.PRJNA630981.Lin2021_GCA_018651385.1	Genomes.From.Earths.Microbiomes.GEM.Nayfach2021_3300000930_17,China.Weihai.Seawater.Sediments.Lu2023.PRJEB50838_GCA_938074285.1,China.Weihai.Seawater.Sediments.Lu2023.PRJEB50838_GCA_938084955.1,Genomes.From.Earths.Microbiomes.GEM.Nayfach2021_3300025667_27,Genomes.From.Earths.Microbiomes.GEM.Nayfach2021_3300025688_30,Genomes.From.Earths.Microbiomes.GEM.Nayfach2021_3300025623_30,Genomes.From.Earths…
Genomes.From.Earths.Microbiomes.GEM.Nayfach2021_3300024326_2	Genomes.From.Earths.Microbiomes.GEM.Nayfach2021_3300024180_2,Genomes.From.Earths.Microbiomes.GEM.Nayfach2021_3300024313_5,Global.OceanDNA.Nishimura2022_OceanDNA-b30535,Genomes.From.Earths.Microbiomes.GEM.Nayfach2021_3300024221_3,Genomes.From.Earths.Microbiomes.GEM.Nayfach2021_3300024185_2,Genomes.From.Earths.Microbiomes.GEM.Nayfach2021_3300026483_5,Genomes.From.Earths.Microbiomes.GEM.Nayfach2021_…
Global.OceanDNA.Nishimura2022_OceanDNA-b30559	Global.OceanDNA.Nishimura2022_OceanDNA-b30559
Genomes.From.Earths.Microbiomes.GEM.Nayfach2021_3300024313_2	Netherlands.Sea.Sponges.PRJNA742377_GCA_022599715.1,Chile.Comau.Fjord.Nallar2023.PRJNA729490_GCA_029254145.1,Marine.PRJEB51078_GCA_937896415.1,Baltic.Sea.PRJEB34883.Alneberg2020_GCA_902752735.1,Genomes.From.Earths.Microbiomes.GEM.Nayfach2021_3300021389_24,China.Yellow.Sea.Tao2022.PRJNA823908_JZB_MAG0081,China.Estuary.Surface.Water.Zhou2022.PRJNA730330_GCA_023254745.1,China.Weihai.Seawater.Sedimen…
Global.OceanDNA.Nishimura2022_OceanDNA-b42884	Genomes.From.Earths.Microbiomes.GEM.Nayfach2021_3300003071_1,Canada.Saanich.Inlet.Seawater.PRJNA630981.Lin2021_GCA_018701685.1,Canada.Saanich.Inlet.Seawater.PRJNA630981.Lin2021_GCA_018652585.1,Canada.Saanich.Inlet.Seawater.PRJNA630981.Lin2021_GCA_018647745.1,Canada.Saanich.Inlet.Seawater.PRJNA630981.Lin2021_GCA_018671485.1,Canada.Saanich.Inlet.Seawater.PRJNA630981.Lin2021_GCA_018659285.1,Canada.S…
Guaymas.Basin.Hydrothermal.Vents.Water.Hwang2023.PRJNA879230_GCA_029941485.1	Guaymas.Basin.Hydrothermal.Vents.Water.Hwang2023.PRJNA879230_GCA_029941485.1
Genomes.From.Earths.Microbiomes.GEM.Nayfach2021_3300025644_40	Genomes.From.Earths.Microbiomes.GEM.Nayfach2021_3300025727_48,Genomes.From.Earths.Microbiomes.GEM.Nayfach2021_3300025644_40
Chile.Comau.Fjord.Nallar2023.PRJNA729490_GCA_029243595.1	Chile.Comau.Fjord.Nallar2023.PRJNA729490_GCA_029243595.1
Global.OceanDNA.Nishimura2022_OceanDNA-b43371	Canada.Saanich.Inlet.Seawater.PRJNA630981.Lin2021_GCA_018651565.1,Canada.Saanich.Inlet.Seawater.PRJNA630981.Lin2021_GCA_018647645.1,Canada.Saanich.Inlet.Seawater.PRJNA630981.Lin2021_GCA_018696755.1,Canada.Saanich.Inlet.Seawater.PRJNA630981.Lin2021_GCA_018702815.1,Genomes.From.Earths.Microbiomes.GEM.Nayfach2021_3300025707_45,Genomes.From.Earths.Microbiomes.GEM.Nayfach2021_3300025623_29,Canada.Saan…
Genomes.From.Earths.Microbiomes.GEM.Nayfach2021_3300025809_42	Genomes.From.Earths.Microbiomes.GEM.Nayfach2021_3300027220_7,China.Yellow.Sea.Tao2022.PRJNA823908_JZB_MAG0366,Baltic.Sea.Surface.Water.PRJNA273799.Alneberg2018_GCA_001438245.1_ASM143824v1,Arctic.Ocean.Seawater.TARA.Royo2021_TOA-bin-1531,Chile.Comau.Fjord.Nallar2023.PRJNA729490_GCA_029253405.1,Chile.Comau.Fjord.Nallar2023.PRJNA729490_GCA_029243645.1,Canada.Saanich.Inlet.Seawater.PRJNA630981.Lin202…
Global.OceanDNA.Nishimura2022_OceanDNA-b7557	Global.OceanDNA.Nishimura2022_OceanDNA-b7557
Genomes.From.Earths.Microbiomes.GEM.Nayfach2021_3300020191_32	Genomes.From.Earths.Microbiomes.GEM.Nayfach2021_3300020601_40,Genomes.From.Earths.Microbiomes.GEM.Nayfach2021_3300020191_32
Chile.Comau.Fjord.Nallar2023.PRJNA729490_GCA_029242825.1	Chile.Comau.Fjord.Nallar2023.PRJNA729490_GCA_029242825.1
Global.OceanDNA.Nishimura2022_OceanDNA-b7551	Global.OceanDNA.Nishimura2022_OceanDNA-b7551
Global.OceanDNA.Nishimura2022_OceanDNA-b8476	Canada.Saanich.Inlet.Seawater.PRJNA630981.Lin2021_GCA_018644605.1,Canada.Scotian.Shelf.Glass.Sponge.PRJNA613976.Busch2020_GCA_014239615.1,Canada.Saanich.Inlet.Seawater.PRJNA630981.Lin2021_GCA_018657685.1,Canada.Saanich.Inlet.Seawater.PRJNA630981.Lin2021_GCA_018664105.1,Canada.Saanich.Inlet.Seawater.PRJNA630981.Lin2021_GCA_018652785.1,Canada.Saanich.Inlet.Seawater.PRJNA630981.Lin2021_GCA_018670375…
Global.Ocean.PRJEB33281.Pachiadaki2019_GCA_902514615.1	Global.Ocean.PRJEB33281.Pachiadaki2019_GCA_902514615.1
Germany.Helgoland.Seawater.PRJEB38290_GCA_905477775.1	Canada.Saanich.Inlet.Seawater.PRJNA630981.Lin2021_GCA_018673055.1,Global.OceanDNA.Nishimura2022_OceanDNA-b8408,Helgoland.Surface.Seawater.Schweder2023.PRJEB52999_GCA_943841215.1,Helgoland.Surface.Seawater.Schweder2023.PRJEB52999_GCA_943789175.1,Germany.Helgoland.Seawater.PRJEB38290_GCA_905477775.1,Germany.Helgoland.Seawater.PRJEB38290_GCA_905477795.1
Global.OceanDNA.Nishimura2022_OceanDNA-b8399	Global.OceanDNA.Nishimura2022_OceanDNA-b8399
Canada.Scotian.Shelf.Glass.Sponge.PRJNA613976.Busch2020_GCA_014239665.1	Global.OceanDNA.Nishimura2022_OceanDNA-b8385,Canada.Scotian.Shelf.Glass.Sponge.PRJNA613976.Busch2020_GCA_014239665.1,Canada.Saanich.Inlet.Seawater.PRJNA630981.Lin2021_GCA_018653795.1,Canada.Saanich.Inlet.Seawater.PRJNA630981.Lin2021_GCA_018652125.1,Canada.Saanich.Inlet.Seawater.PRJNA630981.Lin2021_GCA_018663805.1,Canada.Saanich.Inlet.Seawater.PRJNA630981.Lin2021_GCA_018665245.1,Canada.Saanich.Inl…
Global.OceanDNA.Nishimura2022_OceanDNA-b8576	Global.OceanDNA.Nishimura2022_OceanDNA-b8576
Atlantic.Pacific.Ocean.Pelagic.Costa2023.PRJEB60184_GCA_949541715.1	Atlantic.Pacific.Ocean.Pelagic.Costa2023.PRJEB60184_GCA_949541715.1
Genomes.From.Earths.Microbiomes.GEM.Nayfach2021_3300025478_26	Genomes.From.Earths.Microbiomes.GEM.Nayfach2021_3300025656_51,Canada.Saanich.Inlet.Seawater.PRJNA630981.Lin2021_GCA_018654385.1,Genomes.From.Earths.Microbiomes.GEM.Nayfach2021_3300025488_31,Canada.Saanich.Inlet.Seawater.PRJNA630981.Lin2021_GCA_018652385.1,Genomes.From.Earths.Microbiomes.GEM.Nayfach2021_3300025468_26,Canada.Saanich.Inlet.Seawater.PRJNA630981.Lin2021_GCA_018651045.1,Genomes.From.Ea…
Canada.Saanich.Inlet.Seawater.PRJNA630981.Lin2021_GCA_018670755.1	Canada.Saanich.Inlet.Seawater.PRJNA630981.Lin2021_GCA_018693795.1,Global.OceanDNA.Nishimura2022_OceanDNA-a1135,Canada.Saanich.Inlet.Seawater.PRJNA630981.Lin2021_GCA_018670755.1
Helgoland.Surface.Seawater.Schweder2023.PRJEB52999_GCA_943840805.1	Global.OceanDNA.Nishimura2022_OceanDNA-b6345,Germany.Helgoland.Seawater.PRJEB38290_GCA_905480315.1,Helgoland.Surface.Seawater.Schweder2023.PRJEB52999_GCA_943840805.1,Helgoland.Surface.Seawater.Schweder2023.PRJEB52999_GCA_943788415.1
Global.OceanDNA.Nishimura2022_OceanDNA-b6335	Global.OceanDNA.Nishimura2022_OceanDNA-b6335
Genomes.From.Earths.Microbiomes.GEM.Nayfach2021_3300025237_2	Marine.PRJEB51078_GCA_937889495.1,Genomes.From.Earths.Microbiomes.GEM.Nayfach2021_3300025251_3,Genomes.From.Earths.Microbiomes.GEM.Nayfach2021_3300001678_6,Deep.Ocean.Hydrothermal.Plumes.PRJNA488180.Zhou2020_GCA_015663345.1,Deep.Ocean.Hydrothermal.Plumes.PRJNA488180.Zhou2020_GCA_015663985.1,Genomes.From.Earths.Microbiomes.GEM.Nayfach2021_3300001679_9,Genomes.From.Earths.Microbiomes.GEM.Nayfach202…
Guaymas.Basin.Hydrothermal.Vents.Water.Hwang2023.PRJNA879230_GCA_029942085.1	Guaymas.Basin.Hydrothermal.Vents.Water.Hwang2023.PRJNA879230_GCA_029942085.1,Global.OceanDNA.Nishimura2022_OceanDNA-b39144
Global.OceanDNA.Nishimura2022_OceanDNA-b38971	Genomes.From.Earths.Microbiomes.GEM.Nayfach2021_3300025244_2,Global.OceanDNA.Nishimura2022_OceanDNA-b38971
Genomes.From.Earths.Microbiomes.GEM.Nayfach2021_3300010153_2	Genomes.From.Earths.Microbiomes.GEM.Nayfach2021_3300025114_1,Genomes.From.Earths.Microbiomes.GEM.Nayfach2021_3300025128_4,Genomes.From.Earths.Microbiomes.GEM.Nayfach2021_3300010153_2
Global.OceanDNA.Nishimura2022_OceanDNA-b38966	Global.OceanDNA.Nishimura2022_OceanDNA-b38966
Marine.Dinoflagellate.Phycosphere.PRJNA820338_GCA_024742855.1	Marine.Dinoflagellate.Phycosphere.PRJNA820338_GCA_024742855.1,Genomes.From.Earths.Microbiomes.GEM.Nayfach2021_3300025131_3,Marine.PRJEB51078_GCA_937899685.1,Global.OceanDNA.Nishimura2022_OceanDNA-b38999,Genomes.From.Earths.Microbiomes.GEM.Nayfach2021_3300025296_6
Hainan.Tidal.Flats.PRJNA1030130_GCA_033721635.1	Hainan.Tidal.Flats.PRJNA1030130_GCA_033721635.1
Global.OceanDNA.Nishimura2022_OceanDNA-b38979	Genomes.From.Earths.Microbiomes.GEM.Nayfach2021_3300020326_1,Genomes.From.Earths.Microbiomes.GEM.Nayfach2021_3300020275_2,Genomes.From.Earths.Microbiomes.GEM.Nayfach2021_3300020321_2,Genomes.From.Earths.Microbiomes.GEM.Nayfach2021_3300020471_5,Global.OceanDNA.Nishimura2022_OceanDNA-b38979,REDSEA_GCA_001626955.1_ASM162695v1,Red.Sea.Water.Column.PRJNA289734.Stingl2016_GCA_001626955.1_ASM162695v1
Genomes.From.Earths.Microbiomes.GEM.Nayfach2021_3300010055_2	Genomes.From.Earths.Microbiomes.GEM.Nayfach2021_3300010055_2
Israel.Coastal.Tar.Patties.Blum2023.PRJNA981336_GCA_034189445.1	Israel.Coastal.Tar.Patties.Blum2023.PRJNA981336_GCA_034189445.1
Global.OceanDNA.Nishimura2022_OceanDNA-b39139	Global.OceanDNA.Nishimura2022_OceanDNA-b39139
Global.OceanDNA.Nishimura2022_OceanDNA-b40086	Global.OceanDNA.Nishimura2022_OceanDNA-b40086
Atlantik.Subseafloor.Crustal.Aquifer.PRJNA391950.Tully2018_GCA_002733125.1_ASM273312v1	Atlantik.Subseafloor.Crustal.Aquifer.PRJNA391950.Tully2018_GCA_002733125.1_ASM273312v1
Genomes.From.Earths.Microbiomes.GEM.Nayfach2021_3300025048_5	Genomes.From.Earths.Microbiomes.GEM.Nayfach2021_3300025048_5
Global.OceanDNA.Nishimura2022_OceanDNA-b40162	Global.OceanDNA.Nishimura2022_OceanDNA-b40162,Genomes.From.Earths.Microbiomes.GEM.Nayfach2021_3300025052_10
Genomes.From.Earths.Microbiomes.GEM.Nayfach2021_3300027790_36	Genomes.From.Earths.Microbiomes.GEM.Nayfach2021_3300027790_36,Genomes.From.Earths.Microbiomes.GEM.Nayfach2021_3300025109_10,Global.OceanDNA.Nishimura2022_OceanDNA-b40098,Genomes.From.Earths.Microbiomes.GEM.Nayfach2021_3300025082_8,Genomes.From.Earths.Microbiomes.GEM.Nayfach2021_3300025114_7,Genomes.From.Earths.Microbiomes.GEM.Nayfach2021_3300025287_6
Genomes.From.Earths.Microbiomes.GEM.Nayfach2021_3300025281_9	Genomes.From.Earths.Microbiomes.GEM.Nayfach2021_3300025096_3,Global.OceanDNA.Nishimura2022_OceanDNA-b40104,Genomes.From.Earths.Microbiomes.GEM.Nayfach2021_3300025103_9,Genomes.From.Earths.Microbiomes.GEM.Nayfach2021_3300025260_7,Genomes.From.Earths.Microbiomes.GEM.Nayfach2021_3300025281_9,Genomes.From.Earths.Microbiomes.GEM.Nayfach2021_3300025247_8
Global.OceanDNA.Nishimura2022_OceanDNA-b17887	Genomes.From.Earths.Microbiomes.GEM.Nayfach2021_3300000172_15,Genomes.From.Earths.Microbiomes.GEM.Nayfach2021_3300000211_9,Genomes.From.Earths.Microbiomes.GEM.Nayfach2021_3300025431_13,Genomes.From.Earths.Microbiomes.GEM.Nayfach2021_3300025614_21,Genomes.From.Earths.Microbiomes.GEM.Nayfach2021_3300000153_8,Genomes.From.Earths.Microbiomes.GEM.Nayfach2021_3300025622_21,Canada.Saanich.Inlet.Seawater…
Global.OceanDNA.Nishimura2022_OceanDNA-b18556	Genomes.From.Earths.Microbiomes.GEM.Nayfach2021_3300000193_14,Genomes.From.Earths.Microbiomes.GEM.Nayfach2021_3300000150_8,Genomes.From.Earths.Microbiomes.GEM.Nayfach2021_3300025592_23,Genomes.From.Earths.Microbiomes.GEM.Nayfach2021_3300025431_14,Genomes.From.Earths.Microbiomes.GEM.Nayfach2021_3300025644_26,Canada.Saanich.Inlet.Seawater.PRJNA630981.Lin2021_GCA_018663945.1,Canada.Saanich.Inlet.Sea…
Global.OceanDNA.Nishimura2022_OceanDNA-b36040	Genomes.From.Earths.Microbiomes.GEM.Nayfach2021_3300022931_33,Genomes.From.Earths.Microbiomes.GEM.Nayfach2021_3300028177_18,Canada.Saanich.Inlet.Seawater.PRJNA630981.Lin2021_GCA_018695825.1,Genomes.From.Earths.Microbiomes.GEM.Nayfach2021_3300000257_6,Genomes.From.Earths.Microbiomes.GEM.Nayfach2021_3300025681_30,Canada.Saanich.Inlet.Seawater.PRJNA630981.Lin2021_GCA_018648565.1,Global.OMZ.Waters.Zh…
Deep.Ocean.Hydrothermal.Plumes.PRJNA488180.Zhou2020_GCA_015664555.1	Genomes.From.Earths.Microbiomes.GEM.Nayfach2021_3300001681_19,Genomes.From.Earths.Microbiomes.GEM.Nayfach2021_3300001680_19,Deep.Ocean.Hydrothermal.Plumes.PRJNA488180.Zhou2020_GCA_015664555.1,Deep.Ocean.Hydrothermal.Plumes.PRJNA488180.Zhou2020_GCA_015663695.1
Guaymas.Basin.Hydrothermal.Vents.Water.Hwang2023.PRJNA879230_GCA_029936365.1	Deep.Ocean.Hydrothermal.Plumes.PRJNA488180.Zhou2020_GCA_015660025.1,Guaymas.Basin.Hydrothermal.Vents.Water.Hwang2023.PRJNA879230_GCA_029936365.1
Global.OceanDNA.Nishimura2022_OceanDNA-b36006	Global.OceanDNA.Nishimura2022_OceanDNA-b36006
Global.OMZ.Waters.Zhang2023.PRJNA955304_GCA_030753675.1	Global.OMZ.Waters.Zhang2023.PRJNA955304_GCA_030753675.1
Ocean.Lucinid.Clams.Symbionts.PRJNA679177_GCA_016848925.1	Ocean.Lucinid.Clams.Symbionts.PRJNA679177_GCA_016842425.1,Ocean.Lucinid.Clams.Symbionts.PRJNA679177_GCA_016842285.1,Ocean.Lucinid.Clams.Symbionts.PRJNA679177_GCA_016848925.1,Ocean.Lucinid.Clams.Symbionts.PRJNA679177_GCA_016842325.1,Ocean.Lucinid.Clams.Symbionts.PRJNA679177_GCA_016842245.1,Ocean.Lucinid.Clams.Symbionts.PRJNA679177_GCA_016842225.1,Ocean.Lucinid.Clams.Symbionts.PRJNA679177_GCA_01684…
Ocean.Lucinid.Clams.Symbionts.PRJNA679177_GCA_016842165.1	Ocean.Lucinid.Clams.Symbionts.PRJNA679177_GCA_016842445.1,Ocean.Lucinid.Clams.Symbionts.PRJNA679177_GCA_016842385.1,Ocean.Lucinid.Clams.Symbionts.PRJNA679177_GCA_016842365.1,Ocean.Lucinid.Clams.Symbionts.PRJNA679177_GCA_016842165.1,Ocean.Lucinid.Clams.Symbionts.PRJNA679177_GCA_016842205.1
Ocean.Lucinid.Clams.Symbionts.PRJNA679177_GCA_016842945.1	Ocean.Lucinid.Clams.Symbionts.PRJNA679177_GCA_016842625.1,Ocean.Lucinid.Clams.Symbionts.PRJNA679177_GCA_016842485.1,Ocean.Lucinid.Clams.Symbionts.PRJNA679177_GCA_016842505.1,Ocean.Lucinid.Clams.Symbionts.PRJNA679177_GCA_016843245.1,Ocean.Lucinid.Clams.Symbionts.PRJNA679177_GCA_016842075.1,Ocean.Lucinid.Clams.Symbionts.PRJNA679177_GCA_016842465.1,Ocean.Lucinid.Clams.Symbionts.PRJNA679177_GCA_01684…
Ocean.Lucinid.Clams.Symbionts.PRJNA679177_GCA_016842065.1	Ocean.Lucinid.Clams.Symbionts.PRJNA679177_GCA_016842065.1
Ocean.Lucinid.Clams.Symbionts.PRJNA679177_GCA_016843075.1	Ocean.Lucinid.Clams.Symbionts.PRJNA679177_GCA_016843075.1,Ocean.Lucinid.Clams.Symbionts.PRJNA679177_GCA_016842965.1,Ocean.Lucinid.Clams.Symbionts.PRJNA679177_GCA_016843125.1,Ocean.Lucinid.Clams.Symbionts.PRJNA679177_GCA_016843165.1,Ocean.Lucinid.Clams.Symbionts.PRJNA679177_GCA_016843295.1,Ocean.Lucinid.Clams.Symbionts.PRJNA679177_GCA_016842655.1,Ocean.Lucinid.Clams.Symbionts.PRJNA679177_GCA_01684…
Marine.PRJEB51078_GCA_937919735.1	Atlantic.Pacific.Ocean.Pelagic.Costa2023.PRJEB60184_GCA_949538535.1,Genomes.From.Earths.Microbiomes.GEM.Nayfach2021_3300027801_28,Genomes.From.Earths.Microbiomes.GEM.Nayfach2021_3300027788_31,Marine.PRJEB51078_GCA_937919735.1,Hudson.Bay.Sea.Ice.PRJNA1011243_GCA_034112245.1,Genomes.From.Earths.Microbiomes.GEM.Nayfach2021_3300027687_12,Genomes.From.Earths.Microbiomes.GEM.Nayfach2021_3300027752_19,G…
Genomes.From.Earths.Microbiomes.GEM.Nayfach2021_3300027779_19	Arctic.Ocean.Grevesse2022.PRJEB57575_GCA_963583345.1,Arctic.Ocean.Grevesse2022.PRJEB57575_GCA_963581365.1,Arctic.Ocean.Grevesse2022.PRJEB57575_GCA_963579295.1,Global.OceanDNA.Nishimura2022_OceanDNA-b38692,Genomes.From.Earths.Microbiomes.GEM.Nayfach2021_3300027801_30,Genomes.From.Earths.Microbiomes.GEM.Nayfach2021_3300027779_19
Global.OceanDNA.Nishimura2022_OceanDNA-b38679	Global.OceanDNA.Nishimura2022_OceanDNA-b38679
Arctic.Ocean.Seawater.TARA.Royo2021_TOA-bin-1685	Arctic.Ocean.Seawater.TARA.Royo2021_TOA-bin-1685
Global.Cold.Seep.Sediments.Han2023.PRJNA950938_GCA_030637455.1	Global.Cold.Seep.Sediments.Han2023.PRJNA950938_GCA_030637455.1
Germany.Helgoland.Seawater.PRJEB38290_GCA_905479565.1	Germany.Helgoland.Seawater.PRJEB38290_GCA_905479565.1
Black.Sea.Water.Column.PRJNA649215.Vliet2020_GCA_014384555.1	Black.Sea.Water.Column.PRJNA649215.Vliet2020_GCA_014384555.1,Black.Sea.Water.Column.PRJNA638805.Cesare2020_GCA_016784665.1
India.Hydrothermal.Chimneys.Zhong2022.PRJNA771178_GCA_024276695.1	India.Hydrothermal.Chimneys.Zhong2022.PRJNA771178_GCA_024276695.1
Marine.PRJEB51078_GCA_937920125.1	Baltic.Sea.Gijon2023.PRJNA891615_GCA_032127635.1,Marine.PRJEB51078_GCA_937920125.1,Global.OceanDNA.Nishimura2022_OceanDNA-a485
Global.OceanDNA.Nishimura2022_OceanDNA-a494	Marine.PRJEB51078_GCA_937875805.1,Global.OceanDNA.Nishimura2022_OceanDNA-a494,Baltic.Sea.PRJEB34883.Alneberg2020_GCA_902752655.1
USA.SFB.Estuary.Sediments.Langwig2023.PRJNA865744_GCA_029882185.1	USA.SFB.Estuary.Sediments.Langwig2023.PRJNA865744_GCA_029882185.1
Baltic.Sea.PRJEB34883.Alneberg2020_GCA_902752385.1	Antarctica.Ross.Ice.Shelf.PRJEB35712.Perez2020_GCA_905612425.1,Marine.PRJEB51078_GCA_937889075.1,Baltic.Sea.PRJEB34883.Alneberg2020_GCA_902752385.1,Baltic.Sea.Surface.Water.PRJNA273799.Alneberg2018_GCA_001437625.1_ASM143762v1,Global.OceanDNA.Nishimura2022_OceanDNA-a752
Global.OceanDNA.Nishimura2022_OceanDNA-a640	Global.OceanDNA.Nishimura2022_OceanDNA-a640
Global.OceanDNA.Nishimura2022_OceanDNA-a628	Global.OceanDNA.Nishimura2022_OceanDNA-a628
Genomes.From.Earths.Microbiomes.GEM.Nayfach2021_3300025458_24	Genomes.From.Earths.Microbiomes.GEM.Nayfach2021_3300000214_11,Genomes.From.Earths.Microbiomes.GEM.Nayfach2021_3300000154_19,Genomes.From.Earths.Microbiomes.GEM.Nayfach2021_3300025422_19,Genomes.From.Earths.Microbiomes.GEM.Nayfach2021_3300000193_18,Global.OceanDNA.Nishimura2022_OceanDNA-a549,Genomes.From.Earths.Microbiomes.GEM.Nayfach2021_3300000200_7,Genomes.From.Earths.Microbiomes.GEM.Nayfach202…
Genomes.From.Earths.Microbiomes.GEM.Nayfach2021_3300026264_35	Genomes.From.Earths.Microbiomes.GEM.Nayfach2021_3300026264_35
Marine.PRJEB51078_GCA_937897875.1	Genomes.From.Earths.Microbiomes.GEM.Nayfach2021_3300025690_38,Marine.PRJEB51078_GCA_937897875.1,Global.OceanDNA.Nishimura2022_OceanDNA-a605
Caspian.Sea.Brackish.Waters.Mehrshad2016.PRJNA279271_GCA_027625015.1	Caspian.Sea.Brackish.Waters.Mehrshad2016.PRJNA279271_GCA_001510225.1,Caspian.Sea.Brackish.Waters.Mehrshad2016.PRJNA279271_GCA_027620525.1,Caspian.Sea.Brackish.Waters.Mehrshad2016.PRJNA279271_GCA_027625015.1,Caspian.Sea.Brackish.Waters.Mehrshad2016.PRJNA279271_GCA_027619815.1
China.Weihai.Seawater.Sediments.Lu2023.PRJEB50838_GCA_938017545.1	Global.OceanDNA.Nishimura2022_OceanDNA-a736,Genomes.From.Earths.Microbiomes.GEM.Nayfach2021_3300025892_65,China.Yellow.Sea.Tao2022.PRJNA823908_JZB_MAG0445,China.Weihai.Seawater.Sediments.Lu2023.PRJEB50838_GCA_938017545.1
Mediterranean.Ocean.Water.Column.PRJNA352798.Moreno2017_GCA_003331425.1_ASM333142v1	Global.OceanDNA.Nishimura2022_OceanDNA-a828,Marine.PRJEB51078_GCA_937886485.1,Mediterranean.Ocean.Water.Column.PRJNA352798.Moreno2017_GCA_003331425.1_ASM333142v1
Global.OceanDNA.Nishimura2022_OceanDNA-a506	China.Estuary.Surface.Water.Zhou2022.PRJNA730330_GCA_023268735.1,Global.OceanDNA.Nishimura2022_OceanDNA-a506
Global.Ocean.PRJEB33281.Pachiadaki2019_GCA_902624315.1	Global.Ocean.PRJEB33281.Pachiadaki2019_GCA_902624315.1
Global.Ocean.PRJEB33281.Pachiadaki2019_GCA_902626645.1	Global.Ocean.PRJEB33281.Pachiadaki2019_GCA_902626645.1
Global.Ocean.PRJEB33281.Pachiadaki2019_GCA_902627805.1	Global.Ocean.PRJEB33281.Pachiadaki2019_GCA_902627805.1
Global.Ocean.PRJEB33281.Pachiadaki2019_GCA_902518155.1	Global.Ocean.PRJEB33281.Pachiadaki2019_GCA_902618235.1,Global.Ocean.PRJEB33281.Pachiadaki2019_GCA_902518155.1
Global.Ocean.PRJEB33281.Pachiadaki2019_GCA_902612325.1	Global.Ocean.PRJEB33281.Pachiadaki2019_GCA_902528545.1,Global.Ocean.PRJEB33281.Pachiadaki2019_GCA_902612065.1,Global.Ocean.PRJEB33281.Pachiadaki2019_GCA_902616875.1,Global.Ocean.PRJEB33281.Pachiadaki2019_GCA_902612325.1,Global.Ocean.PRJEB33281.Pachiadaki2019_GCA_902616725.1,Global.Ocean.PRJEB33281.Pachiadaki2019_GCA_902614665.1
Global.Ocean.PRJEB33281.Pachiadaki2019_GCA_902518185.1	Global.Ocean.PRJEB33281.Pachiadaki2019_GCA_902518185.1
Global.Ocean.PRJEB33281.Pachiadaki2019_GCA_902526645.1	Global.Ocean.PRJEB33281.Pachiadaki2019_GCA_902526645.1
Global.Ocean.PRJEB33281.Pachiadaki2019_GCA_902618485.1	Global.Ocean.PRJEB33281.Pachiadaki2019_GCA_902618485.1
Global.Ocean.PRJEB33281.Pachiadaki2019_GCA_902528885.1	Global.Ocean.PRJEB33281.Pachiadaki2019_GCA_902528885.1
Global.Ocean.PRJEB33281.Pachiadaki2019_GCA_902520675.1	Global.Ocean.PRJEB33281.Pachiadaki2019_GCA_902520675.1,Global.Ocean.PRJEB33281.Pachiadaki2019_GCA_902524345.1
Global.Ocean.PRJEB33281.Pachiadaki2019_GCA_902621345.1	Global.Ocean.PRJEB33281.Pachiadaki2019_GCA_902621345.1
Global.Ocean.PRJEB33281.Pachiadaki2019_GCA_902520325.1	Global.Ocean.PRJEB33281.Pachiadaki2019_GCA_902520325.1
Global.Ocean.PRJEB33281.Pachiadaki2019_GCA_902525625.1	Global.Ocean.PRJEB33281.Pachiadaki2019_GCA_902525625.1
Global.Ocean.PRJEB33281.Pachiadaki2019_GCA_902627045.1	Global.Ocean.PRJEB33281.Pachiadaki2019_GCA_902627045.1
Global.Ocean.PRJEB33281.Pachiadaki2019_GCA_902616645.1	Global.Ocean.PRJEB33281.Pachiadaki2019_GCA_902616645.1
Global.Ocean.PRJEB33281.Pachiadaki2019_GCA_902623975.1	Global.Ocean.PRJEB33281.Pachiadaki2019_GCA_902623975.1,Global.Ocean.PRJEB33281.Pachiadaki2019_GCA_902616525.1
Global.Ocean.PRJEB33281.Pachiadaki2019_GCA_902627935.1	Global.Ocean.PRJEB33281.Pachiadaki2019_GCA_902627935.1
Global.Ocean.PRJEB33281.Pachiadaki2019_GCA_902629575.1	Global.Ocean.PRJEB33281.Pachiadaki2019_GCA_902629575.1
Global.Ocean.PRJEB33281.Pachiadaki2019_GCA_902622805.1	Global.Ocean.PRJEB33281.Pachiadaki2019_GCA_902622805.1
Global.Ocean.PRJEB33281.Pachiadaki2019_GCA_902622125.1	Global.Ocean.PRJEB33281.Pachiadaki2019_GCA_902617575.1,Global.Ocean.PRJEB33281.Pachiadaki2019_GCA_902622125.1,Global.Ocean.PRJEB33281.Pachiadaki2019_GCA_902522285.1,Global.Ocean.PRJEB33281.Pachiadaki2019_GCA_902528985.1
Global.Ocean.PRJEB33281.Pachiadaki2019_GCA_902621155.1	Global.Ocean.PRJEB33281.Pachiadaki2019_GCA_902621155.1
Global.Ocean.PRJEB33281.Pachiadaki2019_GCA_902617625.1	Global.Ocean.PRJEB33281.Pachiadaki2019_GCA_902617625.1
Global.Ocean.PRJEB33281.Pachiadaki2019_GCA_902614455.1	Global.Ocean.PRJEB33281.Pachiadaki2019_GCA_902614455.1
Global.Ocean.PRJEB33281.Pachiadaki2019_GCA_902520335.1	Global.Ocean.PRJEB33281.Pachiadaki2019_GCA_902520335.1
Global.Ocean.PRJEB33281.Pachiadaki2019_GCA_902625035.1	Global.Ocean.PRJEB33281.Pachiadaki2019_GCA_902625035.1
Global.Ocean.PRJEB33281.Pachiadaki2019_GCA_902524545.1	Global.Ocean.PRJEB33281.Pachiadaki2019_GCA_902524545.1
Global.Ocean.PRJEB33281.Pachiadaki2019_GCA_902515095.1	Global.Ocean.PRJEB33281.Pachiadaki2019_GCA_902515095.1
Global.Ocean.PRJEB33281.Pachiadaki2019_GCA_902618455.1	Global.Ocean.PRJEB33281.Pachiadaki2019_GCA_902618455.1
Global.Ocean.PRJEB33281.Pachiadaki2019_GCA_902629215.1	Global.Ocean.PRJEB33281.Pachiadaki2019_GCA_902629215.1
Global.Ocean.PRJEB33281.Pachiadaki2019_GCA_902628195.1	Global.Ocean.PRJEB33281.Pachiadaki2019_GCA_902628195.1
Global.Ocean.PRJEB33281.Pachiadaki2019_GCA_902627735.1	Global.Ocean.PRJEB33281.Pachiadaki2019_GCA_902627735.1
Global.Ocean.PRJEB33281.Pachiadaki2019_GCA_902624075.1	Global.Ocean.PRJEB33281.Pachiadaki2019_GCA_902624075.1
Global.Ocean.PRJEB33281.Pachiadaki2019_GCA_902516565.1	Global.Ocean.PRJEB33281.Pachiadaki2019_GCA_902516565.1,Global.Ocean.PRJEB33281.Pachiadaki2019_GCA_902515205.1
Global.Ocean.PRJEB33281.Pachiadaki2019_GCA_902516465.1	Global.Ocean.PRJEB33281.Pachiadaki2019_GCA_902516465.1
Global.Ocean.PRJEB33281.Pachiadaki2019_GCA_902525775.1	Global.Ocean.PRJEB33281.Pachiadaki2019_GCA_902525775.1
Global.Ocean.PRJEB33281.Pachiadaki2019_GCA_902515425.1	Global.Ocean.PRJEB33281.Pachiadaki2019_GCA_902515425.1
Global.Ocean.PRJEB33281.Pachiadaki2019_GCA_902517355.1	Global.Ocean.PRJEB33281.Pachiadaki2019_GCA_902517355.1
Global.OceanDNA.Nishimura2022_OceanDNA-b1251	Antarctic.Coastal.Seawater.Dutta2023.PRJNA894514_GCA_028823135.1,Genomes.From.Earths.Microbiomes.GEM.Nayfach2021_3300006083_2,Deep.Ocean.Hydrothermal.Plumes.PRJNA488180.Zhou2020_GCA_015659915.1,Guaymas.Basin.Hydrothermal.Vents.Water.Hwang2023.PRJNA879230_GCA_029936275.1,Global.OceanDNA.Nishimura2022_OceanDNA-b1251,Genomes.From.Earths.Microbiomes.GEM.Nayfach2021_3300026264_14,Genomes.From.Earths.M…
Global.OceanDNA.Nishimura2022_OceanDNA-b1294	Global.OceanDNA.Nishimura2022_OceanDNA-b1294,Arctic.Ocean.Grevesse2022.PRJEB57575_GCA_963577395.1
Genomes.From.Earths.Microbiomes.GEM.Nayfach2021_3300026262_8	Genomes.From.Earths.Microbiomes.GEM.Nayfach2021_3300026262_8
Global.OceanDNA.Nishimura2022_OceanDNA-b1232	Canada.Scotian.Shelf.Glass.Sponge.PRJNA613976.Busch2020_GCA_014240365.1,Baltic.Sea.PRJEB34883.Alneberg2020_GCA_902752045.1,Marine.PRJEB51078_GCA_937906335.1,Canada.Saanich.Inlet.Seawater.PRJNA630981.Lin2021_GCA_018658755.1,Chile.Comau.Fjord.Nallar2023.PRJNA729490_GCA_029245605.1,Global.OceanDNA.Nishimura2022_OceanDNA-b1232,Canada.Saanich.Inlet.Seawater.PRJNA630981.Lin2021_GCA_018699115.1,Canada.S…
Hawaii.HOT.Waters.PRJNA352737.Muratore2022_GCA_022452145.1	Gulf.of.Mexico.Water.PRJNA870083_GCA_024960685.1,Hawaii.HOT.Waters.PRJNA352737.Muratore2022_GCA_022452145.1,Global.OceanDNA.Nishimura2022_OceanDNA-b1193
Marine.PRJEB51078_GCA_937913305.1	Hawaii.HOT.Waters.PRJNA352737.Muratore2022_GCA_022451605.1,Genomes.From.Earths.Microbiomes.GEM.Nayfach2021_3300020254_4,Genomes.From.Earths.Microbiomes.GEM.Nayfach2021_3300020354_10,Genomes.From.Earths.Microbiomes.GEM.Nayfach2021_3300020303_6,Genomes.From.Earths.Microbiomes.GEM.Nayfach2021_3300020427_14,Genomes.From.Earths.Microbiomes.GEM.Nayfach2021_3300020285_6,Genomes.From.Earths.Microbiomes.G…
Global.OceanDNA.Nishimura2022_OceanDNA-b1333	Global.OceanDNA.Nishimura2022_OceanDNA-b1333
Global.OceanDNA.Nishimura2022_OceanDNA-a158	Canada.Saanich.Inlet.Seawater.PRJNA630981.Lin2021_GCA_018674995.1,Canada.Saanich.Inlet.Seawater.PRJNA630981.Lin2021_GCA_018659865.1,Canada.Saanich.Inlet.Seawater.PRJNA630981.Lin2021_GCA_018651685.1,Canada.Saanich.Inlet.Seawater.PRJNA630981.Lin2021_GCA_018647405.1,Canada.Saanich.Inlet.Seawater.PRJNA630981.Lin2021_GCA_018698115.1,Canada.Saanich.Inlet.Seawater.PRJNA630981.Lin2021_GCA_018655005.1,Can…
Caspian.Sea.Brackish.Waters.Mehrshad2016.PRJNA279271_GCA_027619455.1	Caspian.Sea.Brackish.Waters.Mehrshad2016.PRJNA279271_GCA_027619455.1,Caspian.Sea.Brackish.Waters.Mehrshad2016.PRJNA279271_GCA_027624195.1
Genomes.From.Earths.Microbiomes.GEM.Nayfach2021_3300020417_34	Genomes.From.Earths.Microbiomes.GEM.Nayfach2021_3300020417_34,Marine.PRJEB51078_GCA_937906985.1
Marine.PRJEB51078_GCA_937896695.1	Marine.PRJEB51078_GCA_937896695.1
Marine.PRJEB51078_GCA_937912085.1	Global.OceanDNA.Nishimura2022_OceanDNA-a434,Genomes.From.Earths.Microbiomes.GEM.Nayfach2021_3300006343_3,Genomes.From.Earths.Microbiomes.GEM.Nayfach2021_3300027702_17,Genomes.From.Earths.Microbiomes.GEM.Nayfach2021_3300020308_3,Hawaii.HOT.Waters.PRJNA352737.Muratore2022_GCA_022450745.1,Genomes.From.Earths.Microbiomes.GEM.Nayfach2021_3300020250_9,Genomes.From.Earths.Microbiomes.GEM.Nayfach2021_330…
Global.OceanDNA.Nishimura2022_OceanDNA-a132	Global.OceanDNA.Nishimura2022_OceanDNA-a132
Red.Sea.Water.Column.PRJNA289734.Stingl2016_GCA_001627105.1_ASM162710v1	Global.OceanDNA.Nishimura2022_OceanDNA-a464,Red.Sea.Water.Column.PRJNA289734.Stingl2016_GCA_001627105.1_ASM162710v1,REDSEA_GCA_001627105.1_ASM162710v1,Red.Sea.Water.Column.PRJNA289734.Stingl2016_GCA_001627235.1_ASM162723v1,REDSEA_GCA_001627235.1_ASM162723v1
Global.OceanDNA.Nishimura2022_OceanDNA-b38590	Global.OceanDNA.Nishimura2022_OceanDNA-b38590,Deep.Ocean.Hydrothermal.Plumes.PRJNA488180.Zhou2020_GCA_015661595.1,Caribbean.Hydrothermal.Vents.Galambos2019_FS877_Bin_1-contigs,Caribbean.Hydrothermal.Vents.Galambos2019_FS881_Bin_3-contigs,Caribbean.Hydrothermal.Vents.Galambos2019_FS874_Bin_4-contigs,Caspian.Sea.Brackish.Waters.Mehrshad2016.PRJNA279271_GCA_027619895.1,Caspian.Sea.Brackish.Waters.Me…
China.Pearl.River.Estuary.Waters.Xu2022_PRES09F07_bin.37	China.Pearl.River.Estuary.Waters.Xu2022_PRES09F07_bin.37,China.Weihai.Seawater.Sediments.Lu2023.PRJEB50838_GCA_937927325.1,Global.OceanDNA.Nishimura2022_OceanDNA-b38572
Hawaii.HOT.Waters.PRJNA352737.Muratore2022_GCA_022449455.1	Hawaii.HOT.Waters.PRJNA352737.Muratore2022_GCA_022449455.1
Global.OceanDNA.Nishimura2022_OceanDNA-b36481	Global.OceanDNA.Nishimura2022_OceanDNA-b36481
Marine.PRJEB51078_GCA_937891945.1	Genomes.From.Earths.Microbiomes.GEM.Nayfach2021_3300020394_9,Genomes.From.Earths.Microbiomes.GEM.Nayfach2021_3300020387_3,Genomes.From.Earths.Microbiomes.GEM.Nayfach2021_3300020429_7,Marine.PRJEB51078_GCA_937891945.1,Global.OceanDNA.Nishimura2022_OceanDNA-b36473
Genomes.From.Earths.Microbiomes.GEM.Nayfach2021_3300020458_5	Deep.Ocean.Hydrothermal.Plumes.PRJNA488180.Zhou2020_GCA_015660495.1,China.Pearl.River.Estuary.Waters.Xu2022_PRES21F07_bin.51,China.Yellow.Sea.Tao2022.PRJNA823908_JZB_MAG2395,Genomes.From.Earths.Microbiomes.GEM.Nayfach2021_3300020426_13,Genomes.From.Earths.Microbiomes.GEM.Nayfach2021_3300020410_9,Genomes.From.Earths.Microbiomes.GEM.Nayfach2021_3300020399_6,Genomes.From.Earths.Microbiomes.GEM.Nayfa…
Baltic.Sea.PRJEB34883.Alneberg2020_GCA_902753075.1	Genomes.From.Earths.Microbiomes.GEM.Nayfach2021_3300025029_4,Global.OceanDNA.Nishimura2022_OceanDNA-b36417,Baltic.Sea.PRJEB34883.Alneberg2020_GCA_902753075.1
Global.OceanDNA.Nishimura2022_OceanDNA-b36441	Global.OceanDNA.Nishimura2022_OceanDNA-b36441
Global.OceanDNA.Nishimura2022_OceanDNA-b46316	Global.OceanDNA.Nishimura2022_OceanDNA-b46316
Hawaii.HOT.Waters.PRJNA352737.Muratore2022_GCA_022451065.1	Hawaii.HOT.Waters.PRJNA352737.Muratore2022_GCA_022451065.1
Marine.PRJEB51078_GCA_937910205.1	Global.OceanDNA.Nishimura2022_OceanDNA-b46405,Genomes.From.Earths.Microbiomes.GEM.Nayfach2021_3300020330_4,Marine.PRJEB51078_GCA_937910205.1,Genomes.From.Earths.Microbiomes.GEM.Nayfach2021_3300026193_4,Genomes.From.Earths.Microbiomes.GEM.Nayfach2021_3300026202_7,Genomes.From.Earths.Microbiomes.GEM.Nayfach2021_3300020344_5,Global.OMZ.Waters.Zhang2023.PRJNA955304_GCA_030739925.1,Global.OMZ.Waters.Z…
Global.OceanDNA.Nishimura2022_OceanDNA-b46349	Global.OceanDNA.Nishimura2022_OceanDNA-b46349,Guaymas.Basin.Hydrothermal.Vents.Water.Hwang2023.PRJNA879230_GCA_029940615.1,Marine.PRJEB51078_GCA_937897865.1,Antarctic.Coastal.Seawater.Dutta2023.PRJNA894514_GCA_028872675.1,Hawaii.HOT.Waters.PRJNA352737.Muratore2022_GCA_022449225.1,Genomes.From.Earths.Microbiomes.GEM.Nayfach2021_3300026108_4
Global.OMZ.Waters.Zhang2023.PRJNA955304_GCA_030747575.1	Global.OMZ.Waters.Zhang2023.PRJNA955304_GCA_030747575.1
Antarctic.Coastal.Seawater.Dutta2023.PRJNA894514_GCA_028872715.1	Antarctic.Coastal.Seawater.Dutta2023.PRJNA894514_GCA_028872715.1,Global.OceanDNA.Nishimura2022_OceanDNA-b46338
Canada.Saanich.Inlet.Seawater.PRJNA630981.Lin2021_GCA_018645885.1	Canada.Saanich.Inlet.Seawater.PRJNA630981.Lin2021_GCA_018655405.1,Canada.Saanich.Inlet.Seawater.PRJNA630981.Lin2021_GCA_018664505.1,Canada.Saanich.Inlet.Seawater.PRJNA630981.Lin2021_GCA_018694075.1,Canada.Saanich.Inlet.Seawater.PRJNA630981.Lin2021_GCA_018649285.1,Global.OceanDNA.Nishimura2022_OceanDNA-b46391,Canada.Saanich.Inlet.Seawater.PRJNA630981.Lin2021_GCA_018674955.1,Canada.Saanich.Inlet.Se…
Global.OceanDNA.Nishimura2022_OceanDNA-b46476	Global.OceanDNA.Nishimura2022_OceanDNA-b46476
Global.OceanDNA.Nishimura2022_OceanDNA-b46402	Global.OceanDNA.Nishimura2022_OceanDNA-b46402
Global.OceanDNA.Nishimura2022_OceanDNA-b46326	Global.OceanDNA.Nishimura2022_OceanDNA-b46326,Hawaii.HOT.Waters.PRJNA352737.Muratore2022_GCA_022452135.1
Global.OMZ.Waters.Zhang2023.PRJNA955304_GCA_030746005.1	Global.OceanDNA.Nishimura2022_OceanDNA-b46518,Global.OMZ.Waters.Zhang2023.PRJNA955304_GCA_030746005.1,Global.OMZ.Waters.Zhang2023.PRJNA955304_GCA_030746855.1
Global.OceanDNA.Nishimura2022_OceanDNA-b46308	Global.OceanDNA.Nishimura2022_OceanDNA-b46308
Black.Sea.Water.Column.PRJNA649215.Vliet2020_GCA_014382705.1	Black.Sea.Water.Column.PRJNA649215.Vliet2020_GCA_014382705.1
Global.OceanDNA.Nishimura2022_OceanDNA-b46309	Global.OceanDNA.Nishimura2022_OceanDNA-b46309
Global.OMZ.Waters.Zhang2023.PRJNA955304_GCA_030746415.1	Global.OMZ.Waters.Zhang2023.PRJNA955304_GCA_030746415.1,Global.OMZ.Waters.Zhang2023.PRJNA955304_GCA_030749225.1
Global.OceanDNA.Nishimura2022_OceanDNA-b21072	Global.OceanDNA.Nishimura2022_OceanDNA-b21072
Global.OceanDNA.Nishimura2022_OceanDNA-b21069	Global.OceanDNA.Nishimura2022_OceanDNA-b21069
Global.OceanDNA.Nishimura2022_OceanDNA-b21195	Antarctic.Coastal.Seawater.Dutta2023.PRJNA894514_GCA_028822815.1,Guaymas.Basin.Hydrothermal.Vents.Water.Hwang2023.PRJNA879230_GCA_029938035.1,Marine.PRJEB51078_GCA_937896805.1,Global.OceanDNA.Nishimura2022_OceanDNA-b21195,Arctic.Ocean.Seawater.TARA.Royo2021_TOA-bin-1588
Global.OceanDNA.Nishimura2022_OceanDNA-b21093	Genomes.From.Earths.Microbiomes.GEM.Nayfach2021_3300005838_17,Canada.Saanich.Inlet.Seawater.PRJNA630981.Lin2021_GCA_018694935.1,Canada.Saanich.Inlet.Seawater.PRJNA630981.Lin2021_GCA_018645245.1,Canada.Saanich.Inlet.Seawater.PRJNA630981.Lin2021_GCA_018673075.1,Genomes.From.Earths.Microbiomes.GEM.Nayfach2021_3300025547_7,Canada.Saanich.Inlet.Seawater.PRJNA630981.Lin2021_GCA_018647925.1,Canada.Saani…
Canada.Saanich.Inlet.Seawater.PRJNA630981.Lin2021_GCA_018657265.1	Canada.Saanich.Inlet.Seawater.PRJNA630981.Lin2021_GCA_018646895.1,Canada.Saanich.Inlet.Seawater.PRJNA630981.Lin2021_GCA_018673915.1,Canada.Saanich.Inlet.Seawater.PRJNA630981.Lin2021_GCA_018650385.1,Canada.Saanich.Inlet.Seawater.PRJNA630981.Lin2021_GCA_018692775.1,Global.OceanDNA.Nishimura2022_OceanDNA-b21131,Canada.Saanich.Inlet.Seawater.PRJNA630981.Lin2021_GCA_018657265.1,Canada.Saanich.Inlet.Se…
Canada.Saanich.Inlet.Seawater.PRJNA630981.Lin2021_GCA_018664645.1	Genomes.From.Earths.Microbiomes.GEM.Nayfach2021_3300025614_22,Canada.Saanich.Inlet.Seawater.PRJNA630981.Lin2021_GCA_018665915.1,Canada.Saanich.Inlet.Seawater.PRJNA630981.Lin2021_GCA_018666955.1,Global.OceanDNA.Nishimura2022_OceanDNA-b23255,Canada.Saanich.Inlet.Seawater.PRJNA630981.Lin2021_GCA_018664645.1,Canada.Saanich.Inlet.Seawater.PRJNA630981.Lin2021_GCA_018662925.1
Marine.PRJEB51078_GCA_937899175.1	Global.OceanDNA.Nishimura2022_OceanDNA-b40645,Genomes.From.Earths.Microbiomes.GEM.Nayfach2021_3300027685_9,Genomes.From.Earths.Microbiomes.GEM.Nayfach2021_3300026079_6,Marine.PRJEB51078_GCA_937899175.1
Mariana.Trench.Deep.Sediments.PRJNA635214.Zhou2022_GCA_022566775.1	Mariana.Trench.Deep.Sediments.PRJNA635214.Zhou2022_GCA_022566775.1
Genomes.From.Earths.Microbiomes.GEM.Nayfach2021_3300026264_7	Genomes.From.Earths.Microbiomes.GEM.Nayfach2021_3300026264_7,Guaymas.Basin.Hydrothermal.Vents.Water.Hwang2023.PRJNA879230_GCA_029936775.1,Deep.Ocean.Hydrothermal.Plumes.PRJNA488180.Zhou2020_GCA_015659705.1,Global.OceanDNA.Nishimura2022_OceanDNA-b40920,Marine.PRJEB51078_GCA_937888235.1
Global.OceanDNA.Nishimura2022_OceanDNA-b37351	Genomes.From.Earths.Microbiomes.GEM.Nayfach2021_3300026079_4,Global.OceanDNA.Nishimura2022_OceanDNA-b37351
Genomes.From.Earths.Microbiomes.GEM.Nayfach2021_3300027700_7	Genomes.From.Earths.Microbiomes.GEM.Nayfach2021_3300027700_7,Global.OceanDNA.Nishimura2022_OceanDNA-b40853,Hawaii.HOT.Waters.PRJNA352737.Muratore2022_GCA_022447725.1,Genomes.From.Earths.Microbiomes.GEM.Nayfach2021_3300027622_3,Genomes.From.Earths.Microbiomes.GEM.Nayfach2021_3300026091_5,Genomes.From.Earths.Microbiomes.GEM.Nayfach2021_3300026084_3,Genomes.From.Earths.Microbiomes.GEM.Nayfach2021_33…
Hawaii.HOT.Waters.PRJNA352737.Muratore2022_GCA_022447905.1	Hawaii.HOT.Waters.PRJNA352737.Muratore2022_GCA_022447905.1
Global.OceanDNA.Nishimura2022_OceanDNA-b40857	Arctic.Ocean.Seawater.TARA.Royo2021_TOA-bin-1235,Global.OceanDNA.Nishimura2022_OceanDNA-b40857
Global.OMZ.Waters.Zhang2023.PRJNA955304_GCA_030754735.1	Global.OMZ.Waters.Zhang2023.PRJNA955304_GCA_030749305.1,Global.OMZ.Waters.Zhang2023.PRJNA955304_GCA_030754735.1,Genomes.From.Earths.Microbiomes.GEM.Nayfach2021_3300026202_9
Global.OceanDNA.Nishimura2022_OceanDNA-b43530	Global.OceanDNA.Nishimura2022_OceanDNA-b43530
Global.OceanDNA.Nishimura2022_OceanDNA-b43541	Global.OceanDNA.Nishimura2022_OceanDNA-b43541
Antarctic.Coastal.Seawater.Dutta2023.PRJNA894514_GCA_028825305.1	Mediterranean.Ocean.Water.Column.PRJNA352798.Moreno2017_GCA_002456995.1_ASM245699v1,Hawaii.HOT.Waters.PRJNA352737.Muratore2022_GCA_022450225.1,Global.OceanDNA.Nishimura2022_OceanDNA-b43563,Antarctic.Coastal.Seawater.Dutta2023.PRJNA894514_GCA_028825305.1,Deep.Ocean.Hydrothermal.Plumes.PRJNA488180.Zhou2020_GCA_015659465.1,Guaymas.Basin.Hydrothermal.Vents.Water.Hwang2023.PRJNA879230_GCA_029937695.1
Genomes.From.Earths.Microbiomes.GEM.Nayfach2021_3300026108_5	Deep.Ocean.Hydrothermal.Plumes.PRJNA488180.Zhou2020_GCA_015663935.1,Deep.Ocean.Hydrothermal.Plumes.PRJNA488180.Zhou2020_GCA_015658525.1,Hawaii.HOT.Waters.PRJNA352737.Muratore2022_GCA_022450155.1,Genomes.From.Earths.Microbiomes.GEM.Nayfach2021_3300026108_5
Global.OMZ.Waters.Zhang2023.PRJNA955304_GCA_030746215.1	Global.OMZ.Waters.Zhang2023.PRJNA955304_GCA_030746215.1,Global.OMZ.Waters.Zhang2023.PRJNA955304_GCA_030744915.1
Global.OceanDNA.Nishimura2022_OceanDNA-b40913	Global.OceanDNA.Nishimura2022_OceanDNA-b40913
Genomes.From.Earths.Microbiomes.GEM.Nayfach2021_3300024508_3	Chile.Comau.Fjord.Nallar2023.PRJNA729490_GCA_029255055.1,Genomes.From.Earths.Microbiomes.GEM.Nayfach2021_3300024428_5,Genomes.From.Earths.Microbiomes.GEM.Nayfach2021_3300028418_8,Genomes.From.Earths.Microbiomes.GEM.Nayfach2021_3300025704_12,Genomes.From.Earths.Microbiomes.GEM.Nayfach2021_3300020166_15,Genomes.From.Earths.Microbiomes.GEM.Nayfach2021_3300020182_25,Genomes.From.Earths.Microbiomes.GE…
Global.OMZ.Waters.Zhang2023.PRJNA955304_GCA_030740495.1	Genomes.From.Earths.Microbiomes.GEM.Nayfach2021_3300026211_15,Genomes.From.Earths.Microbiomes.GEM.Nayfach2021_3300026192_14,Global.OMZ.Waters.Zhang2023.PRJNA955304_GCA_030751395.1,Genomes.From.Earths.Microbiomes.GEM.Nayfach2021_3300025776_5,Genomes.From.Earths.Microbiomes.GEM.Nayfach2021_3300022225_29,Genomes.From.Earths.Microbiomes.GEM.Nayfach2021_3300026208_15,Genomes.From.Earths.Microbiomes.GE…
Global.OceanDNA.Nishimura2022_OceanDNA-b34965	Genomes.From.Earths.Microbiomes.GEM.Nayfach2021_3300025262_3,Genomes.From.Earths.Microbiomes.GEM.Nayfach2021_3300020388_16,Genomes.From.Earths.Microbiomes.GEM.Nayfach2021_3300025141_6,Genomes.From.Earths.Microbiomes.GEM.Nayfach2021_3300026207_5,Global.OceanDNA.Nishimura2022_OceanDNA-b34965,Israel.Coastal.Tar.Patties.Blum2023.PRJNA981336_GCA_034189685.1,Genomes.From.Earths.Microbiomes.GEM.Nayfach2…
Genomes.From.Earths.Microbiomes.GEM.Nayfach2021_3300025039_1	Genomes.From.Earths.Microbiomes.GEM.Nayfach2021_3300025039_1
Helgoland.Surface.Seawater.Schweder2023.PRJEB52999_GCA_943787305.1	Genomes.From.Earths.Microbiomes.GEM.Nayfach2021_3300025044_8,Genomes.From.Earths.Microbiomes.GEM.Nayfach2021_3300027849_16,Genomes.From.Earths.Microbiomes.GEM.Nayfach2021_3300012952_9,Helgoland.Surface.Seawater.Schweder2023.PRJEB52999_GCA_943787305.1,Global.OceanDNA.Nishimura2022_OceanDNA-b35038
Genomes.From.Earths.Microbiomes.GEM.Nayfach2021_3300005253_9	Genomes.From.Earths.Microbiomes.GEM.Nayfach2021_3300005253_9,Helgoland.Surface.Seawater.Schweder2023.PRJEB52999_GCA_943787245.1,Global.OceanDNA.Nishimura2022_OceanDNA-b35084
Genomes.From.Earths.Microbiomes.GEM.Nayfach2021_3300025079_2	Genomes.From.Earths.Microbiomes.GEM.Nayfach2021_3300029631_1,Genomes.From.Earths.Microbiomes.GEM.Nayfach2021_3300025079_2,Genomes.From.Earths.Microbiomes.GEM.Nayfach2021_3300025048_1,Genomes.From.Earths.Microbiomes.GEM.Nayfach2021_3300025069_2,Genomes.From.Earths.Microbiomes.GEM.Nayfach2021_3300025052_2,Helgoland.Surface.Seawater.Schweder2023.PRJEB52999_GCA_943789085.1,Genomes.From.Earths.Microbi…
Global.OceanDNA.Nishimura2022_OceanDNA-b34981	Global.OceanDNA.Nishimura2022_OceanDNA-b34981
Global.OceanDNA.Nishimura2022_OceanDNA-b35065	Global.OceanDNA.Nishimura2022_OceanDNA-b35065
Genomes.From.Earths.Microbiomes.GEM.Nayfach2021_3300025138_7	Genomes.From.Earths.Microbiomes.GEM.Nayfach2021_3300025138_7,Global.OceanDNA.Nishimura2022_OceanDNA-b34946
Global.OceanDNA.Nishimura2022_OceanDNA-b35076	Global.OceanDNA.Nishimura2022_OceanDNA-b35076,Genomes.From.Earths.Microbiomes.GEM.Nayfach2021_3300020440_9
Genomes.From.Earths.Microbiomes.GEM.Nayfach2021_3300025048_2	Genomes.From.Earths.Microbiomes.GEM.Nayfach2021_3300025042_3,Genomes.From.Earths.Microbiomes.GEM.Nayfach2021_3300020369_3,Genomes.From.Earths.Microbiomes.GEM.Nayfach2021_3300025112_4,Genomes.From.Earths.Microbiomes.GEM.Nayfach2021_3300025048_2,Global.OceanDNA.Nishimura2022_OceanDNA-b35091,Genomes.From.Earths.Microbiomes.GEM.Nayfach2021_3300025286_7,Hainan.Tidal.Flats.PRJNA1030130_GCA_033719955.1,…
Global.OceanDNA.Nishimura2022_OceanDNA-b3332	Global.OceanDNA.Nishimura2022_OceanDNA-b3332
Global.OceanDNA.Nishimura2022_OceanDNA-b3337	Global.OceanDNA.Nishimura2022_OceanDNA-b3337
Global.OceanDNA.Nishimura2022_OceanDNA-b3338	Global.OceanDNA.Nishimura2022_OceanDNA-b3338
Global.OceanDNA.Nishimura2022_OceanDNA-b3372	China.South.China.Sea.Cold.Seep.Sediments.PRJNA707313_GCA_023146435.1,Genomes.From.Earths.Microbiomes.GEM.Nayfach2021_3300025205_4,Genomes.From.Earths.Microbiomes.GEM.Nayfach2021_3300025202_6,Genomes.From.Earths.Microbiomes.GEM.Nayfach2021_3300025275_5,Genomes.From.Earths.Microbiomes.GEM.Nayfach2021_3300025186_3,Genomes.From.Earths.Microbiomes.GEM.Nayfach2021_3300025183_2,Global.OceanDNA.Nishimur…
China.Yellow.Sea.Tao2022.PRJNA823908_JZB_MAG0290	China.Yellow.Sea.Tao2022.PRJNA823908_JZB_MAG0290,Global.OceanDNA.Nishimura2022_OceanDNA-b3323
Marine.PRJEB51078_GCA_937899845.1	Genomes.From.Earths.Microbiomes.GEM.Nayfach2021_3300025252_6,Marine.PRJEB51078_GCA_937899845.1,Global.OceanDNA.Nishimura2022_OceanDNA-b3385
Global.OceanDNA.Nishimura2022_OceanDNA-b3315	Guaymas.Basin.Hydrothermal.Vents.Water.Hwang2023.PRJNA879230_GCA_029937575.1,Global.OceanDNA.Nishimura2022_OceanDNA-b3315
Genomes.From.Earths.Microbiomes.GEM.Nayfach2021_3300025594_3	Genomes.From.Earths.Microbiomes.GEM.Nayfach2021_3300025590_3,Global.OceanDNA.Nishimura2022_OceanDNA-b3318,Genomes.From.Earths.Microbiomes.GEM.Nayfach2021_3300025594_3
Global.OceanDNA.Nishimura2022_OceanDNA-b3405	Antarctic.Coastal.Seawater.Dutta2023.PRJNA894514_GCA_028822355.1,China.Yellow.Sea.Tao2022.PRJNA823908_JZB_MAG0444,Global.OceanDNA.Nishimura2022_OceanDNA-b3405
USA.Chesapeake.And.Delaware.Bays.PRJNA699965_GCA_017854255.1	Canada.Saanich.Inlet.Seawater.PRJNA630981.Lin2021_GCA_018675505.1,China.Weihai.Seawater.Sediments.Lu2023.PRJEB50838_GCA_938092025.1,Genomes.From.Earths.Microbiomes.GEM.Nayfach2021_3300025809_27,Caspian.Sea.Brackish.Waters.Mehrshad2016.PRJNA279271_GCA_027618585.1,Genomes.From.Earths.Microbiomes.GEM.Nayfach2021_3300000115_7,Genomes.From.Earths.Microbiomes.GEM.Nayfach2021_3300025690_11,Germany.Helgo…
Eastern.Fram.Strait.Water.Priest2023.PRJEB58071_GCA_949372755.1	Global.OceanDNA.Nishimura2022_OceanDNA-b37440,Canada.Saanich.Inlet.Seawater.PRJNA630981.Lin2021_GCA_018645765.1,Chile.Comau.Fjord.Nallar2023.PRJNA729490_GCA_029248115.1,Helgoland.Surface.Seawater.Schweder2023.PRJEB52999_GCA_943788205.1,Eastern.Fram.Strait.Water.Priest2023.PRJEB58071_GCA_949372755.1
Global.OceanDNA.Nishimura2022_OceanDNA-b37442	Global.OceanDNA.Nishimura2022_OceanDNA-b37442,Canada.Saanich.Inlet.Seawater.PRJNA630981.Lin2021_GCA_018647445.1
Chile.Comau.Fjord.Nallar2023.PRJNA729490_GCA_029249645.1	Chile.Comau.Fjord.Nallar2023.PRJNA729490_GCA_029249645.1
China.Yellow.Sea.Tao2022.PRJNA823908_JZB_MAG0053	Helgoland.Surface.Seawater.Schweder2023.PRJEB52999_GCA_943841475.1,China.Yellow.Sea.Tao2022.PRJNA823908_JZB_MAG2015,Helgoland.Surface.Seawater.Schweder2023.PRJEB52999_GCA_943787425.1,China.Yellow.Sea.Tao2022.PRJNA823908_JZB_MAG0053,China.Weihai.Seawater.Sediments.Lu2023.PRJEB50838_GCA_938091875.1,China.Weihai.Seawater.Sediments.Lu2023.PRJEB50838_GCA_938084125.1,China.Weihai.Seawater.Sediments.Lu2…
Helgoland.Surface.Seawater.Schweder2023.PRJEB52999_GCA_943787565.1	Helgoland.Surface.Seawater.Schweder2023.PRJEB52999_GCA_943845245.1,Helgoland.Surface.Seawater.Schweder2023.PRJEB52999_GCA_943787565.1,China.Yellow.Sea.Tao2022.PRJNA823908_JZB_MAG0096,Global.OceanDNA.Nishimura2022_OceanDNA-b42102
Helgoland.Surface.Seawater.Schweder2023.PRJEB52999_GCA_943787615.1	Helgoland.Surface.Seawater.Schweder2023.PRJEB52999_GCA_943787615.1
Helgoland.Surface.Seawater.Schweder2023.PRJEB52999_GCA_943789005.1	Global.OceanDNA.Nishimura2022_OceanDNA-b42402,Caspian.Sea.Brackish.Waters.Mehrshad2016.PRJNA279271_GCA_027622575.1,Caspian.Sea.Brackish.Waters.Mehrshad2016.PRJNA279271_GCA_027619275.1,Helgoland.Surface.Seawater.Schweder2023.PRJEB52999_GCA_943789005.1,Helgoland.Surface.Seawater.Schweder2023.PRJEB52999_GCA_943842215.1
Helgoland.Surface.Seawater.Schweder2023.PRJEB52999_GCA_943789095.1	Global.OceanDNA.Nishimura2022_OceanDNA-b33972,Canada.Saanich.Inlet.Seawater.PRJNA630981.Lin2021_GCA_018665345.1,Canada.Saanich.Inlet.Seawater.PRJNA630981.Lin2021_GCA_018699875.1,Canada.Saanich.Inlet.Seawater.PRJNA630981.Lin2021_GCA_018646925.1,Genomes.From.Earths.Microbiomes.GEM.Nayfach2021_3300025869_57,Genomes.From.Earths.Microbiomes.GEM.Nayfach2021_3300025666_32,Netherlands.Sea.Sponges.PRJNA74…
Global.OceanDNA.Nishimura2022_OceanDNA-b34070	Baltic.Sea.Surface.Water.PRJNA273799.Alneberg2018_GCA_001438385.1_ASM143838v1,Baltic.Sea.PRJEB34883.Alneberg2020_GCA_902753685.1,Global.OceanDNA.Nishimura2022_OceanDNA-b34070,Baltic.Sea.Surface.Water.PRJNA273799.Alneberg2018_GCA_001438645.1_ASM143864v1
Baltic.Sea.PRJEB34883.Alneberg2020_GCA_902752855.1	Caspian.Sea.Brackish.Waters.Mehrshad2016.PRJNA279271_GCA_027624775.1,Arctic.Ocean.Seawater.TARA.Royo2021_TOA-bin-1802,Baltic.Sea.PRJEB34883.Alneberg2020_GCA_902752855.1,Global.OceanDNA.Nishimura2022_OceanDNA-b33886
China.Weihai.Seawater.Sediments.Lu2023.PRJEB50838_GCA_938010445.1	China.Weihai.Seawater.Sediments.Lu2023.PRJEB50838_GCA_938010445.1,China.Weihai.Seawater.Sediments.Lu2023.PRJEB50838_GCA_938085495.1
Genomes.From.Earths.Microbiomes.GEM.Nayfach2021_3300020054_36	Genomes.From.Earths.Microbiomes.GEM.Nayfach2021_3300017957_33,Genomes.From.Earths.Microbiomes.GEM.Nayfach2021_3300024237_6,Genomes.From.Earths.Microbiomes.GEM.Nayfach2021_3300022909_25,Genomes.From.Earths.Microbiomes.GEM.Nayfach2021_3300017986_32,Genomes.From.Earths.Microbiomes.GEM.Nayfach2021_3300018039_40,Genomes.From.Earths.Microbiomes.GEM.Nayfach2021_3300024294_14,Genomes.From.Earths.Microbio…
Global.OceanDNA.Nishimura2022_OceanDNA-b3204	Marine.PRJEB51078_GCA_937897935.1,Global.OceanDNA.Nishimura2022_OceanDNA-b3204
Global.OceanDNA.Nishimura2022_OceanDNA-b3242	Eastern.Fram.Strait.Water.Priest2023.PRJEB58071_GCA_949373185.1,Canada.Saanich.Inlet.Seawater.PRJNA630981.Lin2021_GCA_018661585.1,Genomes.From.Earths.Microbiomes.GEM.Nayfach2021_3300000115_16,China.Weihai.Seawater.Sediments.Lu2023.PRJEB50838_GCA_938092175.1,China.Weihai.Seawater.Sediments.Lu2023.PRJEB50838_GCA_938084615.1,Canada.Saanich.Inlet.Seawater.PRJNA630981.Lin2021_GCA_018665425.1,Canada.Sa…
Marine.PRJEB51078_GCA_937875815.1	Antarctic.Coastal.Seawater.Dutta2023.PRJNA894514_GCA_028825085.1,Arctic.Ocean.Seawater.TARA.Royo2021_TOA-bin-1345,Baltic.Sea.PRJEB34883.Alneberg2020_GCA_902753235.1,Marine.PRJEB51078_GCA_937875815.1,Global.OceanDNA.Nishimura2022_OceanDNA-b3219
Baltic.Sea.PRJEB34883.Alneberg2020_GCA_902752395.1	Netherlands.Sea.Sponges.PRJNA742377_GCA_022599825.1,Helgoland.Surface.Seawater.Schweder2023.PRJEB52999_GCA_943787505.1,Genomes.From.Earths.Microbiomes.GEM.Nayfach2021_3300025654_22,Genomes.From.Earths.Microbiomes.GEM.Nayfach2021_3300025832_25,Genomes.From.Earths.Microbiomes.GEM.Nayfach2021_3300025860_35,Genomes.From.Earths.Microbiomes.GEM.Nayfach2021_3300025577_18,Genomes.From.Earths.Microbiomes.…
Global.OceanDNA.Nishimura2022_OceanDNA-b31716	Global.OceanDNA.Nishimura2022_OceanDNA-b31716,Genomes.From.Earths.Microbiomes.GEM.Nayfach2021_3300025059_14,China.Yellow.Sea.Tao2022.PRJNA823908_JZB_MAG0446,Genomes.From.Earths.Microbiomes.GEM.Nayfach2021_3300025138_13,Genomes.From.Earths.Microbiomes.GEM.Nayfach2021_3300025079_6,Antarctic.Coastal.Seawater.Dutta2023.PRJNA894514_GCA_028823265.1
Genomes.From.Earths.Microbiomes.GEM.Nayfach2021_3300010054_5	Guaymas.Basin.Hydrothermal.Vents.Water.Hwang2023.PRJNA879230_GCA_029936635.1,Genomes.From.Earths.Microbiomes.GEM.Nayfach2021_3300010054_5,Genomes.From.Earths.Microbiomes.GEM.Nayfach2021_3300007345_15,Global.OMZ.Waters.Zhang2023.PRJNA955304_GCA_030751515.1,Genomes.From.Earths.Microbiomes.GEM.Nayfach2021_3300025052_8,Global.OceanDNA.Nishimura2022_OceanDNA-b31758,Mediterranean.Ocean.Water.Column.PRJ…
Genomes.From.Earths.Microbiomes.GEM.Nayfach2021_3300012954_21	Genomes.From.Earths.Microbiomes.GEM.Nayfach2021_3300012954_21,Global.OceanDNA.Nishimura2022_OceanDNA-b31816
Global.OceanDNA.Nishimura2022_OceanDNA-b31723	Global.OceanDNA.Nishimura2022_OceanDNA-b31723
China.Yellow.Sea.Tao2022.PRJNA823908_JZB_MAG0477	China.Yellow.Sea.Tao2022.PRJNA823908_JZB_MAG0477
Europe.Coastal.Sediments.PRJEB54670_GCA_947258465.1	Europe.Coastal.Sediments.PRJEB54670_GCA_947258465.1
Genomes.From.Earths.Microbiomes.GEM.Nayfach2021_3300021365_16	Genomes.From.Earths.Microbiomes.GEM.Nayfach2021_3300021365_16,Guaymas.Basin.Hydrothermal.Vents.Water.Hwang2023.PRJNA879230_GCA_029941805.1,Hawaii.HOT.Waters.PRJNA352737.Muratore2022_GCA_022450365.1,Australia.Great.Barrier.Reef.Coral.Microbiome.PRJNA545004.Robbins2020_GCA_012269825.1_ASM1226982v1,Australia.Great.Barrier.Reef.Coral.Microbiome.PRJNA545004.Robbins2020_GCA_012269915.1_ASM1226991v1,Gen…
Global.OceanDNA.Nishimura2022_OceanDNA-b31656	Australia.Great.Barrier.Reef.Coral.Microbiome.PRJNA545004.Robbins2020_GCA_012269835.1_ASM1226983v1,Global.OceanDNA.Nishimura2022_OceanDNA-b31656
Canada.Labrador.Sea.Sediments.PRJNA686385.Murphy2021_GCA_018066715.1	Canada.Labrador.Sea.Sediments.PRJNA686385.Murphy2021_GCA_018066715.1,Canada.Labrador.Sea.Sediments.PRJNA686385.Murphy2021_GCA_018067285.1
China.Yellow.Sea.Tao2022.PRJNA823908_JZB_MAG0045	China.Yellow.Sea.Tao2022.PRJNA823908_JZB_MAG0045
China.Weihai.Seawater.Sediments.Lu2023.PRJEB50838_GCA_938075545.1	China.Weihai.Seawater.Sediments.Lu2023.PRJEB50838_GCA_938075545.1,Arctic.Ocean.Seawater.TARA.Royo2021_TOA-bin-2169,Genomes.From.Earths.Microbiomes.GEM.Nayfach2021_3300025894_29,Genomes.From.Earths.Microbiomes.GEM.Nayfach2021_3300025892_35,Genomes.From.Earths.Microbiomes.GEM.Nayfach2021_3300025869_36,Genomes.From.Earths.Microbiomes.GEM.Nayfach2021_3300025881_37,Helgoland.Surface.Seawater.Schweder2…
Genomes.From.Earths.Microbiomes.GEM.Nayfach2021_3300027170_4	Chile.Comau.Fjord.Nallar2023.PRJNA729490_GCA_029254555.1,Chile.Comau.Fjord.Nallar2023.PRJNA729490_GCA_029238595.1,Genomes.From.Earths.Microbiomes.GEM.Nayfach2021_3300025880_31,Genomes.From.Earths.Microbiomes.GEM.Nayfach2021_3300025621_15,Genomes.From.Earths.Microbiomes.GEM.Nayfach2021_3300025620_17,Germany.Helgoland.Seawater.PRJEB38290_GCA_905478735.1,North.Sea.Spring.Bloom.Seawater.PRJNA283041_G…
Genomes.From.Earths.Microbiomes.GEM.Nayfach2021_3300026086_1	Genomes.From.Earths.Microbiomes.GEM.Nayfach2021_3300026086_1,Mediterranean.Ocean.Water.Column.PRJNA352798.Moreno2017_GCA_004211905.1_ASM421190v1,Global.OceanDNA.Nishimura2022_OceanDNA-b39614,Gulf.of.Mexico.Blue.Hole.Water.PRJNA689047.Patin2021_GCA_016845845.1,Gulf.Of.Mexico.Water.Patin2021_BH_60Ms_003_ed
Global.Ocean.PRJEB33281.Pachiadaki2019_GCA_902521235.1	Global.Ocean.PRJEB33281.Pachiadaki2019_GCA_902525075.1,Global.Ocean.PRJEB33281.Pachiadaki2019_GCA_902526035.1,Global.Ocean.PRJEB33281.Pachiadaki2019_GCA_902519915.1,Global.Ocean.PRJEB33281.Pachiadaki2019_GCA_902592295.1,Global.Ocean.PRJEB33281.Pachiadaki2019_GCA_902521235.1,Marine.PRJEB51078_GCA_937904315.1,Hawaii.HOT.Waters.PRJNA352737.Muratore2022_GCA_022450945.1,HOE.Legacy2.Ocean.Expedition.PR…
Global.Ocean.PRJEB33281.Pachiadaki2019_GCA_902521405.1	Global.Ocean.PRJEB33281.Pachiadaki2019_GCA_902521405.1
Global.Ocean.PRJEB33281.Pachiadaki2019_GCA_902519535.1	Global.Ocean.PRJEB33281.Pachiadaki2019_GCA_902519535.1
Global.Ocean.PRJEB33281.Pachiadaki2019_GCA_902622415.1	Global.Ocean.PRJEB33281.Pachiadaki2019_GCA_902622415.1
Global.Ocean.PRJEB33281.Pachiadaki2019_GCA_902594875.1	Global.Ocean.PRJEB33281.Pachiadaki2019_GCA_902594875.1
Global.Ocean.PRJEB33281.Pachiadaki2019_GCA_902622435.1	Global.Ocean.PRJEB33281.Pachiadaki2019_GCA_902622435.1,Global.Ocean.PRJEB33281.Pachiadaki2019_GCA_902596865.1
Global.Ocean.PRJEB33281.Pachiadaki2019_GCA_902521995.1	Global.Ocean.PRJEB33281.Pachiadaki2019_GCA_902521995.1
Global.Ocean.PRJEB33281.Pachiadaki2019_GCA_902622625.1	Global.Ocean.PRJEB33281.Pachiadaki2019_GCA_902622625.1
Global.Ocean.PRJEB33281.Pachiadaki2019_GCA_902519705.1	Global.Ocean.PRJEB33281.Pachiadaki2019_GCA_902519705.1
Global.Ocean.PRJEB33281.Pachiadaki2019_GCA_902616595.1	Global.Ocean.PRJEB33281.Pachiadaki2019_GCA_902616595.1
Global.Ocean.PRJEB33281.Pachiadaki2019_GCA_902616385.1	Global.Ocean.PRJEB33281.Pachiadaki2019_GCA_902616385.1
Global.Ocean.PRJEB33281.Pachiadaki2019_GCA_902522795.1	Global.Ocean.PRJEB33281.Pachiadaki2019_GCA_902522795.1
Global.Ocean.PRJEB33281.Pachiadaki2019_GCA_902525125.1	Global.Ocean.PRJEB33281.Pachiadaki2019_GCA_902525125.1
Global.Ocean.PRJEB33281.Pachiadaki2019_GCA_902527105.1	Global.Ocean.PRJEB33281.Pachiadaki2019_GCA_902527105.1
Global.Ocean.PRJEB33281.Pachiadaki2019_GCA_902518475.1	Global.Ocean.PRJEB33281.Pachiadaki2019_GCA_902518475.1
Global.Ocean.PRJEB33281.Pachiadaki2019_GCA_902520485.1	Global.Ocean.PRJEB33281.Pachiadaki2019_GCA_902520485.1
Global.Ocean.PRJEB33281.Pachiadaki2019_GCA_902612005.1	Global.Ocean.PRJEB33281.Pachiadaki2019_GCA_902612005.1
Global.Ocean.PRJEB33281.Pachiadaki2019_GCA_902620895.1	Global.Ocean.PRJEB33281.Pachiadaki2019_GCA_902620895.1
Global.Ocean.PRJEB33281.Pachiadaki2019_GCA_902521535.1	Global.Ocean.PRJEB33281.Pachiadaki2019_GCA_902521535.1
Global.Ocean.PRJEB33281.Pachiadaki2019_GCA_902600475.1	Global.Ocean.PRJEB33281.Pachiadaki2019_GCA_902600475.1
Global.Ocean.PRJEB33281.Pachiadaki2019_GCA_902620555.1	Global.Ocean.PRJEB33281.Pachiadaki2019_GCA_902620555.1
Global.Ocean.PRJEB33281.Pachiadaki2019_GCA_902634925.1	Global.Ocean.PRJEB33281.Pachiadaki2019_GCA_902596215.1,Global.Ocean.PRJEB33281.Pachiadaki2019_GCA_902616055.1,Global.Ocean.PRJEB33281.Pachiadaki2019_GCA_902634925.1,Global.Ocean.PRJEB33281.Pachiadaki2019_GCA_902621495.1
Global.Ocean.PRJEB33281.Pachiadaki2019_GCA_902626525.1	Global.Ocean.PRJEB33281.Pachiadaki2019_GCA_902626525.1
China.Yellow.Sea.Tao2022.PRJNA823908_JZB_MAG0215	China.Yellow.Sea.Tao2022.PRJNA823908_JZB_MAG0215,Chile.Comau.Fjord.Nallar2023.PRJNA729490_GCA_029247885.1,UK.Coastal.Seawater.Liu2022.PRJNA685000_GCA_024679595.1,Helgoland.Surface.Seawater.Schweder2023.PRJEB52999_GCA_943789385.1,Ocean.Seawater.PRJNA801081.Lappan2022_GCA_022426125.1,North.Sea.Spring.Bloom.Seawater.PRJNA283041_GCA_018608085.1,Global.OceanDNA.Nishimura2022_OceanDNA-b27966,Germany.He…
USA.SFB.Estuary.Water.PRJNA819083_GCA_030829495.1	Eastern.Fram.Strait.Water.Priest2023.PRJEB58071_GCA_949373175.1,Canada.Saanich.Inlet.Seawater.PRJNA630981.Lin2021_GCA_018655885.1,Canada.Saanich.Inlet.Seawater.PRJNA630981.Lin2021_GCA_018656965.1,Canada.Saanich.Inlet.Seawater.PRJNA630981.Lin2021_GCA_018673875.1,Canada.Saanich.Inlet.Seawater.PRJNA630981.Lin2021_GCA_018651005.1,Canada.Saanich.Inlet.Seawater.PRJNA630981.Lin2021_GCA_018696355.1,Genom…
Global.OceanDNA.Nishimura2022_OceanDNA-b43141	Black.Sea.Water.Column.PRJNA649215.Vliet2020_GCA_014384565.1,Canada.Saanich.Inlet.Seawater.PRJNA630981.Lin2021_GCA_018674455.1,Canada.Saanich.Inlet.Seawater.PRJNA630981.Lin2021_GCA_018697475.1,Canada.Saanich.Inlet.Seawater.PRJNA630981.Lin2021_GCA_018652035.1,Global.OceanDNA.Nishimura2022_OceanDNA-b43141
Global.OceanDNA.Nishimura2022_OceanDNA-b43096	Global.OceanDNA.Nishimura2022_OceanDNA-b43096
Marine.PRJEB51078_GCA_937899285.1	Marine.PRJEB51078_GCA_937876755.1,Hawaii.HOT.Waters.PRJNA352737.Muratore2022_GCA_022449805.1,Global.OceanDNA.Nishimura2022_OceanDNA-a1791,Marine.PRJEB51078_GCA_937899285.1
Global.OMZ.Waters.Zhang2023.PRJNA955304_GCA_030754655.1	Global.OMZ.Waters.Zhang2023.PRJNA955304_GCA_030750635.1,Global.OMZ.Waters.Zhang2023.PRJNA955304_GCA_030754245.1,Global.OceanDNA.Nishimura2022_OceanDNA-a1755,Global.OMZ.Waters.Zhang2023.PRJNA955304_GCA_030753415.1,Global.OMZ.Waters.Zhang2023.PRJNA955304_GCA_030750065.1,Global.OMZ.Waters.Zhang2023.PRJNA955304_GCA_030754655.1,Guaymas.Basin.Hydrothermal.Vents.Water.Hwang2023.PRJNA879230_GCA_029937245…
Arctic.Ocean.Grevesse2022.PRJEB57575_GCA_963578705.1	Arctic.Ocean.Grevesse2022.PRJEB57575_GCA_963578845.1,Arctic.Ocean.Grevesse2022.PRJEB57575_GCA_963577845.1,Arctic.Ocean.Grevesse2022.PRJEB57575_GCA_963578705.1
Global.OceanDNA.Nishimura2022_OceanDNA-a1742	Global.OceanDNA.Nishimura2022_OceanDNA-a1742
Global.OMZ.Waters.Zhang2023.PRJNA955304_GCA_030748895.1	Global.OMZ.Waters.Zhang2023.PRJNA955304_GCA_030745595.1,Global.OMZ.Waters.Zhang2023.PRJNA955304_GCA_030743515.1,Global.OMZ.Waters.Zhang2023.PRJNA955304_GCA_030747325.1,Global.OceanDNA.Nishimura2022_OceanDNA-a1745,Global.OMZ.Waters.Zhang2023.PRJNA955304_GCA_030748895.1
Hawaii.HOT.Waters.PRJNA352737.Muratore2022_GCA_022449705.1	Hawaii.HOT.Waters.PRJNA352737.Muratore2022_GCA_022449705.1
Global.OMZ.Waters.Zhang2023.PRJNA955304_GCA_030744775.1	Global.OceanDNA.Nishimura2022_OceanDNA-a1752,Global.OMZ.Waters.Zhang2023.PRJNA955304_GCA_030744315.1,Global.OMZ.Waters.Zhang2023.PRJNA955304_GCA_030744775.1,Global.OMZ.Waters.Zhang2023.PRJNA955304_GCA_030747225.1
Marine.PRJEB51078_GCA_937888675.1	Marine.PRJEB51078_GCA_937888675.1
Marine.PRJEB51078_GCA_937893445.1	Marine.PRJEB51078_GCA_937893445.1,Hawaii.HOT.Waters.PRJNA352737.Muratore2022_GCA_022449835.1,Global.OMZ.Waters.Zhang2023.PRJNA955304_GCA_030753725.1,Global.OceanDNA.Nishimura2022_OceanDNA-a1770,Global.OMZ.Waters.Zhang2023.PRJNA955304_GCA_030751055.1,Global.OMZ.Waters.Zhang2023.PRJNA955304_GCA_030754375.1,Global.OMZ.Waters.Zhang2023.PRJNA955304_GCA_030741705.1,Global.OMZ.Waters.Zhang2023.PRJNA9553…
Genomes.From.Earths.Microbiomes.GEM.Nayfach2021_3300025892_23	China.Weihai.Seawater.Sediments.Lu2023.PRJEB50838_GCA_938091535.1,Helgoland.Surface.Seawater.Schweder2023.PRJEB52999_GCA_943844685.1,Helgoland.Surface.Seawater.Schweder2023.PRJEB52999_GCA_943845155.1,Genomes.From.Earths.Microbiomes.GEM.Nayfach2021_3300025892_23,Helgoland.Surface.Seawater.Schweder2023.PRJEB52999_GCA_943841515.1,Helgoland.Surface.Seawater.Schweder2023.PRJEB52999_GCA_943788615.1,Hel…
Global.OceanDNA.Nishimura2022_OceanDNA-b4174	Global.OceanDNA.Nishimura2022_OceanDNA-b4174
Marine.PRJEB51078_GCA_937911565.1	Marine.PRJEB51078_GCA_937911565.1,Baltic.Sea.PRJEB34883.Alneberg2020_GCA_902751665.1,Genomes.From.Earths.Microbiomes.GEM.Nayfach2021_3300025887_17,Genomes.From.Earths.Microbiomes.GEM.Nayfach2021_3300025809_28,Genomes.From.Earths.Microbiomes.GEM.Nayfach2021_3300025822_10,Genomes.From.Earths.Microbiomes.GEM.Nayfach2021_3300025821_11,Genomes.From.Earths.Microbiomes.GEM.Nayfach2021_3300025666_9,Genom…
Helgoland.Surface.Seawater.Schweder2023.PRJEB52999_GCA_943788235.1	Chile.Comau.Fjord.Nallar2023.PRJNA729490_GCA_029255045.1,USA.SFB.Estuary.Water.PRJNA819083_GCA_030829285.1,Helgoland.Surface.Seawater.Schweder2023.PRJEB52999_GCA_943841025.1,Helgoland.Surface.Seawater.Schweder2023.PRJEB52999_GCA_943788235.1
Global.OceanDNA.Nishimura2022_OceanDNA-b4170	Global.OceanDNA.Nishimura2022_OceanDNA-b4170,Helgoland.Surface.Seawater.Schweder2023.PRJEB52999_GCA_943789045.1
Global.OceanDNA.Nishimura2022_OceanDNA-b4244	Global.OceanDNA.Nishimura2022_OceanDNA-b4244
China.Weihai.Seawater.Sediments.Lu2023.PRJEB50838_GCA_938075675.1	China.Weihai.Seawater.Sediments.Lu2023.PRJEB50838_GCA_938075675.1,USA.SFB.Estuary.Water.PRJNA819083_GCA_030828845.1,Global.OceanDNA.Nishimura2022_OceanDNA-a2438,Marine.PRJEB51078_GCA_937890705.1,Canada.Saanich.Inlet.Seawater.PRJNA630981.Lin2021_GCA_018676255.1,Canada.Saanich.Inlet.Seawater.PRJNA630981.Lin2021_GCA_018659425.1,Canada.Saanich.Inlet.Seawater.PRJNA630981.Lin2021_GCA_018701175.1,Canada…
Helgoland.Surface.Seawater.Schweder2023.PRJEB52999_GCA_943789275.1	Genomes.From.Earths.Microbiomes.GEM.Nayfach2021_3300025890_47,Helgoland.Surface.Seawater.Schweder2023.PRJEB52999_GCA_943843335.1,Helgoland.Surface.Seawater.Schweder2023.PRJEB52999_GCA_943841375.1,Helgoland.Surface.Seawater.Schweder2023.PRJEB52999_GCA_943845165.1,Global.OceanDNA.Nishimura2022_OceanDNA-a2581,Helgoland.Surface.Seawater.Schweder2023.PRJEB52999_GCA_943789275.1,Germany.Helgoland.Seawat…
Global.OceanDNA.Nishimura2022_OceanDNA-a3037	Genomes.From.Earths.Microbiomes.GEM.Nayfach2021_3300025849_28,Helgoland.Surface.Seawater.Schweder2023.PRJEB52999_GCA_943842585.1,Germany.Helgoland.Seawater.PRJEB38290_GCA_905478305.1,Helgoland.Surface.Seawater.Schweder2023.PRJEB52999_GCA_943787815.1,Helgoland.Surface.Seawater.Schweder2023.PRJEB52999_GCA_943843275.1,Helgoland.Surface.Seawater.Schweder2023.PRJEB52999_GCA_943840775.1,Genomes.From.Ea…
Chile.Comau.Fjord.Nallar2023.PRJNA729490_GCA_029250625.1	Chile.Comau.Fjord.Nallar2023.PRJNA729490_GCA_029250625.1
China.Weihai.Seawater.Sediments.Lu2023.PRJEB50838_GCA_938084675.1	China.Weihai.Seawater.Sediments.Lu2023.PRJEB50838_GCA_938084675.1,Global.OceanDNA.Nishimura2022_OceanDNA-a3026,Canada.Saanich.Inlet.Seawater.PRJNA630981.Lin2021_GCA_018662715.1,USA.SFB.Estuary.Water.PRJNA819083_GCA_030830125.1,Marine.PRJEB51078_GCA_937903085.1
Global.OceanDNA.Nishimura2022_OceanDNA-a3030	Global.OceanDNA.Nishimura2022_OceanDNA-a3030,Eastern.Fram.Strait.Water.Priest2023.PRJEB58071_GCA_949373095.1
Global.OceanDNA.Nishimura2022_OceanDNA-b1932	Global.OceanDNA.Nishimura2022_OceanDNA-b1932
Global.OceanDNA.Nishimura2022_OceanDNA-b1864	Global.OceanDNA.Nishimura2022_OceanDNA-b1864
Genomes.From.Earths.Microbiomes.GEM.Nayfach2021_3300026260_14	Genomes.From.Earths.Microbiomes.GEM.Nayfach2021_3300026269_22,Global.OMZ.Waters.Zhang2023.PRJNA955304_GCA_030742895.1,Genomes.From.Earths.Microbiomes.GEM.Nayfach2021_3300012950_30,Genomes.From.Earths.Microbiomes.GEM.Nayfach2021_3300026257_15,Global.OceanDNA.Nishimura2022_OceanDNA-b1865,Genomes.From.Earths.Microbiomes.GEM.Nayfach2021_3300026260_14,Global.OMZ.Waters.Zhang2023.PRJNA955304_GCA_030740…
Global.OceanDNA.Nishimura2022_OceanDNA-b869	Global.OceanDNA.Nishimura2022_OceanDNA-b869,Hawaii.HOT.Waters.PRJNA352737.Muratore2022_GCA_022449265.1
Marine.PRJEB51078_GCA_937891795.1	Global.OceanDNA.Nishimura2022_OceanDNA-b764,Marine.PRJEB51078_GCA_937891795.1,Genomes.From.Earths.Microbiomes.GEM.Nayfach2021_3300020279_6
Global.OceanDNA.Nishimura2022_OceanDNA-b688	Ocean.Seawater.PRJNA801081.Lappan2022_GCA_022425935.1,Canada.Scotian.Shelf.Glass.Sponge.PRJNA613976.Busch2020_GCA_014239965.1,Genomes.From.Earths.Microbiomes.GEM.Nayfach2021_3300020452_22,Global.OceanDNA.Nishimura2022_OceanDNA-b688,Genomes.From.Earths.Microbiomes.GEM.Nayfach2021_3300020475_16
Chile.Comau.Fjord.Nallar2023.PRJNA729490_GCA_029243705.1	Genomes.From.Earths.Microbiomes.GEM.Nayfach2021_3300026254_10,Chile.Comau.Fjord.Nallar2023.PRJNA729490_GCA_029243705.1,Global.OMZ.Waters.Zhang2023.PRJNA955304_GCA_030742875.1,Global.OceanDNA.Nishimura2022_OceanDNA-b798,Genomes.From.Earths.Microbiomes.GEM.Nayfach2021_3300026269_17,Genomes.From.Earths.Microbiomes.GEM.Nayfach2021_3300026263_16,Global.OMZ.Waters.Zhang2023.PRJNA955304_GCA_030740915.1,…
Global.OceanDNA.Nishimura2022_OceanDNA-b780	Global.OceanDNA.Nishimura2022_OceanDNA-b780,Genomes.From.Earths.Microbiomes.GEM.Nayfach2021_3300020383_23
Hawaii.HOT.Waters.PRJNA352737.Muratore2022_GCA_022449515.1	Hawaii.HOT.Waters.PRJNA352737.Muratore2022_GCA_022449515.1,Global.OceanDNA.Nishimura2022_OceanDNA-b740
Global.OceanDNA.Nishimura2022_OceanDNA-b750	Global.OceanDNA.Nishimura2022_OceanDNA-b750
Chile.Comau.Fjord.Nallar2023.PRJNA729490_GCA_029250325.1	Chile.Comau.Fjord.Nallar2023.PRJNA729490_GCA_029250305.1,Chile.Comau.Fjord.Nallar2023.PRJNA729490_GCA_029250325.1
Helgoland.Surface.Seawater.Schweder2023.PRJEB52999_GCA_943840815.1	Helgoland.Surface.Seawater.Schweder2023.PRJEB52999_GCA_943840595.1,Helgoland.Surface.Seawater.Schweder2023.PRJEB52999_GCA_943840815.1,Helgoland.Surface.Seawater.Schweder2023.PRJEB52999_GCA_943788655.1
USA.SFB.Estuary.Water.PRJNA819083_GCA_030828785.1	China.Weihai.Seawater.Sediments.Lu2023.PRJEB50838_GCA_938075205.1,Eastern.Fram.Strait.Water.Priest2023.PRJEB58071_GCA_949372725.1,Canada.Saanich.Inlet.Seawater.PRJNA630981.Lin2021_GCA_018660715.1,Canada.Saanich.Inlet.Seawater.PRJNA630981.Lin2021_GCA_018667055.1,Canada.Saanich.Inlet.Seawater.PRJNA630981.Lin2021_GCA_018647575.1,Genomes.From.Earths.Microbiomes.GEM.Nayfach2021_3300003073_1,Global.Oce…
Global.OceanDNA.Nishimura2022_OceanDNA-a2259	China.Weihai.Seawater.Sediments.Lu2023.PRJEB50838_GCA_938084455.1,Global.OceanDNA.Nishimura2022_OceanDNA-a2259,Ocean.Seawater.PRJNA801081.Lappan2022_GCA_022426035.1
Helgoland.Surface.Seawater.Schweder2023.PRJEB52999_GCA_943842745.1	Global.OceanDNA.Nishimura2022_OceanDNA-a2570,Arctic.Ocean.Seawater.TARA.Royo2021_TOA-bin-2706,Genomes.From.Earths.Microbiomes.GEM.Nayfach2021_3300025890_46,Helgoland.Surface.Seawater.Schweder2023.PRJEB52999_GCA_943842745.1,Helgoland.Surface.Seawater.Schweder2023.PRJEB52999_GCA_943788295.1,Helgoland.Surface.Seawater.Schweder2023.PRJEB52999_GCA_943840935.1
Black.Sea.Water.Column.PRJNA638805.Cesare2020_GCA_016779745.1	Global.OceanDNA.Nishimura2022_OceanDNA-a2998,Black.Sea.Water.Column.PRJNA638805.Cesare2020_GCA_016777165.1,Black.Sea.Water.Column.PRJNA638805.Cesare2020_GCA_016779715.1,Black.Sea.Water.Column.PRJNA638805.Cesare2020_GCA_016779745.1,Black.Sea.Water.Column.PRJNA638805.Cesare2020_GCA_016778305.1
Ocean.Seawater.PRJNA801081.Lappan2022_GCA_022426235.1	Ocean.Seawater.PRJNA801081.Lappan2022_GCA_022426235.1
China.Yellow.Sea.Tao2022.PRJNA823908_JZB_MAG0069	China.Yellow.Sea.Tao2022.PRJNA823908_JZB_MAG0069
Global.OceanDNA.Nishimura2022_OceanDNA-a3040	Global.OceanDNA.Nishimura2022_OceanDNA-a3040
Canada.Saanich.Inlet.Seawater.PRJNA630981.Lin2021_GCA_018646605.1	Canada.Saanich.Inlet.Seawater.PRJNA630981.Lin2021_GCA_018674595.1,Arctic.Ocean.Seawater.TARA.Royo2021_TOA-bin-2750,Chile.Comau.Fjord.Nallar2023.PRJNA729490_GCA_029254765.1,Genomes.From.Earths.Microbiomes.GEM.Nayfach2021_3300025881_45,Chile.Comau.Fjord.Nallar2023.PRJNA729490_GCA_029251945.1,Chile.Comau.Fjord.Nallar2023.PRJNA729490_GCA_029247905.1,Genomes.From.Earths.Microbiomes.GEM.Nayfach2021_330…
Global.Ocean.PRJEB33281.Pachiadaki2019_GCA_902599045.1	Global.Ocean.PRJEB33281.Pachiadaki2019_GCA_902617785.1,Global.Ocean.PRJEB33281.Pachiadaki2019_GCA_902599045.1,Global.Ocean.PRJEB33281.Pachiadaki2019_GCA_902520085.1,Global.Ocean.PRJEB33281.Pachiadaki2019_GCA_902619695.1,Global.Ocean.PRJEB33281.Pachiadaki2019_GCA_902621175.1,Global.Ocean.PRJEB33281.Pachiadaki2019_GCA_902633745.1
Global.Ocean.PRJEB33281.Pachiadaki2019_GCA_902521795.1	Global.Ocean.PRJEB33281.Pachiadaki2019_GCA_902521795.1
Global.Ocean.PRJEB33281.Pachiadaki2019_GCA_902515285.1	Global.Ocean.PRJEB33281.Pachiadaki2019_GCA_902515285.1
Global.Ocean.PRJEB33281.Pachiadaki2019_GCA_902527045.1	Global.Ocean.PRJEB33281.Pachiadaki2019_GCA_902527045.1
Global.Ocean.PRJEB33281.Pachiadaki2019_GCA_902524245.1	Global.Ocean.PRJEB33281.Pachiadaki2019_GCA_902617355.1,Global.Ocean.PRJEB33281.Pachiadaki2019_GCA_902613845.1,Global.Ocean.PRJEB33281.Pachiadaki2019_GCA_902620355.1,Global.Ocean.PRJEB33281.Pachiadaki2019_GCA_902523135.1,Global.Ocean.PRJEB33281.Pachiadaki2019_GCA_902621145.1,Global.Ocean.PRJEB33281.Pachiadaki2019_GCA_902524245.1,Global.Ocean.PRJEB33281.Pachiadaki2019_GCA_902623225.1,Global.Ocean.P…
Global.Ocean.PRJEB33281.Pachiadaki2019_GCA_902610175.1	Global.Ocean.PRJEB33281.Pachiadaki2019_GCA_902621205.1,Global.Ocean.PRJEB33281.Pachiadaki2019_GCA_902520465.1,Global.Ocean.PRJEB33281.Pachiadaki2019_GCA_902610175.1,Global.Ocean.PRJEB33281.Pachiadaki2019_GCA_902521465.1,Global.Ocean.PRJEB33281.Pachiadaki2019_GCA_902616745.1,Global.Ocean.PRJEB33281.Pachiadaki2019_GCA_902610695.1,Global.Ocean.PRJEB33281.Pachiadaki2019_GCA_902613185.1
Global.Ocean.PRJEB33281.Pachiadaki2019_GCA_902621295.1	Global.Ocean.PRJEB33281.Pachiadaki2019_GCA_902617485.1,Global.Ocean.PRJEB33281.Pachiadaki2019_GCA_902615055.1,Global.Ocean.PRJEB33281.Pachiadaki2019_GCA_902621295.1,Global.Ocean.PRJEB33281.Pachiadaki2019_GCA_902613265.1
USA.Chesapeake.And.Delaware.Bays.PRJNA699965_GCA_017854345.1	China.Yellow.Sea.Tao2022.PRJNA823908_JZB_MAG0371,China.Weihai.Seawater.Sediments.Lu2023.PRJEB50838_GCA_938073715.1,China.Weihai.Seawater.Sediments.Lu2023.PRJEB50838_GCA_938091245.1,USA.Chesapeake.And.Delaware.Bays.PRJNA699965_GCA_017854345.1,USA.Chesapeake.And.Delaware.Bays.PRJNA699965_GCA_017854655.1
Global.OceanDNA.Nishimura2022_OceanDNA-b46001	Global.OceanDNA.Nishimura2022_OceanDNA-b46001
Helgoland.Surface.Seawater.Schweder2023.PRJEB52999_GCA_943842295.1	Genomes.From.Earths.Microbiomes.GEM.Nayfach2021_3300020175_17,USA.SFB.Estuary.Water.PRJNA819083_GCA_030828795.1,North.Sea.Spring.Bloom.Seawater.PRJNA283041_GCA_018607185.1,Genomes.From.Earths.Microbiomes.GEM.Nayfach2021_3300025822_15,Helgoland.Surface.Seawater.Schweder2023.PRJEB52999_GCA_943845985.1,Helgoland.Surface.Seawater.Schweder2023.PRJEB52999_GCA_943844475.1,Helgoland.Surface.Seawater.Schw…
Baltic.Sea.PRJEB34883.Alneberg2020_GCA_902752945.1	Baltic.Sea.Surface.Water.PRJNA273799.Alneberg2018_GCA_001439535.1_ASM143953v1,Global.OceanDNA.Nishimura2022_OceanDNA-b46050,Baltic.Sea.PRJEB34883.Alneberg2020_GCA_902752945.1
Global.OceanDNA.Nishimura2022_OceanDNA-b45989	Global.OceanDNA.Nishimura2022_OceanDNA-b45989
Global.OceanDNA.Nishimura2022_OceanDNA-b45992	Global.OceanDNA.Nishimura2022_OceanDNA-b45992
Global.OceanDNA.Nishimura2022_OceanDNA-b46008	Canada.Saanich.Inlet.Seawater.PRJNA630981.Lin2021_GCA_018663485.1,Global.OceanDNA.Nishimura2022_OceanDNA-b46008
Chile.Comau.Fjord.Nallar2023.PRJNA729490_GCA_029252625.1	Chile.Comau.Fjord.Nallar2023.PRJNA729490_GCA_029254545.1,Chile.Comau.Fjord.Nallar2023.PRJNA729490_GCA_029252625.1
Hawaii.HOT.Waters.PRJNA352737.Muratore2022_GCA_022450025.1	Genomes.From.Earths.Microbiomes.GEM.Nayfach2021_3300027700_15,Marine.PRJEB51078_GCA_937911805.1,Genomes.From.Earths.Microbiomes.GEM.Nayfach2021_3300028487_8,Hawaii.HOT.Waters.PRJNA352737.Muratore2022_GCA_022450025.1,Genomes.From.Earths.Microbiomes.GEM.Nayfach2021_3300026084_6,Genomes.From.Earths.Microbiomes.GEM.Nayfach2021_3300026091_6,Genomes.From.Earths.Microbiomes.GEM.Nayfach2021_3300001683_30…
Global.OceanDNA.Nishimura2022_OceanDNA-b17506	Global.OceanDNA.Nishimura2022_OceanDNA-b17506,Genomes.From.Earths.Microbiomes.GEM.Nayfach2021_3300012950_23
Global.OceanDNA.Nishimura2022_OceanDNA-b17510	Global.OceanDNA.Nishimura2022_OceanDNA-b17510,Genomes.From.Earths.Microbiomes.GEM.Nayfach2021_3300020477_42,Pacific.Ocean.Water.PRJDB11069.Hiraoka2021_GCA_019654535.1,Genomes.From.Earths.Microbiomes.GEM.Nayfach2021_3300026073_6,Hawaii.HOT.Waters.PRJNA352737.Muratore2022_GCA_022451665.1,Genomes.From.Earths.Microbiomes.GEM.Nayfach2021_3300027755_12
Global.OceanDNA.Nishimura2022_OceanDNA-b17334	Genomes.From.Earths.Microbiomes.GEM.Nayfach2021_3300020351_10,Global.OceanDNA.Nishimura2022_OceanDNA-b17334
Global.OceanDNA.Nishimura2022_OceanDNA-b17342	Global.OceanDNA.Nishimura2022_OceanDNA-b17342,Marine.PRJEB51078_GCA_937891295.1
Genomes.From.Earths.Microbiomes.GEM.Nayfach2021_3300009703_33	Genomes.From.Earths.Microbiomes.GEM.Nayfach2021_3300009703_33,Global.OceanDNA.Nishimura2022_OceanDNA-b17353,Marine.PRJEB51078_GCA_937897475.1
USA.SFB.Estuary.Water.PRJNA819083_GCA_030834245.1	Black.Sea.Water.Column.PRJNA638805.Cesare2020_GCA_016779145.1,Caspian.Sea.Brackish.Waters.Mehrshad2016.PRJNA279271_GCA_027730305.1,Caspian.Sea.Brackish.Waters.Mehrshad2016.PRJNA279271_GCA_027592825.1,Caspian.Sea.Brackish.Waters.Mehrshad2016.PRJNA279271_GCA_027729065.1,China.Yellow.Sea.Tao2022.PRJNA823908_JZB_MAG0460,Genomes.From.Earths.Microbiomes.GEM.Nayfach2021_3300010297_4,Genomes.From.Earths.…
China.Pearl.River.Estuary.Waters.Xu2022_PRES09F02_bin.22	China.Pearl.River.Estuary.Waters.Xu2022_PRES09F02_bin.22
USA.SFB.Estuary.Water.PRJNA819083_GCA_030828465.1	USA.SFB.Estuary.Water.PRJNA819083_GCA_030828465.1
Global.OceanDNA.Nishimura2022_OceanDNA-b385	Global.OceanDNA.Nishimura2022_OceanDNA-b385,China.Weihai.Seawater.Sediments.Lu2023.PRJEB50838_GCA_938028685.1,China.Yellow.Sea.Tao2022.PRJNA823908_JZB_MAG0437
China.Weihai.Seawater.Sediments.Lu2023.PRJEB50838_GCA_938075215.1	Germany.Helgoland.Seawater.PRJEB38290_GCA_905480195.1,China.Yellow.Sea.Tao2022.PRJNA823908_JZB_MAG0410,China.Weihai.Seawater.Sediments.Lu2023.PRJEB50838_GCA_938075215.1
Pearl.River.Estuary.PRJNA878949_GCA_029979265.1	Pearl.River.Estuary.PRJNA878949_GCA_029979265.1
Helgoland.Surface.Seawater.Schweder2023.PRJEB52999_GCA_943788925.1	Helgoland.Surface.Seawater.Schweder2023.PRJEB52999_GCA_943788925.1,Arctic.Ocean.Seawater.TARA.Royo2021_TOA-bin-3162,Global.OceanDNA.Nishimura2022_OceanDNA-b7335
Helgoland.Surface.Seawater.Schweder2023.PRJEB52999_GCA_943789465.1	Helgoland.Surface.Seawater.Schweder2023.PRJEB52999_GCA_943789465.1
Global.OceanDNA.Nishimura2022_OceanDNA-b7342	Chile.Comau.Fjord.Nallar2023.PRJNA729490_GCA_029242035.1,Global.OceanDNA.Nishimura2022_OceanDNA-b7342
Global.OceanDNA.Nishimura2022_OceanDNA-b7333	Global.OceanDNA.Nishimura2022_OceanDNA-b7333,Arctic.Ocean.Seawater.TARA.Royo2021_TOA-bin-3073
Helgoland.Surface.Seawater.Schweder2023.PRJEB52999_GCA_943788125.1	Helgoland.Surface.Seawater.Schweder2023.PRJEB52999_GCA_943788125.1
Global.OceanDNA.Nishimura2022_OceanDNA-b7314	Global.OceanDNA.Nishimura2022_OceanDNA-b7314,North.Sea.Spring.Bloom.Seawater.PRJNA283041_GCA_018608725.1,Helgoland.Surface.Seawater.Schweder2023.PRJEB52999_GCA_943789035.1,Helgoland.Surface.Seawater.Schweder2023.PRJEB52999_GCA_943845455.1,Helgoland.Surface.Seawater.Schweder2023.PRJEB52999_GCA_943844995.1
Global.OceanDNA.Nishimura2022_OceanDNA-b7318	Global.OceanDNA.Nishimura2022_OceanDNA-b7318
Global.OceanDNA.Nishimura2022_OceanDNA-b7327	Global.OceanDNA.Nishimura2022_OceanDNA-b7327
Helgoland.Surface.Seawater.Schweder2023.PRJEB52999_GCA_943788135.1	Helgoland.Surface.Seawater.Schweder2023.PRJEB52999_GCA_943843825.1,Helgoland.Surface.Seawater.Schweder2023.PRJEB52999_GCA_943788135.1,Chile.Comau.Fjord.Nallar2023.PRJNA729490_GCA_029238415.1,Global.OceanDNA.Nishimura2022_OceanDNA-b7344
Global.OceanDNA.Nishimura2022_OceanDNA-b7352	Global.OceanDNA.Nishimura2022_OceanDNA-b7352
Helgoland.Surface.Seawater.Schweder2023.PRJEB52999_GCA_943844815.1	Arctic.Ocean.Seawater.TARA.Royo2021_TOA-bin-2819,Atlantic.Pacific.Ocean.Pelagic.Costa2023.PRJEB60184_GCA_949499105.1,Genomes.From.Earths.Microbiomes.GEM.Nayfach2021_3300025809_37,Global.OceanDNA.Nishimura2022_OceanDNA-b7279,Germany.Helgoland.Seawater.PRJEB38290_GCA_905479095.1,Helgoland.Surface.Seawater.Schweder2023.PRJEB52999_GCA_943843855.1,Helgoland.Surface.Seawater.Schweder2023.PRJEB52999_GCA…
Chile.Comau.Fjord.Nallar2023.PRJNA729490_GCA_029252265.1	Chile.Comau.Fjord.Nallar2023.PRJNA729490_GCA_029252265.1
China.Yellow.Sea.Tao2022.PRJNA823908_JZB_MAG0189	Global.OceanDNA.Nishimura2022_OceanDNA-b7295,China.Yellow.Sea.Tao2022.PRJNA823908_JZB_MAG0189
Marine.PRJEB51078_GCA_937884285.1	Chile.Comau.Fjord.Nallar2023.PRJNA729490_GCA_029249605.1,Genomes.From.Earths.Microbiomes.GEM.Nayfach2021_3300020166_25,Baltic.Sea.Surface.Slick.Rahlff2023.PRJNA855638_GCA_030730155.1,Netherlands.Sea.Sponges.PRJNA742377_GCA_022599675.1,Baltic.Sea.PRJEB34883.Alneberg2020_GCA_902752905.1,Helgoland.Surface.Seawater.Schweder2023.PRJEB52999_GCA_943844565.1,Global.OceanDNA.Nishimura2022_OceanDNA-b33468,…
Global.OceanDNA.Nishimura2022_OceanDNA-b20322	Genomes.From.Earths.Microbiomes.GEM.Nayfach2021_3300026256_29,Genomes.From.Earths.Microbiomes.GEM.Nayfach2021_3300020272_17,Genomes.From.Earths.Microbiomes.GEM.Nayfach2021_3300020291_9,Global.OMZ.Waters.Zhang2023.PRJNA955304_GCA_030748795.1,Global.OceanDNA.Nishimura2022_OceanDNA-b20322
Global.OceanDNA.Nishimura2022_OceanDNA-b20294	Atlantik.Subseafloor.Crustal.Aquifer.PRJNA391950.Tully2018_GCA_002402135.1_ASM240213v1,Global.OceanDNA.Nishimura2022_OceanDNA-b20294
Global.OceanDNA.Nishimura2022_OceanDNA-b18437	Global.OMZ.Waters.Zhang2023.PRJNA955304_GCA_030744575.1,Global.OMZ.Waters.Zhang2023.PRJNA955304_GCA_030749295.1,Global.OceanDNA.Nishimura2022_OceanDNA-b18437,Genomes.From.Earths.Microbiomes.GEM.Nayfach2021_3300020291_2,Genomes.From.Earths.Microbiomes.GEM.Nayfach2021_3300020262_9,Genomes.From.Earths.Microbiomes.GEM.Nayfach2021_3300026262_16,Global.OMZ.Waters.Zhang2023.PRJNA955304_GCA_030755115.1,G…
Hawaii.HOT.Waters.PRJNA352737.Muratore2022_GCA_022449965.1	Genomes.From.Earths.Microbiomes.GEM.Nayfach2021_3300027622_15,Marine.PRJEB51078_GCA_937911595.1,Hawaii.HOT.Waters.PRJNA352737.Muratore2022_GCA_022449965.1
Deep.Ocean.Hydrothermal.Plumes.PRJNA488180.Zhou2020_GCA_015664665.1	Deep.Ocean.Hydrothermal.Plumes.PRJNA488180.Zhou2020_GCA_015664665.1,Deep.Ocean.Hydrothermal.Plumes.PRJNA488180.Zhou2020_GCA_015664005.1,Global.OceanDNA.Nishimura2022_OceanDNA-b18433,Deep.Ocean.Hydrothermal.Plumes.PRJNA488180.Zhou2020_GCA_015663465.1,Genomes.From.Earths.Microbiomes.GEM.Nayfach2021_3300001676_8
Marine.PRJEB51078_GCA_937885495.1	Global.OceanDNA.Nishimura2022_OceanDNA-b7223,Genomes.From.Earths.Microbiomes.GEM.Nayfach2021_3300027883_27,China.Yellow.Sea.Tao2022.PRJNA823908_JZB_MAG1504,Genomes.From.Earths.Microbiomes.GEM.Nayfach2021_3300025704_29,Germany.Helgoland.Seawater.PRJEB38290_GCA_905478445.1,North.Sea.Spring.Bloom.Seawater.PRJNA283041_GCA_018608815.1,Marine.PRJEB51078_GCA_937885495.1,USA.Chesapeake.And.Delaware.Bays.…
Global.OceanDNA.Nishimura2022_OceanDNA-b7219	Global.OceanDNA.Nishimura2022_OceanDNA-b7219,Helgoland.Surface.Seawater.Schweder2023.PRJEB52999_GCA_943789105.1,Helgoland.Surface.Seawater.Schweder2023.PRJEB52999_GCA_943846235.1
Genomes.From.Earths.Microbiomes.GEM.Nayfach2021_3300020335_9	Genomes.From.Earths.Microbiomes.GEM.Nayfach2021_3300020396_22,Genomes.From.Earths.Microbiomes.GEM.Nayfach2021_3300020335_9,Global.OceanDNA.Nishimura2022_OceanDNA-b7276,Antarctic.Coastal.Seawater.Dutta2023.PRJNA894514_GCA_028822225.1,Genomes.From.Earths.Microbiomes.GEM.Nayfach2021_3300020253_8,Marine.PRJEB51078_GCA_937901235.1
Helgoland.Surface.Seawater.Schweder2023.PRJEB52999_GCA_943789015.1	Genomes.From.Earths.Microbiomes.GEM.Nayfach2021_3300020347_12,Marine.PRJEB51078_GCA_937904495.1,Global.OceanDNA.Nishimura2022_OceanDNA-b7217,Helgoland.Surface.Seawater.Schweder2023.PRJEB52999_GCA_943845725.1,Helgoland.Surface.Seawater.Schweder2023.PRJEB52999_GCA_943843865.1,Helgoland.Surface.Seawater.Schweder2023.PRJEB52999_GCA_943845875.1,Helgoland.Surface.Seawater.Schweder2023.PRJEB52999_GCA_94…
Global.OceanDNA.Nishimura2022_OceanDNA-b7259	Global.OceanDNA.Nishimura2022_OceanDNA-b7259
Genomes.From.Earths.Microbiomes.GEM.Nayfach2021_3300020372_6	Global.OceanDNA.Nishimura2022_OceanDNA-b7262,Genomes.From.Earths.Microbiomes.GEM.Nayfach2021_3300020372_6
USA.Ircinia.Sea.Sponges.PRJNA768976_GCA_022826045.1	USA.Ircinia.Sea.Sponges.PRJNA768976_GCA_022826045.1
USA.Ircinia.Sea.Sponges.PRJNA768976_GCA_022828045.1	USA.Ircinia.Sea.Sponges.PRJNA768976_GCA_022828045.1
USA.Ircinia.Sea.Sponges.PRJNA768976_GCA_022820925.1	USA.Ircinia.Sea.Sponges.PRJNA768976_GCA_022823645.1,USA.Ircinia.Sea.Sponges.PRJNA768976_GCA_022820925.1
USA.Ircinia.Sea.Sponges.PRJNA768976_GCA_022822525.1	USA.Ircinia.Sea.Sponges.PRJNA768976_GCA_022822525.1
USA.Ircinia.Sea.Sponges.PRJNA768976_GCA_022827265.1	USA.Ircinia.Sea.Sponges.PRJNA768976_GCA_022827265.1
USA.Ircinia.Sea.Sponges.PRJNA768976_GCA_022820505.1	USA.Ircinia.Sea.Sponges.PRJNA768976_GCA_022828205.1,USA.Ircinia.Sea.Sponges.PRJNA768976_GCA_022821225.1,USA.Ircinia.Sea.Sponges.PRJNA768976_GCA_022820505.1,USA.Ircinia.Sea.Sponges.PRJNA768976_GCA_022823375.1
USA.Ircinia.Sea.Sponges.PRJNA768976_GCA_022827125.1	USA.Ircinia.Sea.Sponges.PRJNA768976_GCA_022827125.1,USA.Ircinia.Sea.Sponges.PRJNA768976_GCA_022821985.1
USA.Ircinia.Sea.Sponges.PRJNA768976_GCA_022824805.1	USA.Ircinia.Sea.Sponges.PRJNA768976_GCA_022824805.1
Australia.Great.Barrier.Reef.Sponge.Microbiome.PRJNA555144.Engelberts2020_GCA_009845315.1_ASM984531v1	Australia.Great.Barrier.Reef.Sponge.Microbiome.PRJNA555144.Engelberts2020_GCA_009845315.1_ASM984531v1,Australia.Great.Barrier.Reef.Sponge.Microbiome.PRJNA555144.Engelberts2020_GCA_009838155.1_ASM983815v1,Australia.Great.Barrier.Reef.Sponge.Microbiome.PRJNA555144.Engelberts2020_GCA_009842815.1_ASM984281v1,Australia.Great.Barrier.Reef.Sponge.Microbiome.PRJNA555144.Engelberts2020_GCA_009841755.1_ASM…
Australia.Geoffrey.Bay.Coral.Reef.PRJNA594068.Glasl2020_GCA_011523825.1_ASM1152382v1	Australia.Geoffrey.Bay.Coral.Reef.PRJNA594068.Glasl2020_GCA_011523825.1_ASM1152382v1
Genomes.From.Earths.Microbiomes.GEM.Nayfach2021_3300027231_11	Genomes.From.Earths.Microbiomes.GEM.Nayfach2021_3300025658_34,Canada.Saanich.Inlet.Seawater.PRJNA630981.Lin2021_GCA_018700015.1,Canada.Saanich.Inlet.Seawater.PRJNA630981.Lin2021_GCA_018665105.1,Canada.Saanich.Inlet.Seawater.PRJNA630981.Lin2021_GCA_018662765.1,Canada.Saanich.Inlet.Seawater.PRJNA630981.Lin2021_GCA_018673615.1,Canada.Saanich.Inlet.Seawater.PRJNA630981.Lin2021_GCA_018660105.1,Global.…
USA.Chesapeake.And.Delaware.Bays.PRJNA699965_GCA_017854485.1	USA.Chesapeake.And.Delaware.Bays.PRJNA699965_GCA_017854485.1,Genomes.From.Earths.Microbiomes.GEM.Nayfach2021_3300025508_9,Genomes.From.Earths.Microbiomes.GEM.Nayfach2021_3300025887_36
Canada.Saanich.Inlet.Seawater.PRJNA630981.Lin2021_GCA_018644645.1	Genomes.From.Earths.Microbiomes.GEM.Nayfach2021_3300000166_4,Genomes.From.Earths.Microbiomes.GEM.Nayfach2021_3300000200_3,Genomes.From.Earths.Microbiomes.GEM.Nayfach2021_3300000160_12,Genomes.From.Earths.Microbiomes.GEM.Nayfach2021_3300000188_6,Genomes.From.Earths.Microbiomes.GEM.Nayfach2021_3300025478_20,Genomes.From.Earths.Microbiomes.GEM.Nayfach2021_3300025458_22,Genomes.From.Earths.Microbiome…
Genomes.From.Earths.Microbiomes.GEM.Nayfach2021_3300025622_10	Canada.Saanich.Inlet.Seawater.PRJNA630981.Lin2021_GCA_018669875.1,Genomes.From.Earths.Microbiomes.GEM.Nayfach2021_3300025488_11,Genomes.From.Earths.Microbiomes.GEM.Nayfach2021_3300025468_8,Genomes.From.Earths.Microbiomes.GEM.Nayfach2021_3300025644_18,Genomes.From.Earths.Microbiomes.GEM.Nayfach2021_3300025622_10,Canada.Saanich.Inlet.Seawater.PRJNA630981.Lin2021_GCA_018694155.1,Canada.Saanich.Inlet…
Chile.Comau.Fjord.Nallar2023.PRJNA729490_GCA_029248275.1	Chile.Comau.Fjord.Nallar2023.PRJNA729490_GCA_029248275.1,Chile.Comau.Fjord.Nallar2023.PRJNA729490_GCA_029246565.1
Israel.Coastal.Tar.Patties.Blum2023.PRJNA981336_GCA_034189955.1	Israel.Coastal.Tar.Patties.Blum2023.PRJNA981336_GCA_034189955.1
Global.OceanDNA.Nishimura2022_OceanDNA-b23388	Global.OceanDNA.Nishimura2022_OceanDNA-b23388
Global.OceanDNA.Nishimura2022_OceanDNA-b23372	Global.OceanDNA.Nishimura2022_OceanDNA-b23372
Global.OceanDNA.Nishimura2022_OceanDNA-b23379	Global.OceanDNA.Nishimura2022_OceanDNA-b23379
Global.OceanDNA.Nishimura2022_OceanDNA-b23382	Global.OceanDNA.Nishimura2022_OceanDNA-b23382
Mediterranean.Mariculture.Water.Column.PRJNA638822.Moreno2020_GCA_013912005.1	Mediterranean.Mariculture.Water.Column.PRJNA638822.Moreno2020_GCA_013912005.1
Global.OceanDNA.Nishimura2022_OceanDNA-b23355	Global.OceanDNA.Nishimura2022_OceanDNA-b23355
Global.OceanDNA.Nishimura2022_OceanDNA-b23348	Global.OceanDNA.Nishimura2022_OceanDNA-b23348
Global.OceanDNA.Nishimura2022_OceanDNA-b23367	Global.OceanDNA.Nishimura2022_OceanDNA-b23367
Global.OceanDNA.Nishimura2022_OceanDNA-b23364	Global.OceanDNA.Nishimura2022_OceanDNA-b23364
Global.OceanDNA.Nishimura2022_OceanDNA-b23356	Global.OceanDNA.Nishimura2022_OceanDNA-b23356
Global.OceanDNA.Nishimura2022_OceanDNA-b23369	Global.OceanDNA.Nishimura2022_OceanDNA-b23369
Global.OceanDNA.Nishimura2022_OceanDNA-b23370	Global.OceanDNA.Nishimura2022_OceanDNA-b23370
Global.OceanDNA.Nishimura2022_OceanDNA-b23345	Global.OceanDNA.Nishimura2022_OceanDNA-b23345
China.Pearl.River.Estuary.Waters.Xu2022_PRES17F02_bin.87	China.Pearl.River.Estuary.Waters.Xu2022_PRES17F02_bin.87
Genomes.From.Earths.Microbiomes.GEM.Nayfach2021_3300027906_20	Genomes.From.Earths.Microbiomes.GEM.Nayfach2021_3300027906_20
Genomes.From.Earths.Microbiomes.GEM.Nayfach2021_3300025241_8	Global.OceanDNA.Nishimura2022_OceanDNA-b23435,Genomes.From.Earths.Microbiomes.GEM.Nayfach2021_3300025257_8,Genomes.From.Earths.Microbiomes.GEM.Nayfach2021_3300025260_9,Genomes.From.Earths.Microbiomes.GEM.Nayfach2021_3300025248_9,Genomes.From.Earths.Microbiomes.GEM.Nayfach2021_3300025268_4,Genomes.From.Earths.Microbiomes.GEM.Nayfach2021_3300025241_8,Genomes.From.Earths.Microbiomes.GEM.Nayfach2021_…
Global.OceanDNA.Nishimura2022_OceanDNA-b23340	Global.OceanDNA.Nishimura2022_OceanDNA-b23340
Global.OceanDNA.Nishimura2022_OceanDNA-b23344	Global.OceanDNA.Nishimura2022_OceanDNA-b23344
Genomes.From.Earths.Microbiomes.GEM.Nayfach2021_3300025093_13	Genomes.From.Earths.Microbiomes.GEM.Nayfach2021_3300025093_13
Global.OceanDNA.Nishimura2022_OceanDNA-b23331	Global.OceanDNA.Nishimura2022_OceanDNA-b23331
Global.OceanDNA.Nishimura2022_OceanDNA-b37194	China.Weihai.Seawater.Sediments.Lu2023.PRJEB50838_GCA_938073755.1,China.Yellow.Sea.Tao2022.PRJNA823908_JZB_MAG0254,Global.OceanDNA.Nishimura2022_OceanDNA-b37194,North.Sea.Spring.Bloom.Seawater.PRJNA283041_GCA_018607725.1
USA.Chesapeake.And.Delaware.Bays.PRJNA699965_GCA_017854235.1	Genomes.From.Earths.Microbiomes.GEM.Nayfach2021_3300025894_15,China.Yellow.Sea.Tao2022.PRJNA823908_JZB_MAG0272,North.Sea.Spring.Bloom.Seawater.PRJNA283041_GCA_018607705.1,USA.Chesapeake.And.Delaware.Bays.PRJNA699965_GCA_017854015.1,USA.Chesapeake.And.Delaware.Bays.PRJNA699965_GCA_017854235.1,USA.Chesapeake.And.Delaware.Bays.PRJNA699965_GCA_017858025.1,USA.Chesapeake.And.Delaware.Bays.PRJNA699965_…
Baltic.Sea.PRJEB34883.Alneberg2020_GCA_902752585.1	Arctic.Ocean.Seawater.TARA.Royo2021_TOA-bin-2023,Global.OceanDNA.Nishimura2022_OceanDNA-b37184,Baltic.Sea.PRJEB34883.Alneberg2020_GCA_902752585.1
China.Yellow.Sea.Tao2022.PRJNA823908_JZB_MAG0382	China.Yellow.Sea.Tao2022.PRJNA823908_JZB_MAG0382,Genomes.From.Earths.Microbiomes.GEM.Nayfach2021_3300025632_5,Genomes.From.Earths.Microbiomes.GEM.Nayfach2021_3300025696_14,Genomes.From.Earths.Microbiomes.GEM.Nayfach2021_3300025577_6,Genomes.From.Earths.Microbiomes.GEM.Nayfach2021_3300025590_11,Genomes.From.Earths.Microbiomes.GEM.Nayfach2021_3300025816_7,Global.OceanDNA.Nishimura2022_OceanDNA-b414…
Chile.Comau.Fjord.Nallar2023.PRJNA729490_GCA_029237975.1	Helgoland.Surface.Seawater.Schweder2023.PRJEB52999_GCA_943788385.1,Genomes.From.Earths.Microbiomes.GEM.Nayfach2021_3300020185_34,Genomes.From.Earths.Microbiomes.GEM.Nayfach2021_3300025880_25,Global.OceanDNA.Nishimura2022_OceanDNA-b31519,USA.SFB.Estuary.Water.PRJNA819083_GCA_030836165.1,Canada.Saanich.Inlet.Seawater.PRJNA630981.Lin2021_GCA_018667365.1,Chile.Comau.Fjord.Nallar2023.PRJNA729490_GCA_0…
USA.Chesapeake.And.Delaware.Bays.PRJNA699965_GCA_017856065.1	China.Weihai.Seawater.Sediments.Lu2023.PRJEB50838_GCA_938073735.1,China.Yellow.Sea.Tao2022.PRJNA823908_JZB_MAG0413,USA.SFB.Estuary.Water.PRJNA819083_GCA_030834205.1,Baltic.Sea.PRJEB34883.Alneberg2020_GCA_902752975.1,Global.OceanDNA.Nishimura2022_OceanDNA-b33627,Helgoland.Surface.Seawater.Schweder2023.PRJEB52999_GCA_943788545.1,USA.Chesapeake.And.Delaware.Bays.PRJNA699965_GCA_017854835.1,USA.Chesa…
Genomes.From.Earths.Microbiomes.GEM.Nayfach2021_3300025886_22	Genomes.From.Earths.Microbiomes.GEM.Nayfach2021_3300004097_52,Genomes.From.Earths.Microbiomes.GEM.Nayfach2021_3300025860_27,Genomes.From.Earths.Microbiomes.GEM.Nayfach2021_3300025874_34,Genomes.From.Earths.Microbiomes.GEM.Nayfach2021_3300020187_27,Helgoland.Surface.Seawater.Schweder2023.PRJEB52999_GCA_943840965.1,Genomes.From.Earths.Microbiomes.GEM.Nayfach2021_3300025640_24,Genomes.From.Earths.Mi…
Global.Ocean.PRJEB33281.Pachiadaki2019_GCA_902617415.1	Global.Ocean.PRJEB33281.Pachiadaki2019_GCA_902614975.1,Global.Ocean.PRJEB33281.Pachiadaki2019_GCA_902622245.1,Global.Ocean.PRJEB33281.Pachiadaki2019_GCA_902520815.1,Global.Ocean.PRJEB33281.Pachiadaki2019_GCA_902623245.1,Global.Ocean.PRJEB33281.Pachiadaki2019_GCA_902620655.1,Global.Ocean.PRJEB33281.Pachiadaki2019_GCA_902617415.1,Global.Ocean.PRJEB33281.Pachiadaki2019_GCA_902623855.1,Global.Ocean.P…
Global.Ocean.PRJEB33281.Pachiadaki2019_GCA_902633865.1	Global.Ocean.PRJEB33281.Pachiadaki2019_GCA_902633865.1
Global.Ocean.PRJEB33281.Pachiadaki2019_GCA_902613065.1	Global.Ocean.PRJEB33281.Pachiadaki2019_GCA_902613065.1,Global.Ocean.PRJEB33281.Pachiadaki2019_GCA_902622695.1,Global.Ocean.PRJEB33281.Pachiadaki2019_GCA_902594705.1
Global.Ocean.PRJEB33281.Pachiadaki2019_GCA_902616245.1	Global.Ocean.PRJEB33281.Pachiadaki2019_GCA_902519015.1,Global.Ocean.PRJEB33281.Pachiadaki2019_GCA_902616245.1
Global.Ocean.PRJEB33281.Pachiadaki2019_GCA_902521355.1	Global.Ocean.PRJEB33281.Pachiadaki2019_GCA_902613935.1,Global.Ocean.PRJEB33281.Pachiadaki2019_GCA_902521355.1
Global.Ocean.PRJEB33281.Pachiadaki2019_GCA_902518165.1	Global.Ocean.PRJEB33281.Pachiadaki2019_GCA_902518165.1
Global.Ocean.PRJEB33281.Pachiadaki2019_GCA_902519255.1	Global.Ocean.PRJEB33281.Pachiadaki2019_GCA_902519255.1
Global.Ocean.PRJEB33281.Pachiadaki2019_GCA_902519695.1	Global.Ocean.PRJEB33281.Pachiadaki2019_GCA_902519695.1
Global.Ocean.PRJEB33281.Pachiadaki2019_GCA_902600925.1	Global.Ocean.PRJEB33281.Pachiadaki2019_GCA_902600925.1
Global.Ocean.PRJEB33281.Pachiadaki2019_GCA_902623495.1	Global.Ocean.PRJEB33281.Pachiadaki2019_GCA_902623495.1
Global.Ocean.PRJEB33281.Pachiadaki2019_GCA_902524595.1	Global.Ocean.PRJEB33281.Pachiadaki2019_GCA_902524595.1
Global.Ocean.PRJEB33281.Pachiadaki2019_GCA_902524995.1	Global.Ocean.PRJEB33281.Pachiadaki2019_GCA_902524995.1
Canada.Saanich.Inlet.Seawater.PRJNA630981.Lin2021_GCA_018669415.1	Canada.Saanich.Inlet.Seawater.PRJNA630981.Lin2021_GCA_018647965.1,Canada.Saanich.Inlet.Seawater.PRJNA630981.Lin2021_GCA_018692575.1,Canada.Saanich.Inlet.Seawater.PRJNA630981.Lin2021_GCA_018696535.1,Canada.Saanich.Inlet.Seawater.PRJNA630981.Lin2021_GCA_018669415.1,Canada.Saanich.Inlet.Seawater.PRJNA630981.Lin2021_GCA_018663865.1,Global.OceanDNA.Nishimura2022_OceanDNA-a1197
Canada.Saanich.Inlet.Seawater.PRJNA630981.Lin2021_GCA_018693515.1	Canada.Saanich.Inlet.Seawater.PRJNA630981.Lin2021_GCA_018648185.1,Global.OceanDNA.Nishimura2022_OceanDNA-a1143,Canada.Saanich.Inlet.Seawater.PRJNA630981.Lin2021_GCA_018671245.1,Canada.Saanich.Inlet.Seawater.PRJNA630981.Lin2021_GCA_018696235.1,Canada.Saanich.Inlet.Seawater.PRJNA630981.Lin2021_GCA_018693515.1
Global.OceanDNA.Nishimura2022_OceanDNA-a1245	Genomes.From.Earths.Microbiomes.GEM.Nayfach2021_3300025665_58,Genomes.From.Earths.Microbiomes.GEM.Nayfach2021_3300000154_31,Genomes.From.Earths.Microbiomes.GEM.Nayfach2021_3300025727_69,Canada.Saanich.Inlet.Seawater.PRJNA630981.Lin2021_GCA_018676605.1,Canada.Saanich.Inlet.Seawater.PRJNA630981.Lin2021_GCA_018693555.1,Canada.Saanich.Inlet.Seawater.PRJNA630981.Lin2021_GCA_018649435.1,Canada.Saanich.…
Gulf.of.Mexico.Blue.Hole.Water.PRJNA689047.Patin2021_GCA_016845225.1	Gulf.of.Mexico.Blue.Hole.Water.PRJNA689047.Patin2021_GCA_016845225.1,Gulf.Of.Mexico.Water.Patin2021_BH_Deeps_002
USA.Ircinia.Sea.Sponges.PRJNA768976_GCA_022826155.1	USA.Ircinia.Sea.Sponges.PRJNA768976_GCA_022824125.1,USA.Ircinia.Sea.Sponges.PRJNA768976_GCA_022820055.1,USA.Ircinia.Sea.Sponges.PRJNA768976_GCA_022821605.1,USA.Ircinia.Sea.Sponges.PRJNA768976_GCA_022826155.1
Australia.Great.Barrier.Reef.Sponge.Microbiome.PRJNA555144.Engelberts2020_GCA_009840445.1_ASM984044v1	Australia.Great.Barrier.Reef.Sponge.Microbiome.PRJNA555144.Engelberts2020_GCA_009844725.1_ASM984472v1,Australia.Great.Barrier.Reef.Sponge.Microbiome.PRJNA555144.Engelberts2020_GCA_009846115.1_ASM984611v1,Australia.Great.Barrier.Reef.Sponge.Microbiome.PRJNA555144.Engelberts2020_GCA_009843485.1_ASM984348v1,Australia.Great.Barrier.Reef.Sponge.Microbiome.PRJNA555144.Engelberts2020_GCA_009837265.1_ASM…
Australia.Great.Barrier.Reef.Sponge.Microbiome.PRJNA555144.Engelberts2020_GCA_009836025.1_ASM983602v1	Australia.Great.Barrier.Reef.Sponge.Microbiome.PRJNA555144.Engelberts2020_GCA_009842105.1_ASM984210v1,Australia.Great.Barrier.Reef.Sponge.Microbiome.PRJNA555144.Engelberts2020_GCA_009842265.1_ASM984226v1,Australia.Great.Barrier.Reef.Sponge.Microbiome.PRJNA555144.Engelberts2020_GCA_009836025.1_ASM983602v1,Australia.Great.Barrier.Reef.Sponge.Microbiome.PRJNA555144.Engelberts2020_GCA_009836155.1_ASM…
USA.Ircinia.Sea.Sponges.PRJNA768976_GCA_022823805.1	USA.Ircinia.Sea.Sponges.PRJNA768976_GCA_022824035.1,USA.Ircinia.Sea.Sponges.PRJNA768976_GCA_022820765.1,USA.Ircinia.Sea.Sponges.PRJNA768976_GCA_022825955.1,USA.Ircinia.Sea.Sponges.PRJNA768976_GCA_022823805.1,USA.Ircinia.Sea.Sponges.PRJNA768976_GCA_022822825.1,USA.Ircinia.Sea.Sponges.PRJNA768976_GCA_022826535.1,USA.Ircinia.Sea.Sponges.PRJNA768976_GCA_022822925.1,USA.Ircinia.Sea.Sponges.PRJNA768976…
Global.OceanDNA.Nishimura2022_OceanDNA-b31830	Genomes.From.Earths.Microbiomes.GEM.Nayfach2021_3300025251_10,Genomes.From.Earths.Microbiomes.GEM.Nayfach2021_3300025282_6,Genomes.From.Earths.Microbiomes.GEM.Nayfach2021_3300025280_8,Genomes.From.Earths.Microbiomes.GEM.Nayfach2021_3300025274_7,Genomes.From.Earths.Microbiomes.GEM.Nayfach2021_3300025301_9,Global.OceanDNA.Nishimura2022_OceanDNA-b31830,REDSEA_GCA_001626495.1_ASM162649v1,Red.Sea.Wate…
Global.OceanDNA.Nishimura2022_OceanDNA-b31698	Global.OceanDNA.Nishimura2022_OceanDNA-b31698
Global.OceanDNA.Nishimura2022_OceanDNA-b31705	Global.OceanDNA.Nishimura2022_OceanDNA-b31705
Baltic.Sea.Gijon2023.PRJNA891615_GCA_032127255.1	Baltic.Sea.Gijon2023.PRJNA891615_GCA_032124535.1,Baltic.Sea.Gijon2023.PRJNA891615_GCA_032124405.1,Baltic.Sea.Gijon2023.PRJNA891615_GCA_032123515.1,Baltic.Sea.Gijon2023.PRJNA891615_GCA_032123295.1,Baltic.Sea.Gijon2023.PRJNA891615_GCA_032126715.1,Baltic.Sea.Gijon2023.PRJNA891615_GCA_032126475.1,Baltic.Sea.Gijon2023.PRJNA891615_GCA_032125485.1,Baltic.Sea.Gijon2023.PRJNA891615_GCA_032127255.1,Baltic.…
Baltic.Sea.Gijon2023.PRJNA891615_GCA_032127195.1	Baltic.Sea.Gijon2023.PRJNA891615_GCA_032123915.1,Baltic.Sea.Gijon2023.PRJNA891615_GCA_032123655.1,Baltic.Sea.Gijon2023.PRJNA891615_GCA_032127195.1,Baltic.Sea.Gijon2023.PRJNA891615_GCA_032126935.1,Baltic.Sea.Gijon2023.PRJNA891615_GCA_032122795.1
Canada.Saanich.Inlet.Seawater.PRJNA630981.Lin2021_GCA_018654905.1	Genomes.From.Earths.Microbiomes.GEM.Nayfach2021_3300028195_11,Genomes.From.Earths.Microbiomes.GEM.Nayfach2021_3300025660_17,Genomes.From.Earths.Microbiomes.GEM.Nayfach2021_3300024260_12,Genomes.From.Earths.Microbiomes.GEM.Nayfach2021_3300025468_7,Canada.Saanich.Inlet.Seawater.PRJNA630981.Lin2021_GCA_018644705.1,Genomes.From.Earths.Microbiomes.GEM.Nayfach2021_3300025659_16,Canada.Saanich.Inlet.Sea…
Australia.Great.Barrier.Reef.Sponge.Microbiome.PRJNA555144.Engelberts2020_GCA_009837885.1_ASM983788v1	Australia.Great.Barrier.Reef.Sponge.Microbiome.PRJNA555144.Engelberts2020_GCA_009842435.1_ASM984243v1,Australia.Great.Barrier.Reef.Sponge.Microbiome.PRJNA555144.Engelberts2020_GCA_009837885.1_ASM983788v1
Australia.Great.Barrier.Reef.Sponge.Microbiome.PRJNA555144.Engelberts2020_GCA_009843505.1_ASM984350v1	Australia.Great.Barrier.Reef.Sponge.Microbiome.PRJNA555144.Engelberts2020_GCA_009843505.1_ASM984350v1,Australia.Great.Barrier.Reef.Sponge.Microbiome.PRJNA555144.Engelberts2020_GCA_009839125.1_ASM983912v1
Australia.Great.Barrier.Reef.Sponge.Microbiome.PRJNA555144.Engelberts2020_GCA_009841385.1_ASM984138v1	Australia.Great.Barrier.Reef.Sponge.Microbiome.PRJNA555144.Engelberts2020_GCA_009841385.1_ASM984138v1,Australia.Great.Barrier.Reef.Sponge.Microbiome.PRJNA555144.Engelberts2020_GCA_009836625.1_ASM983662v1,Australia.Great.Barrier.Reef.Sponge.Microbiome.PRJNA555144.Engelberts2020_GCA_009844385.1_ASM984438v1,Australia.Great.Barrier.Reef.Sponge.Microbiome.PRJNA555144.Engelberts2020_GCA_009840205.1_ASM…
Australia.Great.Barrier.Reef.Sponge.Microbiome.PRJNA555144.Engelberts2020_GCA_009837085.1_ASM983708v1	Australia.Great.Barrier.Reef.Sponge.Microbiome.PRJNA555144.Engelberts2020_GCA_009837085.1_ASM983708v1
Australia.Geoffrey.Bay.Coral.Reef.PRJNA594068.Glasl2020_GCA_011525365.1_ASM1152536v1	Australia.Geoffrey.Bay.Coral.Reef.PRJNA594068.Glasl2020_GCA_011525365.1_ASM1152536v1
USA.Ircinia.Sea.Sponges.PRJNA768976_GCA_022825485.1	USA.Ircinia.Sea.Sponges.PRJNA768976_GCA_022821625.1,USA.Ircinia.Sea.Sponges.PRJNA768976_GCA_022825485.1,USA.Ircinia.Sea.Sponges.PRJNA768976_GCA_022826745.1,USA.Ircinia.Sea.Sponges.PRJNA768976_GCA_022826065.1,USA.Ircinia.Sea.Sponges.PRJNA768976_GCA_022822945.1,USA.Ircinia.Sea.Sponges.PRJNA768976_GCA_022820605.1,USA.Ircinia.Sea.Sponges.PRJNA768976_GCA_022820205.1,USA.Ircinia.Sea.Sponges.PRJNA768976…
USA.Ircinia.Sea.Sponges.PRJNA768976_GCA_022827455.1	USA.Ircinia.Sea.Sponges.PRJNA768976_GCA_022827455.1,USA.Ircinia.Sea.Sponges.PRJNA768976_GCA_022822365.1
Australia.Geoffrey.Bay.Coral.Reef.PRJNA594068.Glasl2020_GCA_011523565.1_ASM1152356v1	Australia.Geoffrey.Bay.Coral.Reef.PRJNA594068.Glasl2020_GCA_011523565.1_ASM1152356v1
Australia.Great.Barrier.Reef.Coral.Microbiome.PRJNA545004.Robbins2020_GCA_012270995.1_ASM1227099v1	Australia.Great.Barrier.Reef.Coral.Microbiome.PRJNA545004.Robbins2020_GCA_012270995.1_ASM1227099v1
Mediterranean.Petrosia.Sea.Sponge.PRJNA515489.Burgsdorf2021_GCA_021296535.1	Mediterranean.Petrosia.Sea.Sponge.PRJNA515489.Burgsdorf2021_GCA_021296535.1
Global.OceanDNA.Nishimura2022_OceanDNA-b40959	Genomes.From.Earths.Microbiomes.GEM.Nayfach2021_3300025132_5,China.Yellow.Sea.Tao2022.PRJNA823908_JZB_MAG0537,Global.OceanDNA.Nishimura2022_OceanDNA-b40959
Global.OceanDNA.Nishimura2022_OceanDNA-b41003	Global.OceanDNA.Nishimura2022_OceanDNA-b41003
Mediterranean.Mariculture.Water.Column.PRJNA638822.Moreno2020_GCA_013911225.1	Global.Cold.Seep.Sediments.Han2023.PRJNA950938_GCA_030626415.1,Mediterranean.Mariculture.Water.Column.PRJNA638822.Moreno2020_GCA_013911225.1,Global.OceanDNA.Nishimura2022_OceanDNA-b40967
Arabian.Sea.Gulf.Of.Khambhat.Pelagic.Sediments.PRJNA598413_GCA_011772525.1_ASM1177252v1	Mediterranean.Ocean.Water.Column.PRJNA352798.Moreno2017_GCA_003331695.1_ASM333169v1,Global.OceanDNA.Nishimura2022_OceanDNA-b40977,Arabian.Sea.Gulf.Of.Khambhat.Pelagic.Sediments.PRJNA598413_GCA_011772525.1_ASM1177252v1,Arabian.Sea.Gulf.Of.Khambhat.Pelagic.Sediments.PRJNA598413_GCA_011774055.1_ASM1177405v1,Arabian.Sea.Gulf.Of.Khambhat.Pelagic.Sediments.PRJNA598413_GCA_011773185.1_ASM1177318v1,Arabi…
Global.OceanDNA.Nishimura2022_OceanDNA-b40951	China.Pearl.River.Estuary.Waters.Xu2022_PRES21F07_bin.21,Global.OceanDNA.Nishimura2022_OceanDNA-b40951
Global.OceanDNA.Nishimura2022_OceanDNA-b41002	Hawaii.HOT.Waters.PRJNA352737.Muratore2022_GCA_022448005.1,Global.OceanDNA.Nishimura2022_OceanDNA-b41002,Genomes.From.Earths.Microbiomes.GEM.Nayfach2021_3300025276_1
China.Yellow.Sea.Tao2022.PRJNA823908_JZB_MAG0266	China.Yellow.Sea.Tao2022.PRJNA823908_JZB_MAG0266
Genomes.From.Earths.Microbiomes.GEM.Nayfach2021_3300025286_3	Global.OceanDNA.Nishimura2022_OceanDNA-b41009,Genomes.From.Earths.Microbiomes.GEM.Nayfach2021_3300025286_3,Genomes.From.Earths.Microbiomes.GEM.Nayfach2021_3300025267_5
Eastern.Fram.Strait.Water.Priest2023.PRJEB58071_GCA_949372765.1	Eastern.Fram.Strait.Water.Priest2023.PRJEB58071_GCA_949372765.1,Global.OceanDNA.Nishimura2022_OceanDNA-b39616
Global.OceanDNA.Nishimura2022_OceanDNA-b39627	Arctic.Ocean.Grevesse2022.PRJEB57575_GCA_963694025.1,Arctic.Ocean.Grevesse2022.PRJEB57575_GCA_963578205.1,Arctic.Ocean.Grevesse2022.PRJEB57575_GCA_963579435.1,Genomes.From.Earths.Microbiomes.GEM.Nayfach2021_3300027780_23,Genomes.From.Earths.Microbiomes.GEM.Nayfach2021_3300027752_17,Global.OceanDNA.Nishimura2022_OceanDNA-b39627,Eastern.Fram.Strait.Water.Priest2023.PRJEB58071_GCA_949372985.1,Genome…
Genomes.From.Earths.Microbiomes.GEM.Nayfach2021_3300027687_10	Canada.Saanich.Inlet.Seawater.PRJNA630981.Lin2021_GCA_018645905.1,Genomes.From.Earths.Microbiomes.GEM.Nayfach2021_3300027771_10,Eastern.Fram.Strait.Water.Priest2023.PRJEB58071_GCA_949372545.1,Global.OceanDNA.Nishimura2022_OceanDNA-b39704,Genomes.From.Earths.Microbiomes.GEM.Nayfach2021_3300027791_18,Genomes.From.Earths.Microbiomes.GEM.Nayfach2021_3300027687_10,Arctic.Ocean.Grevesse2022.PRJEB57575_…
Global.OceanDNA.Nishimura2022_OceanDNA-b39820	Genomes.From.Earths.Microbiomes.GEM.Nayfach2021_3300020253_4,Marine.PRJEB51078_GCA_937911225.1,Antarctic.Coastal.Seawater.Dutta2023.PRJNA894514_GCA_028822315.1,Global.OceanDNA.Nishimura2022_OceanDNA-b39820,Genomes.From.Earths.Microbiomes.GEM.Nayfach2021_3300020389_16,Genomes.From.Earths.Microbiomes.GEM.Nayfach2021_3300020263_3
Genomes.From.Earths.Microbiomes.GEM.Nayfach2021_3300018048_42	Genomes.From.Earths.Microbiomes.GEM.Nayfach2021_3300028287_32,Genomes.From.Earths.Microbiomes.GEM.Nayfach2021_3300018048_42,Genomes.From.Earths.Microbiomes.GEM.Nayfach2021_3300000115_26,Genomes.From.Earths.Microbiomes.GEM.Nayfach2021_3300017697_18,Genomes.From.Earths.Microbiomes.GEM.Nayfach2021_3300010368_30,Genomes.From.Earths.Microbiomes.GEM.Nayfach2021_3300024264_35,USA.Chesapeake.And.Delaware…
Chile.Comau.Fjord.Nallar2023.PRJNA729490_GCA_029254465.1	Global.OceanDNA.Nishimura2022_OceanDNA-b44209,Chile.Comau.Fjord.Nallar2023.PRJNA729490_GCA_029254465.1
Global.OceanDNA.Nishimura2022_OceanDNA-b44247	Genomes.From.Earths.Microbiomes.GEM.Nayfach2021_3300024313_17,Genomes.From.Earths.Microbiomes.GEM.Nayfach2021_3300028416_11,Genomes.From.Earths.Microbiomes.GEM.Nayfach2021_3300024326_14,Global.OceanDNA.Nishimura2022_OceanDNA-b44247,Genomes.From.Earths.Microbiomes.GEM.Nayfach2021_3300024221_13
Global.OceanDNA.Nishimura2022_OceanDNA-b44218	Chile.Comau.Fjord.Nallar2023.PRJNA729490_GCA_029253965.1,Global.OceanDNA.Nishimura2022_OceanDNA-b44218
Global.OceanDNA.Nishimura2022_OceanDNA-a5011	Genomes.From.Earths.Microbiomes.GEM.Nayfach2021_3300020389_45,Marine.PRJEB51078_GCA_937911265.1,Antarctic.Coastal.Seawater.Dutta2023.PRJNA894514_GCA_028821875.1,Global.OceanDNA.Nishimura2022_OceanDNA-a5011
Guaymas.Basin.Hydrothermal.Vents.Water.Hwang2023.PRJNA879230_GCA_029936615.1	Deep.Ocean.Hydrothermal.Plumes.PRJNA488180.Zhou2020_GCA_015659805.1,Guaymas.Basin.Hydrothermal.Vents.Water.Hwang2023.PRJNA879230_GCA_029936615.1
Global.OceanDNA.Nishimura2022_OceanDNA-a4967	Canada.Scotian.Shelf.Glass.Sponge.PRJNA613976.Busch2020_GCA_014240285.1,Global.OceanDNA.Nishimura2022_OceanDNA-a4967
Global.OMZ.Waters.Zhang2023.PRJNA955304_GCA_030748335.1	Global.OMZ.Waters.Zhang2023.PRJNA955304_GCA_030748335.1
Global.OceanDNA.Nishimura2022_OceanDNA-a4908	Global.OceanDNA.Nishimura2022_OceanDNA-a4908
Global.OceanDNA.Nishimura2022_OceanDNA-a5107	Global.OceanDNA.Nishimura2022_OceanDNA-a5107,Deep.Ocean.Hydrothermal.Plumes.PRJNA488180.Zhou2020_GCA_015658875.1,Arctic.Ocean.Grevesse2022.PRJEB57575_GCA_963581815.1,Guaymas.Basin.Hydrothermal.Vents.Water.Hwang2023.PRJNA879230_GCA_029936575.1,Marine.PRJEB51078_GCA_937884495.1,Hawaii.HOT.Waters.PRJNA352737.Muratore2022_GCA_022448665.1
Hawaii.HOT.Waters.PRJNA352737.Muratore2022_GCA_022447095.1	Hawaii.HOT.Waters.PRJNA352737.Muratore2022_GCA_022447095.1
Hawaii.HOT.Waters.PRJNA352737.Muratore2022_GCA_022448685.1	Deep.Ocean.Hydrothermal.Plumes.PRJNA488180.Zhou2020_GCA_015658425.1,Hawaii.HOT.Waters.PRJNA352737.Muratore2022_GCA_022448685.1,Global.OceanDNA.Nishimura2022_OceanDNA-a4981
Deep.Ocean.Hydrothermal.Plumes.PRJNA488180.Zhou2020_GCA_015659615.1	Arctic.Ocean.Seawater.TARA.Royo2021_TOA-bin-1744,Genomes.From.Earths.Microbiomes.GEM.Nayfach2021_3300001683_46,Deep.Ocean.Hydrothermal.Plumes.PRJNA488180.Zhou2020_GCA_015659615.1,Guaymas.Basin.Hydrothermal.Vents.Water.Hwang2023.PRJNA879230_GCA_029937055.1,Arctic.Ocean.Seawater.TARA.Royo2021_TOA-bin-1658,Global.OceanDNA.Nishimura2022_OceanDNA-a4212
Black.Sea.Water.Column.PRJNA649215.Vliet2020_GCA_014384285.1	USA.SFB.Estuary.Water.PRJNA819083_GCA_030827825.1,Germany.Helgoland.Seawater.PRJEB38290_GCA_905480185.1,China.Yellow.Sea.Tao2022.PRJNA823908_JZB_MAG0200,Global.OceanDNA.Nishimura2022_OceanDNA-b2050,Helgoland.Surface.Seawater.Schweder2023.PRJEB52999_GCA_943846315.1,Helgoland.Surface.Seawater.Schweder2023.PRJEB52999_GCA_943788905.1,Helgoland.Surface.Seawater.Schweder2023.PRJEB52999_GCA_943843345.1,…
Global.OceanDNA.Nishimura2022_OceanDNA-b2297	Global.OceanDNA.Nishimura2022_OceanDNA-b2297,Ocean.Seawater.PRJNA801081.Lappan2022_GCA_022424945.1
Canada.Saanich.Inlet.Seawater.PRJNA630981.Lin2021_GCA_018693935.1	Chile.Comau.Fjord.Nallar2023.PRJNA729490_GCA_029246465.1,Chile.Comau.Fjord.Nallar2023.PRJNA729490_GCA_029249405.1,Chile.Comau.Fjord.Nallar2023.PRJNA729490_GCA_029249805.1,Chile.Comau.Fjord.Nallar2023.PRJNA729490_GCA_029252765.1,Germany.Helgoland.Seawater.PRJEB38290_GCA_905478645.1,Helgoland.Surface.Seawater.Schweder2023.PRJEB52999_GCA_943789065.1,Helgoland.Surface.Seawater.Schweder2023.PRJEB52999…
Global.OceanDNA.Nishimura2022_OceanDNA-b2089	Genomes.From.Earths.Microbiomes.GEM.Nayfach2021_3300000116_29,Canada.Scotian.Shelf.Glass.Sponge.PRJNA613976.Busch2020_GCA_014239265.1,Global.OceanDNA.Nishimura2022_OceanDNA-b2089
Global.OceanDNA.Nishimura2022_OceanDNA-b2219	Global.OceanDNA.Nishimura2022_OceanDNA-b2219
China.Yellow.Sea.Tao2022.PRJNA823908_JZB_MAG0239	Global.OceanDNA.Nishimura2022_OceanDNA-b39606,China.Yellow.Sea.Tao2022.PRJNA823908_JZB_MAG0239
North.Sea.Spring.Bloom.Seawater.PRJNA283041_GCA_018607465.1	Helgoland.Surface.Seawater.Schweder2023.PRJEB52999_GCA_943845175.1,North.Sea.Spring.Bloom.Seawater.PRJNA283041_GCA_018607465.1,Genomes.From.Earths.Microbiomes.GEM.Nayfach2021_3300025876_25,Genomes.From.Earths.Microbiomes.GEM.Nayfach2021_3300025809_31,Genomes.From.Earths.Microbiomes.GEM.Nayfach2021_3300025640_16,Global.OceanDNA.Nishimura2022_OceanDNA-b39854,Germany.Helgoland.Seawater.PRJEB38290_GC…
China.Yellow.Sea.Tao2022.PRJNA823908_JZB_MAG0406	China.Yellow.Sea.Tao2022.PRJNA823908_JZB_MAG0406
Genomes.From.Earths.Microbiomes.GEM.Nayfach2021_3300025590_8	Chile.Comau.Fjord.Nallar2023.PRJNA729490_GCA_029248245.1,Genomes.From.Earths.Microbiomes.GEM.Nayfach2021_3300025654_18,Genomes.From.Earths.Microbiomes.GEM.Nayfach2021_3300025696_13,Germany.Helgoland.Seawater.PRJEB38290_GCA_905478635.1,Genomes.From.Earths.Microbiomes.GEM.Nayfach2021_3300025590_8,Helgoland.Surface.Seawater.Schweder2023.PRJEB52999_GCA_943846095.1,North.Sea.Spring.Bloom.Seawater.PRJN…
Pacific.Ocean.Deep.Waters.PRJNA482655.Boeuf2019_GCA_013213925.1	Pacific.Ocean.Deep.Waters.PRJNA482655.Boeuf2019_GCA_013213925.1,Australia.Great.Barrier.Reef.Coral.Microbiome.PRJNA545004.Robbins2020_GCA_012270435.1_ASM1227043v1,Global.OceanDNA.Nishimura2022_OceanDNA-b35069,Global.Cold.Seep.Sediments.Han2023.PRJNA950938_GCA_030601045.1
HOE.Legacy2.Ocean.Expedition.PRJNA358725.Aylward2017_GCA_022447445.1	HOE.Legacy2.Ocean.Expedition.PRJNA358725.Aylward2017_GCA_022447445.1,Global.OceanDNA.Nishimura2022_OceanDNA-b35020,Genomes.From.Earths.Microbiomes.GEM.Nayfach2021_3300025262_1
Global.OceanDNA.Nishimura2022_OceanDNA-b35009	Genomes.From.Earths.Microbiomes.GEM.Nayfach2021_3300026087_5,Global.OceanDNA.Nishimura2022_OceanDNA-b35009
Global.OceanDNA.Nishimura2022_OceanDNA-b35086	Genomes.From.Earths.Microbiomes.GEM.Nayfach2021_3300020388_12,Global.OceanDNA.Nishimura2022_OceanDNA-b35086
Global.OceanDNA.Nishimura2022_OceanDNA-b35035	Genomes.From.Earths.Microbiomes.GEM.Nayfach2021_3300025270_7,Global.OceanDNA.Nishimura2022_OceanDNA-b35035,Genomes.From.Earths.Microbiomes.GEM.Nayfach2021_3300025296_5,Genomes.From.Earths.Microbiomes.GEM.Nayfach2021_3300025286_4,Genomes.From.Earths.Microbiomes.GEM.Nayfach2021_3300025251_5,Genomes.From.Earths.Microbiomes.GEM.Nayfach2021_3300020390_7,Marine.PRJEB51078_GCA_937896825.1
Global.OceanDNA.Nishimura2022_OceanDNA-b34982	Global.OceanDNA.Nishimura2022_OceanDNA-b34982
Global.OceanDNA.Nishimura2022_OceanDNA-b35016	Global.OceanDNA.Nishimura2022_OceanDNA-b35016,Global.Cold.Seep.Sediments.Han2023.PRJNA950938_GCA_030601125.1,Genomes.From.Earths.Microbiomes.GEM.Nayfach2021_3300025122_4,Genomes.From.Earths.Microbiomes.GEM.Nayfach2021_3300025132_3,Genomes.From.Earths.Microbiomes.GEM.Nayfach2021_3300025127_4,Genomes.From.Earths.Microbiomes.GEM.Nayfach2021_3300025112_5
Genomes.From.Earths.Microbiomes.GEM.Nayfach2021_3300027506_2	Eastern.Fram.Strait.Water.Priest2023.PRJEB58071_GCA_949372665.1,USA.SFB.Estuary.Water.PRJNA819083_GCA_030828765.1,Canada.Saanich.Inlet.Seawater.PRJNA630981.Lin2021_GCA_018675675.1,Canada.Saanich.Inlet.Seawater.PRJNA630981.Lin2021_GCA_018670655.1,Genomes.From.Earths.Microbiomes.GEM.Nayfach2021_3300025705_9,Canada.Saanich.Inlet.Seawater.PRJNA630981.Lin2021_GCA_018663965.1,Genomes.From.Earths.Microb…
Arctic.Ocean.Seawater.TARA.Royo2021_TOA-bin-105	Marine.PRJEB51078_GCA_937899555.1,Genomes.From.Earths.Microbiomes.GEM.Nayfach2021_3300020385_11,Genomes.From.Earths.Microbiomes.GEM.Nayfach2021_3300020388_15,Global.OceanDNA.Nishimura2022_OceanDNA-b46839,Arctic.Ocean.Seawater.TARA.Royo2021_TOA-bin-105
Eastern.Fram.Strait.Water.Priest2023.PRJEB58071_GCA_949373085.1	Eastern.Fram.Strait.Water.Priest2023.PRJEB58071_GCA_949373085.1
Genomes.From.Earths.Microbiomes.GEM.Nayfach2021_3300020469_12	Marine.PRJEB51078_GCA_937891275.1,Global.OceanDNA.Nishimura2022_OceanDNA-b46852,Genomes.From.Earths.Microbiomes.GEM.Nayfach2021_3300020469_12,China.Weihai.Seawater.Sediments.Lu2023.PRJEB50838_GCA_938091925.1,Ocean.Seawater.PRJNA801081.Lappan2022_GCA_022425685.1
Chile.Comau.Fjord.Nallar2023.PRJNA729490_GCA_029242935.1	Chile.Comau.Fjord.Nallar2023.PRJNA729490_GCA_029242935.1
Global.Ocean.PRJEB33281.Pachiadaki2019_GCA_902623075.1	Global.Ocean.PRJEB33281.Pachiadaki2019_GCA_902623075.1
Global.Ocean.PRJEB33281.Pachiadaki2019_GCA_902628965.1	Global.Ocean.PRJEB33281.Pachiadaki2019_GCA_902628965.1
Global.Ocean.PRJEB33281.Pachiadaki2019_GCA_902624235.1	Global.Ocean.PRJEB33281.Pachiadaki2019_GCA_902624235.1
Global.Ocean.PRJEB33281.Pachiadaki2019_GCA_902626215.1	Global.Ocean.PRJEB33281.Pachiadaki2019_GCA_902626215.1
Global.Ocean.PRJEB33281.Pachiadaki2019_GCA_902628275.1	Global.Ocean.PRJEB33281.Pachiadaki2019_GCA_902628275.1
Global.Ocean.PRJEB33281.Pachiadaki2019_GCA_902624045.1	Global.Ocean.PRJEB33281.Pachiadaki2019_GCA_902624045.1
Global.Ocean.PRJEB33281.Pachiadaki2019_GCA_902629935.1	Global.Ocean.PRJEB33281.Pachiadaki2019_GCA_902629935.1
Global.Ocean.PRJEB33281.Pachiadaki2019_GCA_902629285.1	Global.Ocean.PRJEB33281.Pachiadaki2019_GCA_902629285.1
Global.Ocean.PRJEB33281.Pachiadaki2019_GCA_902521615.1	Global.Ocean.PRJEB33281.Pachiadaki2019_GCA_902521615.1
Global.Ocean.PRJEB33281.Pachiadaki2019_GCA_902523515.1	Global.Ocean.PRJEB33281.Pachiadaki2019_GCA_902523515.1
Global.Ocean.PRJEB33281.Pachiadaki2019_GCA_902617235.1	Global.Ocean.PRJEB33281.Pachiadaki2019_GCA_902617235.1
Global.Ocean.PRJEB33281.Pachiadaki2019_GCA_902635515.1	Global.Ocean.PRJEB33281.Pachiadaki2019_GCA_902635515.1
Global.Ocean.PRJEB33281.Pachiadaki2019_GCA_902599335.1	Global.Ocean.PRJEB33281.Pachiadaki2019_GCA_902599335.1
Global.Ocean.PRJEB33281.Pachiadaki2019_GCA_902615975.1	Global.Ocean.PRJEB33281.Pachiadaki2019_GCA_902615975.1
Global.Ocean.PRJEB33281.Pachiadaki2019_GCA_902633985.1	Global.Ocean.PRJEB33281.Pachiadaki2019_GCA_902633985.1
Global.Ocean.PRJEB33281.Pachiadaki2019_GCA_902618925.1	Global.Ocean.PRJEB33281.Pachiadaki2019_GCA_902618925.1
Global.Ocean.PRJEB33281.Pachiadaki2019_GCA_902633935.1	Global.Ocean.PRJEB33281.Pachiadaki2019_GCA_902633935.1
Global.Ocean.PRJEB33281.Pachiadaki2019_GCA_902521675.1	Global.Ocean.PRJEB33281.Pachiadaki2019_GCA_902521675.1
Global.Ocean.PRJEB33281.Pachiadaki2019_GCA_902618695.1	Global.Ocean.PRJEB33281.Pachiadaki2019_GCA_902618695.1
Global.Ocean.PRJEB33281.Pachiadaki2019_GCA_902522115.1	Global.Ocean.PRJEB33281.Pachiadaki2019_GCA_902522115.1
Global.Ocean.PRJEB33281.Pachiadaki2019_GCA_902529645.1	Global.Ocean.PRJEB33281.Pachiadaki2019_GCA_902529645.1
Global.Ocean.PRJEB33281.Pachiadaki2019_GCA_902613755.1	Global.Ocean.PRJEB33281.Pachiadaki2019_GCA_902613755.1
Global.Ocean.PRJEB33281.Pachiadaki2019_GCA_902635665.1	Global.Ocean.PRJEB33281.Pachiadaki2019_GCA_902635665.1
Global.Ocean.PRJEB33281.Pachiadaki2019_GCA_902517615.1	Global.Ocean.PRJEB33281.Pachiadaki2019_GCA_902517615.1
Global.Ocean.PRJEB33281.Pachiadaki2019_GCA_902613195.1	Global.Ocean.PRJEB33281.Pachiadaki2019_GCA_902613195.1
Chile.Comau.Fjord.Nallar2023.PRJNA729490_GCA_029243785.1	Chile.Comau.Fjord.Nallar2023.PRJNA729490_GCA_029243785.1,Chile.Comau.Fjord.Nallar2023.PRJNA729490_GCA_029253585.1
Helgoland.Surface.Seawater.Schweder2023.PRJEB52999_GCA_943789195.1	Helgoland.Surface.Seawater.Schweder2023.PRJEB52999_GCA_943789195.1,Helgoland.Surface.Seawater.Schweder2023.PRJEB52999_GCA_943842505.1
Helgoland.Surface.Seawater.Schweder2023.PRJEB52999_GCA_943788325.1	Helgoland.Surface.Seawater.Schweder2023.PRJEB52999_GCA_943842595.1,Helgoland.Surface.Seawater.Schweder2023.PRJEB52999_GCA_943846295.1,Genomes.From.Earths.Microbiomes.GEM.Nayfach2021_3300021389_20,Genomes.From.Earths.Microbiomes.GEM.Nayfach2021_3300021375_15,USA.SFB.Estuary.Water.PRJNA819083_GCA_030832315.1,Helgoland.Surface.Seawater.Schweder2023.PRJEB52999_GCA_943842675.1,Helgoland.Surface.Seawat…
Global.OMZ.Waters.Zhang2023.PRJNA955304_GCA_030741795.1	Genomes.From.Earths.Microbiomes.GEM.Nayfach2021_3300022227_19,Global.OMZ.Waters.Zhang2023.PRJNA955304_GCA_030739775.1,Global.OMZ.Waters.Zhang2023.PRJNA955304_GCA_030741795.1,Global.OMZ.Waters.Zhang2023.PRJNA955304_GCA_030752605.1,Global.OMZ.Waters.Zhang2023.PRJNA955304_GCA_030749385.1
Canada.Saanich.Inlet.Seawater.PRJNA630981.Lin2021_GCA_018670015.1	Genomes.From.Earths.Microbiomes.GEM.Nayfach2021_3300028175_5,Genomes.From.Earths.Microbiomes.GEM.Nayfach2021_3300024252_10,Genomes.From.Earths.Microbiomes.GEM.Nayfach2021_3300028174_8,Canada.Saanich.Inlet.Seawater.PRJNA630981.Lin2021_GCA_018663285.1,Genomes.From.Earths.Microbiomes.GEM.Nayfach2021_3300025660_5,Canada.Saanich.Inlet.Seawater.PRJNA630981.Lin2021_GCA_018694955.1,Canada.Saanich.Inlet.S…
Global.OMZ.Waters.Zhang2023.PRJNA955304_GCA_030741655.1	Global.OMZ.Waters.Zhang2023.PRJNA955304_GCA_030741655.1,Genomes.From.Earths.Microbiomes.GEM.Nayfach2021_3300020322_24,Genomes.From.Earths.Microbiomes.GEM.Nayfach2021_3300026188_44,Genomes.From.Earths.Microbiomes.GEM.Nayfach2021_3300020275_32,Global.OMZ.Waters.Zhang2023.PRJNA955304_GCA_030750135.1,Genomes.From.Earths.Microbiomes.GEM.Nayfach2021_3300020326_34,Genomes.From.Earths.Microbiomes.GEM.Nay…
Genomes.From.Earths.Microbiomes.GEM.Nayfach2021_3300020423_92	Global.OMZ.Waters.Zhang2023.PRJNA955304_GCA_030743805.1,Marine.PRJEB51078_GCA_937911825.1,Global.OceanDNA.Nishimura2022_OceanDNA-b21933,Genomes.From.Earths.Microbiomes.GEM.Nayfach2021_3300020364_55,Genomes.From.Earths.Microbiomes.GEM.Nayfach2021_3300020423_92
Guaymas.Basin.Hydrothermal.Vents.Water.Hwang2023.PRJNA879230_GCA_029937285.1	Guaymas.Basin.Hydrothermal.Vents.Water.Hwang2023.PRJNA879230_GCA_029937285.1,Genomes.From.Earths.Microbiomes.GEM.Nayfach2021_3300020398_9,China.Pearl.River.Estuary.Waters.Xu2022_PRES01F02_bin.80,Genomes.From.Earths.Microbiomes.GEM.Nayfach2021_3300020415_20,Genomes.From.Earths.Microbiomes.GEM.Nayfach2021_3300020390_14,Marine.PRJEB51078_GCA_937902485.1,Genomes.From.Earths.Microbiomes.GEM.Nayfach202…
Global.OceanDNA.Nishimura2022_OceanDNA-b2586	Global.OceanDNA.Nishimura2022_OceanDNA-b2586
Global.OceanDNA.Nishimura2022_OceanDNA-b2647	China.Pearl.River.Estuary.Waters.Xu2022_PRES25F02_bin.140,Genomes.From.Earths.Microbiomes.GEM.Nayfach2021_3300020458_6,Global.OceanDNA.Nishimura2022_OceanDNA-b2647,Marine.PRJEB51078_GCA_937899655.1,Genomes.From.Earths.Microbiomes.GEM.Nayfach2021_3300020426_11,Genomes.From.Earths.Microbiomes.GEM.Nayfach2021_3300020427_9,Genomes.From.Earths.Microbiomes.GEM.Nayfach2021_3300020307_2,Genomes.From.Eart…
Marine.PRJEB51078_GCA_937919185.1	Marine.PRJEB51078_GCA_937919185.1,Global.OceanDNA.Nishimura2022_OceanDNA-b2796,Genomes.From.Earths.Microbiomes.GEM.Nayfach2021_3300020458_11,Genomes.From.Earths.Microbiomes.GEM.Nayfach2021_3300020410_14,Genomes.From.Earths.Microbiomes.GEM.Nayfach2021_3300020422_6
Germany.Helgoland.Seawater.PRJEB38290_GCA_905479755.1	Germany.Helgoland.Seawater.PRJEB38290_GCA_905479755.1
USA.Ircinia.Sea.Sponges.PRJNA768976_GCA_022827725.1	USA.Ircinia.Sea.Sponges.PRJNA768976_GCA_022822905.1,USA.Ircinia.Sea.Sponges.PRJNA768976_GCA_022826705.1,USA.Ircinia.Sea.Sponges.PRJNA768976_GCA_022822095.1,USA.Ircinia.Sea.Sponges.PRJNA768976_GCA_022827725.1,USA.Ircinia.Sea.Sponges.PRJNA768976_GCA_022826315.1,USA.Ircinia.Sea.Sponges.PRJNA768976_GCA_022823925.1,USA.Ircinia.Sea.Sponges.PRJNA768976_GCA_022819825.1
USA.Ircinia.Sea.Sponges.PRJNA768976_GCA_022821445.1	USA.Ircinia.Sea.Sponges.PRJNA768976_GCA_022821445.1
USA.Ircinia.Sea.Sponges.PRJNA768976_GCA_022825005.1	USA.Ircinia.Sea.Sponges.PRJNA768976_GCA_022825005.1,USA.Ircinia.Sea.Sponges.PRJNA768976_GCA_022821105.1
USA.Ircinia.Sea.Sponges.PRJNA768976_GCA_022822265.1	USA.Ircinia.Sea.Sponges.PRJNA768976_GCA_022822265.1
Australia.Great.Barrier.Reef.Sponge.Microbiome.PRJNA555144.Engelberts2020_GCA_009837345.1_ASM983734v1	Australia.Great.Barrier.Reef.Sponge.Microbiome.PRJNA555144.Engelberts2020_GCA_009843985.1_ASM984398v1,Australia.Great.Barrier.Reef.Sponge.Microbiome.PRJNA555144.Engelberts2020_GCA_009837425.1_ASM983742v1,Australia.Great.Barrier.Reef.Sponge.Microbiome.PRJNA555144.Engelberts2020_GCA_009842675.1_ASM984267v1,Australia.Great.Barrier.Reef.Sponge.Microbiome.PRJNA555144.Engelberts2020_GCA_009844115.1_ASM…
Global.OceanDNA.Nishimura2022_OceanDNA-b26238	Global.OceanDNA.Nishimura2022_OceanDNA-b26238
Marine.PRJEB51078_GCA_937919935.1	Marine.PRJEB51078_GCA_937919935.1
Marine.PRJEB51078_GCA_937898075.1	Marine.PRJEB51078_GCA_937898075.1
Global.OceanDNA.Nishimura2022_OceanDNA-b26233	Helgoland.Surface.Seawater.Schweder2023.PRJEB52999_GCA_943788455.1,Global.OceanDNA.Nishimura2022_OceanDNA-b26233,Baltic.Sea.Surface.Slick.Rahlff2023.PRJNA855638_GCA_030729365.1,Baltic.Sea.Surface.Slick.Rahlff2023.PRJNA855638_GCA_030727845.1,Baltic.Sea.Surface.Slick.Rahlff2023.PRJNA855638_GCA_030726245.1,Caspian.Sea.Brackish.Waters.Mehrshad2016.PRJNA279271_GCA_027620875.1,Caspian.Sea.Brackish.Wate…
Global.OceanDNA.Nishimura2022_OceanDNA-b26237	USA.Chesapeake.And.Delaware.Bays.PRJNA699965_GCA_017859295.1,Global.OceanDNA.Nishimura2022_OceanDNA-b26237,USA.SFB.Estuary.Water.PRJNA819083_GCA_030827865.1,Ocean.Seawater.PRJNA801081.Lappan2022_GCA_022424665.1
Genomes.From.Earths.Microbiomes.GEM.Nayfach2021_3300025701_13	Helgoland.Surface.Seawater.Schweder2023.PRJEB52999_GCA_943845825.1,Genomes.From.Earths.Microbiomes.GEM.Nayfach2021_3300027751_17,Helgoland.Surface.Seawater.Schweder2023.PRJEB52999_GCA_943844665.1,Genomes.From.Earths.Microbiomes.GEM.Nayfach2021_3300025701_13,Marine.PRJEB51078_GCA_937903245.1,Global.OceanDNA.Nishimura2022_OceanDNA-b26246,Germany.Helgoland.Seawater.PRJEB38290_GCA_905479355.1,Helgola…
Global.OceanDNA.Nishimura2022_OceanDNA-b32271	Global.OceanDNA.Nishimura2022_OceanDNA-b32271
Global.OceanDNA.Nishimura2022_OceanDNA-b32277	Global.OceanDNA.Nishimura2022_OceanDNA-b32277
Global.OceanDNA.Nishimura2022_OceanDNA-b32184	Global.OceanDNA.Nishimura2022_OceanDNA-b32184
Global.OceanDNA.Nishimura2022_OceanDNA-b32281	Global.OceanDNA.Nishimura2022_OceanDNA-b32281,Genomes.From.Earths.Microbiomes.GEM.Nayfach2021_3300025044_14,Genomes.From.Earths.Microbiomes.GEM.Nayfach2021_3300025079_4
Genomes.From.Earths.Microbiomes.GEM.Nayfach2021_3300025040_3	Genomes.From.Earths.Microbiomes.GEM.Nayfach2021_3300025040_3,Genomes.From.Earths.Microbiomes.GEM.Nayfach2021_3300025045_2
Global.OceanDNA.Nishimura2022_OceanDNA-b32282	Global.OceanDNA.Nishimura2022_OceanDNA-b32282
Global.OceanDNA.Nishimura2022_OceanDNA-b32267	Global.OceanDNA.Nishimura2022_OceanDNA-b32267
Germany.Helgoland.Seawater.PRJEB38290_GCA_905479715.1	Germany.Helgoland.Seawater.PRJEB38290_GCA_905479715.1
Global.OceanDNA.Nishimura2022_OceanDNA-b32284	Global.OceanDNA.Nishimura2022_OceanDNA-b32284
Global.OceanDNA.Nishimura2022_OceanDNA-b32265	Global.OceanDNA.Nishimura2022_OceanDNA-b32265,Canada.Labrador.Sea.Sediments.PRJNA686385.Murphy2021_GCA_018067055.1
Global.OceanDNA.Nishimura2022_OceanDNA-b32257	Global.OceanDNA.Nishimura2022_OceanDNA-b32257
Global.OceanDNA.Nishimura2022_OceanDNA-b32231	Global.OceanDNA.Nishimura2022_OceanDNA-b32231
Global.OceanDNA.Nishimura2022_OceanDNA-b32215	Global.OceanDNA.Nishimura2022_OceanDNA-b32215
Global.OceanDNA.Nishimura2022_OceanDNA-b32200	Genomes.From.Earths.Microbiomes.GEM.Nayfach2021_3300025059_1,Global.OceanDNA.Nishimura2022_OceanDNA-b32200,Genomes.From.Earths.Microbiomes.GEM.Nayfach2021_3300025168_5
Global.OceanDNA.Nishimura2022_OceanDNA-b32289	Global.OceanDNA.Nishimura2022_OceanDNA-b32289
Global.OceanDNA.Nishimura2022_OceanDNA-b32237	Global.OceanDNA.Nishimura2022_OceanDNA-b32237
Global.OceanDNA.Nishimura2022_OceanDNA-b32197	Global.OceanDNA.Nishimura2022_OceanDNA-b32197
Genomes.From.Earths.Microbiomes.GEM.Nayfach2021_3300000101_23	Chile.Comau.Fjord.Nallar2023.PRJNA729490_GCA_029253545.1,Canada.Saanich.Inlet.Seawater.PRJNA630981.Lin2021_GCA_018661745.1,USA.SFB.Estuary.Water.PRJNA819083_GCA_030829405.1,Genomes.From.Earths.Microbiomes.GEM.Nayfach2021_3300000930_14,Canada.Saanich.Inlet.Seawater.PRJNA630981.Lin2021_GCA_018645605.1,Canada.Saanich.Inlet.Seawater.PRJNA630981.Lin2021_GCA_018663705.1,Canada.Saanich.Inlet.Seawater.PR…
Atlantic.Pacific.Ocean.Pelagic.Costa2023.PRJEB60184_GCA_949529445.1	Global.OceanDNA.Nishimura2022_OceanDNA-b26260,Atlantic.Pacific.Ocean.Pelagic.Costa2023.PRJEB60184_GCA_949529445.1
Marine.PRJEB51078_GCA_937919635.1	Global.OceanDNA.Nishimura2022_OceanDNA-b1338,Marine.PRJEB51078_GCA_937919635.1
Gulf.Of.Mexico.Water.Patin2021_BH_60Ms_035	Gulf.Of.Mexico.Water.Patin2021_BH_60Ms_035,Gulf.of.Mexico.Blue.Hole.Water.PRJNA689047.Patin2021_GCA_016845305.1
Global.OceanDNA.Nishimura2022_OceanDNA-b1137	Global.OceanDNA.Nishimura2022_OceanDNA-b1137
Genomes.From.Earths.Microbiomes.GEM.Nayfach2021_3300027553_9	Canada.Saanich.Inlet.Seawater.PRJNA630981.Lin2021_GCA_018669095.1,Chile.Comau.Fjord.Nallar2023.PRJNA729490_GCA_029251205.1,Canada.Scotian.Shelf.Glass.Sponge.PRJNA613976.Busch2020_GCA_014237715.1,Genomes.From.Earths.Microbiomes.GEM.Nayfach2021_3300027048_4,Genomes.From.Earths.Microbiomes.GEM.Nayfach2021_3300027207_5,Genomes.From.Earths.Microbiomes.GEM.Nayfach2021_3300027501_12,Genomes.From.Earths.…
Peru.OMZ.Water.Woehle2022.PRJNA503328_GCA_024229435.1	Genomes.From.Earths.Microbiomes.GEM.Nayfach2021_3300026265_15,Peru.OMZ.Water.Woehle2022.PRJNA503328_GCA_024229435.1,Global.OMZ.Waters.Zhang2023.PRJNA955304_GCA_030747595.1,Global.OMZ.Waters.Zhang2023.PRJNA955304_GCA_030742955.1
Arctic.Ocean.Seawater.TARA.Royo2021_TOA-bin-2330	Arctic.Ocean.Seawater.TARA.Royo2021_TOA-bin-2330,Global.OceanDNA.Nishimura2022_OceanDNA-b1140
Canada.Scotian.Shelf.Glass.Sponge.PRJNA613976.Busch2020_GCA_014239855.1	Canada.Scotian.Shelf.Glass.Sponge.PRJNA613976.Busch2020_GCA_014239855.1
Genomes.From.Earths.Microbiomes.GEM.Nayfach2021_3300020473_21	Marine.PRJEB51078_GCA_937899575.1,Genomes.From.Earths.Microbiomes.GEM.Nayfach2021_3300020473_21,Global.OceanDNA.Nishimura2022_OceanDNA-b1316
Australia.Great.Barrier.Reef.Sponge.Microbiome.PRJNA555144.Engelberts2020_GCA_009843245.1_ASM984324v1	Australia.Great.Barrier.Reef.Sponge.Microbiome.PRJNA555144.Engelberts2020_GCA_009839265.1_ASM983926v1,Australia.Great.Barrier.Reef.Sponge.Microbiome.PRJNA555144.Engelberts2020_GCA_009843245.1_ASM984324v1,Australia.Great.Barrier.Reef.Sponge.Microbiome.PRJNA555144.Engelberts2020_GCA_009838975.1_ASM983897v1,Australia.Great.Barrier.Reef.Sponge.Microbiome.PRJNA555144.Engelberts2020_GCA_009845255.1_ASM…
USA.Ircinia.Sea.Sponges.PRJNA768976_GCA_022823145.1	USA.Ircinia.Sea.Sponges.PRJNA768976_GCA_022823145.1
Australia.Great.Barrier.Reef.Sponge.Microbiome.PRJNA555144.Engelberts2020_GCA_009841825.1_ASM984182v1	Australia.Great.Barrier.Reef.Sponge.Microbiome.PRJNA555144.Engelberts2020_GCA_009844885.1_ASM984488v1,Australia.Great.Barrier.Reef.Sponge.Microbiome.PRJNA555144.Engelberts2020_GCA_009841825.1_ASM984182v1
USA.Ircinia.Sea.Sponges.PRJNA768976_GCA_022827345.1	USA.Ircinia.Sea.Sponges.PRJNA768976_GCA_022823985.1,USA.Ircinia.Sea.Sponges.PRJNA768976_GCA_022827345.1
USA.Ircinia.Sea.Sponges.PRJNA768976_GCA_022826565.1	USA.Ircinia.Sea.Sponges.PRJNA768976_GCA_022826565.1
USA.Ircinia.Sea.Sponges.PRJNA768976_GCA_022826005.1	USA.Ircinia.Sea.Sponges.PRJNA768976_GCA_022826005.1
USA.Ircinia.Sea.Sponges.PRJNA768976_GCA_022822445.1	USA.Ircinia.Sea.Sponges.PRJNA768976_GCA_022822445.1
Australia.Great.Barrier.Reef.Sponge.Microbiome.PRJNA555144.Engelberts2020_GCA_009841475.1_ASM984147v1	Australia.Great.Barrier.Reef.Sponge.Microbiome.PRJNA555144.Engelberts2020_GCA_009841855.1_ASM984185v1,Australia.Great.Barrier.Reef.Sponge.Microbiome.PRJNA555144.Engelberts2020_GCA_009836825.1_ASM983682v1,Australia.Great.Barrier.Reef.Sponge.Microbiome.PRJNA555144.Engelberts2020_GCA_009844855.1_ASM984485v1,Australia.Great.Barrier.Reef.Sponge.Microbiome.PRJNA555144.Engelberts2020_GCA_009836485.1_ASM…
USA.Ircinia.Sea.Sponges.PRJNA768976_GCA_022823225.1	USA.Ircinia.Sea.Sponges.PRJNA768976_GCA_022823225.1
Global.OceanDNA.Nishimura2022_OceanDNA-b39366	Global.OceanDNA.Nishimura2022_OceanDNA-b39366,Hudson.Bay.Sea.Ice.PRJNA1011243_GCA_034111465.1
Genomes.From.Earths.Microbiomes.GEM.Nayfach2021_3300027522_8	Genomes.From.Earths.Microbiomes.GEM.Nayfach2021_3300027522_8
Helgoland.Surface.Seawater.Schweder2023.PRJEB52999_GCA_943787895.1	Germany.Helgoland.Seawater.PRJEB38290_GCA_905478975.1,Helgoland.Surface.Seawater.Schweder2023.PRJEB52999_GCA_943787895.1,Global.OceanDNA.Nishimura2022_OceanDNA-b39371
Global.OceanDNA.Nishimura2022_OceanDNA-b39367	Global.OceanDNA.Nishimura2022_OceanDNA-b39367
Global.OceanDNA.Nishimura2022_OceanDNA-b39379	Global.OceanDNA.Nishimura2022_OceanDNA-b39379,Hudson.Bay.Sea.Ice.PRJNA1011243_GCA_034110765.1
Global.OceanDNA.Nishimura2022_OceanDNA-b39359	USA.Chesapeake.And.Delaware.Bays.PRJNA699965_GCA_017858295.1,Helgoland.Surface.Seawater.Schweder2023.PRJEB52999_GCA_943787855.1,Global.OceanDNA.Nishimura2022_OceanDNA-b39359,North.Sea.Spring.Bloom.Seawater.PRJNA283041_GCA_018607585.1
Global.OceanDNA.Nishimura2022_OceanDNA-b39356	Global.OceanDNA.Nishimura2022_OceanDNA-b39356
Global.OceanDNA.Nishimura2022_OceanDNA-b39799	Global.OceanDNA.Nishimura2022_OceanDNA-b39799
Chile.Comau.Fjord.Nallar2023.PRJNA729490_GCA_029250825.1	Chile.Comau.Fjord.Nallar2023.PRJNA729490_GCA_029250825.1,Global.OceanDNA.Nishimura2022_OceanDNA-b39354
Canada.Saanich.Inlet.Seawater.PRJNA630981.Lin2021_GCA_018661085.1	North.Sea.Spring.Bloom.Seawater.PRJNA283041_GCA_018607505.1,Canada.Saanich.Inlet.Seawater.PRJNA630981.Lin2021_GCA_018661085.1,Canada.Saanich.Inlet.Seawater.PRJNA630981.Lin2021_GCA_018699455.1,Canada.Saanich.Inlet.Seawater.PRJNA630981.Lin2021_GCA_018669325.1,Global.OceanDNA.Nishimura2022_OceanDNA-b39796,Chile.Comau.Fjord.Nallar2023.PRJNA729490_GCA_029253155.1
Global.Ocean.PRJEB33281.Pachiadaki2019_GCA_902520785.1	Global.Ocean.PRJEB33281.Pachiadaki2019_GCA_902620195.1,Persian.Gulf.Water.and.Sediments.PRJNA575141.Somee2021_GCA_018623235.1,Global.Ocean.PRJEB33281.Pachiadaki2019_GCA_902520785.1,Global.Ocean.PRJEB33281.Pachiadaki2019_GCA_902616795.1,Global.Ocean.PRJEB33281.Pachiadaki2019_GCA_902618005.1,Australia.Great.Barrier.Reef.Coral.Microbiome.PRJNA545004.Robbins2020_GCA_012269365.1_ASM1226936v1,Global.Oc…
Global.Ocean.PRJEB33281.Pachiadaki2019_GCA_902613705.1	Global.Ocean.PRJEB33281.Pachiadaki2019_GCA_902613705.1
Global.OceanDNA.Nishimura2022_OceanDNA-b42278	Global.Ocean.PRJEB33281.Pachiadaki2019_GCA_902617475.1,Global.OceanDNA.Nishimura2022_OceanDNA-b42278
Global.Ocean.PRJEB33281.Pachiadaki2019_GCA_902628935.1	Global.Ocean.PRJEB33281.Pachiadaki2019_GCA_902628935.1
Global.Ocean.PRJEB33281.Pachiadaki2019_GCA_902620725.1	Global.Ocean.PRJEB33281.Pachiadaki2019_GCA_902617525.1,Global.Ocean.PRJEB33281.Pachiadaki2019_GCA_902622985.1,Global.Ocean.PRJEB33281.Pachiadaki2019_GCA_902619105.1,Global.Ocean.PRJEB33281.Pachiadaki2019_GCA_902523455.1,Global.Ocean.PRJEB33281.Pachiadaki2019_GCA_902620725.1,Global.Ocean.PRJEB33281.Pachiadaki2019_GCA_902526005.1,Pacific.Ocean.Water.PRJDB11069.Hiraoka2021_GCA_019649495.1
Global.Ocean.PRJEB33281.Pachiadaki2019_GCA_902613805.1	Global.Ocean.PRJEB33281.Pachiadaki2019_GCA_902613805.1
Global.Ocean.PRJEB33281.Pachiadaki2019_GCA_902614655.1	Global.Ocean.PRJEB33281.Pachiadaki2019_GCA_902614655.1
Global.Ocean.PRJEB33281.Pachiadaki2019_GCA_902617845.1	Global.Ocean.PRJEB33281.Pachiadaki2019_GCA_902617845.1
Genomes.From.Earths.Microbiomes.GEM.Nayfach2021_3300025267_8	Genomes.From.Earths.Microbiomes.GEM.Nayfach2021_3300026112_3,Genomes.From.Earths.Microbiomes.GEM.Nayfach2021_3300026113_2,Genomes.From.Earths.Microbiomes.GEM.Nayfach2021_3300026117_1,Genomes.From.Earths.Microbiomes.GEM.Nayfach2021_3300026104_1,Genomes.From.Earths.Microbiomes.GEM.Nayfach2021_3300025296_11,Genomes.From.Earths.Microbiomes.GEM.Nayfach2021_3300025267_8,Genomes.From.Earths.Microbiomes.…
Marine.Hydrocarbon.Degrading.Microcosms.Barnes2023.PRJNA938176_GCA_029210145.1	Marine.Hydrocarbon.Degrading.Microcosms.Barnes2023.PRJNA938176_GCA_029210145.1
Europe.Coastal.Sediments.PRJEB54670_GCA_947258575.1	Global.OceanDNA.Nishimura2022_OceanDNA-b36411,Europe.Coastal.Sediments.PRJEB54670_GCA_947258575.1
Genomes.From.Earths.Microbiomes.GEM.Nayfach2021_3300025039_5	Global.OceanDNA.Nishimura2022_OceanDNA-b36430,Marine.Hydrocarbon.Degrading.Microcosms.Barnes2023.PRJNA938176_GCA_029210245.1,Genomes.From.Earths.Microbiomes.GEM.Nayfach2021_3300025045_4,Genomes.From.Earths.Microbiomes.GEM.Nayfach2021_3300025039_5,Genomes.From.Earths.Microbiomes.GEM.Nayfach2021_3300025050_3
Global.OceanDNA.Nishimura2022_OceanDNA-b36408	Global.OceanDNA.Nishimura2022_OceanDNA-b36408
Helgoland.Surface.Seawater.Schweder2023.PRJEB52999_GCA_943846265.1	China.Weihai.Seawater.Sediments.Lu2023.PRJEB50838_GCA_938084115.1,Helgoland.Surface.Seawater.Schweder2023.PRJEB52999_GCA_943841455.1,Helgoland.Surface.Seawater.Schweder2023.PRJEB52999_GCA_943842205.1,Helgoland.Surface.Seawater.Schweder2023.PRJEB52999_GCA_943845295.1,Helgoland.Surface.Seawater.Schweder2023.PRJEB52999_GCA_943846265.1,Helgoland.Surface.Seawater.Schweder2023.PRJEB52999_GCA_943789265.…
Helgoland.Surface.Seawater.Schweder2023.PRJEB52999_GCA_943788495.1	Helgoland.Surface.Seawater.Schweder2023.PRJEB52999_GCA_943840885.1,Helgoland.Surface.Seawater.Schweder2023.PRJEB52999_GCA_943788495.1,Helgoland.Surface.Seawater.Schweder2023.PRJEB52999_GCA_943842125.1
Global.OceanDNA.Nishimura2022_OceanDNA-b11726	Global.OceanDNA.Nishimura2022_OceanDNA-b11726
Chile.Comau.Fjord.Nallar2023.PRJNA729490_GCA_029254505.1	Canada.Scotian.Shelf.Glass.Sponge.PRJNA613976.Busch2020_GCA_014240195.1,Canada.Saanich.Inlet.Seawater.PRJNA630981.Lin2021_GCA_018664005.1,Chile.Comau.Fjord.Nallar2023.PRJNA729490_GCA_029238535.1,Canada.Saanich.Inlet.Seawater.PRJNA630981.Lin2021_GCA_018694475.1,Global.OceanDNA.Nishimura2022_OceanDNA-b29285,Helgoland.Surface.Seawater.Schweder2023.PRJEB52999_GCA_943789125.1,Chile.Comau.Fjord.Nallar2…
Genomes.From.Earths.Microbiomes.GEM.Nayfach2021_3300020396_9	Germany.Helgoland.Seawater.PRJEB38290_GCA_905479405.1,North.Sea.Spring.Bloom.Seawater.PRJNA283041_GCA_018608025.1,Canada.Saanich.Inlet.Seawater.PRJNA630981.Lin2021_GCA_018701635.1,Canada.Saanich.Inlet.Seawater.PRJNA630981.Lin2021_GCA_018699325.1,Antarctic.Coastal.Seawater.Dutta2023.PRJNA894514_GCA_028872735.1,Genomes.From.Earths.Microbiomes.GEM.Nayfach2021_3300027883_11,USA.Chesapeake.And.Delawar…
Australia.Great.Barrier.Reef.Sponge.Microbiome.PRJNA555144.Engelberts2020_GCA_009839865.1_ASM983986v1	Australia.Great.Barrier.Reef.Sponge.Microbiome.PRJNA555144.Engelberts2020_GCA_009841305.1_ASM984130v1,Australia.Great.Barrier.Reef.Sponge.Microbiome.PRJNA555144.Engelberts2020_GCA_009845985.1_ASM984598v1,Australia.Great.Barrier.Reef.Sponge.Microbiome.PRJNA555144.Engelberts2020_GCA_009838725.1_ASM983872v1,Australia.Great.Barrier.Reef.Sponge.Microbiome.PRJNA555144.Engelberts2020_GCA_009843405.1_ASM…
Australia.Corals.Tandon2023.PRJNA857095_GCA_028279115.1	Australia.Corals.Tandon2023.PRJNA857095_GCA_028279115.1
USA.Ircinia.Sea.Sponges.PRJNA768976_GCA_022826085.1	USA.Ircinia.Sea.Sponges.PRJNA768976_GCA_022820285.1,USA.Ircinia.Sea.Sponges.PRJNA768976_GCA_022822865.1,USA.Ircinia.Sea.Sponges.PRJNA768976_GCA_022826085.1
USA.Ircinia.Sea.Sponges.PRJNA768976_GCA_022825945.1	USA.Ircinia.Sea.Sponges.PRJNA768976_GCA_022824275.1,USA.Ircinia.Sea.Sponges.PRJNA768976_GCA_022825945.1,USA.Ircinia.Sea.Sponges.PRJNA768976_GCA_022823025.1
USA.Ircinia.Sea.Sponges.PRJNA768976_GCA_022819645.1	USA.Ircinia.Sea.Sponges.PRJNA768976_GCA_022819645.1
USA.Ircinia.Sea.Sponges.PRJNA768976_GCA_022827425.1	USA.Ircinia.Sea.Sponges.PRJNA768976_GCA_022827425.1
USA.Ircinia.Sea.Sponges.PRJNA768976_GCA_022821865.1	USA.Ircinia.Sea.Sponges.PRJNA768976_GCA_022821865.1
Global.Ocean.Cyanobacteria.Macroscopic.Turfs.PRJNA558979_GCA_010672385.1_ASM1067238v1	Global.Ocean.Cyanobacteria.Macroscopic.Turfs.PRJNA558979_GCA_010672385.1_ASM1067238v1,Moorea.Marine.Surface.Sediments.Chase2023.PRJNA611818_GCA_030064815.1
Global.Ocean.Cyanobacteria.Macroscopic.Turfs.PRJNA558979_GCA_010672085.1_ASM1067208v1	Global.Ocean.Cyanobacteria.Macroscopic.Turfs.PRJNA558979_GCA_010672085.1_ASM1067208v1
Global.Ocean.Cyanobacteria.Macroscopic.Turfs.PRJNA558979_GCA_010692625.1_ASM1069262v1	Global.Ocean.Cyanobacteria.Macroscopic.Turfs.PRJNA558979_GCA_010692625.1_ASM1069262v1,Global.Ocean.Cyanobacteria.Macroscopic.Turfs.PRJNA558979_GCA_010672015.1_ASM1067201v1,Global.Ocean.Cyanobacteria.Macroscopic.Turfs.PRJNA558979_GCA_010672305.1_ASM1067230v1,Global.Ocean.Cyanobacteria.Macroscopic.Turfs.PRJNA558979_GCA_010672295.1_ASM1067229v1,Global.Ocean.Cyanobacteria.Macroscopic.Turfs.PRJNA55897…
Global.Ocean.Cyanobacteria.Macroscopic.Turfs.PRJNA558979_GCA_010672455.1_ASM1067245v1	Global.Ocean.Cyanobacteria.Macroscopic.Turfs.PRJNA558979_GCA_010672455.1_ASM1067245v1
Global.Ocean.Cyanobacteria.Macroscopic.Turfs.PRJNA558979_GCA_010672585.1_ASM1067258v1	Global.Ocean.Cyanobacteria.Macroscopic.Turfs.PRJNA558979_GCA_010672525.1_ASM1067252v1,Global.Ocean.Cyanobacteria.Macroscopic.Turfs.PRJNA558979_GCA_010672585.1_ASM1067258v1,Global.Ocean.Cyanobacteria.Macroscopic.Turfs.PRJNA558979_GCA_010692435.1_ASM1069243v1
Israel.Coastal.Tar.Patties.Blum2023.PRJNA981336_GCA_034190295.1	Israel.Coastal.Tar.Patties.Blum2023.PRJNA981336_GCA_034190295.1
Global.Ocean.Cyanobacteria.Macroscopic.Turfs.PRJNA558979_GCA_010672215.1_ASM1067221v1	Global.Ocean.Cyanobacteria.Macroscopic.Turfs.PRJNA558979_GCA_010672215.1_ASM1067221v1
Global.Ocean.Cyanobacteria.Macroscopic.Turfs.PRJNA558979_GCA_010692555.1_ASM1069255v1	Global.Ocean.Cyanobacteria.Macroscopic.Turfs.PRJNA558979_GCA_010692555.1_ASM1069255v1
Moorea.Marine.Surface.Sediments.Chase2023.PRJNA611818_GCA_030064835.1	Moorea.Marine.Surface.Sediments.Chase2023.PRJNA611818_GCA_030064835.1
HOE.Legacy2.Ocean.Expedition.PRJNA358725.Aylward2017_GCA_022448615.1	HOE.Legacy2.Ocean.Expedition.PRJNA358725.Aylward2017_GCA_022448615.1
Global.OceanDNA.Nishimura2022_OceanDNA-b34850	Genomes.From.Earths.Microbiomes.GEM.Nayfach2021_3300025047_8,Genomes.From.Earths.Microbiomes.GEM.Nayfach2021_3300025270_13,Genomes.From.Earths.Microbiomes.GEM.Nayfach2021_3300025040_8,Guaymas.Basin.Hydrothermal.Vents.Water.Hwang2023.PRJNA879230_GCA_029937805.1,Global.OceanDNA.Nishimura2022_OceanDNA-b34850,Marine.PRJEB51078_GCA_937877705.1
Genomes.From.Earths.Microbiomes.GEM.Nayfach2021_3300021365_22	Genomes.From.Earths.Microbiomes.GEM.Nayfach2021_3300021365_22
Genomes.From.Earths.Microbiomes.GEM.Nayfach2021_3300025305_9	Guaymas.Basin.Hydrothermal.Vents.Water.Hwang2023.PRJNA879230_GCA_029936255.1,Genomes.From.Earths.Microbiomes.GEM.Nayfach2021_3300025305_9,Global.OceanDNA.Nishimura2022_OceanDNA-b34824,Genomes.From.Earths.Microbiomes.GEM.Nayfach2021_3300025103_10,Genomes.From.Earths.Microbiomes.GEM.Nayfach2021_3300010153_12
Genomes.From.Earths.Microbiomes.GEM.Nayfach2021_3300025277_12	China.Pearl.River.Estuary.Waters.Xu2022_PRES25F07_bin.125,Genomes.From.Earths.Microbiomes.GEM.Nayfach2021_3300020442_10,Genomes.From.Earths.Microbiomes.GEM.Nayfach2021_3300025255_5,Pacific.Ocean.Deep.Waters.PRJNA482655.Boeuf2019_GCA_013215085.1,Genomes.From.Earths.Microbiomes.GEM.Nayfach2021_3300025277_12,Global.OceanDNA.Nishimura2022_OceanDNA-b34866,Red.Sea.Water.Column.PRJNA289734.Stingl2016_GC…
Genomes.From.Earths.Microbiomes.GEM.Nayfach2021_3300023084_26	Genomes.From.Earths.Microbiomes.GEM.Nayfach2021_3300018424_35,Genomes.From.Earths.Microbiomes.GEM.Nayfach2021_3300025828_5,Genomes.From.Earths.Microbiomes.GEM.Nayfach2021_3300025771_5,USA.Sapelo.Island.Costal.Waters.PRJNA552566.Damashek2019_GCA_008080985.1_ASM808098v1,Genomes.From.Earths.Microbiomes.GEM.Nayfach2021_3300008012_10,China.Yellow.Sea.Tao2022.PRJNA823908_JZB_MAG0172,Genomes.From.Earths…
Canada.Saanich.Inlet.Seawater.PRJNA630981.Lin2021_GCA_018666695.1	Germany.Helgoland.Seawater.PRJEB38290_GCA_905479275.1,Marine.PRJEB51078_GCA_937894595.1,China.Weihai.Seawater.Sediments.Lu2023.PRJEB50838_GCA_938082455.1,Canada.Saanich.Inlet.Seawater.PRJNA630981.Lin2021_GCA_018646065.1,Canada.Saanich.Inlet.Seawater.PRJNA630981.Lin2021_GCA_018662285.1,Genomes.From.Earths.Microbiomes.GEM.Nayfach2021_3300025705_18,Genomes.From.Earths.Microbiomes.GEM.Nayfach2021_330…
Global.OceanDNA.Nishimura2022_OceanDNA-b37023	Genomes.From.Earths.Microbiomes.GEM.Nayfach2021_3300027687_11,Genomes.From.Earths.Microbiomes.GEM.Nayfach2021_3300027752_14,Global.OceanDNA.Nishimura2022_OceanDNA-b37023,Arctic.Ocean.Grevesse2022.PRJEB57575_GCA_963578555.1
Global.OceanDNA.Nishimura2022_OceanDNA-b37058	Global.OceanDNA.Nishimura2022_OceanDNA-b37058
Baltic.Sea.Surface.Slick.Rahlff2023.PRJNA855638_GCA_030730485.1	Global.OceanDNA.Nishimura2022_OceanDNA-b42188,Marine.PRJEB51078_GCA_937920195.1,Baltic.Sea.Surface.Water.PRJNA273799.Alneberg2018_GCA_001438485.1_ASM143848v1,Baltic.Sea.PRJEB34883.Alneberg2020_GCA_902753785.1,Baltic.Sea.Surface.Water.PRJNA273799.Alneberg2018_GCA_001438425.1_ASM143842v1,Baltic.Sea.Surface.Water.PRJNA273799.Alneberg2018_GCA_001438565.1_ASM143856v1,Baltic.Sea.Surface.Water.PRJNA2737…
North.Sea.Spring.Bloom.Seawater.PRJNA283041_GCA_018607285.1	Genomes.From.Earths.Microbiomes.GEM.Nayfach2021_3300025641_34,Genomes.From.Earths.Microbiomes.GEM.Nayfach2021_3300025654_29,Germany.Helgoland.Seawater.PRJEB38290_GCA_905479225.1,Global.OceanDNA.Nishimura2022_OceanDNA-b42246,North.Sea.Spring.Bloom.Seawater.PRJNA283041_GCA_018607285.1
USA.Ircinia.Sea.Sponges.PRJNA768976_GCA_022821685.1	USA.Ircinia.Sea.Sponges.PRJNA768976_GCA_022821685.1
USA.Ircinia.Sea.Sponges.PRJNA768976_GCA_022824605.1	USA.Ircinia.Sea.Sponges.PRJNA768976_GCA_022824605.1
Australia.Great.Barrier.Reef.Sponge.Microbiome.PRJNA555144.Engelberts2020_GCA_009842325.1_ASM984232v1	Australia.Great.Barrier.Reef.Sponge.Microbiome.PRJNA555144.Engelberts2020_GCA_009843915.1_ASM984391v1,Australia.Great.Barrier.Reef.Sponge.Microbiome.PRJNA555144.Engelberts2020_GCA_009835685.1_ASM983568v1,Australia.Great.Barrier.Reef.Sponge.Microbiome.PRJNA555144.Engelberts2020_GCA_009837475.1_ASM983747v1,Australia.Great.Barrier.Reef.Sponge.Microbiome.PRJNA555144.Engelberts2020_GCA_009842325.1_ASM…
Australia.Great.Barrier.Reef.Sponge.Microbiome.PRJNA555144.Engelberts2020_GCA_009835735.1_ASM983573v1	Australia.Great.Barrier.Reef.Sponge.Microbiome.PRJNA555144.Engelberts2020_GCA_009835735.1_ASM983573v1
USA.Ircinia.Sea.Sponges.PRJNA768976_GCA_022828135.1	USA.Ircinia.Sea.Sponges.PRJNA768976_GCA_022828135.1
Australia.Great.Barrier.Reef.Sponge.Microbiome.PRJNA555144.Engelberts2020_GCA_009844405.1_ASM984440v1	Australia.Great.Barrier.Reef.Sponge.Microbiome.PRJNA555144.Engelberts2020_GCA_009840875.1_ASM984087v1,Australia.Great.Barrier.Reef.Sponge.Microbiome.PRJNA555144.Engelberts2020_GCA_009844405.1_ASM984440v1,Australia.Great.Barrier.Reef.Sponge.Microbiome.PRJNA555144.Engelberts2020_GCA_009836165.1_ASM983616v1
Mediterranean.Petrosia.Sea.Sponge.PRJNA515489.Burgsdorf2021_GCA_021296315.1	Mediterranean.Petrosia.Sea.Sponge.PRJNA515489.Burgsdorf2021_GCA_021296315.1
Australia.Great.Barrier.Reef.Sponge.Microbiome.PRJNA555144.Engelberts2020_GCA_009838345.1_ASM983834v1	Australia.Great.Barrier.Reef.Sponge.Microbiome.PRJNA555144.Engelberts2020_GCA_009837445.1_ASM983744v1,Australia.Great.Barrier.Reef.Sponge.Microbiome.PRJNA555144.Engelberts2020_GCA_009842315.1_ASM984231v1,Australia.Great.Barrier.Reef.Sponge.Microbiome.PRJNA555144.Engelberts2020_GCA_009842825.1_ASM984282v1,Australia.Great.Barrier.Reef.Sponge.Microbiome.PRJNA555144.Engelberts2020_GCA_009838345.1_ASM…
Australia.Great.Barrier.Reef.Sponge.Microbiome.PRJNA555144.Engelberts2020_GCA_009843735.1_ASM984373v1	Australia.Great.Barrier.Reef.Sponge.Microbiome.PRJNA555144.Engelberts2020_GCA_009843735.1_ASM984373v1
USA.Ircinia.Sea.Sponges.PRJNA768976_GCA_022819505.1	USA.Ircinia.Sea.Sponges.PRJNA768976_GCA_022825165.1,USA.Ircinia.Sea.Sponges.PRJNA768976_GCA_022819505.1
USA.Ircinia.Sea.Sponges.PRJNA768976_GCA_022822485.1	USA.Ircinia.Sea.Sponges.PRJNA768976_GCA_022822485.1,USA.Ircinia.Sea.Sponges.PRJNA768976_GCA_022820805.1,USA.Ircinia.Sea.Sponges.PRJNA768976_GCA_022823005.1
Guaymas.Basin.Hydrothermal.Vents.Water.Hwang2023.PRJNA879230_GCA_029937765.1	Guaymas.Basin.Hydrothermal.Vents.Water.Hwang2023.PRJNA879230_GCA_029937765.1,Deep.Ocean.Hydrothermal.Plumes.PRJNA488180.Zhou2020_GCA_015660695.1,Genomes.From.Earths.Microbiomes.GEM.Nayfach2021_3300001683_26
Canada.Saanich.Inlet.Seawater.PRJNA630981.Lin2021_GCA_018675115.1	Genomes.From.Earths.Microbiomes.GEM.Nayfach2021_3300025623_13,Genomes.From.Earths.Microbiomes.GEM.Nayfach2021_3300025709_9,Genomes.From.Earths.Microbiomes.GEM.Nayfach2021_3300025727_12,Canada.Saanich.Inlet.Seawater.PRJNA630981.Lin2021_GCA_018696855.1,Canada.Saanich.Inlet.Seawater.PRJNA630981.Lin2021_GCA_018667595.1,Global.OceanDNA.Nishimura2022_OceanDNA-b23108,Genomes.From.Earths.Microbiomes.GEM.…
Canada.Scotian.Shelf.Glass.Sponge.PRJNA613976.Busch2020_GCA_014240375.1	Antarctic.Coastal.Seawater.Dutta2023.PRJNA894514_GCA_028825125.1,Canada.Scotian.Shelf.Glass.Sponge.PRJNA613976.Busch2020_GCA_014240375.1
Arctic.Ocean.Grevesse2022.PRJEB57575_GCA_963577485.1	Arctic.Ocean.Grevesse2022.PRJEB57575_GCA_963577485.1
Antarctic.Coastal.Seawater.Dutta2023.PRJNA894514_GCA_028825265.1	Antarctic.Coastal.Seawater.Dutta2023.PRJNA894514_GCA_028825265.1
Australia.Great.Barrier.Reef.Sponge.Microbiome.PRJNA555144.Engelberts2020_GCA_009842065.1_ASM984206v1	Australia.Great.Barrier.Reef.Sponge.Microbiome.PRJNA555144.Engelberts2020_GCA_009846155.1_ASM984615v1,Australia.Great.Barrier.Reef.Sponge.Microbiome.PRJNA555144.Engelberts2020_GCA_009844005.1_ASM984400v1,Australia.Great.Barrier.Reef.Sponge.Microbiome.PRJNA555144.Engelberts2020_GCA_009840635.1_ASM984063v1,Australia.Great.Barrier.Reef.Sponge.Microbiome.PRJNA555144.Engelberts2020_GCA_009844305.1_ASM…
Australia.Great.Barrier.Reef.Sponge.Microbiome.PRJNA555144.Engelberts2020_GCA_009838025.1_ASM983802v1	Australia.Great.Barrier.Reef.Sponge.Microbiome.PRJNA555144.Engelberts2020_GCA_009843125.1_ASM984312v1,Australia.Great.Barrier.Reef.Sponge.Microbiome.PRJNA555144.Engelberts2020_GCA_009835985.1_ASM983598v1,Australia.Great.Barrier.Reef.Sponge.Microbiome.PRJNA555144.Engelberts2020_GCA_009839885.1_ASM983988v1,Australia.Great.Barrier.Reef.Sponge.Microbiome.PRJNA555144.Engelberts2020_GCA_009842615.1_ASM…
USA.Ircinia.Sea.Sponges.PRJNA768976_GCA_022820545.1	USA.Ircinia.Sea.Sponges.PRJNA768976_GCA_022819525.1,USA.Ircinia.Sea.Sponges.PRJNA768976_GCA_022820545.1
USA.Ircinia.Sea.Sponges.PRJNA768976_GCA_022826195.1	USA.Ircinia.Sea.Sponges.PRJNA768976_GCA_022820785.1,USA.Ircinia.Sea.Sponges.PRJNA768976_GCA_022826195.1,USA.Ircinia.Sea.Sponges.PRJNA768976_GCA_022824885.1
USA.Ircinia.Sea.Sponges.PRJNA768976_GCA_022824695.1	USA.Ircinia.Sea.Sponges.PRJNA768976_GCA_022824695.1,USA.Ircinia.Sea.Sponges.PRJNA768976_GCA_022828085.1
USA.Ircinia.Sea.Sponges.PRJNA768976_GCA_022826825.1	USA.Ircinia.Sea.Sponges.PRJNA768976_GCA_022826825.1
Genomes.From.Earths.Microbiomes.GEM.Nayfach2021_3300027844_39	Arctic.Ocean.Grevesse2022.PRJEB57575_GCA_963581535.1,Arctic.Ocean.Grevesse2022.PRJEB57575_GCA_963582695.1,Genomes.From.Earths.Microbiomes.GEM.Nayfach2021_3300027847_36,Global.OceanDNA.Nishimura2022_OceanDNA-b1480,Genomes.From.Earths.Microbiomes.GEM.Nayfach2021_3300027844_39,Genomes.From.Earths.Microbiomes.GEM.Nayfach2021_3300027838_26,Deep.Ocean.Hydrothermal.Plumes.PRJNA488180.Zhou2020_GCA_015660…
Global.OceanDNA.Nishimura2022_OceanDNA-b1493	Genomes.From.Earths.Microbiomes.GEM.Nayfach2021_3300020444_12,Antarctic.Coastal.Seawater.Dutta2023.PRJNA894514_GCA_028823015.1,Arctic.Ocean.Grevesse2022.PRJEB57575_GCA_963577375.1,Arctic.Ocean.Grevesse2022.PRJEB57575_GCA_963581925.1,Arctic.Ocean.Grevesse2022.PRJEB57575_GCA_963578085.1,Arctic.Ocean.Grevesse2022.PRJEB57575_GCA_963583775.1,Global.OceanDNA.Nishimura2022_OceanDNA-b1493,Arctic.Ocean.Gr…
Chile.Comau.Fjord.Nallar2023.PRJNA729490_GCA_029246825.1	Global.OceanDNA.Nishimura2022_OceanDNA-b1478,Arctic.Ocean.Seawater.TARA.Royo2021_TOA-bin-908,Chile.Comau.Fjord.Nallar2023.PRJNA729490_GCA_029246825.1,Canada.Scotian.Shelf.Glass.Sponge.PRJNA613976.Busch2020_GCA_014239555.1
Gulf.of.Mexico.Water.PRJNA870083_GCA_024960605.1	Gulf.of.Mexico.Water.PRJNA870083_GCA_024960605.1
Canada.Saanich.Inlet.Seawater.PRJNA630981.Lin2021_GCA_018697915.1	Genomes.From.Earths.Microbiomes.GEM.Nayfach2021_3300025478_4,Genomes.From.Earths.Microbiomes.GEM.Nayfach2021_3300024299_8,Canada.Saanich.Inlet.Seawater.PRJNA630981.Lin2021_GCA_018675165.1,Genomes.From.Earths.Microbiomes.GEM.Nayfach2021_3300025602_5,Canada.Saanich.Inlet.Seawater.PRJNA630981.Lin2021_GCA_018645325.1,Genomes.From.Earths.Microbiomes.GEM.Nayfach2021_3300025659_6,Canada.Saanich.Inlet.Se…
Global.OceanDNA.Nishimura2022_OceanDNA-b17094	Global.OceanDNA.Nishimura2022_OceanDNA-b17094
Black.Sea.Water.Column.PRJNA638805.Cesare2020_GCA_016785005.1	Black.Sea.Water.Column.PRJNA638805.Cesare2020_GCA_016785005.1,Black.Sea.Water.Column.PRJNA649215.Vliet2020_GCA_014383445.1
Marine.PRJEB51078_GCA_937880875.1	Global.OceanDNA.Nishimura2022_OceanDNA-b17091,Marine.PRJEB51078_GCA_937880875.1
Global.OceanDNA.Nishimura2022_OceanDNA-b38613	Germany.Helgoland.Seawater.PRJEB38290_GCA_905480465.1,Antarctic.Coastal.Seawater.Dutta2023.PRJNA894514_GCA_028822915.1,Genomes.From.Earths.Microbiomes.GEM.Nayfach2021_3300020443_13,Genomes.From.Earths.Microbiomes.GEM.Nayfach2021_3300025196_2,Global.OceanDNA.Nishimura2022_OceanDNA-b38613
Global.OceanDNA.Nishimura2022_OceanDNA-b38602	Global.OceanDNA.Nishimura2022_OceanDNA-b38602
Global.OceanDNA.Nishimura2022_OceanDNA-b38604	Global.OceanDNA.Nishimura2022_OceanDNA-b38604
Global.OceanDNA.Nishimura2022_OceanDNA-b38601	Global.OceanDNA.Nishimura2022_OceanDNA-b38601,China.Weihai.Seawater.Sediments.Lu2023.PRJEB50838_GCA_937951735.1
Genomes.From.Earths.Microbiomes.GEM.Nayfach2021_3300025052_7	Genomes.From.Earths.Microbiomes.GEM.Nayfach2021_3300025061_5,Global.OceanDNA.Nishimura2022_OceanDNA-b38650,Genomes.From.Earths.Microbiomes.GEM.Nayfach2021_3300025069_3,Genomes.From.Earths.Microbiomes.GEM.Nayfach2021_3300025052_7
Genomes.From.Earths.Microbiomes.GEM.Nayfach2021_3300027742_21	Genomes.From.Earths.Microbiomes.GEM.Nayfach2021_3300027742_21,USA.Auka.Hydrothermal.Vent.Sediments.PRJNA713414_GCA_021163865.1
Global.OceanDNA.Nishimura2022_OceanDNA-b38636	Marine.PRJEB51078_GCA_937883795.1,Genomes.From.Earths.Microbiomes.GEM.Nayfach2021_3300025184_3,Global.OceanDNA.Nishimura2022_OceanDNA-b38636
Genomes.From.Earths.Microbiomes.GEM.Nayfach2021_3300025059_4	Genomes.From.Earths.Microbiomes.GEM.Nayfach2021_3300025038_2,Genomes.From.Earths.Microbiomes.GEM.Nayfach2021_3300025059_4,Genomes.From.Earths.Microbiomes.GEM.Nayfach2021_3300025037_3
Global.OMZ.Waters.Zhang2023.PRJNA955304_GCA_030741695.1	Genomes.From.Earths.Microbiomes.GEM.Nayfach2021_3300026261_3,Genomes.From.Earths.Microbiomes.GEM.Nayfach2021_3300026256_7,Genomes.From.Earths.Microbiomes.GEM.Nayfach2021_3300026260_7,Genomes.From.Earths.Microbiomes.GEM.Nayfach2021_3300026199_5,Genomes.From.Earths.Microbiomes.GEM.Nayfach2021_3300026259_3,Genomes.From.Earths.Microbiomes.GEM.Nayfach2021_3300026269_4,Genomes.From.Earths.Microbiomes.G…
Global.Ocean.PRJEB33281.Pachiadaki2019_GCA_902602515.1	Global.Ocean.PRJEB33281.Pachiadaki2019_GCA_902602515.1
Global.Ocean.PRJEB33281.Pachiadaki2019_GCA_902623545.1	Global.Ocean.PRJEB33281.Pachiadaki2019_GCA_902623545.1
Global.Ocean.PRJEB33281.Pachiadaki2019_GCA_902620245.1	Global.Ocean.PRJEB33281.Pachiadaki2019_GCA_902620245.1,Global.Ocean.PRJEB33281.Pachiadaki2019_GCA_902521315.1
Global.Ocean.PRJEB33281.Pachiadaki2019_GCA_902615625.1	Global.Ocean.PRJEB33281.Pachiadaki2019_GCA_902615625.1
Global.Ocean.PRJEB33281.Pachiadaki2019_GCA_902618015.1	Global.Ocean.PRJEB33281.Pachiadaki2019_GCA_902618015.1
Global.Ocean.PRJEB33281.Pachiadaki2019_GCA_902595805.1	Global.Ocean.PRJEB33281.Pachiadaki2019_GCA_902595805.1
Global.Ocean.PRJEB33281.Pachiadaki2019_GCA_902615845.1	Global.Ocean.PRJEB33281.Pachiadaki2019_GCA_902615845.1
Global.Ocean.PRJEB33281.Pachiadaki2019_GCA_902621305.1	Global.Ocean.PRJEB33281.Pachiadaki2019_GCA_902621305.1
Global.Ocean.PRJEB33281.Pachiadaki2019_GCA_902612075.1	Global.Ocean.PRJEB33281.Pachiadaki2019_GCA_902620425.1,Global.Ocean.PRJEB33281.Pachiadaki2019_GCA_902612075.1
Global.Ocean.PRJEB33281.Pachiadaki2019_GCA_902527955.1	Global.Ocean.PRJEB33281.Pachiadaki2019_GCA_902527955.1
Global.Ocean.PRJEB33281.Pachiadaki2019_GCA_902621165.1	Global.Ocean.PRJEB33281.Pachiadaki2019_GCA_902614375.1,Global.Ocean.PRJEB33281.Pachiadaki2019_GCA_902621165.1
Global.Ocean.PRJEB33281.Pachiadaki2019_GCA_902623255.1	Global.Ocean.PRJEB33281.Pachiadaki2019_GCA_902623255.1
Global.Ocean.PRJEB33281.Pachiadaki2019_GCA_902615745.1	Global.Ocean.PRJEB33281.Pachiadaki2019_GCA_902615745.1
Global.Ocean.PRJEB33281.Pachiadaki2019_GCA_902614085.1	Global.Ocean.PRJEB33281.Pachiadaki2019_GCA_902614085.1
Global.Ocean.PRJEB33281.Pachiadaki2019_GCA_902515745.1	Global.Ocean.PRJEB33281.Pachiadaki2019_GCA_902515745.1
Global.Ocean.PRJEB33281.Pachiadaki2019_GCA_902524385.1	Global.Ocean.PRJEB33281.Pachiadaki2019_GCA_902524385.1
Global.Ocean.PRJEB33281.Pachiadaki2019_GCA_902628835.1	Global.Ocean.PRJEB33281.Pachiadaki2019_GCA_902628835.1
Global.Ocean.PRJEB33281.Pachiadaki2019_GCA_902621855.1	Global.Ocean.PRJEB33281.Pachiadaki2019_GCA_902621855.1
Global.OceanDNA.Nishimura2022_OceanDNA-b41614	Global.OceanDNA.Nishimura2022_OceanDNA-b41614
China.Yellow.Sea.Tao2022.PRJNA823908_JZB_MAG0334	China.Yellow.Sea.Tao2022.PRJNA823908_JZB_MAG0334
Helgoland.Surface.Seawater.Schweder2023.PRJEB52999_GCA_943787705.1	North.Sea.Spring.Bloom.Seawater.PRJNA283041_GCA_018607265.1,Genomes.From.Earths.Microbiomes.GEM.Nayfach2021_3300027833_28,Global.OceanDNA.Nishimura2022_OceanDNA-b41637,Genomes.From.Earths.Microbiomes.GEM.Nayfach2021_3300025594_14,Helgoland.Surface.Seawater.Schweder2023.PRJEB52999_GCA_943787705.1,Helgoland.Surface.Seawater.Schweder2023.PRJEB52999_GCA_943846285.1,Genomes.From.Earths.Microbiomes.GEM…
Canada.Saanich.Inlet.Seawater.PRJNA630981.Lin2021_GCA_018668095.1	Canada.Saanich.Inlet.Seawater.PRJNA630981.Lin2021_GCA_018662505.1,Canada.Saanich.Inlet.Seawater.PRJNA630981.Lin2021_GCA_018668095.1,Global.OceanDNA.Nishimura2022_OceanDNA-b41615
Chile.Comau.Fjord.Nallar2023.PRJNA729490_GCA_029252735.1	Chile.Comau.Fjord.Nallar2023.PRJNA729490_GCA_029252735.1
Helgoland.Surface.Seawater.Schweder2023.PRJEB52999_GCA_943789455.1	Helgoland.Surface.Seawater.Schweder2023.PRJEB52999_GCA_943789455.1,Global.OceanDNA.Nishimura2022_OceanDNA-b10261
Helgoland.Surface.Seawater.Schweder2023.PRJEB52999_GCA_943788315.1	Helgoland.Surface.Seawater.Schweder2023.PRJEB52999_GCA_943788315.1,Global.OceanDNA.Nishimura2022_OceanDNA-b10254
Global.OceanDNA.Nishimura2022_OceanDNA-b10264	Global.OceanDNA.Nishimura2022_OceanDNA-b10264
Helgoland.Surface.Seawater.Schweder2023.PRJEB52999_GCA_943840985.1	Global.OceanDNA.Nishimura2022_OceanDNA-b10199,Helgoland.Surface.Seawater.Schweder2023.PRJEB52999_GCA_943840865.1,Helgoland.Surface.Seawater.Schweder2023.PRJEB52999_GCA_943840985.1,Helgoland.Surface.Seawater.Schweder2023.PRJEB52999_GCA_943788335.1
China.Yellow.Sea.Tao2022.PRJNA823908_JZB_MAG0362	China.Yellow.Sea.Tao2022.PRJNA823908_JZB_MAG0362
Global.OceanDNA.Nishimura2022_OceanDNA-b10231	Helgoland.Surface.Seawater.Schweder2023.PRJEB52999_GCA_943787845.1,Global.OceanDNA.Nishimura2022_OceanDNA-b10231
Global.OceanDNA.Nishimura2022_OceanDNA-b10144	Global.OceanDNA.Nishimura2022_OceanDNA-b10144
Arctic.Ocean.Seawater.TARA.Royo2021_TOA-bin-1773	Arctic.Ocean.Seawater.TARA.Royo2021_TOA-bin-1773
Marine.PRJEB51078_GCA_937893995.1	Marine.PRJEB51078_GCA_937893995.1,Chile.Comau.Fjord.Nallar2023.PRJNA729490_GCA_029251025.1,Germany.Helgoland.Seawater.PRJEB38290_GCA_905478615.1,Eastern.Fram.Strait.Water.Priest2023.PRJEB58071_GCA_949372785.1,Global.OceanDNA.Nishimura2022_OceanDNA-b10305
Global.OceanDNA.Nishimura2022_OceanDNA-b10114	Global.OceanDNA.Nishimura2022_OceanDNA-b10114
Global.OceanDNA.Nishimura2022_OceanDNA-b10117	Global.OceanDNA.Nishimura2022_OceanDNA-b10117
Helgoland.Surface.Seawater.Schweder2023.PRJEB52999_GCA_943846585.1	Germany.Helgoland.Seawater.PRJEB38290_GCA_905479445.1,Chile.Comau.Fjord.Nallar2023.PRJNA729490_GCA_029252785.1,Chile.Comau.Fjord.Nallar2023.PRJNA729490_GCA_029249565.1,Canada.Saanich.Inlet.Seawater.PRJNA630981.Lin2021_GCA_018663625.1,Global.OceanDNA.Nishimura2022_OceanDNA-b9866,China.Yellow.Sea.Tao2022.PRJNA823908_JZB_MAG0265,North.Sea.Spring.Bloom.Seawater.PRJNA283041_GCA_018608585.1,Helgoland.S…
Helgoland.Surface.Seawater.Schweder2023.PRJEB52999_GCA_943844315.1	Chile.Comau.Fjord.Nallar2023.PRJNA729490_GCA_029254525.1,Helgoland.Surface.Seawater.Schweder2023.PRJEB52999_GCA_943844175.1,Global.OceanDNA.Nishimura2022_OceanDNA-b9861,Helgoland.Surface.Seawater.Schweder2023.PRJEB52999_GCA_943846595.1,Helgoland.Surface.Seawater.Schweder2023.PRJEB52999_GCA_943844315.1,Helgoland.Surface.Seawater.Schweder2023.PRJEB52999_GCA_943842045.1
Helgoland.Surface.Seawater.Schweder2023.PRJEB52999_GCA_943787395.1	Global.OceanDNA.Nishimura2022_OceanDNA-b9844,Helgoland.Surface.Seawater.Schweder2023.PRJEB52999_GCA_943843845.1,Helgoland.Surface.Seawater.Schweder2023.PRJEB52999_GCA_943787395.1
Atlantic.Pacific.Ocean.Pelagic.Costa2023.PRJEB60184_GCA_949519155.1	Global.OceanDNA.Nishimura2022_OceanDNA-b9836,Atlantic.Pacific.Ocean.Pelagic.Costa2023.PRJEB60184_GCA_949519155.1,Global.OceanDNA.Nishimura2022_OceanDNA-b9840
Helgoland.Surface.Seawater.Schweder2023.PRJEB52999_GCA_943789245.1	Black.Sea.Water.Column.PRJNA638805.Cesare2020_GCA_016776945.1,Genomes.From.Earths.Microbiomes.GEM.Nayfach2021_3300020595_24,Genomes.From.Earths.Microbiomes.GEM.Nayfach2021_3300025809_41,Genomes.From.Earths.Microbiomes.GEM.Nayfach2021_3300025880_39,Helgoland.Surface.Seawater.Schweder2023.PRJEB52999_GCA_943845505.1,Helgoland.Surface.Seawater.Schweder2023.PRJEB52999_GCA_943843565.1,Genomes.From.Eart…
Genomes.From.Earths.Microbiomes.GEM.Nayfach2021_3300025617_10	Canada.Saanich.Inlet.Seawater.PRJNA630981.Lin2021_GCA_018660785.1,Genomes.From.Earths.Microbiomes.GEM.Nayfach2021_3300025617_10,Canada.Saanich.Inlet.Seawater.PRJNA630981.Lin2021_GCA_018666295.1,Global.OceanDNA.Nishimura2022_OceanDNA-b37906,Genomes.From.Earths.Microbiomes.GEM.Nayfach2021_3300025668_21
Genomes.From.Earths.Microbiomes.GEM.Nayfach2021_3300027582_13	Global.OceanDNA.Nishimura2022_OceanDNA-b37895,Genomes.From.Earths.Microbiomes.GEM.Nayfach2021_3300027582_13
Canada.Saanich.Inlet.Seawater.PRJNA630981.Lin2021_GCA_018655195.1	Canada.Saanich.Inlet.Seawater.PRJNA630981.Lin2021_GCA_018652465.1,Canada.Saanich.Inlet.Seawater.PRJNA630981.Lin2021_GCA_018672115.1,Canada.Saanich.Inlet.Seawater.PRJNA630981.Lin2021_GCA_018665585.1,Canada.Saanich.Inlet.Seawater.PRJNA630981.Lin2021_GCA_018661945.1,Canada.Saanich.Inlet.Seawater.PRJNA630981.Lin2021_GCA_018655195.1,Canada.Saanich.Inlet.Seawater.PRJNA630981.Lin2021_GCA_018694915.1,Gen…
Canada.Saanich.Inlet.Seawater.PRJNA630981.Lin2021_GCA_018649665.1	Canada.Saanich.Inlet.Seawater.PRJNA630981.Lin2021_GCA_018649665.1
Global.OceanDNA.Nishimura2022_OceanDNA-b14563	Global.OceanDNA.Nishimura2022_OceanDNA-b14563
Antarctic.Coastal.Seawater.Dutta2023.PRJNA894514_GCA_028821715.1	Antarctic.Coastal.Seawater.Dutta2023.PRJNA894514_GCA_028821715.1
Baltic.Sea.PRJEB34883.Alneberg2020_GCA_902752405.1	Baltic.Sea.PRJEB34883.Alneberg2020_GCA_902752405.1,Global.OceanDNA.Nishimura2022_OceanDNA-b14582,Caspian.Sea.Brackish.Waters.Mehrshad2016.PRJNA279271_GCA_027623635.1,Caspian.Sea.Brackish.Waters.Mehrshad2016.PRJNA279271_GCA_027618835.1
Global.OceanDNA.Nishimura2022_OceanDNA-b14575	Global.OceanDNA.Nishimura2022_OceanDNA-b14575
China.Pearl.River.Estuary.PRJNA575161.Wang2020_GCA_020346465.1	China.Pearl.River.Estuary.PRJNA575161.Wang2020_GCA_020346465.1
Genomes.From.Earths.Microbiomes.GEM.Nayfach2021_3300027917_91	Genomes.From.Earths.Microbiomes.GEM.Nayfach2021_3300027917_91
Baltic.Sea.Gijon2023.PRJNA891615_GCA_032128715.1	Global.Cold.Seep.Sediments.Han2023.PRJNA950938_GCA_030668225.1,Baltic.Sea.Gijon2023.PRJNA891615_GCA_032125955.1,Baltic.Sea.Gijon2023.PRJNA891615_GCA_032125175.1,Baltic.Sea.Gijon2023.PRJNA891615_GCA_032123135.1,Baltic.Sea.Gijon2023.PRJNA891615_GCA_032128715.1,Baltic.Sea.Gijon2023.PRJNA891615_GCA_032122575.1,Baltic.Sea.Gijon2023.PRJNA891615_GCA_032124195.1,Baltic.Sea.Gijon2023.PRJNA891615_GCA_03212…
Genomes.From.Earths.Microbiomes.GEM.Nayfach2021_3300027881_14	Genomes.From.Earths.Microbiomes.GEM.Nayfach2021_3300027868_13,Genomes.From.Earths.Microbiomes.GEM.Nayfach2021_3300027856_15,Genomes.From.Earths.Microbiomes.GEM.Nayfach2021_3300027881_14
Baltic.Sea.Gijon2023.PRJNA891615_GCA_032126055.1	Baltic.Sea.Gijon2023.PRJNA891615_GCA_032122595.1,Baltic.Sea.Gijon2023.PRJNA891615_GCA_032125835.1,Baltic.Sea.Gijon2023.PRJNA891615_GCA_032126055.1,Baltic.Sea.Gijon2023.PRJNA891615_GCA_032128665.1,Baltic.Sea.Gijon2023.PRJNA891615_GCA_032126335.1,Baltic.Sea.Gijon2023.PRJNA891615_GCA_032125295.1,Baltic.Sea.Gijon2023.PRJNA891615_GCA_032125195.1
Global.Ocean.PRJEB33281.Pachiadaki2019_GCA_902632445.1	Global.Ocean.PRJEB33281.Pachiadaki2019_GCA_902632445.1
Global.Ocean.PRJEB33281.Pachiadaki2019_GCA_902627295.1	Global.Ocean.PRJEB33281.Pachiadaki2019_GCA_902627295.1
Global.Ocean.PRJEB33281.Pachiadaki2019_GCA_902634865.1	Global.Ocean.PRJEB33281.Pachiadaki2019_GCA_902634865.1
Global.Ocean.PRJEB33281.Pachiadaki2019_GCA_902634675.1	Global.Ocean.PRJEB33281.Pachiadaki2019_GCA_902634675.1
Global.Ocean.PRJEB33281.Pachiadaki2019_GCA_902616145.1	Global.Ocean.PRJEB33281.Pachiadaki2019_GCA_902616145.1
Global.Ocean.PRJEB33281.Pachiadaki2019_GCA_902617025.1	Global.Ocean.PRJEB33281.Pachiadaki2019_GCA_902617025.1
Global.Ocean.PRJEB33281.Pachiadaki2019_GCA_902634965.1	Global.Ocean.PRJEB33281.Pachiadaki2019_GCA_902634965.1
Global.Ocean.PRJEB33281.Pachiadaki2019_GCA_902613545.1	Global.Ocean.PRJEB33281.Pachiadaki2019_GCA_902613545.1
Global.Ocean.PRJEB33281.Pachiadaki2019_GCA_902524945.1	Global.Ocean.PRJEB33281.Pachiadaki2019_GCA_902524945.1
Global.Ocean.PRJEB33281.Pachiadaki2019_GCA_902633135.1	Global.Ocean.PRJEB33281.Pachiadaki2019_GCA_902633135.1,Global.Ocean.PRJEB33281.Pachiadaki2019_GCA_902619675.1
Global.Ocean.PRJEB33281.Pachiadaki2019_GCA_902635075.1	Global.Ocean.PRJEB33281.Pachiadaki2019_GCA_902635075.1
Global.Ocean.PRJEB33281.Pachiadaki2019_GCA_902523185.1	Global.Ocean.PRJEB33281.Pachiadaki2019_GCA_902523185.1
Global.Ocean.PRJEB33281.Pachiadaki2019_GCA_902618285.1	Global.Ocean.PRJEB33281.Pachiadaki2019_GCA_902618285.1
Global.Ocean.PRJEB33281.Pachiadaki2019_GCA_902615435.1	Global.Ocean.PRJEB33281.Pachiadaki2019_GCA_902615435.1
Global.Ocean.PRJEB33281.Pachiadaki2019_GCA_902615715.1	Global.Ocean.PRJEB33281.Pachiadaki2019_GCA_902615715.1
Global.Ocean.PRJEB33281.Pachiadaki2019_GCA_902509665.1	Global.Ocean.PRJEB33281.Pachiadaki2019_GCA_902509665.1
Global.Ocean.PRJEB33281.Pachiadaki2019_GCA_902623395.1	Global.Ocean.PRJEB33281.Pachiadaki2019_GCA_902623395.1
Global.Ocean.PRJEB33281.Pachiadaki2019_GCA_902631535.1	Global.Ocean.PRJEB33281.Pachiadaki2019_GCA_902631535.1
Global.Ocean.PRJEB33281.Pachiadaki2019_GCA_902613915.1	Global.Ocean.PRJEB33281.Pachiadaki2019_GCA_902613915.1
Genomes.From.Earths.Microbiomes.GEM.Nayfach2021_3300027255_4	Genomes.From.Earths.Microbiomes.GEM.Nayfach2021_3300027233_5,Genomes.From.Earths.Microbiomes.GEM.Nayfach2021_3300027216_1,Genomes.From.Earths.Microbiomes.GEM.Nayfach2021_3300027255_4,Genomes.From.Earths.Microbiomes.GEM.Nayfach2021_3300010312_7,Genomes.From.Earths.Microbiomes.GEM.Nayfach2021_3300027215_1,Genomes.From.Earths.Microbiomes.GEM.Nayfach2021_3300027232_5,Genomes.From.Earths.Microbiomes.G…
Baltic.Sea.PRJEB34883.Alneberg2020_GCA_902753255.1	Baltic.Sea.PRJEB34883.Alneberg2020_GCA_902753255.1
Genomes.From.Earths.Microbiomes.GEM.Nayfach2021_3300027571_10	Genomes.From.Earths.Microbiomes.GEM.Nayfach2021_3300027571_10
Baltic.Sea.PRJEB34883.Alneberg2020_GCA_902754615.1	China.Estuary.Surface.Water.Zhou2022.PRJNA730330_GCA_023268965.1,Baltic.Sea.PRJEB34883.Alneberg2020_GCA_902754615.1,Global.OceanDNA.Nishimura2022_OceanDNA-b5565,Marine.PRJEB51078_GCA_937895745.1
Mediterranean.Brine.Pool.Blum2023.PRJNA1042791_GCA_034660255.1	Mediterranean.Brine.Pool.Blum2023.PRJNA1042791_GCA_034660255.1
Global.Cold.Seep.Sediments.Han2023.PRJNA950938_GCA_030605675.1	Global.Cold.Seep.Sediments.Han2023.PRJNA950938_GCA_030605675.1
USA.Auka.Hydrothermal.Vent.Sediments.PRJNA713414_GCA_021159445.1	USA.Auka.Hydrothermal.Vent.Sediments.PRJNA713414_GCA_021159445.1
Mediterranean.Brine.Pool.Blum2023.PRJNA1042791_GCA_034718455.1	Mediterranean.Brine.Pool.Blum2023.PRJNA1042791_GCA_034718455.1
Global.Ocean.Sediments.PRJNA688516.Langwig2021_GCA_019307905.1	Global.Ocean.Sediments.PRJNA688516.Langwig2021_GCA_019307905.1,Global.Ocean.Sediments.PRJNA688516.Langwig2021_GCA_019306525.1,Global.Ocean.Sediments.PRJNA688516.Langwig2021_GCA_019306545.1,Global.Ocean.Sediments.PRJNA688516.Langwig2021_GCA_019310825.1,Global.Ocean.Sediments.PRJNA688516.Langwig2021_GCA_019309105.1,Global.Ocean.Sediments.PRJNA688516.Langwig2021_GCA_019308215.1
Guaymas.Basin.Hydrothermal.Vents.Mats.Hwang2023.PRJNA879229_GCA_029932135.1	Guaymas.Basin.Hydrothermal.Vents.Mats.Hwang2023.PRJNA879229_GCA_029932135.1,Global.Ocean.Sediments.PRJNA688516.Langwig2021_GCA_019307845.1,Global.Ocean.Sediments.PRJNA688516.Langwig2021_GCA_019309345.1,Global.Ocean.Sediments.PRJNA688516.Langwig2021_GCA_019308155.1,Genomes.From.Earths.Microbiomes.GEM.Nayfach2021_3300017513_11,Genomes.From.Earths.Microbiomes.GEM.Nayfach2021_3300021512_7,Genomes.Fro…
Guaymas.Basin.Hydrothermal.Vents.Mats.Hwang2023.PRJNA879229_GCA_029934355.1	Genomes.From.Earths.Microbiomes.GEM.Nayfach2021_3300017513_8,USA.Auka.Hydrothermal.Vent.Sediments.PRJNA713414_GCA_021163655.1,Guaymas.Basin.Hydrothermal.Vents.Mats.Hwang2023.PRJNA879229_GCA_029934355.1
Caspian.Sea.Brackish.Waters.Mehrshad2016.PRJNA279271_GCA_027727925.1	Caspian.Sea.Brackish.Waters.Mehrshad2016.PRJNA279271_GCA_027592035.1,Caspian.Sea.Brackish.Waters.Mehrshad2016.PRJNA279271_GCA_027730195.1,Caspian.Sea.Brackish.Waters.Mehrshad2016.PRJNA279271_GCA_027727925.1
China.Yellow.Sea.Tao2022.PRJNA823908_JZB_MAG0187	China.Yellow.Sea.Tao2022.PRJNA823908_JZB_MAG0187
USA.Chesapeake.And.Delaware.Bays.PRJNA699965_GCA_017853075.1	China.Estuary.Surface.Water.Zhou2022.PRJNA730330_GCA_023257835.1,Pearl.River.Estuary.PRJNA878949_GCA_029979275.1,Genomes.From.Earths.Microbiomes.GEM.Nayfach2021_3300010318_4,USA.SFB.Estuary.Water.PRJNA819083_GCA_030827565.1,USA.Chesapeake.And.Delaware.Bays.PRJNA699965_GCA_017852225.1,USA.Chesapeake.And.Delaware.Bays.PRJNA699965_GCA_017853075.1,USA.Chesapeake.And.Delaware.Bays.PRJNA699965_GCA_0178…
Hawaii.HOT.Waters.PRJNA352737.Muratore2022_GCA_022451085.1	Hawaii.HOT.Waters.PRJNA352737.Muratore2022_GCA_022451085.1
Global.OceanDNA.Nishimura2022_OceanDNA-b1931	Global.OceanDNA.Nishimura2022_OceanDNA-b1931
Global.OceanDNA.Nishimura2022_OceanDNA-b1907	Global.OceanDNA.Nishimura2022_OceanDNA-b1907
Genomes.From.Earths.Microbiomes.GEM.Nayfach2021_3300020393_19	Genomes.From.Earths.Microbiomes.GEM.Nayfach2021_3300020393_19,China.Pearl.River.Estuary.Waters.Xu2022_PRES25F07_bin.152,Genomes.From.Earths.Microbiomes.GEM.Nayfach2021_3300020442_17,Genomes.From.Earths.Microbiomes.GEM.Nayfach2021_3300020312_6,Genomes.From.Earths.Microbiomes.GEM.Nayfach2021_3300020403_21,Genomes.From.Earths.Microbiomes.GEM.Nayfach2021_3300020417_22,Genomes.From.Earths.Microbiomes.…
Canada.Saanich.Inlet.Seawater.PRJNA630981.Lin2021_GCA_018650465.1	Global.OceanDNA.Nishimura2022_OceanDNA-b32650,Genomes.From.Earths.Microbiomes.GEM.Nayfach2021_3300024258_10,Canada.Saanich.Inlet.Seawater.PRJNA630981.Lin2021_GCA_018654365.1,Canada.Saanich.Inlet.Seawater.PRJNA630981.Lin2021_GCA_018650465.1,Canada.Saanich.Inlet.Seawater.PRJNA630981.Lin2021_GCA_018661565.1
Canada.Saanich.Inlet.Seawater.PRJNA630981.Lin2021_GCA_018657445.1	Canada.Saanich.Inlet.Seawater.PRJNA630981.Lin2021_GCA_018650035.1,Global.OceanDNA.Nishimura2022_OceanDNA-b32661,Canada.Saanich.Inlet.Seawater.PRJNA630981.Lin2021_GCA_018654745.1,Canada.Saanich.Inlet.Seawater.PRJNA630981.Lin2021_GCA_018657445.1
Canada.Saanich.Inlet.Seawater.PRJNA630981.Lin2021_GCA_018699705.1	Genomes.From.Earths.Microbiomes.GEM.Nayfach2021_3300022931_16,Genomes.From.Earths.Microbiomes.GEM.Nayfach2021_3300024327_13,Canada.Saanich.Inlet.Seawater.PRJNA630981.Lin2021_GCA_018696295.1,Canada.Saanich.Inlet.Seawater.PRJNA630981.Lin2021_GCA_018692295.1,Canada.Saanich.Inlet.Seawater.PRJNA630981.Lin2021_GCA_018646505.1,Canada.Saanich.Inlet.Seawater.PRJNA630981.Lin2021_GCA_018665645.1,Canada.Saan…
Helgoland.Surface.Seawater.Schweder2023.PRJEB52999_GCA_943843705.1	Genomes.From.Earths.Microbiomes.GEM.Nayfach2021_3300025880_38,Black.Sea.Water.Column.PRJNA638805.Cesare2020_GCA_016777335.1,USA.SFB.Estuary.Water.PRJNA819083_GCA_030829525.1,Ocean.Seawater.PRJNA801081.Lappan2022_GCA_022424965.1,China.Weihai.Seawater.Sediments.Lu2023.PRJEB50838_GCA_938084635.1,Genomes.From.Earths.Microbiomes.GEM.Nayfach2021_3300025897_50,China.Weihai.Seawater.Sediments.Lu2023.PRJE…
Global.OceanDNA.Nishimura2022_OceanDNA-b41127	China.Pearl.River.Estuary.Waters.Xu2022_PRES17F07_bin.71,China.South.China.Sea.Cold.Seep.Sediments.PRJNA707313_GCA_023143355.1,Global.Cold.Seep.Sediments.Han2023.PRJNA950938_GCA_030632805.1,Genomes.From.Earths.Microbiomes.GEM.Nayfach2021_3300025693_12,Genomes.From.Earths.Microbiomes.GEM.Nayfach2021_3300025670_10,Global.OceanDNA.Nishimura2022_OceanDNA-b41127
Global.OceanDNA.Nishimura2022_OceanDNA-b41140	Global.OceanDNA.Nishimura2022_OceanDNA-b41140
Marine.PRJEB51078_GCA_937876655.1	Deep.Ocean.Hydrothermal.Plumes.PRJNA488180.Zhou2020_GCA_015661625.1,Genomes.From.Earths.Microbiomes.GEM.Nayfach2021_3300020333_2,Marine.PRJEB51078_GCA_937876655.1,Genomes.From.Earths.Microbiomes.GEM.Nayfach2021_3300020373_6,Global.OceanDNA.Nishimura2022_OceanDNA-b41152,Genomes.From.Earths.Microbiomes.GEM.Nayfach2021_3300020476_6,Genomes.From.Earths.Microbiomes.GEM.Nayfach2021_3300020436_3
Global.OceanDNA.Nishimura2022_OceanDNA-b41014	Global.OceanDNA.Nishimura2022_OceanDNA-b41014
Genomes.From.Earths.Microbiomes.GEM.Nayfach2021_3300026518_7	Genomes.From.Earths.Microbiomes.GEM.Nayfach2021_3300026518_7,Genomes.From.Earths.Microbiomes.GEM.Nayfach2021_3300026264_4,Global.OceanDNA.Nishimura2022_OceanDNA-b41064,Genomes.From.Earths.Microbiomes.GEM.Nayfach2021_3300020385_14
Global.OceanDNA.Nishimura2022_OceanDNA-b41178	Global.OceanDNA.Nishimura2022_OceanDNA-b41178
Genomes.From.Earths.Microbiomes.GEM.Nayfach2021_3300025592_45	Genomes.From.Earths.Microbiomes.GEM.Nayfach2021_3300022912_56,Genomes.From.Earths.Microbiomes.GEM.Nayfach2021_3300025676_51,Genomes.From.Earths.Microbiomes.GEM.Nayfach2021_3300000226_19,Genomes.From.Earths.Microbiomes.GEM.Nayfach2021_3300025709_51,Genomes.From.Earths.Microbiomes.GEM.Nayfach2021_3300025623_49,Genomes.From.Earths.Microbiomes.GEM.Nayfach2021_3300025667_47,Canada.Saanich.Inlet.Seawat…
Genomes.From.Earths.Microbiomes.GEM.Nayfach2021_3300020397_14	Marine.PRJEB51078_GCA_937919885.1,Genomes.From.Earths.Microbiomes.GEM.Nayfach2021_3300020397_14,Global.OceanDNA.Nishimura2022_OceanDNA-b3152
Global.OceanDNA.Nishimura2022_OceanDNA-b3144	Global.OceanDNA.Nishimura2022_OceanDNA-b3144
USA.Chesapeake.And.Delaware.Bays.PRJNA699965_GCA_017859565.1	USA.Chesapeake.And.Delaware.Bays.PRJNA699965_GCA_017859565.1
Helgoland.Surface.Seawater.Schweder2023.PRJEB52999_GCA_943788435.1	New.Zealand.Mycale.Sponge.Microbiome.PRJNA603662.Rush2020_GCA_011087815.1,Germany.Helgoland.Seawater.PRJEB38290_GCA_905480345.1,Netherlands.Sea.Sponges.PRJNA742377_GCA_022600075.1,Netherlands.Sea.Sponges.PRJNA742377_GCA_022601015.1,Helgoland.Surface.Seawater.Schweder2023.PRJEB52999_GCA_943841595.1,Netherlands.Sea.Sponges.PRJNA742377_GCA_022599685.1,Netherlands.Sea.Sponges.PRJNA742377_GCA_02260089…
Baltic.Sea.Gijon2023.PRJNA891615_GCA_032123955.1	Baltic.Sea.Gijon2023.PRJNA891615_GCA_032123635.1,Baltic.Sea.Gijon2023.PRJNA891615_GCA_032126895.1,Baltic.Sea.Gijon2023.PRJNA891615_GCA_032124475.1,Baltic.Sea.Gijon2023.PRJNA891615_GCA_032126555.1,Baltic.Sea.Gijon2023.PRJNA891615_GCA_032124655.1,Baltic.Sea.Gijon2023.PRJNA891615_GCA_032124575.1,Baltic.Sea.Gijon2023.PRJNA891615_GCA_032125035.1,Baltic.Sea.Gijon2023.PRJNA891615_GCA_032126675.1,Baltic.…
Australia.Geoffrey.Bay.Coral.Reef.PRJNA594068.Glasl2020_GCA_011523045.1_ASM1152304v1	Australia.Geoffrey.Bay.Coral.Reef.PRJNA594068.Glasl2020_GCA_011523045.1_ASM1152304v1,China.Weihai.Seawater.Sediments.Lu2023.PRJEB50838_GCA_938084605.1
Global.OceanDNA.Nishimura2022_OceanDNA-b43740	Genomes.From.Earths.Microbiomes.GEM.Nayfach2021_3300020413_16,Genomes.From.Earths.Microbiomes.GEM.Nayfach2021_3300020468_13,Marine.PRJEB51078_GCA_937899565.1,Global.OceanDNA.Nishimura2022_OceanDNA-b43740,Genomes.From.Earths.Microbiomes.GEM.Nayfach2021_3300020440_15,Genomes.From.Earths.Microbiomes.GEM.Nayfach2021_3300020428_22
Global.OceanDNA.Nishimura2022_OceanDNA-b43761	Global.OceanDNA.Nishimura2022_OceanDNA-b43761
Global.OceanDNA.Nishimura2022_OceanDNA-b43694	Global.OceanDNA.Nishimura2022_OceanDNA-b43694
Marine.PRJEB51078_GCA_937912135.1	Marine.PRJEB51078_GCA_937912135.1
Global.OceanDNA.Nishimura2022_OceanDNA-b43689	Global.OceanDNA.Nishimura2022_OceanDNA-b43689
Genomes.From.Earths.Microbiomes.GEM.Nayfach2021_3300020478_15	Genomes.From.Earths.Microbiomes.GEM.Nayfach2021_3300020477_33,Genomes.From.Earths.Microbiomes.GEM.Nayfach2021_3300020459_15,Genomes.From.Earths.Microbiomes.GEM.Nayfach2021_3300020437_7,Genomes.From.Earths.Microbiomes.GEM.Nayfach2021_3300020413_9,Global.OceanDNA.Nishimura2022_OceanDNA-b24685,Marine.PRJEB51078_GCA_937897925.1,Genomes.From.Earths.Microbiomes.GEM.Nayfach2021_3300020478_15
USA.Ircinia.Sea.Sponges.PRJNA768976_GCA_022823685.1	USA.Ircinia.Sea.Sponges.PRJNA768976_GCA_022823685.1,USA.Ircinia.Sea.Sponges.PRJNA768976_GCA_022820425.1,USA.Ircinia.Sea.Sponges.PRJNA768976_GCA_022822855.1
USA.Ircinia.Sea.Sponges.PRJNA768976_GCA_022825265.1	USA.Ircinia.Sea.Sponges.PRJNA768976_GCA_022825265.1
Australia.Great.Barrier.Reef.Sponge.Microbiome.PRJNA555144.Engelberts2020_GCA_009838735.1_ASM983873v1	Australia.Great.Barrier.Reef.Sponge.Microbiome.PRJNA555144.Engelberts2020_GCA_009841545.1_ASM984154v1,Australia.Great.Barrier.Reef.Sponge.Microbiome.PRJNA555144.Engelberts2020_GCA_009836695.1_ASM983669v1,Australia.Great.Barrier.Reef.Sponge.Microbiome.PRJNA555144.Engelberts2020_GCA_009838735.1_ASM983873v1,Australia.Great.Barrier.Reef.Sponge.Microbiome.PRJNA555144.Engelberts2020_GCA_009845885.1_ASM…
USA.Ircinia.Sea.Sponges.PRJNA768976_GCA_022825855.1	USA.Ircinia.Sea.Sponges.PRJNA768976_GCA_022825855.1
USA.Ircinia.Sea.Sponges.PRJNA768976_GCA_022828105.1	USA.Ircinia.Sea.Sponges.PRJNA768976_GCA_022828105.1
Australia.Great.Barrier.Reef.Sponge.Microbiome.PRJNA555144.Engelberts2020_GCA_009842405.1_ASM984240v1	Australia.Great.Barrier.Reef.Sponge.Microbiome.PRJNA555144.Engelberts2020_GCA_009843075.1_ASM984307v1,Australia.Great.Barrier.Reef.Sponge.Microbiome.PRJNA555144.Engelberts2020_GCA_009838915.1_ASM983891v1,Australia.Great.Barrier.Reef.Sponge.Microbiome.PRJNA555144.Engelberts2020_GCA_009845245.1_ASM984524v1,Australia.Great.Barrier.Reef.Sponge.Microbiome.PRJNA555144.Engelberts2020_GCA_009841505.1_ASM…
Chile.Comau.Fjord.Nallar2023.PRJNA729490_GCA_029246085.1	Chile.Comau.Fjord.Nallar2023.PRJNA729490_GCA_029246085.1
Germany.Helgoland.Seawater.PRJEB38290_GCA_905479195.1	Germany.Helgoland.Seawater.PRJEB38290_GCA_905479195.1
Global.OceanDNA.Nishimura2022_OceanDNA-b35602	Global.OceanDNA.Nishimura2022_OceanDNA-b35602
Global.OceanDNA.Nishimura2022_OceanDNA-b35589	Global.OceanDNA.Nishimura2022_OceanDNA-b35589
Canada.Saanich.Inlet.Seawater.PRJNA630981.Lin2021_GCA_018668055.1	Canada.Saanich.Inlet.Seawater.PRJNA630981.Lin2021_GCA_018670435.1,Canada.Saanich.Inlet.Seawater.PRJNA630981.Lin2021_GCA_018653705.1,Global.OceanDNA.Nishimura2022_OceanDNA-b35608,Canada.Saanich.Inlet.Seawater.PRJNA630981.Lin2021_GCA_018702635.1,Canada.Saanich.Inlet.Seawater.PRJNA630981.Lin2021_GCA_018668055.1
Canada.Saanich.Inlet.Seawater.PRJNA630981.Lin2021_GCA_018646545.1	Chile.Comau.Fjord.Nallar2023.PRJNA729490_GCA_029268425.1,Canada.Saanich.Inlet.Seawater.PRJNA630981.Lin2021_GCA_018668155.1,Canada.Saanich.Inlet.Seawater.PRJNA630981.Lin2021_GCA_018660865.1,Canada.Saanich.Inlet.Seawater.PRJNA630981.Lin2021_GCA_018667355.1,Canada.Saanich.Inlet.Seawater.PRJNA630981.Lin2021_GCA_018674415.1,Canada.Saanich.Inlet.Seawater.PRJNA630981.Lin2021_GCA_018658925.1,Canada.Saani…
Baltic.Sea.Gijon2023.PRJNA891615_GCA_032126435.1	Baltic.Sea.Gijon2023.PRJNA891615_GCA_032125675.1,Baltic.Sea.Gijon2023.PRJNA891615_GCA_032123395.1,Baltic.Sea.Gijon2023.PRJNA891615_GCA_032127375.1,Baltic.Sea.Gijon2023.PRJNA891615_GCA_032126995.1,Baltic.Sea.Gijon2023.PRJNA891615_GCA_032123935.1,Baltic.Sea.Gijon2023.PRJNA891615_GCA_032124155.1,Baltic.Sea.Gijon2023.PRJNA891615_GCA_032124495.1,Baltic.Sea.Gijon2023.PRJNA891615_GCA_032126435.1,Baltic.…
Marine.Sediments.Yin2022.PRJNA678468_GCA_030145345.1	Marine.Sediments.Yin2022.PRJNA678468_GCA_030145345.1
Global.Ocean.Sediments.PRJNA688516.Langwig2021_GCA_019309585.1	Global.Ocean.Sediments.PRJNA688516.Langwig2021_GCA_019307125.1,Global.Ocean.Sediments.PRJNA688516.Langwig2021_GCA_019309885.1,Global.Ocean.Sediments.PRJNA688516.Langwig2021_GCA_019306195.1,Global.Ocean.Sediments.PRJNA688516.Langwig2021_GCA_019310165.1,Global.Ocean.Sediments.PRJNA688516.Langwig2021_GCA_019310565.1,Global.Ocean.Sediments.PRJNA688516.Langwig2021_GCA_019308125.1,Global.Ocean.Sediment…
Caspian.Sea.Brackish.Waters.Mehrshad2016.PRJNA279271_GCA_027731505.1	USA.SFB.Estuary.Water.PRJNA819083_GCA_030828585.1,China.Yellow.Sea.Tao2022.PRJNA823908_JZB_MAG0522,Black.Sea.Water.Column.PRJNA638805.Cesare2020_GCA_016780885.1,Caspian.Sea.Brackish.Waters.Mehrshad2016.PRJNA279271_GCA_001510385.1,Caspian.Sea.Brackish.Waters.Mehrshad2016.PRJNA279271_GCA_027592995.1,Caspian.Sea.Brackish.Waters.Mehrshad2016.PRJNA279271_GCA_027731505.1
Genomes.From.Earths.Microbiomes.GEM.Nayfach2021_3300020188_23	Genomes.From.Earths.Microbiomes.GEM.Nayfach2021_3300024301_30,Genomes.From.Earths.Microbiomes.GEM.Nayfach2021_3300022900_34,Genomes.From.Earths.Microbiomes.GEM.Nayfach2021_3300020601_32,Genomes.From.Earths.Microbiomes.GEM.Nayfach2021_3300022905_35,Genomes.From.Earths.Microbiomes.GEM.Nayfach2021_3300020053_29,Genomes.From.Earths.Microbiomes.GEM.Nayfach2021_3300020178_24,Genomes.From.Earths.Microbi…
Baltic.Sea.Gijon2023.PRJNA891615_GCA_032123595.1	Marine.Sediments.Yin2022.PRJNA678468_GCA_030145645.1,Baltic.Sea.Gijon2023.PRJNA891615_GCA_032124615.1,Baltic.Sea.Gijon2023.PRJNA891615_GCA_032126915.1,Baltic.Sea.Gijon2023.PRJNA891615_GCA_032124135.1,USA.SFB.Estuary.Sediments.Langwig2023.PRJNA865744_GCA_029860645.1,USA.SFB.Estuary.Sediments.Langwig2023.PRJNA865744_GCA_029861125.1,USA.SFB.Estuary.Sediments.Langwig2023.PRJNA865744_GCA_029860285.1,U…
Canada.Scotin.Basin.Cold.Seep.Sediments.Dong2020_Co_bin221	Global.Cold.Seep.Sediments.Han2023.PRJNA950938_GCA_030599795.1,Global.Cold.Seep.Sediments.Han2023.PRJNA950938_GCA_030593795.1,Global.Ocean.Cold.Seep.Sediments.Li2021_7_SB_sbin_1_7,Canada.Scotin.Basin.Cold.Seep.Sediments.Dong2020_Co_bin221
Global.Cold.Seep.Sediments.Han2023.PRJNA950938_GCA_030601545.1	Global.Cold.Seep.Sediments.Han2023.PRJNA950938_GCA_030601545.1
Australia.Great.Barrier.Reef.Sponge.Microbiome.PRJNA555144.Engelberts2020_GCA_009840285.1_ASM984028v1	Australia.Great.Barrier.Reef.Sponge.Microbiome.PRJNA555144.Engelberts2020_GCA_009840285.1_ASM984028v1,Australia.Great.Barrier.Reef.Sponge.Microbiome.PRJNA555144.Engelberts2020_GCA_009836985.1_ASM983698v1,Australia.Great.Barrier.Reef.Sponge.Microbiome.PRJNA555144.Engelberts2020_GCA_009842145.1_ASM984214v1
USA.Ircinia.Sea.Sponges.PRJNA768976_GCA_022828225.1	USA.Ircinia.Sea.Sponges.PRJNA768976_GCA_022828225.1
Australia.Great.Barrier.Reef.Sponge.Microbiome.PRJNA555144.Engelberts2020_GCA_009842645.1_ASM984264v1	Australia.Great.Barrier.Reef.Sponge.Microbiome.PRJNA555144.Engelberts2020_GCA_009842645.1_ASM984264v1,Australia.Great.Barrier.Reef.Sponge.Microbiome.PRJNA555144.Engelberts2020_GCA_009843795.1_ASM984379v1,Australia.Great.Barrier.Reef.Sponge.Microbiome.PRJNA555144.Engelberts2020_GCA_009836145.1_ASM983614v1,Australia.Great.Barrier.Reef.Sponge.Microbiome.PRJNA555144.Engelberts2020_GCA_009844615.1_ASM…
Australia.Geoffrey.Bay.Coral.Reef.PRJNA594068.Glasl2020_GCA_011523385.1_ASM1152338v1	Australia.Geoffrey.Bay.Coral.Reef.PRJNA594068.Glasl2020_GCA_011523385.1_ASM1152338v1
USA.Ircinia.Sea.Sponges.PRJNA768976_GCA_022824735.1	USA.Ircinia.Sea.Sponges.PRJNA768976_GCA_022824735.1
USA.Ircinia.Sea.Sponges.PRJNA768976_GCA_022821285.1	USA.Ircinia.Sea.Sponges.PRJNA768976_GCA_022821285.1,USA.Ircinia.Sea.Sponges.PRJNA768976_GCA_022826845.1,USA.Ircinia.Sea.Sponges.PRJNA768976_GCA_022825885.1,USA.Ircinia.Sea.Sponges.PRJNA768976_GCA_022820305.1,USA.Ircinia.Sea.Sponges.PRJNA768976_GCA_022821825.1,USA.Ircinia.Sea.Sponges.PRJNA768976_GCA_022824245.1
Australia.Great.Barrier.Reef.Coral.Microbiome.PRJNA545004.Robbins2020_GCA_012270585.1_ASM1227058v1	Australia.Great.Barrier.Reef.Coral.Microbiome.PRJNA545004.Robbins2020_GCA_012270585.1_ASM1227058v1
Global.OceanDNA.Nishimura2022_OceanDNA-b7699	Global.OceanDNA.Nishimura2022_OceanDNA-b7699,Hudson.Bay.Sea.Ice.PRJNA1011243_GCA_034111605.1
Global.OceanDNA.Nishimura2022_OceanDNA-b7651	Global.OceanDNA.Nishimura2022_OceanDNA-b7651
Genomes.From.Earths.Microbiomes.GEM.Nayfach2021_3300027315_9	Germany.Helgoland.Seawater.PRJEB38290_GCA_905479415.1,Canada.Saanich.Inlet.Seawater.PRJNA630981.Lin2021_GCA_018661245.1,Genomes.From.Earths.Microbiomes.GEM.Nayfach2021_3300027315_9,Global.OceanDNA.Nishimura2022_OceanDNA-b7758
Chile.Comau.Fjord.Nallar2023.PRJNA729490_GCA_029252065.1	Chile.Comau.Fjord.Nallar2023.PRJNA729490_GCA_029252065.1
Global.OceanDNA.Nishimura2022_OceanDNA-b8222	Helgoland.Surface.Seawater.Schweder2023.PRJEB52999_GCA_943841185.1,Germany.Helgoland.Seawater.PRJEB38290_GCA_905477485.1,Helgoland.Surface.Seawater.Schweder2023.PRJEB52999_GCA_943789295.1,Global.OceanDNA.Nishimura2022_OceanDNA-b8222,Mediterranean.Ocean.Water.Column.PRJNA352798.Moreno2017_GCA_004214265.1_ASM421426v1
Baltic.Sea.PRJEB34883.Alneberg2020_GCA_902752915.1	Baltic.Sea.Surface.Water.PRJNA273799.Alneberg2018_GCA_001439205.1_ASM143920v1,Caspian.Sea.Brackish.Waters.Mehrshad2016.PRJNA279271_GCA_027619415.1,Global.OceanDNA.Nishimura2022_OceanDNA-b8016,Baltic.Sea.PRJEB34883.Alneberg2020_GCA_902752915.1
Global.OceanDNA.Nishimura2022_OceanDNA-b8032	Global.OceanDNA.Nishimura2022_OceanDNA-b8032
Australia.Great.Barrier.Reef.Sponge.Microbiome.PRJNA555144.Engelberts2020_GCA_009842805.1_ASM984280v1	Australia.Great.Barrier.Reef.Sponge.Microbiome.PRJNA555144.Engelberts2020_GCA_009835915.1_ASM983591v1,Australia.Great.Barrier.Reef.Sponge.Microbiome.PRJNA555144.Engelberts2020_GCA_009844225.1_ASM984422v1,Australia.Great.Barrier.Reef.Sponge.Microbiome.PRJNA555144.Engelberts2020_GCA_009840265.1_ASM984026v1,Australia.Great.Barrier.Reef.Sponge.Microbiome.PRJNA555144.Engelberts2020_GCA_009844595.1_ASM…
Canada.Saanich.Inlet.Seawater.PRJNA630981.Lin2021_GCA_018702795.1	Canada.Saanich.Inlet.Seawater.PRJNA630981.Lin2021_GCA_018701145.1,Genomes.From.Earths.Microbiomes.GEM.Nayfach2021_3300025668_8,Canada.Saanich.Inlet.Seawater.PRJNA630981.Lin2021_GCA_018662565.1,Canada.Saanich.Inlet.Seawater.PRJNA630981.Lin2021_GCA_018702795.1,Canada.Saanich.Inlet.Seawater.PRJNA630981.Lin2021_GCA_018676075.1,Canada.Saanich.Inlet.Seawater.PRJNA630981.Lin2021_GCA_018672095.1,Chile.Co…
Australia.Great.Barrier.Reef.Sponge.Microbiome.PRJNA555144.Engelberts2020_GCA_009836475.1_ASM983647v1	Australia.Great.Barrier.Reef.Sponge.Microbiome.PRJNA555144.Engelberts2020_GCA_009835325.1_ASM983532v1,Australia.Great.Barrier.Reef.Sponge.Microbiome.PRJNA555144.Engelberts2020_GCA_009844515.1_ASM984451v1,Australia.Great.Barrier.Reef.Sponge.Microbiome.PRJNA555144.Engelberts2020_GCA_009841265.1_ASM984126v1,Australia.Great.Barrier.Reef.Sponge.Microbiome.PRJNA555144.Engelberts2020_GCA_009836475.1_ASM…
Australia.Great.Barrier.Reef.Sponge.Microbiome.PRJNA555144.Engelberts2020_GCA_009842775.1_ASM984277v1	Australia.Great.Barrier.Reef.Sponge.Microbiome.PRJNA555144.Engelberts2020_GCA_009842775.1_ASM984277v1,Australia.Great.Barrier.Reef.Sponge.Microbiome.PRJNA555144.Engelberts2020_GCA_009838645.1_ASM983864v1,Australia.Great.Barrier.Reef.Sponge.Microbiome.PRJNA555144.Engelberts2020_GCA_009845765.1_ASM984576v1
Australia.Great.Barrier.Reef.Sponge.Microbiome.PRJNA555144.Engelberts2020_GCA_009844015.1_ASM984401v1	Australia.Great.Barrier.Reef.Sponge.Microbiome.PRJNA555144.Engelberts2020_GCA_009846305.1_ASM984630v1,Australia.Great.Barrier.Reef.Sponge.Microbiome.PRJNA555144.Engelberts2020_GCA_009844015.1_ASM984401v1,Australia.Great.Barrier.Reef.Sponge.Microbiome.PRJNA555144.Engelberts2020_GCA_009837395.1_ASM983739v1,Australia.Great.Barrier.Reef.Sponge.Microbiome.PRJNA555144.Engelberts2020_GCA_009842485.1_ASM…
USA.Ircinia.Sea.Sponges.PRJNA768976_GCA_022824905.1	USA.Ircinia.Sea.Sponges.PRJNA768976_GCA_022827145.1,USA.Ircinia.Sea.Sponges.PRJNA768976_GCA_022824905.1,USA.Ircinia.Sea.Sponges.PRJNA768976_GCA_022825305.1,USA.Ircinia.Sea.Sponges.PRJNA768976_GCA_022821085.1,USA.Ircinia.Sea.Sponges.PRJNA768976_GCA_022819665.1
USA.Ircinia.Sea.Sponges.PRJNA768976_GCA_022822725.1	USA.Ircinia.Sea.Sponges.PRJNA768976_GCA_022822725.1
USA.Ircinia.Sea.Sponges.PRJNA768976_GCA_022823465.1	USA.Ircinia.Sea.Sponges.PRJNA768976_GCA_022823465.1
USA.Chesapeake.And.Delaware.Bays.PRJNA699965_GCA_017854395.1	Genomes.From.Earths.Microbiomes.GEM.Nayfach2021_3300025874_26,Genomes.From.Earths.Microbiomes.GEM.Nayfach2021_3300025594_9,Helgoland.Surface.Seawater.Schweder2023.PRJEB52999_GCA_943788225.1,North.Sea.Spring.Bloom.Seawater.PRJNA283041_GCA_018607345.1,Genomes.From.Earths.Microbiomes.GEM.Nayfach2021_3300020182_23,Genomes.From.Earths.Microbiomes.GEM.Nayfach2021_3300025860_17,Genomes.From.Earths.Micro…
Global.OceanDNA.Nishimura2022_OceanDNA-b41608	Global.OceanDNA.Nishimura2022_OceanDNA-b41608
Helgoland.Surface.Seawater.Schweder2023.PRJEB52999_GCA_943788835.1	Helgoland.Surface.Seawater.Schweder2023.PRJEB52999_GCA_943788835.1,Chile.Comau.Fjord.Nallar2023.PRJNA729490_GCA_029249145.1,Chile.Comau.Fjord.Nallar2023.PRJNA729490_GCA_029246585.1
Global.OceanDNA.Nishimura2022_OceanDNA-b28039	Global.OceanDNA.Nishimura2022_OceanDNA-b28039
Antarctic.Coastal.Seawater.Dutta2023.PRJNA894514_GCA_028825475.1	Antarctic.Coastal.Seawater.Dutta2023.PRJNA894514_GCA_028825475.1
Global.OceanDNA.Nishimura2022_OceanDNA-b28032	Genomes.From.Earths.Microbiomes.GEM.Nayfach2021_3300027810_11,Global.OceanDNA.Nishimura2022_OceanDNA-b28032,Genomes.From.Earths.Microbiomes.GEM.Nayfach2021_3300002154_2,Eastern.Fram.Strait.Water.Priest2023.PRJEB58071_GCA_949372935.1
Genomes.From.Earths.Microbiomes.GEM.Nayfach2021_3300025860_9	Genomes.From.Earths.Microbiomes.GEM.Nayfach2021_3300028396_5,Genomes.From.Earths.Microbiomes.GEM.Nayfach2021_3300025860_9,Global.OceanDNA.Nishimura2022_OceanDNA-b28072,North.Sea.Spring.Bloom.Seawater.PRJNA283041_GCA_018608135.1,Chile.Comau.Fjord.Nallar2023.PRJNA729490_GCA_029251305.1
Genomes.From.Earths.Microbiomes.GEM.Nayfach2021_3300014973_3	Helgoland.Surface.Seawater.Schweder2023.PRJEB52999_GCA_943788345.1,Genomes.From.Earths.Microbiomes.GEM.Nayfach2021_3300014973_3,Genomes.From.Earths.Microbiomes.GEM.Nayfach2021_3300014959_3,Genomes.From.Earths.Microbiomes.GEM.Nayfach2021_3300014818_6
Helgoland.Surface.Seawater.Schweder2023.PRJEB52999_GCA_943789395.1	Global.OceanDNA.Nishimura2022_OceanDNA-b28011,Chile.Comau.Fjord.Nallar2023.PRJNA729490_GCA_029249625.1,Helgoland.Surface.Seawater.Schweder2023.PRJEB52999_GCA_943789395.1
Australia.Geoffrey.Bay.Coral.Reef.PRJNA594068.Glasl2020_GCA_011523185.1_ASM1152318v1	Australia.Geoffrey.Bay.Coral.Reef.PRJNA594068.Glasl2020_GCA_011523185.1_ASM1152318v1,Marine.PRJEB51078_GCA_937890175.1,Global.OceanDNA.Nishimura2022_OceanDNA-a3660
Marine.PRJEB51078_GCA_937876055.1	Marine.PRJEB51078_GCA_937876055.1,Global.OceanDNA.Nishimura2022_OceanDNA-a3486
China.Yellow.Sea.Tao2022.PRJNA823908_JZB_MAG0020	Pearl.River.Estuary.PRJNA878949_GCA_029977645.1,China.Yellow.Sea.Tao2022.PRJNA823908_JZB_MAG0020,China.Estuary.Surface.Water.Zhou2022.PRJNA730330_GCA_023268715.1
USA.Sapelo.Island.Costal.Waters.PRJNA552566.Damashek2019_GCA_008080995.1_ASM808099v1	Global.OceanDNA.Nishimura2022_OceanDNA-a3689,USA.Sapelo.Island.Costal.Waters.PRJNA552566.Damashek2019_GCA_008080995.1_ASM808099v1
Global.OceanDNA.Nishimura2022_OceanDNA-a3441	Global.OceanDNA.Nishimura2022_OceanDNA-a3441
Hawaii.HOT.Waters.PRJNA352737.Muratore2022_GCA_022451235.1	Hawaii.HOT.Waters.PRJNA352737.Muratore2022_GCA_022451725.1,Marine.PRJEB51078_GCA_937899525.1,Global.OceanDNA.Nishimura2022_OceanDNA-a3507,Hawaii.HOT.Waters.PRJNA352737.Muratore2022_GCA_022451235.1,Global.OceanDNA.Nishimura2022_OceanDNA-a3447
Global.OceanDNA.Nishimura2022_OceanDNA-a3455	Global.OceanDNA.Nishimura2022_OceanDNA-a3455
Global.OceanDNA.Nishimura2022_OceanDNA-a3473	Global.OceanDNA.Nishimura2022_OceanDNA-a3473
Genomes.From.Earths.Microbiomes.GEM.Nayfach2021_3300022900_27	Global.OceanDNA.Nishimura2022_OceanDNA-b35980,Genomes.From.Earths.Microbiomes.GEM.Nayfach2021_3300020176_34,China.Yellow.Sea.Tao2022.PRJNA823908_JZB_MAG0317,Genomes.From.Earths.Microbiomes.GEM.Nayfach2021_3300020051_24,China.Weihai.Seawater.Sediments.Lu2023.PRJEB50838_GCA_938074465.1,Genomes.From.Earths.Microbiomes.GEM.Nayfach2021_3300022907_22,Genomes.From.Earths.Microbiomes.GEM.Nayfach2021_3300…
Canada.Labrador.Sea.Sediments.PRJNA686385.Murphy2021_GCA_018066825.1	Canada.Labrador.Sea.Sediments.PRJNA686385.Murphy2021_GCA_018066825.1,Canada.Labrador.Sea.Sediments.PRJNA686385.Murphy2021_GCA_018067295.1
Australia.Great.Barrier.Reef.Sponge.Microbiome.PRJNA555144.Engelberts2020_GCA_009840385.1_ASM984038v1	Australia.Great.Barrier.Reef.Sponge.Microbiome.PRJNA555144.Engelberts2020_GCA_009840385.1_ASM984038v1,Australia.Great.Barrier.Reef.Sponge.Microbiome.PRJNA555144.Engelberts2020_GCA_009835375.1_ASM983537v1,Australia.Great.Barrier.Reef.Sponge.Microbiome.PRJNA555144.Engelberts2020_GCA_009842755.1_ASM984275v1,Australia.Great.Barrier.Reef.Sponge.Microbiome.PRJNA555144.Engelberts2020_GCA_009839015.1_ASM…
USA.Ircinia.Sea.Sponges.PRJNA768976_GCA_022820875.1	USA.Ircinia.Sea.Sponges.PRJNA768976_GCA_022819805.1,USA.Ircinia.Sea.Sponges.PRJNA768976_GCA_022820185.1,USA.Ircinia.Sea.Sponges.PRJNA768976_GCA_022820875.1
USA.Ircinia.Sea.Sponges.PRJNA768976_GCA_022826905.1	USA.Ircinia.Sea.Sponges.PRJNA768976_GCA_022821525.1,USA.Ircinia.Sea.Sponges.PRJNA768976_GCA_022822955.1,USA.Ircinia.Sea.Sponges.PRJNA768976_GCA_022826905.1
USA.Ircinia.Sea.Sponges.PRJNA768976_GCA_022827275.1	USA.Ircinia.Sea.Sponges.PRJNA768976_GCA_022822345.1,USA.Ircinia.Sea.Sponges.PRJNA768976_GCA_022827275.1
USA.Ircinia.Sea.Sponges.PRJNA768976_GCA_022822065.1	USA.Ircinia.Sea.Sponges.PRJNA768976_GCA_022822065.1,USA.Ircinia.Sea.Sponges.PRJNA768976_GCA_022828185.1
Australia.Great.Barrier.Reef.Sponge.Microbiome.PRJNA555144.Engelberts2020_GCA_009840825.1_ASM984082v1	Australia.Great.Barrier.Reef.Sponge.Microbiome.PRJNA555144.Engelberts2020_GCA_009837205.1_ASM983720v1,Australia.Great.Barrier.Reef.Sponge.Microbiome.PRJNA555144.Engelberts2020_GCA_009840825.1_ASM984082v1
Marine.PRJEB51078_GCA_937876725.1	USA.SFB.Estuary.Water.PRJNA819083_GCA_030833995.1,USA.Chesapeake.And.Delaware.Bays.PRJNA699965_GCA_017859435.1,USA.Sapelo.Island.Costal.Waters.PRJNA552566.Damashek2019_GCA_008081005.1_ASM808100v1,USA.Chesapeake.And.Delaware.Bays.PRJNA699965_GCA_017856195.1,USA.Chesapeake.And.Delaware.Bays.PRJNA699965_GCA_017855535.1,USA.Chesapeake.And.Delaware.Bays.PRJNA699965_GCA_017855255.1,Genomes.From.Earths.…
Chile.Comau.Fjord.Nallar2023.PRJNA729490_GCA_029245725.1	Chile.Comau.Fjord.Nallar2023.PRJNA729490_GCA_029245725.1,Global.OceanDNA.Nishimura2022_OceanDNA-b45123,Canada.Saanich.Inlet.Seawater.PRJNA630981.Lin2021_GCA_018696795.1,Canada.Saanich.Inlet.Seawater.PRJNA630981.Lin2021_GCA_018670705.1
Marine.PRJEB51078_GCA_937897905.1	Marine.PRJEB51078_GCA_937897905.1,Australia.Geoffrey.Bay.Coral.Reef.PRJNA594068.Glasl2020_GCA_011522845.1_ASM1152284v1
Global.OceanDNA.Nishimura2022_OceanDNA-b45128	Marine.PRJEB51078_GCA_937921225.1,Global.OceanDNA.Nishimura2022_OceanDNA-b45128
Global.OceanDNA.Nishimura2022_OceanDNA-b45104	Global.OceanDNA.Nishimura2022_OceanDNA-b45104
Global.OceanDNA.Nishimura2022_OceanDNA-b36842	Hawaii.HOT.Waters.PRJNA352737.Muratore2022_GCA_022448085.1,Marine.PRJEB51078_GCA_937916235.1,Arctic.Ocean.Grevesse2022.PRJEB57575_GCA_963577095.1,Genomes.From.Earths.Microbiomes.GEM.Nayfach2021_3300020389_19,Deep.Ocean.Hydrothermal.Plumes.PRJNA488180.Zhou2020_GCA_015659125.1,Global.OceanDNA.Nishimura2022_OceanDNA-b36842,Genomes.From.Earths.Microbiomes.GEM.Nayfach2021_3300027700_10
Marine.PRJEB51078_GCA_937881615.1	Hawaii.HOT.Waters.PRJNA352737.Muratore2022_GCA_022447145.1,Global.OceanDNA.Nishimura2022_OceanDNA-b36862,Marine.PRJEB51078_GCA_937881615.1,Genomes.From.Earths.Microbiomes.GEM.Nayfach2021_3300027622_5
Marine.PRJEB51078_GCA_937901325.1	Marine.PRJEB51078_GCA_937901325.1,Global.OceanDNA.Nishimura2022_OceanDNA-b36831,Arctic.Ocean.Seawater.TARA.Royo2021_TOA-bin-659
Genomes.From.Earths.Microbiomes.GEM.Nayfach2021_3300027709_12	Global.OceanDNA.Nishimura2022_OceanDNA-b36858,Genomes.From.Earths.Microbiomes.GEM.Nayfach2021_3300027709_12,Genomes.From.Earths.Microbiomes.GEM.Nayfach2021_3300027699_10
Global.OceanDNA.Nishimura2022_OceanDNA-b12620	Global.OceanDNA.Nishimura2022_OceanDNA-b12620,Marine.PRJEB51078_GCA_937886495.1
Global.OceanDNA.Nishimura2022_OceanDNA-b12619	Global.OceanDNA.Nishimura2022_OceanDNA-b12619
Global.OceanDNA.Nishimura2022_OceanDNA-b12624	Marine.Hydrocarbon.Degrading.Microcosms.Barnes2023.PRJNA938176_GCA_029212485.1,Genomes.From.Earths.Microbiomes.GEM.Nayfach2021_3300025114_4,Global.OceanDNA.Nishimura2022_OceanDNA-b12624,Genomes.From.Earths.Microbiomes.GEM.Nayfach2021_3300010153_7,Genomes.From.Earths.Microbiomes.GEM.Nayfach2021_3300025086_6,Genomes.From.Earths.Microbiomes.GEM.Nayfach2021_3300025048_4,Genomes.From.Earths.Microbiome…
USA.Plum.Island.Estuary.Sediment.Vineis2023.PRJNA896156_GCA_026195235.1	USA.Plum.Island.Estuary.Sediment.Vineis2023.PRJNA896156_GCA_026196685.1,USA.Plum.Island.Estuary.Sediment.Vineis2023.PRJNA896156_GCA_026196535.1,USA.Plum.Island.Estuary.Sediment.Vineis2023.PRJNA896156_GCA_026196335.1,USA.Plum.Island.Estuary.Sediment.Vineis2023.PRJNA896156_GCA_026195865.1,USA.Plum.Island.Estuary.Sediment.Vineis2023.PRJNA896156_GCA_026196775.1,USA.Plum.Island.Estuary.Sediment.Vineis…
Hawaii.HOT.Waters.PRJNA352737.Muratore2022_GCA_022451265.1	Genomes.From.Earths.Microbiomes.GEM.Nayfach2021_3300026076_5,Genomes.From.Earths.Microbiomes.GEM.Nayfach2021_3300020478_32,Hawaii.HOT.Waters.PRJNA352737.Muratore2022_GCA_022451265.1,Global.OceanDNA.Nishimura2022_OceanDNA-b1597,Genomes.From.Earths.Microbiomes.GEM.Nayfach2021_3300020477_54
Global.OceanDNA.Nishimura2022_OceanDNA-b1575	China.Pearl.River.Estuary.Waters.Xu2022_PRES25F07_bin.35,Genomes.From.Earths.Microbiomes.GEM.Nayfach2021_3300020403_13,Genomes.From.Earths.Microbiomes.GEM.Nayfach2021_3300020417_18,Genomes.From.Earths.Microbiomes.GEM.Nayfach2021_3300020453_11,Gulf.Of.Mexico.Water.Patin2021_BH_60Ms_015,Gulf.of.Mexico.Blue.Hole.Water.PRJNA689047.Patin2021_GCA_016845645.1,Genomes.From.Earths.Microbiomes.GEM.Nayfach2…
Global.OceanDNA.Nishimura2022_OceanDNA-b1584	Global.OceanDNA.Nishimura2022_OceanDNA-b1584
Global.Ocean.PRJEB33281.Pachiadaki2019_GCA_902524075.1	Global.Ocean.PRJEB33281.Pachiadaki2019_GCA_902524075.1,Global.Ocean.PRJEB33281.Pachiadaki2019_GCA_902525355.1
Global.Ocean.PRJEB33281.Pachiadaki2019_GCA_902525505.1	Global.Ocean.PRJEB33281.Pachiadaki2019_GCA_902525505.1
Global.Ocean.PRJEB33281.Pachiadaki2019_GCA_902616685.1	Global.Ocean.PRJEB33281.Pachiadaki2019_GCA_902616685.1
Global.Ocean.PRJEB33281.Pachiadaki2019_GCA_902515595.1	Global.Ocean.PRJEB33281.Pachiadaki2019_GCA_902515595.1
Global.Ocean.PRJEB33281.Pachiadaki2019_GCA_902527405.1	Global.Ocean.PRJEB33281.Pachiadaki2019_GCA_902527405.1
Global.Ocean.PRJEB33281.Pachiadaki2019_GCA_902527265.1	Global.Ocean.PRJEB33281.Pachiadaki2019_GCA_902527265.1
Global.Ocean.PRJEB33281.Pachiadaki2019_GCA_902527215.1	Global.Ocean.PRJEB33281.Pachiadaki2019_GCA_902527215.1
Global.Ocean.PRJEB33281.Pachiadaki2019_GCA_902617895.1	Global.Ocean.PRJEB33281.Pachiadaki2019_GCA_902617895.1
Global.Ocean.PRJEB33281.Pachiadaki2019_GCA_902520695.1	Global.Ocean.PRJEB33281.Pachiadaki2019_GCA_902520695.1
Global.Ocean.PRJEB33281.Pachiadaki2019_GCA_902636075.1	Global.Ocean.PRJEB33281.Pachiadaki2019_GCA_902636075.1
Global.Ocean.PRJEB33281.Pachiadaki2019_GCA_902613775.1	Global.Ocean.PRJEB33281.Pachiadaki2019_GCA_902613775.1,Global.Ocean.PRJEB33281.Pachiadaki2019_GCA_902613635.1
Global.Ocean.PRJEB33281.Pachiadaki2019_GCA_902622785.1	Global.Ocean.PRJEB33281.Pachiadaki2019_GCA_902622785.1
Global.Ocean.PRJEB33281.Pachiadaki2019_GCA_902519065.1	Global.Ocean.PRJEB33281.Pachiadaki2019_GCA_902519065.1
Global.Ocean.PRJEB33281.Pachiadaki2019_GCA_902634535.1	Global.Ocean.PRJEB33281.Pachiadaki2019_GCA_902634535.1
Global.Ocean.PRJEB33281.Pachiadaki2019_GCA_902522525.1	Global.Ocean.PRJEB33281.Pachiadaki2019_GCA_902522525.1
Global.OceanDNA.Nishimura2022_OceanDNA-b38471	Black.Sea.Water.Column.PRJNA638805.Cesare2020_GCA_016779665.1,Caspian.Sea.Brackish.Waters.Mehrshad2016.PRJNA279271_GCA_027620825.1,Genomes.From.Earths.Microbiomes.GEM.Nayfach2021_3300027612_6,Germany.Helgoland.Seawater.PRJEB38290_GCA_905479485.1,China.Yellow.Sea.Tao2022.PRJNA823908_JZB_MAG0401,USA.SFB.Estuary.Water.PRJNA819083_GCA_030827875.1,Global.OceanDNA.Nishimura2022_OceanDNA-b38471,China.We…
Marine.PRJEB51078_GCA_937897955.1	Global.OMZ.Waters.Zhang2023.PRJNA955304_GCA_030751435.1,Global.OMZ.Waters.Zhang2023.PRJNA955304_GCA_030742455.1,Genomes.From.Earths.Microbiomes.GEM.Nayfach2021_3300020344_25,Genomes.From.Earths.Microbiomes.GEM.Nayfach2021_3300026279_26,Genomes.From.Earths.Microbiomes.GEM.Nayfach2021_3300026210_15,Genomes.From.Earths.Microbiomes.GEM.Nayfach2021_3300026267_17,Global.OceanDNA.Nishimura2022_OceanDNA-…
Black.Sea.Water.Column.PRJNA638805.Cesare2020_GCA_016776635.1	Black.Sea.Water.Column.PRJNA638805.Cesare2020_GCA_016776635.1
Global.OMZ.Waters.Zhang2023.PRJNA955304_GCA_030739855.1	Global.OMZ.Waters.Zhang2023.PRJNA955304_GCA_030739855.1,Global.OMZ.Waters.Zhang2023.PRJNA955304_GCA_030750585.1
Australia.Geoffrey.Bay.Coral.Reef.PRJNA594068.Glasl2020_GCA_011524395.1_ASM1152439v1	Global.Ocean.Cyanobacteria.Macroscopic.Turfs.PRJNA558979_GCA_010692395.1_ASM1069239v1,Australia.Geoffrey.Bay.Coral.Reef.PRJNA594068.Glasl2020_GCA_011524395.1_ASM1152439v1
Global.OceanDNA.Nishimura2022_OceanDNA-b16039	Global.OceanDNA.Nishimura2022_OceanDNA-b16039
Global.Ocean.Cyanobacteria.Macroscopic.Turfs.PRJNA558979_GCA_010672065.1_ASM1067206v1	Global.Ocean.Cyanobacteria.Macroscopic.Turfs.PRJNA558979_GCA_010692305.1_ASM1069230v1,Global.Ocean.Cyanobacteria.Macroscopic.Turfs.PRJNA558979_GCA_010672105.1_ASM1067210v1,Global.Ocean.Cyanobacteria.Macroscopic.Turfs.PRJNA558979_GCA_010692445.1_ASM1069244v1,Global.Ocean.Cyanobacteria.Macroscopic.Turfs.PRJNA558979_GCA_010672755.1_ASM1067275v1,Global.Ocean.Cyanobacteria.Macroscopic.Turfs.PRJNA55897…
Global.Ocean.Cyanobacteria.Macroscopic.Turfs.PRJNA558979_GCA_010671925.1_ASM1067192v1	Global.Ocean.Cyanobacteria.Macroscopic.Turfs.PRJNA558979_GCA_010671925.1_ASM1067192v1,Global.Ocean.Cyanobacteria.Macroscopic.Turfs.PRJNA558979_GCA_010692495.1_ASM1069249v1
Global.Ocean.Cyanobacteria.Macroscopic.Turfs.PRJNA558979_GCA_010672795.1_ASM1067279v1	Global.Ocean.Cyanobacteria.Macroscopic.Turfs.PRJNA558979_GCA_010672795.1_ASM1067279v1,Global.Ocean.Cyanobacteria.Macroscopic.Turfs.PRJNA558979_GCA_010672195.1_ASM1067219v1,Global.Ocean.Cyanobacteria.Macroscopic.Turfs.PRJNA558979_GCA_010692525.1_ASM1069252v1,Global.Ocean.Cyanobacteria.Macroscopic.Turfs.PRJNA558979_GCA_010672485.1_ASM1067248v1,Global.Ocean.Cyanobacteria.Macroscopic.Turfs.PRJNA55897…
Helgoland.Surface.Seawater.Schweder2023.PRJEB52999_GCA_943840995.1	Global.OceanDNA.Nishimura2022_OceanDNA-a2813,Helgoland.Surface.Seawater.Schweder2023.PRJEB52999_GCA_943840995.1,Helgoland.Surface.Seawater.Schweder2023.PRJEB52999_GCA_943840915.1,Helgoland.Surface.Seawater.Schweder2023.PRJEB52999_GCA_943787215.1,Black.Sea.Water.Column.PRJNA638805.Cesare2020_GCA_016777125.1,Black.Sea.Water.Column.PRJNA638805.Cesare2020_GCA_016777245.1,Global.OceanDNA.Nishimura2022…
Global.OceanDNA.Nishimura2022_OceanDNA-a2822	Marine.PRJEB51078_GCA_937892665.1,Global.OceanDNA.Nishimura2022_OceanDNA-a2822
Global.OceanDNA.Nishimura2022_OceanDNA-a2770	Genomes.From.Earths.Microbiomes.GEM.Nayfach2021_3300020451_20,Global.OceanDNA.Nishimura2022_OceanDNA-a2770
Global.OceanDNA.Nishimura2022_OceanDNA-a2824	Global.OceanDNA.Nishimura2022_OceanDNA-a2824
Global.Ocean.PRJEB33281.Pachiadaki2019_GCA_902591585.1	Global.Ocean.PRJEB33281.Pachiadaki2019_GCA_902591585.1
Canada.Saanich.Inlet.Seawater.PRJNA630981.Lin2021_GCA_018666575.1	Global.OceanDNA.Nishimura2022_OceanDNA-a2747,Canada.Saanich.Inlet.Seawater.PRJNA630981.Lin2021_GCA_018661805.1,Canada.Saanich.Inlet.Seawater.PRJNA630981.Lin2021_GCA_018666575.1
Genomes.From.Earths.Microbiomes.GEM.Nayfach2021_3300027220_2	Genomes.From.Earths.Microbiomes.GEM.Nayfach2021_3300027418_8,Genomes.From.Earths.Microbiomes.GEM.Nayfach2021_3300027263_2,Genomes.From.Earths.Microbiomes.GEM.Nayfach2021_3300027242_4,Genomes.From.Earths.Microbiomes.GEM.Nayfach2021_3300027366_7,Genomes.From.Earths.Microbiomes.GEM.Nayfach2021_3300027217_5,Genomes.From.Earths.Microbiomes.GEM.Nayfach2021_3300027224_5,Genomes.From.Earths.Microbiomes.G…
Global.OceanDNA.Nishimura2022_OceanDNA-b13006	Global.Ocean.PRJEB33281.Pachiadaki2019_GCA_902529115.1,Global.OceanDNA.Nishimura2022_OceanDNA-b13006
Global.OceanDNA.Nishimura2022_OceanDNA-b13008	Global.OceanDNA.Nishimura2022_OceanDNA-b13008
Global.OceanDNA.Nishimura2022_OceanDNA-b13047	Global.OceanDNA.Nishimura2022_OceanDNA-b13047
Global.OceanDNA.Nishimura2022_OceanDNA-b13014	Global.OceanDNA.Nishimura2022_OceanDNA-b13014
Global.OceanDNA.Nishimura2022_OceanDNA-b12989	Global.Ocean.PRJEB33281.Pachiadaki2019_GCA_902529365.1,Global.OceanDNA.Nishimura2022_OceanDNA-b12989
Global.OceanDNA.Nishimura2022_OceanDNA-b13012	Global.OceanDNA.Nishimura2022_OceanDNA-b13012
Caspian.Sea.Brackish.Waters.Mehrshad2016.PRJNA279271_GCA_027618275.1	Germany.Helgoland.Seawater.PRJEB38290_GCA_905479245.1,Baltic.Sea.PRJEB34883.Alneberg2020_GCA_902752575.1,Caspian.Sea.Brackish.Waters.Mehrshad2016.PRJNA279271_GCA_027618275.1,Caspian.Sea.Brackish.Waters.Mehrshad2016.PRJNA279271_GCA_027624455.1,Global.OceanDNA.Nishimura2022_OceanDNA-b13015,Marine.PRJEB51078_GCA_937897825.1,Atlantic.Pacific.Ocean.Pelagic.Costa2023.PRJEB60184_GCA_949538555.1
Baltic.Sea.PRJEB34883.Alneberg2020_GCA_902753825.1	Baltic.Sea.PRJEB34883.Alneberg2020_GCA_902753825.1
China.Weihai.Seawater.Sediments.Lu2023.PRJEB50838_GCA_938091655.1	China.Weihai.Seawater.Sediments.Lu2023.PRJEB50838_GCA_938091655.1
Global.OceanDNA.Nishimura2022_OceanDNA-b37833	Genomes.From.Earths.Microbiomes.GEM.Nayfach2021_3300028197_10,Eastern.Fram.Strait.Water.Priest2023.PRJEB58071_GCA_949372915.1,Arctic.Ocean.Seawater.TARA.Royo2021_TOA-bin-2264,Global.OceanDNA.Nishimura2022_OceanDNA-b37833
Global.OceanDNA.Nishimura2022_OceanDNA-b37812	Global.OceanDNA.Nishimura2022_OceanDNA-b37812
Global.OceanDNA.Nishimura2022_OceanDNA-b37783	Global.OceanDNA.Nishimura2022_OceanDNA-b37783
Global.OceanDNA.Nishimura2022_OceanDNA-b37836	Global.OceanDNA.Nishimura2022_OceanDNA-b37836
Global.OceanDNA.Nishimura2022_OceanDNA-b37771	Helgoland.Surface.Seawater.Schweder2023.PRJEB52999_GCA_943842755.1,Helgoland.Surface.Seawater.Schweder2023.PRJEB52999_GCA_943844855.1,Helgoland.Surface.Seawater.Schweder2023.PRJEB52999_GCA_943842615.1,Helgoland.Surface.Seawater.Schweder2023.PRJEB52999_GCA_943788275.1,Germany.Helgoland.Seawater.PRJEB38290_GCA_905478845.1,Global.OceanDNA.Nishimura2022_OceanDNA-b37771,Helgoland.Surface.Seawater.Schw…
Baltic.Sea.PRJEB34883.Alneberg2020_GCA_902752755.1	Global.OceanDNA.Nishimura2022_OceanDNA-b37839,Baltic.Sea.PRJEB34883.Alneberg2020_GCA_902752755.1
Genomes.From.Earths.Microbiomes.GEM.Nayfach2021_3300026279_24	Global.OMZ.Waters.Zhang2023.PRJNA955304_GCA_030749595.1,Global.OMZ.Waters.Zhang2023.PRJNA955304_GCA_030755065.1,Global.OMZ.Waters.Zhang2023.PRJNA955304_GCA_030752695.1,Global.OceanDNA.Nishimura2022_OceanDNA-a4412,Genomes.From.Earths.Microbiomes.GEM.Nayfach2021_3300020327_20,Genomes.From.Earths.Microbiomes.GEM.Nayfach2021_3300020330_18,Global.OMZ.Waters.Zhang2023.PRJNA955304_GCA_030751075.1,Marine…
Global.OMZ.Waters.Zhang2023.PRJNA955304_GCA_030749075.1	Global.OMZ.Waters.Zhang2023.PRJNA955304_GCA_030749075.1
Global.OceanDNA.Nishimura2022_OceanDNA-a4107	Global.OceanDNA.Nishimura2022_OceanDNA-a4107
Global.OceanDNA.Nishimura2022_OceanDNA-a4114	Global.OceanDNA.Nishimura2022_OceanDNA-a4114
Guaymas.Basin.Hydrothermal.Vents.Water.Hwang2023.PRJNA879230_GCA_029940695.1	Guaymas.Basin.Hydrothermal.Vents.Water.Hwang2023.PRJNA879230_GCA_029940695.1
Pacific.Ocean.Deep.Waters.PRJNA482655.Boeuf2019_GCA_013213865.1	Genomes.From.Earths.Microbiomes.GEM.Nayfach2021_3300020244_4,Genomes.From.Earths.Microbiomes.GEM.Nayfach2021_3300025131_6,Australia.Great.Barrier.Reef.Coral.Microbiome.PRJNA545004.Robbins2020_GCA_012270375.1_ASM1227037v1,Guaymas.Basin.Hydrothermal.Vents.Water.Hwang2023.PRJNA879230_GCA_029936955.1,Genomes.From.Earths.Microbiomes.GEM.Nayfach2021_3300026518_12,Genomes.From.Earths.Microbiomes.GEM.Nay…
Genomes.From.Earths.Microbiomes.GEM.Nayfach2021_3300025093_8	Global.Cold.Seep.Sediments.Han2023.PRJNA950938_GCA_030599865.1,Global.OceanDNA.Nishimura2022_OceanDNA-b38325,Genomes.From.Earths.Microbiomes.GEM.Nayfach2021_3300025093_8
Baltic.Sea.Gijon2023.PRJNA891615_GCA_032122935.1	Baltic.Sea.Gijon2023.PRJNA891615_GCA_032124435.1,Baltic.Sea.Gijon2023.PRJNA891615_GCA_032124315.1,Baltic.Sea.Gijon2023.PRJNA891615_GCA_032126035.1,Baltic.Sea.Gijon2023.PRJNA891615_GCA_032124075.1,Baltic.Sea.Gijon2023.PRJNA891615_GCA_032125435.1,Baltic.Sea.Gijon2023.PRJNA891615_GCA_032124635.1,Baltic.Sea.Gijon2023.PRJNA891615_GCA_032128595.1,Baltic.Sea.Gijon2023.PRJNA891615_GCA_032126215.1,Baltic.…
Global.OceanDNA.Nishimura2022_OceanDNA-b32166	China.Pearl.River.Estuary.Waters.Xu2022_PRES17F07_bin.54,Global.OceanDNA.Nishimura2022_OceanDNA-b32166,Red.Sea.Water.Column.PRJNA289734.Stingl2016_GCA_001628115.1_ASM162811v1,REDSEA_GCA_001628115.1_ASM162811v1,REDSEA_GCA_001628085.1_ASM162808v1,Red.Sea.Water.Column.PRJNA289734.Stingl2016_GCA_001628085.1_ASM162808v1,REDSEA_GCA_001628235.1_ASM162823v1,Red.Sea.Water.Column.PRJNA289734.Stingl2016_GCA…
China.Pearl.River.Estuary.Waters.Xu2022_PRES21F02_bin.98	China.Pearl.River.Estuary.Waters.Xu2022_PRES21F02_bin.98
Global.OceanDNA.Nishimura2022_OceanDNA-b32156	Global.OceanDNA.Nishimura2022_OceanDNA-b32156
Global.OceanDNA.Nishimura2022_OceanDNA-b32150	Global.OceanDNA.Nishimura2022_OceanDNA-b32150
Genomes.From.Earths.Microbiomes.GEM.Nayfach2021_3300025132_4	Genomes.From.Earths.Microbiomes.GEM.Nayfach2021_3300025132_4
Global.OceanDNA.Nishimura2022_OceanDNA-b32152	Global.OceanDNA.Nishimura2022_OceanDNA-b32152
Global.OceanDNA.Nishimura2022_OceanDNA-b32146	Global.OceanDNA.Nishimura2022_OceanDNA-b32146
Global.OceanDNA.Nishimura2022_OceanDNA-b32153	Global.OceanDNA.Nishimura2022_OceanDNA-b32153
Caspian.Sea.Brackish.Waters.Mehrshad2016.PRJNA279271_GCA_027622995.1	Baltic.Sea.PRJEB34883.Alneberg2020_GCA_902754245.1,Black.Sea.Water.Column.PRJNA638805.Cesare2020_GCA_016779625.1,Black.Sea.Water.Column.PRJNA638805.Cesare2020_GCA_016778265.1,Caspian.Sea.Brackish.Waters.Mehrshad2016.PRJNA279271_GCA_027620905.1,Caspian.Sea.Brackish.Waters.Mehrshad2016.PRJNA279271_GCA_027618735.1,Caspian.Sea.Brackish.Waters.Mehrshad2016.PRJNA279271_GCA_027622995.1
USA.Chesapeake.And.Delaware.Bays.PRJNA699965_GCA_017853205.1	USA.SFB.Estuary.Water.PRJNA819083_GCA_030827105.1,USA.Chesapeake.And.Delaware.Bays.PRJNA699965_GCA_017853205.1,USA.Chesapeake.And.Delaware.Bays.PRJNA699965_GCA_017851825.1
China.Yellow.Sea.Tao2022.PRJNA823908_JZB_MAG0108	USA.SFB.Estuary.Water.PRJNA819083_GCA_030833565.1,China.Yellow.Sea.Tao2022.PRJNA823908_JZB_MAG1402,Global.OceanDNA.Nishimura2022_OceanDNA-b40265,China.Estuary.Surface.Water.Zhou2022.PRJNA730330_GCA_023254735.1,China.Yellow.Sea.Tao2022.PRJNA823908_JZB_MAG0479,China.Yellow.Sea.Tao2022.PRJNA823908_JZB_MAG0108,China.Weihai.Seawater.Sediments.Lu2023.PRJEB50838_GCA_938084165.1,China.Weihai.Seawater.Sed…
USA.Ircinia.Sea.Sponges.PRJNA768976_GCA_022827565.1	USA.Ircinia.Sea.Sponges.PRJNA768976_GCA_022827005.1,USA.Ircinia.Sea.Sponges.PRJNA768976_GCA_022827565.1,USA.Ircinia.Sea.Sponges.PRJNA768976_GCA_022821275.1
USA.Ircinia.Sea.Sponges.PRJNA768976_GCA_022826285.1	USA.Ircinia.Sea.Sponges.PRJNA768976_GCA_022826285.1,USA.Ircinia.Sea.Sponges.PRJNA768976_GCA_022821125.1
USA.Ircinia.Sea.Sponges.PRJNA768976_GCA_022823725.1	USA.Ircinia.Sea.Sponges.PRJNA768976_GCA_022824485.1,USA.Ircinia.Sea.Sponges.PRJNA768976_GCA_022823725.1,USA.Ircinia.Sea.Sponges.PRJNA768976_GCA_022823905.1,USA.Ircinia.Sea.Sponges.PRJNA768976_GCA_022827305.1
USA.Ircinia.Sea.Sponges.PRJNA768976_GCA_022822565.1	USA.Ircinia.Sea.Sponges.PRJNA768976_GCA_022822565.1
Australia.Great.Barrier.Reef.Sponge.Microbiome.PRJNA555144.Engelberts2020_GCA_009838845.1_ASM983884v1	Australia.Great.Barrier.Reef.Sponge.Microbiome.PRJNA555144.Engelberts2020_GCA_009837865.1_ASM983786v1,Australia.Great.Barrier.Reef.Sponge.Microbiome.PRJNA555144.Engelberts2020_GCA_009843105.1_ASM984310v1,Australia.Great.Barrier.Reef.Sponge.Microbiome.PRJNA555144.Engelberts2020_GCA_009838845.1_ASM983884v1,Australia.Great.Barrier.Reef.Sponge.Microbiome.PRJNA555144.Engelberts2020_GCA_009846045.1_ASM…
Mediterranean.Petrosia.Sea.Sponge.PRJNA515489.Burgsdorf2021_GCA_021295695.1	Mediterranean.Petrosia.Sea.Sponge.PRJNA515489.Burgsdorf2021_GCA_021295695.1
Global.OceanDNA.Nishimura2022_OceanDNA-b25111	Chile.Comau.Fjord.Nallar2023.PRJNA729490_GCA_029248825.1,Genomes.From.Earths.Microbiomes.GEM.Nayfach2021_3300025849_37,Global.OceanDNA.Nishimura2022_OceanDNA-b25111
Genomes.From.Earths.Microbiomes.GEM.Nayfach2021_3300028284_9	Canada.Saanich.Inlet.Seawater.PRJNA630981.Lin2021_GCA_018673175.1,Global.OceanDNA.Nishimura2022_OceanDNA-b25116,Genomes.From.Earths.Microbiomes.GEM.Nayfach2021_3300028284_9,Genomes.From.Earths.Microbiomes.GEM.Nayfach2021_3300022920_19
Marine.PRJEB51078_GCA_937907245.1	China.Yellow.Sea.Tao2022.PRJNA823908_JZB_MAG0376,Marine.PRJEB51078_GCA_937907245.1
Global.OceanDNA.Nishimura2022_OceanDNA-b25113	Global.OceanDNA.Nishimura2022_OceanDNA-b25113
Genomes.From.Earths.Microbiomes.GEM.Nayfach2021_3300028287_22	Chile.Comau.Fjord.Nallar2023.PRJNA729490_GCA_029242115.1,Canada.Saanich.Inlet.Seawater.PRJNA630981.Lin2021_GCA_018671325.1,Genomes.From.Earths.Microbiomes.GEM.Nayfach2021_3300025695_26,Canada.Saanich.Inlet.Seawater.PRJNA630981.Lin2021_GCA_018665665.1,Global.OceanDNA.Nishimura2022_OceanDNA-b25118,Canada.Saanich.Inlet.Seawater.PRJNA630981.Lin2021_GCA_018660505.1,Genomes.From.Earths.Microbiomes.GEM.…
Global.OceanDNA.Nishimura2022_OceanDNA-b43817	Arctic.Ocean.Seawater.TARA.Royo2021_TOA-bin-2030,Global.OceanDNA.Nishimura2022_OceanDNA-b43817
Global.OceanDNA.Nishimura2022_OceanDNA-b43776	Genomes.From.Earths.Microbiomes.GEM.Nayfach2021_3300005838_16,Canada.Saanich.Inlet.Seawater.PRJNA630981.Lin2021_GCA_018653205.1,Canada.Saanich.Inlet.Seawater.PRJNA630981.Lin2021_GCA_018666365.1,Canada.Saanich.Inlet.Seawater.PRJNA630981.Lin2021_GCA_018693475.1,Canada.Saanich.Inlet.Seawater.PRJNA630981.Lin2021_GCA_018650925.1,Canada.Saanich.Inlet.Seawater.PRJNA630981.Lin2021_GCA_018694515.1,Canada.…
Ocean.Seawater.PRJNA801081.Lappan2022_GCA_022425605.1	Ocean.Seawater.PRJNA801081.Lappan2022_GCA_022425605.1,Helgoland.Surface.Seawater.Schweder2023.PRJEB52999_GCA_943787235.1,Helgoland.Surface.Seawater.Schweder2023.PRJEB52999_GCA_943841395.1
Canada.Saanich.Inlet.Seawater.PRJNA630981.Lin2021_GCA_018645475.1	Canada.Saanich.Inlet.Seawater.PRJNA630981.Lin2021_GCA_018645475.1
Global.OceanDNA.Nishimura2022_OceanDNA-b45615	Global.OceanDNA.Nishimura2022_OceanDNA-b45615
Global.OceanDNA.Nishimura2022_OceanDNA-b45609	Global.OceanDNA.Nishimura2022_OceanDNA-b45609,Arctic.Ocean.Seawater.TARA.Royo2021_TOA-bin-559
Global.OceanDNA.Nishimura2022_OceanDNA-b45598	Global.OceanDNA.Nishimura2022_OceanDNA-b45598
Germany.Helgoland.Seawater.PRJEB38290_GCA_905478775.1	Genomes.From.Earths.Microbiomes.GEM.Nayfach2021_3300025897_29,Global.OceanDNA.Nishimura2022_OceanDNA-b45734,North.Sea.Spring.Bloom.Seawater.PRJNA283041_GCA_018607225.1,Germany.Helgoland.Seawater.PRJEB38290_GCA_905478775.1,Helgoland.Surface.Seawater.Schweder2023.PRJEB52999_GCA_943789185.1,Helgoland.Surface.Seawater.Schweder2023.PRJEB52999_GCA_943842665.1,USA.Chesapeake.And.Delaware.Bays.PRJNA69996…
Global.OceanDNA.Nishimura2022_OceanDNA-b45626	Global.OceanDNA.Nishimura2022_OceanDNA-b45626
Chile.Comau.Fjord.Nallar2023.PRJNA729490_GCA_029252505.1	Chile.Comau.Fjord.Nallar2023.PRJNA729490_GCA_029252505.1
China.Yellow.Sea.Tao2022.PRJNA823908_JZB_MAG0301	China.Yellow.Sea.Tao2022.PRJNA823908_JZB_MAG0301
Arabian.Sea.Gulf.Of.Kutch.Sediments.PRJNA598416_GCA_011775625.1_ASM1177562v1	Arabian.Sea.Gulf.Of.Kutch.Sediments.PRJNA598416_GCA_011775625.1_ASM1177562v1,Arabian.Sea.Gulf.Of.Khambhat.Pelagic.Sediments.PRJNA598413_GCA_011771605.1_ASM1177160v1,Arabian.Sea.Gulf.Of.Khambhat.Pelagic.Sediments.PRJNA598413_GCA_011773105.1_ASM1177310v1,Arabian.Sea.Gulf.Of.Khambhat.Pelagic.Sediments.PRJNA598413_GCA_011772115.1_ASM1177211v1,Arabian.Sea.Gulf.Of.Khambhat.Pelagic.Sediments.PRJNA598413…
Australia.Great.Barrier.Reef.Sponge.Microbiome.PRJNA555144.Engelberts2020_GCA_009836005.1_ASM983600v1	Australia.Great.Barrier.Reef.Sponge.Microbiome.PRJNA555144.Engelberts2020_GCA_009836005.1_ASM983600v1,Australia.Great.Barrier.Reef.Sponge.Microbiome.PRJNA555144.Engelberts2020_GCA_009840115.1_ASM984011v1
Australia.Great.Barrier.Reef.Sponge.Microbiome.PRJNA555144.Engelberts2020_GCA_009841015.1_ASM984101v1	Australia.Great.Barrier.Reef.Sponge.Microbiome.PRJNA555144.Engelberts2020_GCA_009841015.1_ASM984101v1
Australia.Great.Barrier.Reef.Sponge.Microbiome.PRJNA555144.Engelberts2020_GCA_009838765.1_ASM983876v1	Australia.Great.Barrier.Reef.Sponge.Microbiome.PRJNA555144.Engelberts2020_GCA_009843325.1_ASM984332v1,Australia.Great.Barrier.Reef.Sponge.Microbiome.PRJNA555144.Engelberts2020_GCA_009845855.1_ASM984585v1,Australia.Great.Barrier.Reef.Sponge.Microbiome.PRJNA555144.Engelberts2020_GCA_009838765.1_ASM983876v1
USA.Ircinia.Sea.Sponges.PRJNA768976_GCA_022825725.1	USA.Ircinia.Sea.Sponges.PRJNA768976_GCA_022825725.1,USA.Ircinia.Sea.Sponges.PRJNA768976_GCA_022826685.1
USA.Ircinia.Sea.Sponges.PRJNA768976_GCA_022820995.1	USA.Ircinia.Sea.Sponges.PRJNA768976_GCA_022820995.1,USA.Ircinia.Sea.Sponges.PRJNA768976_GCA_022825105.1
Australia.Great.Barrier.Reef.Sponge.Microbiome.PRJNA555144.Engelberts2020_GCA_009837975.1_ASM983797v1	Australia.Great.Barrier.Reef.Sponge.Microbiome.PRJNA555144.Engelberts2020_GCA_009841005.1_ASM984100v1,Australia.Great.Barrier.Reef.Sponge.Microbiome.PRJNA555144.Engelberts2020_GCA_009843765.1_ASM984376v1,Australia.Great.Barrier.Reef.Sponge.Microbiome.PRJNA555144.Engelberts2020_GCA_009846385.1_ASM984638v1,Australia.Great.Barrier.Reef.Sponge.Microbiome.PRJNA555144.Engelberts2020_GCA_009842445.1_ASM…
Australia.Great.Barrier.Reef.Coral.Microbiome.PRJNA545004.Robbins2020_GCA_012270965.1_ASM1227096v1	Australia.Great.Barrier.Reef.Coral.Microbiome.PRJNA545004.Robbins2020_GCA_012270965.1_ASM1227096v1
Global.OceanDNA.Nishimura2022_OceanDNA-b488	Marine.PRJEB51078_GCA_937884585.1,Chile.Comau.Fjord.Nallar2023.PRJNA729490_GCA_029253825.1,Chile.Comau.Fjord.Nallar2023.PRJNA729490_GCA_029252305.1,Genomes.From.Earths.Microbiomes.GEM.Nayfach2021_3300025658_7,Canada.Saanich.Inlet.Seawater.PRJNA630981.Lin2021_GCA_018699475.1,Canada.Saanich.Inlet.Seawater.PRJNA630981.Lin2021_GCA_018661815.1,Canada.Saanich.Inlet.Seawater.PRJNA630981.Lin2021_GCA_0186…
Global.OceanDNA.Nishimura2022_OceanDNA-b496	Global.OceanDNA.Nishimura2022_OceanDNA-b496
China.Weihai.Seawater.Sediments.Lu2023.PRJEB50838_GCA_938091165.1	Global.OceanDNA.Nishimura2022_OceanDNA-b512,China.Weihai.Seawater.Sediments.Lu2023.PRJEB50838_GCA_938091165.1
Global.OceanDNA.Nishimura2022_OceanDNA-b13566	Canada.Saanich.Inlet.Seawater.PRJNA630981.Lin2021_GCA_018648685.1,Global.OceanDNA.Nishimura2022_OceanDNA-b13566
Global.OceanDNA.Nishimura2022_OceanDNA-b13564	Global.OceanDNA.Nishimura2022_OceanDNA-b13564
Canada.Saanich.Inlet.Seawater.PRJNA630981.Lin2021_GCA_018694195.1	Canada.Saanich.Inlet.Seawater.PRJNA630981.Lin2021_GCA_018694195.1,Canada.Saanich.Inlet.Seawater.PRJNA630981.Lin2021_GCA_018648605.1,Global.OceanDNA.Nishimura2022_OceanDNA-b13570
Canada.Saanich.Inlet.Seawater.PRJNA630981.Lin2021_GCA_018652725.1	Canada.Saanich.Inlet.Seawater.PRJNA630981.Lin2021_GCA_018675935.1,Canada.Saanich.Inlet.Seawater.PRJNA630981.Lin2021_GCA_018663785.1,Global.OceanDNA.Nishimura2022_OceanDNA-b13546,Canada.Saanich.Inlet.Seawater.PRJNA630981.Lin2021_GCA_018694005.1,Canada.Saanich.Inlet.Seawater.PRJNA630981.Lin2021_GCA_018697855.1,Canada.Saanich.Inlet.Seawater.PRJNA630981.Lin2021_GCA_018701745.1,Genomes.From.Earths.Mic…
Genomes.From.Earths.Microbiomes.GEM.Nayfach2021_3300025584_33	Genomes.From.Earths.Microbiomes.GEM.Nayfach2021_3300025547_35,Genomes.From.Earths.Microbiomes.GEM.Nayfach2021_3300025659_55,Canada.Saanich.Inlet.Seawater.PRJNA630981.Lin2021_GCA_018653215.1,Canada.Saanich.Inlet.Seawater.PRJNA630981.Lin2021_GCA_018669535.1,Canada.Saanich.Inlet.Seawater.PRJNA630981.Lin2021_GCA_018658625.1,Canada.Saanich.Inlet.Seawater.PRJNA630981.Lin2021_GCA_018671085.1,Canada.Saan…
Canada.Saanich.Inlet.Seawater.PRJNA630981.Lin2021_GCA_018646665.1	Genomes.From.Earths.Microbiomes.GEM.Nayfach2021_3300025770_6,Canada.Saanich.Inlet.Seawater.PRJNA630981.Lin2021_GCA_018658385.1,Canada.Saanich.Inlet.Seawater.PRJNA630981.Lin2021_GCA_018663365.1,Canada.Saanich.Inlet.Seawater.PRJNA630981.Lin2021_GCA_018667695.1,Canada.Saanich.Inlet.Seawater.PRJNA630981.Lin2021_GCA_018694095.1,Canada.Saanich.Inlet.Seawater.PRJNA630981.Lin2021_GCA_018655235.1,Canada.S…
Global.OceanDNA.Nishimura2022_OceanDNA-b31070	Global.OceanDNA.Nishimura2022_OceanDNA-b31070
Genomes.From.Earths.Microbiomes.GEM.Nayfach2021_3300023273_21	USA.SFB.Estuary.Water.PRJNA819083_GCA_030829875.1,Black.Sea.Water.Column.PRJNA638805.Cesare2020_GCA_016780905.1,Caspian.Sea.Brackish.Waters.Mehrshad2016.PRJNA279271_GCA_027728265.1,Caspian.Sea.Brackish.Waters.Mehrshad2016.PRJNA279271_GCA_027731245.1,Caspian.Sea.Brackish.Waters.Mehrshad2016.PRJNA279271_GCA_027731105.1,China.Yellow.Sea.Tao2022.PRJNA823908_JZB_MAG0243,Genomes.From.Earths.Microbiomes…
Genomes.From.Earths.Microbiomes.GEM.Nayfach2021_3300025869_19	Canada.Saanich.Inlet.Seawater.PRJNA630981.Lin2021_GCA_018668265.1,Canada.Saanich.Inlet.Seawater.PRJNA630981.Lin2021_GCA_018703455.1,Canada.Saanich.Inlet.Seawater.PRJNA630981.Lin2021_GCA_018657545.1,Canada.Saanich.Inlet.Seawater.PRJNA630981.Lin2021_GCA_018672635.1,Canada.Saanich.Inlet.Seawater.PRJNA630981.Lin2021_GCA_018697135.1,Canada.Saanich.Inlet.Seawater.PRJNA630981.Lin2021_GCA_018647565.1,Can…
Global.OceanDNA.Nishimura2022_OceanDNA-b33859	Genomes.From.Earths.Microbiomes.GEM.Nayfach2021_3300000215_18,Canada.Saanich.Inlet.Seawater.PRJNA630981.Lin2021_GCA_018701075.1,Canada.Saanich.Inlet.Seawater.PRJNA630981.Lin2021_GCA_018663385.1,Canada.Saanich.Inlet.Seawater.PRJNA630981.Lin2021_GCA_018666175.1,Canada.Saanich.Inlet.Seawater.PRJNA630981.Lin2021_GCA_018649145.1,Canada.Saanich.Inlet.Seawater.PRJNA630981.Lin2021_GCA_018660565.1,Canada.…
Global.Ocean.PRJEB33281.Pachiadaki2019_GCA_902613855.1	Global.Ocean.PRJEB33281.Pachiadaki2019_GCA_902613855.1
Global.Ocean.PRJEB33281.Pachiadaki2019_GCA_902622795.1	Global.Ocean.PRJEB33281.Pachiadaki2019_GCA_902622795.1
Global.Ocean.PRJEB33281.Pachiadaki2019_GCA_902526595.1	Global.Ocean.PRJEB33281.Pachiadaki2019_GCA_902526595.1
Global.Ocean.PRJEB33281.Pachiadaki2019_GCA_902514665.1	Global.Ocean.PRJEB33281.Pachiadaki2019_GCA_902514665.1
Global.Ocean.PRJEB33281.Pachiadaki2019_GCA_902518455.1	Global.Ocean.PRJEB33281.Pachiadaki2019_GCA_902617055.1,Global.Ocean.PRJEB33281.Pachiadaki2019_GCA_902616585.1,Global.Ocean.PRJEB33281.Pachiadaki2019_GCA_902619815.1,Global.Ocean.PRJEB33281.Pachiadaki2019_GCA_902633195.1,Global.Ocean.PRJEB33281.Pachiadaki2019_GCA_902613205.1,Global.Ocean.PRJEB33281.Pachiadaki2019_GCA_902615685.1,Global.Ocean.PRJEB33281.Pachiadaki2019_GCA_902616735.1,Global.Ocean.P…
Eastern.Fram.Strait.Water.Priest2023.PRJEB58071_GCA_949372775.1	Genomes.From.Earths.Microbiomes.GEM.Nayfach2021_3300027752_26,Hudson.Bay.Sea.Ice.PRJNA1011243_GCA_034111245.1,Genomes.From.Earths.Microbiomes.GEM.Nayfach2021_3300002154_6,Eastern.Fram.Strait.Water.Priest2023.PRJEB58071_GCA_949372775.1,Global.OceanDNA.Nishimura2022_OceanDNA-b5824,Baltic.Sea.PRJEB34883.Alneberg2020_GCA_902751695.1
Global.OceanDNA.Nishimura2022_OceanDNA-b5832	Global.OceanDNA.Nishimura2022_OceanDNA-b5832,Baltic.Sea.PRJEB34883.Alneberg2020_GCA_902751345.1
Genomes.From.Earths.Microbiomes.GEM.Nayfach2021_3300027668_17	Marine.PRJEB51078_GCA_937890305.1,Genomes.From.Earths.Microbiomes.GEM.Nayfach2021_3300020317_8,Genomes.From.Earths.Microbiomes.GEM.Nayfach2021_3300020376_19,Global.OceanDNA.Nishimura2022_OceanDNA-b6075,Genomes.From.Earths.Microbiomes.GEM.Nayfach2021_3300020372_8,Genomes.From.Earths.Microbiomes.GEM.Nayfach2021_3300020309_7,Antarctic.Coastal.Seawater.Dutta2023.PRJNA894514_GCA_028825435.1,Genomes.Fr…
Hudson.Bay.Sea.Ice.PRJNA1011243_GCA_034112125.1	Hudson.Bay.Sea.Ice.PRJNA1011243_GCA_034112125.1,China.Yellow.Sea.Tao2022.PRJNA823908_JZB_MAG0309,Genomes.From.Earths.Microbiomes.GEM.Nayfach2021_3300025892_25,Germany.Helgoland.Seawater.PRJEB38290_GCA_905479175.1,Global.OceanDNA.Nishimura2022_OceanDNA-b34798,Genomes.From.Earths.Microbiomes.GEM.Nayfach2021_3300025626_12,Helgoland.Surface.Seawater.Schweder2023.PRJEB52999_GCA_943846405.1,Helgoland.S…
Chile.Comau.Fjord.Nallar2023.PRJNA729490_GCA_029246415.1	USA.SFB.Estuary.Water.PRJNA819083_GCA_030832345.1,Genomes.From.Earths.Microbiomes.GEM.Nayfach2021_3300023271_3,Chile.Comau.Fjord.Nallar2023.PRJNA729490_GCA_029238285.1,Chile.Comau.Fjord.Nallar2023.PRJNA729490_GCA_029246415.1
Marine.PRJEB51078_GCA_937896655.1	Genomes.From.Earths.Microbiomes.GEM.Nayfach2021_3300020462_8,Genomes.From.Earths.Microbiomes.GEM.Nayfach2021_3300020367_5,Genomes.From.Earths.Microbiomes.GEM.Nayfach2021_3300020286_2,Genomes.From.Earths.Microbiomes.GEM.Nayfach2021_3300020360_5,Global.OceanDNA.Nishimura2022_OceanDNA-b41349,Marine.PRJEB51078_GCA_937896655.1,Genomes.From.Earths.Microbiomes.GEM.Nayfach2021_3300020369_11,Genomes.From.…
Genomes.From.Earths.Microbiomes.GEM.Nayfach2021_3300025305_8	Marine.PRJEB51078_GCA_937901115.1,Genomes.From.Earths.Microbiomes.GEM.Nayfach2021_3300025305_8,Global.OceanDNA.Nishimura2022_OceanDNA-b41358,Genomes.From.Earths.Microbiomes.GEM.Nayfach2021_3300020478_12,Genomes.From.Earths.Microbiomes.GEM.Nayfach2021_3300026264_10,Global.OMZ.Waters.Zhang2023.PRJNA955304_GCA_030867555.1,Global.OMZ.Waters.Zhang2023.PRJNA955304_GCA_030867545.1
Global.Ocean.PRJEB33281.Pachiadaki2019_GCA_902613895.1	Global.Ocean.PRJEB33281.Pachiadaki2019_GCA_902529935.1,Global.Ocean.PRJEB33281.Pachiadaki2019_GCA_902613895.1
Global.Ocean.PRJEB33281.Pachiadaki2019_GCA_902596665.1	Global.Ocean.PRJEB33281.Pachiadaki2019_GCA_902620865.1,Global.Ocean.PRJEB33281.Pachiadaki2019_GCA_902612905.1,Global.Ocean.PRJEB33281.Pachiadaki2019_GCA_902596665.1,Pacific.Ocean.Water.PRJDB11069.Hiraoka2021_GCA_019651255.1,Global.OceanDNA.Nishimura2022_OceanDNA-b41687,Global.Ocean.PRJEB33281.Pachiadaki2019_GCA_902521985.1,Global.Ocean.PRJEB33281.Pachiadaki2019_GCA_902616535.1
Global.Ocean.PRJEB33281.Pachiadaki2019_GCA_902612395.1	Global.Ocean.PRJEB33281.Pachiadaki2019_GCA_902618645.1,Global.Ocean.PRJEB33281.Pachiadaki2019_GCA_902524645.1,Global.Ocean.PRJEB33281.Pachiadaki2019_GCA_902623515.1,Global.Ocean.PRJEB33281.Pachiadaki2019_GCA_902612395.1,Global.Ocean.PRJEB33281.Pachiadaki2019_GCA_902519365.1
Global.OceanDNA.Nishimura2022_OceanDNA-b41689	Global.OceanDNA.Nishimura2022_OceanDNA-b41689
Global.Ocean.PRJEB33281.Pachiadaki2019_GCA_902526045.1	Global.Ocean.PRJEB33281.Pachiadaki2019_GCA_902526045.1
Chile.Comau.Fjord.Nallar2023.PRJNA729490_GCA_029243345.1	Chile.Comau.Fjord.Nallar2023.PRJNA729490_GCA_029249025.1,Chile.Comau.Fjord.Nallar2023.PRJNA729490_GCA_029243345.1,Chile.Comau.Fjord.Nallar2023.PRJNA729490_GCA_029250925.1
Global.OceanDNA.Nishimura2022_OceanDNA-b23865	Global.OceanDNA.Nishimura2022_OceanDNA-b23865
Canada.Saanich.Inlet.Seawater.PRJNA630981.Lin2021_GCA_018667775.1	Helgoland.Surface.Seawater.Schweder2023.PRJEB52999_GCA_943788745.1,Helgoland.Surface.Seawater.Schweder2023.PRJEB52999_GCA_943842265.1,Global.OceanDNA.Nishimura2022_OceanDNA-b23856,Canada.Saanich.Inlet.Seawater.PRJNA630981.Lin2021_GCA_018667775.1,Canada.Saanich.Inlet.Seawater.PRJNA630981.Lin2021_GCA_018645985.1
Helgoland.Surface.Seawater.Schweder2023.PRJEB52999_GCA_943787655.1	Helgoland.Surface.Seawater.Schweder2023.PRJEB52999_GCA_943843755.1,Global.OceanDNA.Nishimura2022_OceanDNA-b23886,Helgoland.Surface.Seawater.Schweder2023.PRJEB52999_GCA_943841745.1,Germany.Helgoland.Seawater.PRJEB38290_GCA_905477785.1,Helgoland.Surface.Seawater.Schweder2023.PRJEB52999_GCA_943843635.1,Helgoland.Surface.Seawater.Schweder2023.PRJEB52999_GCA_943840825.1,Helgoland.Surface.Seawater.Schw…
Global.OceanDNA.Nishimura2022_OceanDNA-b39032	Genomes.From.Earths.Microbiomes.GEM.Nayfach2021_3300027714_6,China.Weihai.Seawater.Sediments.Lu2023.PRJEB50838_GCA_938044795.1,USA.Plum.Island.Estuary.Sediment.Vineis2023.PRJNA896156_GCA_026195675.1,Genomes.From.Earths.Microbiomes.GEM.Nayfach2021_3300020463_18,Global.OceanDNA.Nishimura2022_OceanDNA-b39032,Marine.PRJEB51078_GCA_937907695.1
Global.OceanDNA.Nishimura2022_OceanDNA-b39159	China.Pearl.River.Estuary.Waters.Xu2022_PRES25F07_bin.97,Genomes.From.Earths.Microbiomes.GEM.Nayfach2021_3300025065_7,Genomes.From.Earths.Microbiomes.GEM.Nayfach2021_3300010055_6,Genomes.From.Earths.Microbiomes.GEM.Nayfach2021_3300025195_1,Global.OceanDNA.Nishimura2022_OceanDNA-b39159,Genomes.From.Earths.Microbiomes.GEM.Nayfach2021_3300025264_1,Genomes.From.Earths.Microbiomes.GEM.Nayfach2021_3300…
China.Yellow.Sea.Tao2022.PRJNA823908_JZB_MAG0383	China.Yellow.Sea.Tao2022.PRJNA823908_JZB_MAG0383,Global.OceanDNA.Nishimura2022_OceanDNA-b39118
Global.OceanDNA.Nishimura2022_OceanDNA-b39122	Global.OceanDNA.Nishimura2022_OceanDNA-b39122
Global.OceanDNA.Nishimura2022_OceanDNA-b36004	Genomes.From.Earths.Microbiomes.GEM.Nayfach2021_3300025643_22,Canada.Saanich.Inlet.Seawater.PRJNA630981.Lin2021_GCA_018697995.1,Genomes.From.Earths.Microbiomes.GEM.Nayfach2021_3300025478_12,Genomes.From.Earths.Microbiomes.GEM.Nayfach2021_3300024324_15,Canada.Saanich.Inlet.Seawater.PRJNA630981.Lin2021_GCA_018654675.1,Genomes.From.Earths.Microbiomes.GEM.Nayfach2021_3300025622_11,Genomes.From.Earths…
Chile.Comau.Fjord.Nallar2023.PRJNA729490_GCA_029245425.1	Genomes.From.Earths.Microbiomes.GEM.Nayfach2021_3300027582_3,Genomes.From.Earths.Microbiomes.GEM.Nayfach2021_3300027572_5,Chile.Comau.Fjord.Nallar2023.PRJNA729490_GCA_029245425.1,Chile.Comau.Fjord.Nallar2023.PRJNA729490_GCA_029251085.1
Peru.OMZ.Water.Woehle2022.PRJNA503328_GCA_024225195.1	Peru.OMZ.Water.Woehle2022.PRJNA503328_GCA_024225195.1
Global.OceanDNA.Nishimura2022_OceanDNA-b22449	China.Weihai.Seawater.Sediments.Lu2023.PRJEB50838_GCA_938083195.1,Global.OceanDNA.Nishimura2022_OceanDNA-b22449,Baltic.Sea.PRJEB34883.Alneberg2020_GCA_902751315.1
New.Zealand.Mycale.Sponge.Microbiome.PRJNA603662.Rush2020_GCA_011087765.1	New.Zealand.Mycale.Sponge.Microbiome.PRJNA603662.Rush2020_GCA_011087765.1,Global.OceanDNA.Nishimura2022_OceanDNA-b22450
China.Weihai.Seawater.Sediments.Lu2023.PRJEB50838_GCA_938091115.1	China.Weihai.Seawater.Sediments.Lu2023.PRJEB50838_GCA_938091115.1
Pearl.River.Estuary.PRJNA878949_GCA_029979005.1	Global.OceanDNA.Nishimura2022_OceanDNA-b22452,Pearl.River.Estuary.PRJNA878949_GCA_029979005.1
Australia.Geoffrey.Bay.Coral.Reef.PRJNA594068.Glasl2020_GCA_011523945.1_ASM1152394v1	Australia.Geoffrey.Bay.Coral.Reef.PRJNA594068.Glasl2020_GCA_011523945.1_ASM1152394v1
Antarctic.Coastal.Seawater.Dutta2023.PRJNA894514_GCA_028823415.1	Global.OceanDNA.Nishimura2022_OceanDNA-b22448,Antarctic.Coastal.Seawater.Dutta2023.PRJNA894514_GCA_028823415.1
Genomes.From.Earths.Microbiomes.GEM.Nayfach2021_3300025394_10	Genomes.From.Earths.Microbiomes.GEM.Nayfach2021_3300000262_3,Genomes.From.Earths.Microbiomes.GEM.Nayfach2021_3300025639_17,Genomes.From.Earths.Microbiomes.GEM.Nayfach2021_3300025394_10,Genomes.From.Earths.Microbiomes.GEM.Nayfach2021_3300025465_15,Genomes.From.Earths.Microbiomes.GEM.Nayfach2021_3300025673_12
Guaymas.Basin.Hydrothermal.Vents.Water.Hwang2023.PRJNA879230_GCA_029938085.1	Guaymas.Basin.Hydrothermal.Vents.Water.Hwang2023.PRJNA879230_GCA_029938085.1
Canada.Saanich.Inlet.Seawater.PRJNA630981.Lin2021_GCA_018698755.1	Genomes.From.Earths.Microbiomes.GEM.Nayfach2021_3300025639_13,Genomes.From.Earths.Microbiomes.GEM.Nayfach2021_3300022933_19,Canada.Saanich.Inlet.Seawater.PRJNA630981.Lin2021_GCA_018698755.1,Canada.Saanich.Inlet.Seawater.PRJNA630981.Lin2021_GCA_018656145.1,Genomes.From.Earths.Microbiomes.GEM.Nayfach2021_3300028277_12,Global.OceanDNA.Nishimura2022_OceanDNA-b38744,Genomes.From.Earths.Microbiomes.GEM…
Genomes.From.Earths.Microbiomes.GEM.Nayfach2021_3300026200_36	Genomes.From.Earths.Microbiomes.GEM.Nayfach2021_3300026268_29,Global.OMZ.Waters.Zhang2023.PRJNA955304_GCA_030742785.1,Genomes.From.Earths.Microbiomes.GEM.Nayfach2021_3300026209_28,Global.OceanDNA.Nishimura2022_OceanDNA-a831,Genomes.From.Earths.Microbiomes.GEM.Nayfach2021_3300026279_35,Genomes.From.Earths.Microbiomes.GEM.Nayfach2021_3300026256_37,Genomes.From.Earths.Microbiomes.GEM.Nayfach2021_330…
Global.OceanDNA.Nishimura2022_OceanDNA-a710	Global.OceanDNA.Nishimura2022_OceanDNA-a710
Marine.PRJEB51078_GCA_937896495.1	Marine.PRJEB51078_GCA_937896495.1
Canada.Saanich.Inlet.Seawater.PRJNA630981.Lin2021_GCA_018661305.1	Canada.Saanich.Inlet.Seawater.PRJNA630981.Lin2021_GCA_018668425.1,Canada.Saanich.Inlet.Seawater.PRJNA630981.Lin2021_GCA_018661305.1
Atlantik.Subseafloor.Crustal.Aquifer.PRJNA391950.Tully2018_GCA_002317795.1_ASM231779v1	Atlantik.Subseafloor.Crustal.Aquifer.PRJNA391950.Tully2018_GCA_002317795.1_ASM231779v1,Global.OceanDNA.Nishimura2022_OceanDNA-a775,Arctic.Ocean.Grevesse2022.PRJEB57575_GCA_963581725.1
Global.OceanDNA.Nishimura2022_OceanDNA-a720	Global.OceanDNA.Nishimura2022_OceanDNA-a720
Australia.Great.Barrier.Reef.Sponge.Microbiome.PRJNA555144.Engelberts2020_GCA_009840595.1_ASM984059v1	Australia.Great.Barrier.Reef.Sponge.Microbiome.PRJNA555144.Engelberts2020_GCA_009842535.1_ASM984253v1,Australia.Great.Barrier.Reef.Sponge.Microbiome.PRJNA555144.Engelberts2020_GCA_009840595.1_ASM984059v1,Australia.Great.Barrier.Reef.Sponge.Microbiome.PRJNA555144.Engelberts2020_GCA_009844315.1_ASM984431v1,Australia.Great.Barrier.Reef.Sponge.Microbiome.PRJNA555144.Engelberts2020_GCA_009836525.1_ASM…
USA.Ircinia.Sea.Sponges.PRJNA768976_GCA_022819985.1	USA.Ircinia.Sea.Sponges.PRJNA768976_GCA_022822805.1,USA.Ircinia.Sea.Sponges.PRJNA768976_GCA_022825645.1,USA.Ircinia.Sea.Sponges.PRJNA768976_GCA_022823745.1,USA.Ircinia.Sea.Sponges.PRJNA768976_GCA_022819985.1,USA.Ircinia.Sea.Sponges.PRJNA768976_GCA_022823445.1,USA.Ircinia.Sea.Sponges.PRJNA768976_GCA_022828005.1
Australia.Great.Barrier.Reef.Sponge.Microbiome.PRJNA555144.Engelberts2020_GCA_009838215.1_ASM983821v1	Australia.Geoffrey.Bay.Coral.Reef.PRJNA594068.Glasl2020_GCA_011523655.1_ASM1152365v1,Australia.Great.Barrier.Reef.Sponge.Microbiome.PRJNA555144.Engelberts2020_GCA_009844765.1_ASM984476v1,Australia.Great.Barrier.Reef.Sponge.Microbiome.PRJNA555144.Engelberts2020_GCA_009843415.1_ASM984341v1,Australia.Great.Barrier.Reef.Sponge.Microbiome.PRJNA555144.Engelberts2020_GCA_009845585.1_ASM984558v1,Australi…
Canada.Saanich.Inlet.Seawater.PRJNA630981.Lin2021_GCA_018671645.1	Canada.Saanich.Inlet.Seawater.PRJNA630981.Lin2021_GCA_018654645.1,Genomes.From.Earths.Microbiomes.GEM.Nayfach2021_3300022902_18,Genomes.From.Earths.Microbiomes.GEM.Nayfach2021_3300022888_13,Genomes.From.Earths.Microbiomes.GEM.Nayfach2021_3300005838_8,Global.OceanDNA.Nishimura2022_OceanDNA-b32775,Canada.Saanich.Inlet.Seawater.PRJNA630981.Lin2021_GCA_018663685.1,Canada.Saanich.Inlet.Seawater.PRJNA6…
Global.OceanDNA.Nishimura2022_OceanDNA-b32764	Global.OceanDNA.Nishimura2022_OceanDNA-b32764
Canada.Saanich.Inlet.Seawater.PRJNA630981.Lin2021_GCA_018698575.1	Canada.Saanich.Inlet.Seawater.PRJNA630981.Lin2021_GCA_018702955.1,Canada.Saanich.Inlet.Seawater.PRJNA630981.Lin2021_GCA_018698575.1,Canada.Saanich.Inlet.Seawater.PRJNA630981.Lin2021_GCA_018668895.1
Global.OceanDNA.Nishimura2022_OceanDNA-b32783	Global.OceanDNA.Nishimura2022_OceanDNA-b32783
Red.Sea.Water.Column.PRJNA289734.Stingl2016_GCA_001627845.1_ASM162784v1	Global.OceanDNA.Nishimura2022_OceanDNA-b44876,Red.Sea.Water.Column.PRJNA289734.Stingl2016_GCA_001627795.1_ASM162779v1,REDSEA_GCA_001627795.1_ASM162779v1,Red.Sea.Water.Column.PRJNA289734.Stingl2016_GCA_001627865.1_ASM162786v1,REDSEA_GCA_001627865.1_ASM162786v1,Red.Sea.Water.Column.PRJNA289734.Stingl2016_GCA_001627845.1_ASM162784v1,REDSEA_GCA_001627845.1_ASM162784v1,Red.Sea.Water.Column.PRJNA289734…
UK.Coastal.Seawater.Liu2022.PRJNA685000_GCA_023955085.1	Genomes.From.Earths.Microbiomes.GEM.Nayfach2021_3300025880_19,Genomes.From.Earths.Microbiomes.GEM.Nayfach2021_3300025666_8,Genomes.From.Earths.Microbiomes.GEM.Nayfach2021_3300025876_17,Genomes.From.Earths.Microbiomes.GEM.Nayfach2021_3300025809_21,Genomes.From.Earths.Microbiomes.GEM.Nayfach2021_3300025620_10,Genomes.From.Earths.Microbiomes.GEM.Nayfach2021_3300025685_10,Germany.Helgoland.Seawater.P…
Helgoland.Surface.Seawater.Schweder2023.PRJEB52999_GCA_943842055.1	Ocean.Seawater.PRJNA801081.Lappan2022_GCA_022425145.1,Chile.Comau.Fjord.Nallar2023.PRJNA729490_GCA_029248025.1,Chile.Comau.Fjord.Nallar2023.PRJNA729490_GCA_029249845.1,China.Yellow.Sea.Tao2022.PRJNA823908_JZB_MAG0028,China.Weihai.Seawater.Sediments.Lu2023.PRJEB50838_GCA_938085475.1,Genomes.From.Earths.Microbiomes.GEM.Nayfach2021_3300025881_53,Genomes.From.Earths.Microbiomes.GEM.Nayfach2021_330002…
Global.OceanDNA.Nishimura2022_OceanDNA-b10476	Global.OceanDNA.Nishimura2022_OceanDNA-b10476,China.Pearl.River.Estuary.Waters.Xu2022_PRES25F02_bin.154
Global.OceanDNA.Nishimura2022_OceanDNA-b10475	Canada.Saanich.Inlet.Seawater.PRJNA630981.Lin2021_GCA_018703335.1,Chile.Comau.Fjord.Nallar2023.PRJNA729490_GCA_029254205.1,Canada.Saanich.Inlet.Seawater.PRJNA630981.Lin2021_GCA_018675295.1,Global.OceanDNA.Nishimura2022_OceanDNA-b10475
Genomes.From.Earths.Microbiomes.GEM.Nayfach2021_3300025849_32	China.Weihai.Seawater.Sediments.Lu2023.PRJEB50838_GCA_938084425.1,Chile.Comau.Fjord.Nallar2023.PRJNA729490_GCA_029253465.1,Helgoland.Surface.Seawater.Schweder2023.PRJEB52999_GCA_943844415.1,Genomes.From.Earths.Microbiomes.GEM.Nayfach2021_3300025849_32,Global.OceanDNA.Nishimura2022_OceanDNA-b10914,Helgoland.Surface.Seawater.Schweder2023.PRJEB52999_GCA_943845895.1,Helgoland.Surface.Seawater.Schwede…
Helgoland.Surface.Seawater.Schweder2023.PRJEB52999_GCA_943787995.1	Helgoland.Surface.Seawater.Schweder2023.PRJEB52999_GCA_943842625.1,Peru.OMZ.Water.Woehle2022.PRJNA503328_GCA_024232495.1,Global.OceanDNA.Nishimura2022_OceanDNA-b7000,Helgoland.Surface.Seawater.Schweder2023.PRJEB52999_GCA_943787995.1,Helgoland.Surface.Seawater.Schweder2023.PRJEB52999_GCA_943842165.1
Genomes.From.Earths.Microbiomes.GEM.Nayfach2021_3300027833_15	Genomes.From.Earths.Microbiomes.GEM.Nayfach2021_3300027833_15,China.Weihai.Seawater.Sediments.Lu2023.PRJEB50838_GCA_938091765.1
Global.OceanDNA.Nishimura2022_OceanDNA-b6992	Global.OceanDNA.Nishimura2022_OceanDNA-b6992
Canada.Saanich.Inlet.Seawater.PRJNA630981.Lin2021_GCA_018659355.1	Mediterranean.Ocean.Water.Column.PRJNA352798.Moreno2017_GCA_004213605.1_ASM421360v1,Chile.Comau.Fjord.Nallar2023.PRJNA729490_GCA_029242525.1,Canada.Saanich.Inlet.Seawater.PRJNA630981.Lin2021_GCA_018659355.1,Global.OceanDNA.Nishimura2022_OceanDNA-b6954,Helgoland.Surface.Seawater.Schweder2023.PRJEB52999_GCA_943788805.1,Helgoland.Surface.Seawater.Schweder2023.PRJEB52999_GCA_943841725.1,Helgoland.Sur…
Marine.PRJEB51078_GCA_937899095.1	China.Weihai.Seawater.Sediments.Lu2023.PRJEB50838_GCA_938083365.1,Marine.PRJEB51078_GCA_937899095.1,Canada.Saanich.Inlet.Seawater.PRJNA630981.Lin2021_GCA_018695955.1,Canada.Saanich.Inlet.Seawater.PRJNA630981.Lin2021_GCA_018674895.1,Canada.Saanich.Inlet.Seawater.PRJNA630981.Lin2021_GCA_018652875.1,Canada.Saanich.Inlet.Seawater.PRJNA630981.Lin2021_GCA_018646245.1,Global.OceanDNA.Nishimura2022_Ocean…
China.Yellow.Sea.Tao2022.PRJNA823908_JZB_MAG0167	China.Yellow.Sea.Tao2022.PRJNA823908_JZB_MAG0167
Global.OceanDNA.Nishimura2022_OceanDNA-b46237	Black.Sea.Water.Column.PRJNA638805.Cesare2020_GCA_016777945.1,Marine.PRJEB51078_GCA_937910595.1,Global.OceanDNA.Nishimura2022_OceanDNA-b46237
Persian.Gulf.Water.and.Sediments.PRJNA575141.Somee2021_GCA_018623875.1	Persian.Gulf.Water.and.Sediments.PRJNA575141.Somee2021_GCA_018623875.1
Global.OceanDNA.Nishimura2022_OceanDNA-b16712	Global.OceanDNA.Nishimura2022_OceanDNA-b16712
USA.Chesapeake.And.Delaware.Bays.PRJNA699965_GCA_017859255.1	Baltic.Sea.PRJEB34883.Alneberg2020_GCA_902754315.1,Caspian.Sea.Brackish.Waters.Mehrshad2016.PRJNA279271_GCA_027624395.1,USA.Sapelo.Island.Costal.Waters.PRJNA552566.Damashek2019_GCA_008081115.1_ASM808111v1,USA.Chesapeake.And.Delaware.Bays.PRJNA699965_GCA_017852035.1,USA.Chesapeake.And.Delaware.Bays.PRJNA699965_GCA_017852955.1,USA.Chesapeake.And.Delaware.Bays.PRJNA699965_GCA_017859255.1,USA.Chesape…
Marine.PRJEB51078_GCA_937914805.1	Genomes.From.Earths.Microbiomes.GEM.Nayfach2021_3300025869_35,Caspian.Sea.Brackish.Waters.Mehrshad2016.PRJNA279271_GCA_027593135.1,Caspian.Sea.Brackish.Waters.Mehrshad2016.PRJNA279271_GCA_027622765.1,Baltic.Sea.Surface.Slick.Rahlff2023.PRJNA855638_GCA_030734125.1,Baltic.Sea.Surface.Slick.Rahlff2023.PRJNA855638_GCA_030734025.1,Baltic.Sea.Surface.Slick.Rahlff2023.PRJNA855638_GCA_030733945.1,Baltic.…
China.Weihai.Seawater.Sediments.Lu2023.PRJEB50838_GCA_938003535.1	China.Weihai.Seawater.Sediments.Lu2023.PRJEB50838_GCA_937921665.1,China.Weihai.Seawater.Sediments.Lu2023.PRJEB50838_GCA_938003535.1
China.Weihai.Seawater.Sediments.Lu2023.PRJEB50838_GCA_937944425.1	China.Weihai.Seawater.Sediments.Lu2023.PRJEB50838_GCA_937944425.1
Genomes.From.Earths.Microbiomes.GEM.Nayfach2021_3300025268_3	Genomes.From.Earths.Microbiomes.GEM.Nayfach2021_3300025042_5,Genomes.From.Earths.Microbiomes.GEM.Nayfach2021_3300025044_5,Genomes.From.Earths.Microbiomes.GEM.Nayfach2021_3300025241_4,Genomes.From.Earths.Microbiomes.GEM.Nayfach2021_3300025260_3,Genomes.From.Earths.Microbiomes.GEM.Nayfach2021_3300025268_3,Global.OceanDNA.Nishimura2022_OceanDNA-b44698
Global.OceanDNA.Nishimura2022_OceanDNA-b44694	Global.OceanDNA.Nishimura2022_OceanDNA-b44694
Genomes.From.Earths.Microbiomes.GEM.Nayfach2021_3300025671_4	Genomes.From.Earths.Microbiomes.GEM.Nayfach2021_3300025671_4,Genomes.From.Earths.Microbiomes.GEM.Nayfach2021_3300007640_6,Genomes.From.Earths.Microbiomes.GEM.Nayfach2021_3300007345_8,Genomes.From.Earths.Microbiomes.GEM.Nayfach2021_3300007346_6
China.Pearl.River.Estuary.Waters.Xu2022_PRES25F02_bin.75	China.Pearl.River.Estuary.Waters.Xu2022_PRES25F02_bin.75
Guaymas.Basin.Hydrothermal.Vents.Water.Hwang2023.PRJNA879230_GCA_029936835.1	Antarctic.Coastal.Seawater.Dutta2023.PRJNA894514_GCA_028821735.1,Guaymas.Basin.Hydrothermal.Vents.Water.Hwang2023.PRJNA879230_GCA_029936835.1,Deep.Ocean.Hydrothermal.Plumes.PRJNA488180.Zhou2020_GCA_015659695.1,Global.OceanDNA.Nishimura2022_OceanDNA-b46970,Genomes.From.Earths.Microbiomes.GEM.Nayfach2021_3300027839_38
Global.OceanDNA.Nishimura2022_OceanDNA-b46972	Global.OceanDNA.Nishimura2022_OceanDNA-b46972
Chile.Comau.Fjord.Nallar2023.PRJNA729490_GCA_029247745.1	Global.OMZ.Waters.Zhang2023.PRJNA955304_GCA_030747955.1,Chile.Comau.Fjord.Nallar2023.PRJNA729490_GCA_029247745.1,Global.OceanDNA.Nishimura2022_OceanDNA-b46964,Canada.Saanich.Inlet.Seawater.PRJNA630981.Lin2021_GCA_018675395.1
Global.OceanDNA.Nishimura2022_OceanDNA-b46952	Global.OceanDNA.Nishimura2022_OceanDNA-b46952,Mediterranean.Ocean.Water.Column.PRJNA352798.Moreno2017_GCA_004211885.1_ASM421188v1
Global.OceanDNA.Nishimura2022_OceanDNA-b46942	Pacific.Ocean.Deep.Waters.PRJNA482655.Boeuf2019_GCA_013213965.1,Global.OceanDNA.Nishimura2022_OceanDNA-b46942
Global.OceanDNA.Nishimura2022_OceanDNA-b47071	Global.OceanDNA.Nishimura2022_OceanDNA-b47071
USA.SFB.Estuary.Water.PRJNA819083_GCA_030829945.1	Global.OceanDNA.Nishimura2022_OceanDNA-b12854,Genomes.From.Earths.Microbiomes.GEM.Nayfach2021_3300020185_28,USA.SFB.Estuary.Water.PRJNA819083_GCA_030829945.1,UK.Coastal.Seawater.Liu2022.PRJNA685000_GCA_023954955.1,UK.Coastal.Seawater.Liu2022.PRJNA685000_GCA_024679565.1
Germany.Helgoland.Seawater.PRJEB38290_GCA_905478335.1	Helgoland.Surface.Seawater.Schweder2023.PRJEB52999_GCA_943843685.1,Genomes.From.Earths.Microbiomes.GEM.Nayfach2021_3300025892_22,Global.OceanDNA.Nishimura2022_OceanDNA-b12858,Helgoland.Surface.Seawater.Schweder2023.PRJEB52999_GCA_943846675.1,Germany.Helgoland.Seawater.PRJEB38290_GCA_905478335.1,Helgoland.Surface.Seawater.Schweder2023.PRJEB52999_GCA_943845275.1,Helgoland.Surface.Seawater.Schweder2…
Helgoland.Surface.Seawater.Schweder2023.PRJEB52999_GCA_943789165.1	Helgoland.Surface.Seawater.Schweder2023.PRJEB52999_GCA_943841965.1,Helgoland.Surface.Seawater.Schweder2023.PRJEB52999_GCA_943789165.1
Baltic.Sea.Surface.Slick.Rahlff2023.PRJNA855638_GCA_030729025.1	Baltic.Sea.PRJEB34883.Alneberg2020_GCA_902754505.1,Global.OceanDNA.Nishimura2022_OceanDNA-b3972,Baltic.Sea.Surface.Slick.Rahlff2023.PRJNA855638_GCA_030728285.1,Baltic.Sea.Surface.Slick.Rahlff2023.PRJNA855638_GCA_030731325.1,Baltic.Sea.Surface.Slick.Rahlff2023.PRJNA855638_GCA_030726335.1,Baltic.Sea.Surface.Slick.Rahlff2023.PRJNA855638_GCA_030727565.1,Baltic.Sea.Surface.Slick.Rahlff2023.PRJNA855638…
China.Estuary.Surface.Water.Zhou2022.PRJNA730330_GCA_023255285.1	China.Estuary.Surface.Water.Zhou2022.PRJNA730330_GCA_023255285.1
USA.SFB.Estuary.Water.PRJNA819083_GCA_030833985.1	USA.SFB.Estuary.Water.PRJNA819083_GCA_030833985.1
Baltic.Sea.PRJEB34883.Alneberg2020_GCA_902753955.1	Baltic.Sea.PRJEB34883.Alneberg2020_GCA_902753955.1,Global.OceanDNA.Nishimura2022_OceanDNA-b3969,Baltic.Sea.PRJEB34883.Alneberg2020_GCA_902751465.1
Caspian.Sea.Brackish.Waters.Mehrshad2016.PRJNA279271_GCA_027593175.1	Caspian.Sea.Brackish.Waters.Mehrshad2016.PRJNA279271_GCA_027623715.1,Caspian.Sea.Brackish.Waters.Mehrshad2016.PRJNA279271_GCA_027593175.1
Genomes.From.Earths.Microbiomes.GEM.Nayfach2021_3300024260_14	Canada.Saanich.Inlet.Seawater.PRJNA630981.Lin2021_GCA_018693915.1,Global.OceanDNA.Nishimura2022_OceanDNA-b23077,Genomes.From.Earths.Microbiomes.GEM.Nayfach2021_3300024258_17,Genomes.From.Earths.Microbiomes.GEM.Nayfach2021_3300024302_21,Genomes.From.Earths.Microbiomes.GEM.Nayfach2021_3300024260_14,Genomes.From.Earths.Microbiomes.GEM.Nayfach2021_3300024257_14,Canada.Saanich.Inlet.Seawater.PRJNA6309…
Genomes.From.Earths.Microbiomes.GEM.Nayfach2021_3300007346_7	Genomes.From.Earths.Microbiomes.GEM.Nayfach2021_3300025266_9,Global.OceanDNA.Nishimura2022_OceanDNA-b23410,Genomes.From.Earths.Microbiomes.GEM.Nayfach2021_3300007346_7,Genomes.From.Earths.Microbiomes.GEM.Nayfach2021_3300025671_6,Genomes.From.Earths.Microbiomes.GEM.Nayfach2021_3300007345_10
Mediterranean.Mariculture.Water.Column.PRJNA638822.Moreno2020_GCA_013912065.1	Mediterranean.Mariculture.Water.Column.PRJNA638822.Moreno2020_GCA_013912065.1
Marine.PRJEB51078_GCA_937877775.1	Australia.Great.Barrier.Reef.Coral.Microbiome.PRJNA545004.Robbins2020_GCA_012269935.1_ASM1226993v1,Marine.PRJEB51078_GCA_937877775.1,Global.OceanDNA.Nishimura2022_OceanDNA-b23415
Mediterranean.Brine.Pool.Blum2023.PRJNA1042791_GCA_034722375.1	Mediterranean.Brine.Pool.Blum2023.PRJNA1042791_GCA_034722375.1
North.Sea.Spring.Bloom.Seawater.PRJNA283041_GCA_018608325.1	North.Sea.Spring.Bloom.Seawater.PRJNA283041_GCA_018608325.1
Genomes.From.Earths.Microbiomes.GEM.Nayfach2021_3300025621_14	Genomes.From.Earths.Microbiomes.GEM.Nayfach2021_3300025621_14,Global.OceanDNA.Nishimura2022_OceanDNA-b23399
Genomes.From.Earths.Microbiomes.GEM.Nayfach2021_3300025892_15	Genomes.From.Earths.Microbiomes.GEM.Nayfach2021_3300025892_15,Global.OceanDNA.Nishimura2022_OceanDNA-b23417
Helgoland.Surface.Seawater.Schweder2023.PRJEB52999_GCA_943787605.1	Global.OceanDNA.Nishimura2022_OceanDNA-b28510,China.Weihai.Seawater.Sediments.Lu2023.PRJEB50838_GCA_938084075.1,China.Weihai.Seawater.Sediments.Lu2023.PRJEB50838_GCA_938084775.1,Chile.Comau.Fjord.Nallar2023.PRJNA729490_GCA_029243185.1,Helgoland.Surface.Seawater.Schweder2023.PRJEB52999_GCA_943787605.1,Germany.Helgoland.Seawater.PRJEB38290_GCA_905478395.1,Helgoland.Surface.Seawater.Schweder2023.PRJ…
Global.OceanDNA.Nishimura2022_OceanDNA-b28503	Global.OceanDNA.Nishimura2022_OceanDNA-b28503
Global.OceanDNA.Nishimura2022_OceanDNA-b28501	Antarctic.Coastal.Seawater.Dutta2023.PRJNA894514_GCA_028872635.1,Global.OceanDNA.Nishimura2022_OceanDNA-b28501,Hudson.Bay.Sea.Ice.PRJNA1011243_GCA_034111755.1
Genomes.From.Earths.Microbiomes.GEM.Nayfach2021_3300025621_9	Genomes.From.Earths.Microbiomes.GEM.Nayfach2021_3300025621_9
Genomes.From.Earths.Microbiomes.GEM.Nayfach2021_3300020177_21	Genomes.From.Earths.Microbiomes.GEM.Nayfach2021_3300020177_21
Global.OceanDNA.Nishimura2022_OceanDNA-b41295	Global.OceanDNA.Nishimura2022_OceanDNA-b41295,Helgoland.Surface.Seawater.Schweder2023.PRJEB52999_GCA_943787255.1
Global.OceanDNA.Nishimura2022_OceanDNA-b41218	Global.OceanDNA.Nishimura2022_OceanDNA-b41218
Genomes.From.Earths.Microbiomes.GEM.Nayfach2021_3300025621_8	Genomes.From.Earths.Microbiomes.GEM.Nayfach2021_3300025621_8
Hainan.Tidal.Flats.PRJNA1030130_GCA_033720015.1	Hainan.Tidal.Flats.PRJNA1030130_GCA_033720015.1
Helgoland.Surface.Seawater.Schweder2023.PRJEB52999_GCA_943846705.1	Helgoland.Surface.Seawater.Schweder2023.PRJEB52999_GCA_943846705.1
Global.OceanDNA.Nishimura2022_OceanDNA-b41268	Global.OceanDNA.Nishimura2022_OceanDNA-b41268
China.Yellow.Sea.Tao2022.PRJNA823908_JZB_MAG0374	China.Yellow.Sea.Tao2022.PRJNA823908_JZB_MAG0374,Genomes.From.Earths.Microbiomes.GEM.Nayfach2021_3300020194_19
Hainan.Tidal.Flats.PRJNA1030130_GCA_033723075.1	Hainan.Tidal.Flats.PRJNA1030130_GCA_033723075.1,Hainan.Tidal.Flats.PRJNA1030130_GCA_033720155.1
Global.OceanDNA.Nishimura2022_OceanDNA-b41313	Global.OceanDNA.Nishimura2022_OceanDNA-b41313
Genomes.From.Earths.Microbiomes.GEM.Nayfach2021_3300025886_16	China.Weihai.Seawater.Sediments.Lu2023.PRJEB50838_GCA_938074245.1,Genomes.From.Earths.Microbiomes.GEM.Nayfach2021_3300025874_13,Genomes.From.Earths.Microbiomes.GEM.Nayfach2021_3300025876_20,Genomes.From.Earths.Microbiomes.GEM.Nayfach2021_3300025832_8,Genomes.From.Earths.Microbiomes.GEM.Nayfach2021_3300025886_16,Genomes.From.Earths.Microbiomes.GEM.Nayfach2021_3300025894_16,Genomes.From.Earths.Micr…
Global.OceanDNA.Nishimura2022_OceanDNA-b22711	Global.OceanDNA.Nishimura2022_OceanDNA-b22711
Global.OceanDNA.Nishimura2022_OceanDNA-b22759	Global.OceanDNA.Nishimura2022_OceanDNA-b22759
Marine.PRJEB51078_GCA_937912245.1	Marine.PRJEB51078_GCA_937912245.1
Genomes.From.Earths.Microbiomes.GEM.Nayfach2021_3300020428_10	Global.OceanDNA.Nishimura2022_OceanDNA-b22722,Marine.PRJEB51078_GCA_937884825.1,Genomes.From.Earths.Microbiomes.GEM.Nayfach2021_3300020428_10,Black.Sea.Water.Column.PRJNA638805.Cesare2020_GCA_016779235.1,Black.Sea.Water.Column.PRJNA638805.Cesare2020_GCA_016776925.1
Global.OceanDNA.Nishimura2022_OceanDNA-b22667	Global.OceanDNA.Nishimura2022_OceanDNA-b22667,Canada.Scotian.Shelf.Glass.Sponge.PRJNA613976.Busch2020_GCA_014238855.1
Global.OceanDNA.Nishimura2022_OceanDNA-b22755	Global.OceanDNA.Nishimura2022_OceanDNA-b22755
Canada.Saanich.Inlet.Seawater.PRJNA630981.Lin2021_GCA_018694455.1	Canada.Saanich.Inlet.Seawater.PRJNA630981.Lin2021_GCA_018668495.1,Canada.Saanich.Inlet.Seawater.PRJNA630981.Lin2021_GCA_018694455.1,Canada.Saanich.Inlet.Seawater.PRJNA630981.Lin2021_GCA_018673375.1
Eastern.Fram.Strait.Water.Priest2023.PRJEB58071_GCA_949372965.1	Global.OceanDNA.Nishimura2022_OceanDNA-b33512,Genomes.From.Earths.Microbiomes.GEM.Nayfach2021_3300027686_2,China.Pearl.River.Estuary.Waters.Xu2022_PRES01F02_bin.29,Eastern.Fram.Strait.Water.Priest2023.PRJEB58071_GCA_949372965.1,Mediterranean.Brine.Pool.Blum2023.PRJNA1042791_GCA_034716215.1,Genomes.From.Earths.Microbiomes.GEM.Nayfach2021_3300025027_1,Genomes.From.Earths.Microbiomes.GEM.Nayfach2021…
Deep.Sea.Hydrothermal.Vents.PRJNA557557.Hou2020_GCA_013152425.1	Deep.Sea.Hydrothermal.Vents.PRJNA557557.Hou2020_GCA_013153045.1,Deep.Sea.Hydrothermal.Vents.PRJNA557557.Hou2020_GCA_013152425.1
Genomes.From.Earths.Microbiomes.GEM.Nayfach2021_3300024353_9	Global.Cold.Seep.Sediments.Han2023.PRJNA950938_GCA_030598105.1,Genomes.From.Earths.Microbiomes.GEM.Nayfach2021_3300024353_9,Genomes.From.Earths.Microbiomes.GEM.Nayfach2021_3300024265_5,Genomes.From.Earths.Microbiomes.GEM.Nayfach2021_3300025027_3,Genomes.From.Earths.Microbiomes.GEM.Nayfach2021_3300024263_7
Global.OceanDNA.Nishimura2022_OceanDNA-b16480	Chile.Comau.Fjord.Nallar2023.PRJNA729490_GCA_029253185.1,Marine.PRJEB51078_GCA_937876805.1,Global.OceanDNA.Nishimura2022_OceanDNA-b16480
Global.OceanDNA.Nishimura2022_OceanDNA-b16503	Global.OceanDNA.Nishimura2022_OceanDNA-b16503
Global.OceanDNA.Nishimura2022_OceanDNA-b16629	Black.Sea.Water.Column.PRJNA649215.Vliet2020_GCA_014381295.1,Global.OceanDNA.Nishimura2022_OceanDNA-b16629,Mediterranean.Ocean.Water.Column.PRJNA352798.Moreno2017_GCA_003331785.1_ASM333178v1
USA.Chesapeake.And.Delaware.Bays.PRJNA699965_GCA_017855335.1	China.Yellow.Sea.Tao2022.PRJNA823908_JZB_MAG0230,USA.SFB.Estuary.Water.PRJNA819083_GCA_030829555.1,New.Zealand.Mycale.Sponge.Microbiome.PRJNA603662.Rush2020_GCA_011087905.1,Genomes.From.Earths.Microbiomes.GEM.Nayfach2021_3300010296_5,USA.Chesapeake.And.Delaware.Bays.PRJNA699965_GCA_017854925.1,USA.Chesapeake.And.Delaware.Bays.PRJNA699965_GCA_017859715.1,USA.Chesapeake.And.Delaware.Bays.PRJNA69996…
Global.OceanDNA.Nishimura2022_OceanDNA-b44154	Global.OceanDNA.Nishimura2022_OceanDNA-b44154,Helgoland.Surface.Seawater.Schweder2023.PRJEB52999_GCA_943840925.1,Helgoland.Surface.Seawater.Schweder2023.PRJEB52999_GCA_943841435.1,Helgoland.Surface.Seawater.Schweder2023.PRJEB52999_GCA_943788005.1
Norway.Subsea.Road.Tunnel.PRJNA755678.Suarez2022_GCA_021773215.1	Norway.Subsea.Road.Tunnel.PRJNA755678.Suarez2022_GCA_021773215.1
Global.OceanDNA.Nishimura2022_OceanDNA-b44168	USA.SFB.Estuary.Water.PRJNA819083_GCA_030835525.1,China.Weihai.Seawater.Sediments.Lu2023.PRJEB50838_GCA_938082465.1,Genomes.From.Earths.Microbiomes.GEM.Nayfach2021_3300025897_26,Global.OceanDNA.Nishimura2022_OceanDNA-b44168,China.Yellow.Sea.Tao2022.PRJNA823908_JZB_MAG0253,Helgoland.Surface.Seawater.Schweder2023.PRJEB52999_GCA_943841855.1,Helgoland.Surface.Seawater.Schweder2023.PRJEB52999_GCA_9437…
Norway.Subsea.Road.Tunnel.PRJNA755678.Suarez2022_GCA_021773235.1	Norway.Subsea.Road.Tunnel.PRJNA755678.Suarez2022_GCA_021773235.1
USA.SFB.Estuary.Water.PRJNA819083_GCA_030829985.1	USA.SFB.Estuary.Water.PRJNA819083_GCA_030829985.1
Caspian.Sea.Brackish.Waters.Mehrshad2016.PRJNA279271_GCA_027620495.1	Caspian.Sea.Brackish.Waters.Mehrshad2016.PRJNA279271_GCA_027620495.1,Caspian.Sea.Brackish.Waters.Mehrshad2016.PRJNA279271_GCA_027593425.1
Global.OceanDNA.Nishimura2022_OceanDNA-b26212	Global.OceanDNA.Nishimura2022_OceanDNA-b26212
Global.OceanDNA.Nishimura2022_OceanDNA-b26197	Global.OceanDNA.Nishimura2022_OceanDNA-b26197,China.Yellow.Sea.Tao2022.PRJNA823908_JZB_MAG2223
Global.OceanDNA.Nishimura2022_OceanDNA-b26225	Global.OceanDNA.Nishimura2022_OceanDNA-b26225
Caspian.Sea.Brackish.Waters.Mehrshad2016.PRJNA279271_GCA_027621705.1	USA.Chesapeake.And.Delaware.Bays.PRJNA699965_GCA_017855835.1,USA.SFB.Estuary.Water.PRJNA819083_GCA_030829705.1,Caspian.Sea.Brackish.Waters.Mehrshad2016.PRJNA279271_GCA_001510165.1,Caspian.Sea.Brackish.Waters.Mehrshad2016.PRJNA279271_GCA_027621705.1,Caspian.Sea.Brackish.Waters.Mehrshad2016.PRJNA279271_GCA_027624255.1,Caspian.Sea.Brackish.Waters.Mehrshad2016.PRJNA279271_GCA_027593485.1
Black.Sea.Water.Column.PRJNA638805.Cesare2020_GCA_016778895.1	Black.Sea.Water.Column.PRJNA638805.Cesare2020_GCA_016778895.1,Black.Sea.Water.Column.PRJNA638805.Cesare2020_GCA_016780675.1
Canada.Saanich.Inlet.Seawater.PRJNA630981.Lin2021_GCA_018701515.1	Genomes.From.Earths.Microbiomes.GEM.Nayfach2021_3300022916_47,Canada.Saanich.Inlet.Seawater.PRJNA630981.Lin2021_GCA_018670295.1,Genomes.From.Earths.Microbiomes.GEM.Nayfach2021_3300025584_29,Genomes.From.Earths.Microbiomes.GEM.Nayfach2021_3300025547_33,Canada.Saanich.Inlet.Seawater.PRJNA630981.Lin2021_GCA_018698735.1,Genomes.From.Earths.Microbiomes.GEM.Nayfach2021_3300025727_57,Global.OceanDNA.Nis…
Pearl.River.Estuary.PRJNA878949_GCA_029977405.1	Pearl.River.Estuary.PRJNA878949_GCA_029977405.1,China.Estuary.Surface.Water.Zhou2022.PRJNA730330_GCA_023254495.1
Genomes.From.Earths.Microbiomes.GEM.Nayfach2021_3300027246_2	Genomes.From.Earths.Microbiomes.GEM.Nayfach2021_3300010309_2,Genomes.From.Earths.Microbiomes.GEM.Nayfach2021_3300027231_2,Genomes.From.Earths.Microbiomes.GEM.Nayfach2021_3300027238_1,Genomes.From.Earths.Microbiomes.GEM.Nayfach2021_3300027247_1,Genomes.From.Earths.Microbiomes.GEM.Nayfach2021_3300027239_1,Genomes.From.Earths.Microbiomes.GEM.Nayfach2021_3300010312_2,Genomes.From.Earths.Microbiomes.G…
USA.SFB.Estuary.Water.PRJNA819083_GCA_030827165.1	USA.SFB.Estuary.Water.PRJNA819083_GCA_030827165.1
Marine.PRJEB51078_GCA_937916335.1	Global.OceanDNA.Nishimura2022_OceanDNA-a2609,Marine.PRJEB51078_GCA_937916335.1
Global.OceanDNA.Nishimura2022_OceanDNA-a2138	Global.OceanDNA.Nishimura2022_OceanDNA-a2138
Global.OceanDNA.Nishimura2022_OceanDNA-a2143	Global.OceanDNA.Nishimura2022_OceanDNA-a2143
Canada.Saanich.Inlet.Seawater.PRJNA630981.Lin2021_GCA_018673655.1	Global.OceanDNA.Nishimura2022_OceanDNA-a2133,Canada.Saanich.Inlet.Seawater.PRJNA630981.Lin2021_GCA_018673655.1,Genomes.From.Earths.Microbiomes.GEM.Nayfach2021_3300025705_27,Canada.Saanich.Inlet.Seawater.PRJNA630981.Lin2021_GCA_018659375.1
Global.OceanDNA.Nishimura2022_OceanDNA-a2132	Global.OceanDNA.Nishimura2022_OceanDNA-a2132
Black.Sea.Water.Column.PRJNA638805.Cesare2020_GCA_016779765.1	Marine.PRJEB51078_GCA_937896455.1,Black.Sea.Water.Column.PRJNA638805.Cesare2020_GCA_016777145.1,Black.Sea.Water.Column.PRJNA638805.Cesare2020_GCA_016779765.1
Global.OceanDNA.Nishimura2022_OceanDNA-a2123	Global.OceanDNA.Nishimura2022_OceanDNA-a2123
Global.OceanDNA.Nishimura2022_OceanDNA-a2638	Global.OceanDNA.Nishimura2022_OceanDNA-a2638
Marine.PRJEB51078_GCA_937911165.1	Global.OceanDNA.Nishimura2022_OceanDNA-b30791,Marine.PRJEB51078_GCA_937911165.1,Genomes.From.Earths.Microbiomes.GEM.Nayfach2021_3300020364_17
Mariana.Trench.Deep.Sediments.PRJNA635214.Zhou2022_GCA_022564115.1	Mariana.Trench.Deep.Sediments.PRJNA635214.Zhou2022_GCA_022564115.1
Marine.PRJEB51078_GCA_937910705.1	Genomes.From.Earths.Microbiomes.GEM.Nayfach2021_3300026087_16,Global.OceanDNA.Nishimura2022_OceanDNA-b30807,Hawaii.HOT.Waters.PRJNA352737.Muratore2022_GCA_022448845.1,Genomes.From.Earths.Microbiomes.GEM.Nayfach2021_3300026119_12,Global.Ocean.PRJNA390581.Martijn2019_GCA_002938075.1_ASM293807v1,Deep.Ocean.Hydrothermal.Plumes.PRJNA488180.Zhou2020_GCA_015659065.1,Marine.PRJEB51078_GCA_937910705.1
Global.Ocean.PRJNA390581.Martijn2019_GCA_002938315.1_ASM293831v1	Marine.PRJEB51078_GCA_937897695.1,Global.Ocean.PRJNA390581.Martijn2019_GCA_002938315.1_ASM293831v1,Global.OceanDNA.Nishimura2022_OceanDNA-b30832
China.Pearl.River.Estuary.Waters.Xu2022_PRES25F02_bin.124	Hawaii.HOT.Waters.PRJNA352737.Muratore2022_GCA_022447845.1,Hawaii.HOT.Waters.PRJNA352737.Muratore2022_GCA_022447965.1,Australia.Great.Barrier.Reef.Coral.Microbiome.PRJNA545004.Robbins2020_GCA_012269725.1_ASM1226972v1,China.Pearl.River.Estuary.Waters.Xu2022_PRES25F02_bin.124,Australia.Geoffrey.Bay.Coral.Reef.PRJNA594068.Glasl2020_GCA_011522785.1_ASM1152278v1,Genomes.From.Earths.Microbiomes.GEM.Nay…
Helgoland.Surface.Seawater.Schweder2023.PRJEB52999_GCA_943844285.1	Germany.Helgoland.Seawater.PRJEB38290_GCA_905480165.1,Genomes.From.Earths.Microbiomes.GEM.Nayfach2021_3300025894_35,Genomes.From.Earths.Microbiomes.GEM.Nayfach2021_3300025699_19,Helgoland.Surface.Seawater.Schweder2023.PRJEB52999_GCA_943845535.1,Helgoland.Surface.Seawater.Schweder2023.PRJEB52999_GCA_943788855.1,Helgoland.Surface.Seawater.Schweder2023.PRJEB52999_GCA_943844285.1,Helgoland.Surface.Se…
Canada.Saanich.Inlet.Seawater.PRJNA630981.Lin2021_GCA_018699315.1	Canada.Saanich.Inlet.Seawater.PRJNA630981.Lin2021_GCA_018699315.1,Canada.Saanich.Inlet.Seawater.PRJNA630981.Lin2021_GCA_018665005.1,Global.OceanDNA.Nishimura2022_OceanDNA-b5557
Global.OceanDNA.Nishimura2022_OceanDNA-b5564	Global.OceanDNA.Nishimura2022_OceanDNA-b5564
Caspian.Sea.Brackish.Waters.Mehrshad2016.PRJNA279271_GCA_027620655.1	Global.OceanDNA.Nishimura2022_OceanDNA-b10577,Caspian.Sea.Brackish.Waters.Mehrshad2016.PRJNA279271_GCA_027593275.1,Caspian.Sea.Brackish.Waters.Mehrshad2016.PRJNA279271_GCA_027620655.1,Caspian.Sea.Brackish.Waters.Mehrshad2016.PRJNA279271_GCA_027624755.1
Global.OceanDNA.Nishimura2022_OceanDNA-b10567	Global.OceanDNA.Nishimura2022_OceanDNA-b10567
Atlantic.Pacific.Ocean.Pelagic.Costa2023.PRJEB60184_GCA_949541775.1	Atlantic.Pacific.Ocean.Pelagic.Costa2023.PRJEB60184_GCA_949541775.1,Global.OceanDNA.Nishimura2022_OceanDNA-b10587
Atlantic.Pacific.Ocean.Pelagic.Costa2023.PRJEB60184_GCA_949485425.1	Global.OceanDNA.Nishimura2022_OceanDNA-b10602,Atlantic.Pacific.Ocean.Pelagic.Costa2023.PRJEB60184_GCA_949485425.1,China.Weihai.Seawater.Sediments.Lu2023.PRJEB50838_GCA_938085015.1,Chile.Comau.Fjord.Nallar2023.PRJNA729490_GCA_029242425.1,Chile.Comau.Fjord.Nallar2023.PRJNA729490_GCA_029249075.1,Caspian.Sea.Brackish.Waters.Mehrshad2016.PRJNA279271_GCA_027593245.1,Caspian.Sea.Brackish.Waters.Mehrshad…
Chile.Comau.Fjord.Nallar2023.PRJNA729490_GCA_029253325.1	Chile.Comau.Fjord.Nallar2023.PRJNA729490_GCA_029253325.1
Global.OceanDNA.Nishimura2022_OceanDNA-b12751	Global.OceanDNA.Nishimura2022_OceanDNA-b12751
Chile.Comau.Fjord.Nallar2023.PRJNA729490_GCA_029268695.1	Global.OceanDNA.Nishimura2022_OceanDNA-b12754,Chile.Comau.Fjord.Nallar2023.PRJNA729490_GCA_029268695.1,Chile.Comau.Fjord.Nallar2023.PRJNA729490_GCA_029237855.1
Global.OceanDNA.Nishimura2022_OceanDNA-b12725	Ocean.Seawater.PRJNA801081.Lappan2022_GCA_022425465.1,China.Weihai.Seawater.Sediments.Lu2023.PRJEB50838_GCA_938042255.1,Global.OceanDNA.Nishimura2022_OceanDNA-b12725
Atlantic.Pacific.Ocean.Pelagic.Costa2023.PRJEB60184_GCA_949499065.1	Black.Sea.Water.Column.PRJNA638805.Cesare2020_GCA_016779945.1,China.Weihai.Seawater.Sediments.Lu2023.PRJEB50838_GCA_938091295.1,Atlantic.Pacific.Ocean.Pelagic.Costa2023.PRJEB60184_GCA_949499065.1,Global.OceanDNA.Nishimura2022_OceanDNA-b12713
Chile.Comau.Fjord.Nallar2023.PRJNA729490_GCA_029249505.1	Chile.Comau.Fjord.Nallar2023.PRJNA729490_GCA_029249505.1,Global.OceanDNA.Nishimura2022_OceanDNA-b12722
Marine.PRJEB51078_GCA_937885505.1	Global.OceanDNA.Nishimura2022_OceanDNA-b46733,Marine.PRJEB51078_GCA_937885505.1
Global.OceanDNA.Nishimura2022_OceanDNA-b46728	Global.OceanDNA.Nishimura2022_OceanDNA-b46728
Global.OceanDNA.Nishimura2022_OceanDNA-b46704	Genomes.From.Earths.Microbiomes.GEM.Nayfach2021_3300009790_16,Global.OceanDNA.Nishimura2022_OceanDNA-b46702,Global.OceanDNA.Nishimura2022_OceanDNA-b46704,Marine.PRJEB51078_GCA_937907175.1,Mediterranean.Ocean.Water.Column.PRJNA352798.Moreno2017_GCA_003331485.1_ASM333148v1
Marine.PRJEB51078_GCA_937907135.1	Genomes.From.Earths.Microbiomes.GEM.Nayfach2021_3300012920_14,Global.OceanDNA.Nishimura2022_OceanDNA-b46722,Genomes.From.Earths.Microbiomes.GEM.Nayfach2021_3300020408_6,Marine.PRJEB51078_GCA_937907135.1
Chile.Comau.Fjord.Nallar2023.PRJNA729490_GCA_029242545.1	Chile.Comau.Fjord.Nallar2023.PRJNA729490_GCA_029242545.1
Global.OceanDNA.Nishimura2022_OceanDNA-b46760	Global.OceanDNA.Nishimura2022_OceanDNA-b46760
Genomes.From.Earths.Microbiomes.GEM.Nayfach2021_3300025577_17	Genomes.From.Earths.Microbiomes.GEM.Nayfach2021_3300025696_28,Genomes.From.Earths.Microbiomes.GEM.Nayfach2021_3300025860_26,Genomes.From.Earths.Microbiomes.GEM.Nayfach2021_3300025632_12,Genomes.From.Earths.Microbiomes.GEM.Nayfach2021_3300025577_17,Genomes.From.Earths.Microbiomes.GEM.Nayfach2021_3300027780_25,China.Yellow.Sea.Tao2022.PRJNA823908_JZB_MAG0433,Global.OceanDNA.Nishimura2022_OceanDNA-b…
UK.Coastal.Seawater.Liu2022.PRJNA685000_GCA_024686035.1	UK.Coastal.Seawater.Liu2022.PRJNA685000_GCA_024686035.1,UK.Coastal.Seawater.Liu2022.PRJNA685000_GCA_023955255.1
China.Yellow.Sea.Tao2022.PRJNA823908_JZB_MAG0179	Global.OceanDNA.Nishimura2022_OceanDNA-b34885,Helgoland.Surface.Seawater.Schweder2023.PRJEB52999_GCA_943787955.1,Arctic.Ocean.Seawater.TARA.Royo2021_TOA-bin-2540,China.Yellow.Sea.Tao2022.PRJNA823908_JZB_MAG0179
Global.OceanDNA.Nishimura2022_OceanDNA-b34889	Global.OceanDNA.Nishimura2022_OceanDNA-b34889
Global.OceanDNA.Nishimura2022_OceanDNA-b40047	Canada.Saanich.Inlet.Seawater.PRJNA630981.Lin2021_GCA_018646485.1,Hudson.Bay.Sea.Ice.PRJNA1011243_GCA_034112525.1,Arctic.Ocean.Grevesse2022.PRJEB57575_GCA_963693975.1,Arctic.Ocean.Grevesse2022.PRJEB57575_GCA_963693795.1,Genomes.From.Earths.Microbiomes.GEM.Nayfach2021_3300027687_31,Genomes.From.Earths.Microbiomes.GEM.Nayfach2021_3300027791_33,Global.OceanDNA.Nishimura2022_OceanDNA-b40047,Arctic.Oc…
Global.OceanDNA.Nishimura2022_OceanDNA-b40066	Global.OceanDNA.Nishimura2022_OceanDNA-b40066
Baltic.Sea.PRJEB34883.Alneberg2020_GCA_902752935.1	Arctic.Ocean.Seawater.TARA.Royo2021_TOA-bin-3325,Baltic.Sea.PRJEB34883.Alneberg2020_GCA_902752935.1,Global.OceanDNA.Nishimura2022_OceanDNA-b40067
Genomes.From.Earths.Microbiomes.GEM.Nayfach2021_3300025897_34	China.Weihai.Seawater.Sediments.Lu2023.PRJEB50838_GCA_938082545.1,Germany.Helgoland.Seawater.PRJEB38290_GCA_905478255.1,Genomes.From.Earths.Microbiomes.GEM.Nayfach2021_3300025897_34,Global.OceanDNA.Nishimura2022_OceanDNA-b35857
Global.OceanDNA.Nishimura2022_OceanDNA-b35836	Canada.Saanich.Inlet.Seawater.PRJNA630981.Lin2021_GCA_018696955.1,Canada.Saanich.Inlet.Seawater.PRJNA630981.Lin2021_GCA_018674785.1,Canada.Saanich.Inlet.Seawater.PRJNA630981.Lin2021_GCA_018651265.1,Canada.Saanich.Inlet.Seawater.PRJNA630981.Lin2021_GCA_018675315.1,Canada.Saanich.Inlet.Seawater.PRJNA630981.Lin2021_GCA_018668255.1,Global.OceanDNA.Nishimura2022_OceanDNA-b35836,Canada.Saanich.Inlet.Se…
Global.OceanDNA.Nishimura2022_OceanDNA-b12357	Global.OceanDNA.Nishimura2022_OceanDNA-b12357
Global.OceanDNA.Nishimura2022_OceanDNA-b12362	Global.OceanDNA.Nishimura2022_OceanDNA-b12362
Global.OceanDNA.Nishimura2022_OceanDNA-b12354	Global.OceanDNA.Nishimura2022_OceanDNA-b12354
Global.OceanDNA.Nishimura2022_OceanDNA-b12459	Germany.Helgoland.Seawater.PRJEB38290_GCA_905478655.1,Global.OceanDNA.Nishimura2022_OceanDNA-b12459,Black.Sea.Water.Column.PRJNA638805.Cesare2020_GCA_016777455.1,Black.Sea.Water.Column.PRJNA638805.Cesare2020_GCA_016780365.1,Helgoland.Surface.Seawater.Schweder2023.PRJEB52999_GCA_943843235.1,Helgoland.Surface.Seawater.Schweder2023.PRJEB52999_GCA_943788585.1,Helgoland.Surface.Seawater.Schweder2023.P…
China.Weihai.Seawater.Sediments.Lu2023.PRJEB50838_GCA_938075455.1	China.Weihai.Seawater.Sediments.Lu2023.PRJEB50838_GCA_938075455.1
Global.OceanDNA.Nishimura2022_OceanDNA-b12282	Global.OceanDNA.Nishimura2022_OceanDNA-b12282
Global.OceanDNA.Nishimura2022_OceanDNA-b12280	Global.OceanDNA.Nishimura2022_OceanDNA-b12280
Canada.Saanich.Inlet.Seawater.PRJNA630981.Lin2021_GCA_018645565.1	Chile.Comau.Fjord.Nallar2023.PRJNA729490_GCA_029249715.1,Canada.Saanich.Inlet.Seawater.PRJNA630981.Lin2021_GCA_018698365.1,Canada.Saanich.Inlet.Seawater.PRJNA630981.Lin2021_GCA_018667635.1,Canada.Saanich.Inlet.Seawater.PRJNA630981.Lin2021_GCA_018652005.1,Canada.Saanich.Inlet.Seawater.PRJNA630981.Lin2021_GCA_018670245.1,Global.OceanDNA.Nishimura2022_OceanDNA-b20148,Canada.Saanich.Inlet.Seawater.PR…
Global.OceanDNA.Nishimura2022_OceanDNA-b20157	Global.OceanDNA.Nishimura2022_OceanDNA-b20157
Global.OceanDNA.Nishimura2022_OceanDNA-b20129	Germany.Helgoland.Seawater.PRJEB38290_GCA_905478065.1,Helgoland.Surface.Seawater.Schweder2023.PRJEB52999_GCA_943788175.1,Global.OceanDNA.Nishimura2022_OceanDNA-b20129
Global.OceanDNA.Nishimura2022_OceanDNA-b20109	Global.OceanDNA.Nishimura2022_OceanDNA-b20109
Global.OceanDNA.Nishimura2022_OceanDNA-b19813	Global.OceanDNA.Nishimura2022_OceanDNA-b19813
USA.Chesapeake.And.Delaware.Bays.PRJNA699965_GCA_017859535.1	China.Estuary.Surface.Water.Zhou2022.PRJNA730330_GCA_023258295.1,Global.OceanDNA.Nishimura2022_OceanDNA-b29383,USA.SFB.Estuary.Water.PRJNA819083_GCA_030828625.1,Genomes.From.Earths.Microbiomes.GEM.Nayfach2021_3300025828_8,USA.Sapelo.Island.Costal.Waters.PRJNA552566.Damashek2019_GCA_008081275.1_ASM808127v1,USA.Chesapeake.And.Delaware.Bays.PRJNA699965_GCA_017859535.1,USA.Chesapeake.And.Delaware.Bay…
Pearl.River.Estuary.PRJNA878949_GCA_029978505.1	China.Estuary.Surface.Water.Zhou2022.PRJNA730330_GCA_023260575.1,Pearl.River.Estuary.PRJNA878949_GCA_029978505.1
Global.OceanDNA.Nishimura2022_OceanDNA-b28585	Global.OceanDNA.Nishimura2022_OceanDNA-b28585
Global.OceanDNA.Nishimura2022_OceanDNA-b28587	Global.OceanDNA.Nishimura2022_OceanDNA-b28587
Canada.Saanich.Inlet.Seawater.PRJNA630981.Lin2021_GCA_018669795.1	Canada.Saanich.Inlet.Seawater.PRJNA630981.Lin2021_GCA_018655145.1,Canada.Saanich.Inlet.Seawater.PRJNA630981.Lin2021_GCA_018649165.1,Global.OceanDNA.Nishimura2022_OceanDNA-b7018,Canada.Saanich.Inlet.Seawater.PRJNA630981.Lin2021_GCA_018669795.1
Global.OceanDNA.Nishimura2022_OceanDNA-b7023	Global.OceanDNA.Nishimura2022_OceanDNA-b7023
Chile.Comau.Fjord.Nallar2023.PRJNA729490_GCA_029252445.1	Germany.Helgoland.Seawater.PRJEB38290_GCA_905480625.1,North.Sea.Spring.Bloom.Seawater.PRJNA283041_GCA_018608845.1,Chile.Comau.Fjord.Nallar2023.PRJNA729490_GCA_029252445.1,Global.OceanDNA.Nishimura2022_OceanDNA-b7026,USA.SFB.Estuary.Water.PRJNA819083_GCA_030829385.1
Global.OceanDNA.Nishimura2022_OceanDNA-b7010	Global.OceanDNA.Nishimura2022_OceanDNA-b7010
Global.OceanDNA.Nishimura2022_OceanDNA-b7004	Global.OceanDNA.Nishimura2022_OceanDNA-b7004
Global.OceanDNA.Nishimura2022_OceanDNA-b7003	Global.OceanDNA.Nishimura2022_OceanDNA-b7003
Global.Ocean.Sediments.PRJNA688516.Langwig2021_GCA_019309605.1	Global.Ocean.Sediments.PRJNA688516.Langwig2021_GCA_019309605.1,Global.Ocean.Sediments.PRJNA688516.Langwig2021_GCA_019310905.1
Global.Ocean.Sediments.PRJNA688516.Langwig2021_GCA_019313915.1	Global.Ocean.Sediments.PRJNA688516.Langwig2021_GCA_019313325.1,Global.Ocean.Sediments.PRJNA688516.Langwig2021_GCA_019307595.1,Global.Ocean.Sediments.PRJNA688516.Langwig2021_GCA_019306915.1,Global.Ocean.Sediments.PRJNA688516.Langwig2021_GCA_019309995.1,Global.Ocean.Sediments.PRJNA688516.Langwig2021_GCA_019314285.1,Global.Ocean.Sediments.PRJNA688516.Langwig2021_GCA_019313915.1
China.Weihai.Seawater.Sediments.Lu2023.PRJEB50838_GCA_937984275.1	China.Weihai.Seawater.Sediments.Lu2023.PRJEB50838_GCA_937984275.1
New.Zealand.Methane.Seeps.PRJNA562730_GCA_013139265.1	New.Zealand.Methane.Seeps.PRJNA562730_GCA_013139265.1,Global.Ocean.Sediments.PRJNA688516.Langwig2021_GCA_019309805.1,Global.Ocean.Sediments.PRJNA688516.Langwig2021_GCA_019314505.1
Global.Cold.Seep.Sediments.Han2023.PRJNA950938_GCA_030622585.1	Global.Cold.Seep.Sediments.Han2023.PRJNA950938_GCA_030622585.1
Genomes.From.Earths.Microbiomes.GEM.Nayfach2021_3300026253_8	Global.OceanDNA.Nishimura2022_OceanDNA-b22353,Genomes.From.Earths.Microbiomes.GEM.Nayfach2021_3300026253_8
Canada.Saanich.Inlet.Seawater.PRJNA630981.Lin2021_GCA_018649365.1	Canada.Saanich.Inlet.Seawater.PRJNA630981.Lin2021_GCA_018663765.1,Canada.Saanich.Inlet.Seawater.PRJNA630981.Lin2021_GCA_018674755.1,Canada.Saanich.Inlet.Seawater.PRJNA630981.Lin2021_GCA_018656455.1,Global.OceanDNA.Nishimura2022_OceanDNA-b22360,Canada.Saanich.Inlet.Seawater.PRJNA630981.Lin2021_GCA_018660825.1,Canada.Saanich.Inlet.Seawater.PRJNA630981.Lin2021_GCA_018649365.1,Canada.Saanich.Inlet.Se…
Global.OceanDNA.Nishimura2022_OceanDNA-b22348	Global.OceanDNA.Nishimura2022_OceanDNA-b22348,Arctic.Ocean.Seawater.TARA.Royo2021_TOA-bin-1962
Global.OceanDNA.Nishimura2022_OceanDNA-b22373	Global.OceanDNA.Nishimura2022_OceanDNA-b22373
Eastern.Fram.Strait.Water.Priest2023.PRJEB58071_GCA_949372745.1	China.Weihai.Seawater.Sediments.Lu2023.PRJEB50838_GCA_938083245.1,Canada.Saanich.Inlet.Seawater.PRJNA630981.Lin2021_GCA_018653005.1,Canada.Saanich.Inlet.Seawater.PRJNA630981.Lin2021_GCA_018670535.1,Canada.Saanich.Inlet.Seawater.PRJNA630981.Lin2021_GCA_018672675.1,Canada.Saanich.Inlet.Seawater.PRJNA630981.Lin2021_GCA_018663925.1,Genomes.From.Earths.Microbiomes.GEM.Nayfach2021_3300025870_34,Canada.…
Global.OceanDNA.Nishimura2022_OceanDNA-a4078	Arctic.Ocean.Seawater.TARA.Royo2021_TOA-bin-848,Global.OceanDNA.Nishimura2022_OceanDNA-a4078
USA.Chesapeake.And.Delaware.Bays.PRJNA699965_GCA_017853935.1	USA.SFB.Estuary.Water.PRJNA819083_GCA_030827545.1,USA.Chesapeake.And.Delaware.Bays.PRJNA699965_GCA_017855015.1,USA.Chesapeake.And.Delaware.Bays.PRJNA699965_GCA_017853875.1,USA.Chesapeake.And.Delaware.Bays.PRJNA699965_GCA_017856785.1,USA.Chesapeake.And.Delaware.Bays.PRJNA699965_GCA_017855075.1,USA.Chesapeake.And.Delaware.Bays.PRJNA699965_GCA_017853935.1,USA.Chesapeake.And.Delaware.Bays.PRJNA699965…
Global.OceanDNA.Nishimura2022_OceanDNA-b347	Baltic.Sea.Surface.Slick.Rahlff2023.PRJNA855638_GCA_030728385.1,Baltic.Sea.Surface.Slick.Rahlff2023.PRJNA855638_GCA_030727685.1,Baltic.Sea.Surface.Slick.Rahlff2023.PRJNA855638_GCA_030729165.1,Baltic.Sea.Surface.Slick.Rahlff2023.PRJNA855638_GCA_030729865.1,Baltic.Sea.Surface.Slick.Rahlff2023.PRJNA855638_GCA_030726425.1,Global.OceanDNA.Nishimura2022_OceanDNA-b347
Genomes.From.Earths.Microbiomes.GEM.Nayfach2021_3300025300_2	Genomes.From.Earths.Microbiomes.GEM.Nayfach2021_3300026098_3,Genomes.From.Earths.Microbiomes.GEM.Nayfach2021_3300025251_2,Global.OceanDNA.Nishimura2022_OceanDNA-b7533,Genomes.From.Earths.Microbiomes.GEM.Nayfach2021_3300025300_2,Genomes.From.Earths.Microbiomes.GEM.Nayfach2021_3300025296_7,Genomes.From.Earths.Microbiomes.GEM.Nayfach2021_3300020398_7,Genomes.From.Earths.Microbiomes.GEM.Nayfach2021_3…
Global.OceanDNA.Nishimura2022_OceanDNA-b7503	Genomes.From.Earths.Microbiomes.GEM.Nayfach2021_3300020426_9,Global.OceanDNA.Nishimura2022_OceanDNA-b7503,Marine.PRJEB51078_GCA_937888845.1
Global.OceanDNA.Nishimura2022_OceanDNA-b7487	Global.OceanDNA.Nishimura2022_OceanDNA-b7487
Canada.Saanich.Inlet.Seawater.PRJNA630981.Lin2021_GCA_018658345.1	Canada.Saanich.Inlet.Seawater.PRJNA630981.Lin2021_GCA_018659925.1,Canada.Saanich.Inlet.Seawater.PRJNA630981.Lin2021_GCA_018656055.1,Canada.Saanich.Inlet.Seawater.PRJNA630981.Lin2021_GCA_018648845.1,Canada.Saanich.Inlet.Seawater.PRJNA630981.Lin2021_GCA_018665725.1,Canada.Saanich.Inlet.Seawater.PRJNA630981.Lin2021_GCA_018692855.1,Canada.Saanich.Inlet.Seawater.PRJNA630981.Lin2021_GCA_018696335.1,Can…
Marine.PRJEB51078_GCA_937899085.1	Mariana.Trench.Deep.Sediments.PRJNA635214.Zhou2022_GCA_022572765.1,Marine.PRJEB51078_GCA_937899085.1,Global.OceanDNA.Nishimura2022_OceanDNA-a749
Mariana.Trench.Deep.Sediments.PRJNA635214.Zhou2022_GCA_022573895.1	Mariana.Trench.Deep.Sediments.PRJNA635214.Zhou2022_GCA_022572565.1,Mariana.Trench.Deep.Sediments.PRJNA635214.Zhou2022_GCA_022573895.1
Mariana.Trench.Deep.Sediments.PRJNA635214.Zhou2022_GCA_022564385.1	Mariana.Trench.Deep.Sediments.PRJNA635214.Zhou2022_GCA_022564385.1,Genomes.From.Earths.Microbiomes.GEM.Nayfach2021_3300024431_59
Caspian.Sea.Brackish.Waters.Mehrshad2016.PRJNA279271_GCA_027623535.1	Caspian.Sea.Brackish.Waters.Mehrshad2016.PRJNA279271_GCA_027623535.1,Caspian.Sea.Brackish.Waters.Mehrshad2016.PRJNA279271_GCA_001510275.1
Pacific.Ocean.Deep.Waters.PRJNA482655.Boeuf2019_GCA_013215285.1	Global.OceanDNA.Nishimura2022_OceanDNA-a735,Pacific.Ocean.Deep.Waters.PRJNA482655.Boeuf2019_GCA_013215285.1
Mariana.Trench.Deep.Sediments.PRJNA635214.Zhou2022_GCA_022562615.1	Genomes.From.Earths.Microbiomes.GEM.Nayfach2021_3300024431_52,Mariana.Trench.Deep.Sediments.PRJNA635214.Zhou2022_GCA_022562615.1
Genomes.From.Earths.Microbiomes.GEM.Nayfach2021_3300025217_3	China.Yellow.Sea.Tao2022.PRJNA823908_JZB_MAG0326,Genomes.From.Earths.Microbiomes.GEM.Nayfach2021_3300025209_1,Genomes.From.Earths.Microbiomes.GEM.Nayfach2021_3300025186_1,Genomes.From.Earths.Microbiomes.GEM.Nayfach2021_3300025201_3,Genomes.From.Earths.Microbiomes.GEM.Nayfach2021_3300025199_3,Genomes.From.Earths.Microbiomes.GEM.Nayfach2021_3300025175_1,Genomes.From.Earths.Microbiomes.GEM.Nayfach20…
Genomes.From.Earths.Microbiomes.GEM.Nayfach2021_3300024516_25	Mariana.Trench.Deep.Sediments.PRJNA635214.Zhou2022_GCA_022560625.1,Mariana.Trench.Deep.Sediments.PRJNA635214.Zhou2022_GCA_022564235.1,Mariana.Trench.Deep.Sediments.PRJNA635214.Zhou2022_GCA_022571235.1,Genomes.From.Earths.Microbiomes.GEM.Nayfach2021_3300024516_25,Genomes.From.Earths.Microbiomes.GEM.Nayfach2021_3300024058_15,Pacific.Ocean.Deep.Sea.Zhang2023.PRJNA808646_GCA_027297285.1,Pacific.Ocean…
Global.Cold.Seep.Sediments.Han2023.PRJNA950938_GCA_030632765.1	Global.Cold.Seep.Sediments.Han2023.PRJNA950938_GCA_030632765.1
China.Weihai.Seawater.Sediments.Lu2023.PRJEB50838_GCA_938091815.1	Helgoland.Surface.Seawater.Schweder2023.PRJEB52999_GCA_943844305.1,Genomes.From.Earths.Microbiomes.GEM.Nayfach2021_3300025690_18,Genomes.From.Earths.Microbiomes.GEM.Nayfach2021_3300025897_45,Genomes.From.Earths.Microbiomes.GEM.Nayfach2021_3300025694_25,Genomes.From.Earths.Microbiomes.GEM.Nayfach2021_3300025880_40,Global.OceanDNA.Nishimura2022_OceanDNA-b11751,Genomes.From.Earths.Microbiomes.GEM.Na…
Canada.Saanich.Inlet.Seawater.PRJNA630981.Lin2021_GCA_018676515.1	Canada.Saanich.Inlet.Seawater.PRJNA630981.Lin2021_GCA_018669515.1,Genomes.From.Earths.Microbiomes.GEM.Nayfach2021_3300024258_24,Genomes.From.Earths.Microbiomes.GEM.Nayfach2021_3300022888_28,Genomes.From.Earths.Microbiomes.GEM.Nayfach2021_3300024336_20,Canada.Saanich.Inlet.Seawater.PRJNA630981.Lin2021_GCA_018676515.1,Global.OceanDNA.Nishimura2022_OceanDNA-b21632,Genomes.From.Earths.Microbiomes.GEM…
Global.OceanDNA.Nishimura2022_OceanDNA-b3312	China.Yellow.Sea.Tao2022.PRJNA823908_JZB_MAG0339,China.Estuary.Surface.Water.Zhou2022.PRJNA730330_GCA_023259915.1,Global.OceanDNA.Nishimura2022_OceanDNA-b3312,Red.Sea.Water.Column.PRJNA289734.Stingl2016_GCA_001626295.1_ASM162629v1,REDSEA_GCA_001626295.1_ASM162629v1,Red.Sea.Water.Column.PRJNA289734.Stingl2016_GCA_001628515.1_ASM162851v1,REDSEA_GCA_001628515.1_ASM162851v1,REDSEA_GCA_001628525.1_ASM…
Genomes.From.Earths.Microbiomes.GEM.Nayfach2021_3300025701_10	Genomes.From.Earths.Microbiomes.GEM.Nayfach2021_3300025608_21,Genomes.From.Earths.Microbiomes.GEM.Nayfach2021_3300025617_19,Genomes.From.Earths.Microbiomes.GEM.Nayfach2021_3300025636_17,Genomes.From.Earths.Microbiomes.GEM.Nayfach2021_3300025701_10,Genomes.From.Earths.Microbiomes.GEM.Nayfach2021_3300025879_13,Genomes.From.Earths.Microbiomes.GEM.Nayfach2021_3300025695_16,Genomes.From.Earths.Microbi…
Canada.Scotin.Basin.Cold.Seep.Sediments.Dong2020_S4_bin32	Canada.Scotin.Basin.Cold.Seep.Sediments.Dong2020_S4_bin32,China.Cold.Seep.Sediments.Dong2022.PRJNA831433_GCA_028571485.1,Global.Ocean.Cold.Seep.Sediments.Li2021_7_SB_sbin_4_39
Global.Cold.Seep.Sediments.Han2023.PRJNA950938_GCA_030598985.1	Global.Cold.Seep.Sediments.Han2023.PRJNA950938_GCA_030598985.1
Canada.Scotin.Basin.Cold.Seep.Sediments.Dong2020_S8_bin18	Canada.Scotin.Basin.Cold.Seep.Sediments.Dong2020_S7_bin42,Global.Cold.Seep.Sediments.Han2023.PRJNA950938_GCA_030611195.1,Global.Cold.Seep.Sediments.Han2023.PRJNA950938_GCA_030610815.1,Canada.Scotin.Basin.Cold.Seep.Sediments.Dong2020_S8_bin18,Global.Ocean.Cold.Seep.Sediments.Li2021_7_SB_sbin_8_44
China.Cold.Seep.Sediments.Dong2022.PRJNA831433_GCA_028572115.1	China.Cold.Seep.Sediments.Dong2022.PRJNA831433_GCA_028572115.1,Global.Cold.Seep.Sediments.Han2023.PRJNA950938_GCA_030600695.1
Global.Ocean.Cold.Seep.Sediments.Li2021_2_HM_sbin_21_5	Global.Ocean.Cold.Seep.Sediments.Li2021_2_HM_sbin_21_5,Global.Cold.Seep.Sediments.Han2023.PRJNA950938_GCA_030627385.1
Global.OMZ.Waters.Zhang2023.PRJNA955304_GCA_030743005.1	Genomes.From.Earths.Microbiomes.GEM.Nayfach2021_3300012950_29,Genomes.From.Earths.Microbiomes.GEM.Nayfach2021_3300026321_18,Global.OceanDNA.Nishimura2022_OceanDNA-b1360,Genomes.From.Earths.Microbiomes.GEM.Nayfach2021_3300026265_11,Global.OMZ.Waters.Zhang2023.PRJNA955304_GCA_030747405.1,Global.OMZ.Waters.Zhang2023.PRJNA955304_GCA_030743005.1
Genomes.From.Earths.Microbiomes.GEM.Nayfach2021_3300026260_11	Genomes.From.Earths.Microbiomes.GEM.Nayfach2021_3300026260_11
Global.OceanDNA.Nishimura2022_OceanDNA-b1435	Global.OceanDNA.Nishimura2022_OceanDNA-b1435,Hawaii.HOT.Waters.PRJNA352737.Muratore2022_GCA_022451395.1,Genomes.From.Earths.Microbiomes.GEM.Nayfach2021_3300009703_39
Global.OceanDNA.Nishimura2022_OceanDNA-b1441	Global.OceanDNA.Nishimura2022_OceanDNA-b1441
Arctic.Ocean.Seawater.TARA.Royo2021_TOA-bin-689	Global.OceanDNA.Nishimura2022_OceanDNA-b1429,Arctic.Ocean.Seawater.TARA.Royo2021_TOA-bin-689
Mariana.Trench.Deep.Sediments.PRJNA635214.Zhou2022_GCA_022572885.1	Mariana.Trench.Deep.Sediments.PRJNA635214.Zhou2022_GCA_022573505.1,Mariana.Trench.Deep.Sediments.PRJNA635214.Zhou2022_GCA_022572885.1
Pacific.Ocean.Deep.Sea.Zhang2023.PRJNA808646_GCA_027292725.1	Mariana.Trench.Deep.Sediments.PRJNA635214.Zhou2022_GCA_022574095.1,Pacific.Ocean.Deep.Sea.Zhang2023.PRJNA808646_GCA_027292725.1,Pacific.Ocean.Deep.Sea.Zhang2023.PRJNA808646_GCA_027296135.1
Mariana.Trench.Deep.Sediments.PRJNA635214.Zhou2022_GCA_022560735.1	Mariana.Trench.Deep.Sediments.PRJNA635214.Zhou2022_GCA_022573675.1,Mariana.Trench.Deep.Sediments.PRJNA635214.Zhou2022_GCA_022563675.1,Mariana.Trench.Deep.Sediments.PRJNA635214.Zhou2022_GCA_022560735.1,Mariana.Trench.Deep.Sediments.PRJNA635214.Zhou2022_GCA_022567115.1
Pacific.Ocean.Deep.Sea.Zhang2023.PRJNA808646_GCA_027294235.1	Pacific.Ocean.Deep.Sea.Zhang2023.PRJNA808646_GCA_027295345.1,Pacific.Ocean.Deep.Sea.Zhang2023.PRJNA808646_GCA_027294235.1,Pacific.Ocean.Deep.Sea.Zhang2023.PRJNA808646_GCA_027292775.1,Pacific.Ocean.Deep.Sea.Zhang2023.PRJNA808646_GCA_027296545.1
Global.OceanDNA.Nishimura2022_OceanDNA-b32076	Hudson.Bay.Sea.Ice.PRJNA1011243_GCA_034111165.1,Global.OceanDNA.Nishimura2022_OceanDNA-b32076,Guaymas.Basin.Hydrothermal.Vents.Water.Hwang2023.PRJNA879230_GCA_029937275.1
Global.OceanDNA.Nishimura2022_OceanDNA-b32059	Global.OceanDNA.Nishimura2022_OceanDNA-b32059
Mediterranean.Brine.Pool.Blum2023.PRJNA1042791_GCA_034723975.1	Mediterranean.Brine.Pool.Blum2023.PRJNA1042791_GCA_034723975.1,Genomes.From.Earths.Microbiomes.GEM.Nayfach2021_3300006330_4,Genomes.From.Earths.Microbiomes.GEM.Nayfach2021_3300006303_2,Mediterranean.Ocean.Water.Column.PRJNA352798.Moreno2017_GCA_002457415.1_ASM245741v1,Global.OceanDNA.Nishimura2022_OceanDNA-b32108
Mediterranean.Brine.Pool.Blum2023.PRJNA1042791_GCA_034718225.1	Mediterranean.Brine.Pool.Blum2023.PRJNA1042791_GCA_034718225.1
Mediterranean.Mariculture.Water.Column.PRJNA638822.Moreno2020_GCA_013911745.1	Mediterranean.Mariculture.Water.Column.PRJNA638822.Moreno2020_GCA_013911745.1
Global.OceanDNA.Nishimura2022_OceanDNA-b32084	Global.OceanDNA.Nishimura2022_OceanDNA-b32084
Genomes.From.Earths.Microbiomes.GEM.Nayfach2021_3300021375_8	Genomes.From.Earths.Microbiomes.GEM.Nayfach2021_3300021375_8
Canada.Saanich.Inlet.Seawater.PRJNA630981.Lin2021_GCA_018670595.1	Canada.Saanich.Inlet.Seawater.PRJNA630981.Lin2021_GCA_018644985.1,Canada.Saanich.Inlet.Seawater.PRJNA630981.Lin2021_GCA_018658705.1,Canada.Saanich.Inlet.Seawater.PRJNA630981.Lin2021_GCA_018699915.1,Canada.Saanich.Inlet.Seawater.PRJNA630981.Lin2021_GCA_018649475.1,Global.OceanDNA.Nishimura2022_OceanDNA-b13496,Canada.Saanich.Inlet.Seawater.PRJNA630981.Lin2021_GCA_018702825.1,Canada.Saanich.Inlet.Se…
Marine.PRJEB51078_GCA_937919025.1	Genomes.From.Earths.Microbiomes.GEM.Nayfach2021_3300026321_14,Mediterranean.Ocean.Water.Column.PRJNA352798.Moreno2017_GCA_004213785.1_ASM421378v1,Genomes.From.Earths.Microbiomes.GEM.Nayfach2021_3300020407_6,Marine.PRJEB51078_GCA_937919025.1,Global.OceanDNA.Nishimura2022_OceanDNA-b33342
Global.OceanDNA.Nishimura2022_OceanDNA-b33331	Global.OceanDNA.Nishimura2022_OceanDNA-b33331
Genomes.From.Earths.Microbiomes.GEM.Nayfach2021_3300020447_3	Australia.Great.Barrier.Reef.Coral.Microbiome.PRJNA545004.Robbins2020_GCA_012270025.1_ASM1227002v1,Global.OceanDNA.Nishimura2022_OceanDNA-b33329,Marine.PRJEB51078_GCA_937897675.1,Genomes.From.Earths.Microbiomes.GEM.Nayfach2021_3300020447_3,Genomes.From.Earths.Microbiomes.GEM.Nayfach2021_3300020464_4
Global.OceanDNA.Nishimura2022_OceanDNA-b33319	Global.OceanDNA.Nishimura2022_OceanDNA-b33319
Global.OceanDNA.Nishimura2022_OceanDNA-b33321	Global.OceanDNA.Nishimura2022_OceanDNA-b33321
Global.OceanDNA.Nishimura2022_OceanDNA-b28826	USA.Sapelo.Island.Costal.Waters.PRJNA552566.Damashek2019_GCA_008081285.1_ASM808128v1,USA.SFB.Estuary.Water.PRJNA819083_GCA_030836045.1,Genomes.From.Earths.Microbiomes.GEM.Nayfach2021_3300008012_8,China.Pearl.River.Estuary.Waters.Xu2022_PRES17F02_bin.74,Genomes.From.Earths.Microbiomes.GEM.Nayfach2021_3300010299_2,USA.Chesapeake.And.Delaware.Bays.PRJNA699965_GCA_017855675.1,USA.Chesapeake.And.Delaw…
Global.OceanDNA.Nishimura2022_OceanDNA-b38215	Global.OceanDNA.Nishimura2022_OceanDNA-b38215,Global.OceanDNA.Nishimura2022_OceanDNA-b38308
Global.OceanDNA.Nishimura2022_OceanDNA-b38311	Global.OceanDNA.Nishimura2022_OceanDNA-b38311
Genomes.From.Earths.Microbiomes.GEM.Nayfach2021_3300027742_15	Genomes.From.Earths.Microbiomes.GEM.Nayfach2021_3300027742_15,Marine.PRJEB51078_GCA_937898985.1,Global.OceanDNA.Nishimura2022_OceanDNA-b38322
Global.OceanDNA.Nishimura2022_OceanDNA-b38210	Global.OceanDNA.Nishimura2022_OceanDNA-b38210
Global.OceanDNA.Nishimura2022_OceanDNA-b38332	Global.OceanDNA.Nishimura2022_OceanDNA-b38332
Genomes.From.Earths.Microbiomes.GEM.Nayfach2021_3300025128_3	Genomes.From.Earths.Microbiomes.GEM.Nayfach2021_3300025128_3,China.Yellow.Sea.Tao2022.PRJNA823908_JZB_MAG0335
Global.OceanDNA.Nishimura2022_OceanDNA-b38314	Global.OceanDNA.Nishimura2022_OceanDNA-b38314
Global.OceanDNA.Nishimura2022_OceanDNA-b38217	Global.OceanDNA.Nishimura2022_OceanDNA-b38217
Genomes.From.Earths.Microbiomes.GEM.Nayfach2021_3300005253_7	Genomes.From.Earths.Microbiomes.GEM.Nayfach2021_3300005253_7
Genomes.From.Earths.Microbiomes.GEM.Nayfach2021_3300025236_5	Global.OceanDNA.Nishimura2022_OceanDNA-b12910,Genomes.From.Earths.Microbiomes.GEM.Nayfach2021_3300025236_5
Genomes.From.Earths.Microbiomes.GEM.Nayfach2021_3300025118_3	Genomes.From.Earths.Microbiomes.GEM.Nayfach2021_3300025108_6,Genomes.From.Earths.Microbiomes.GEM.Nayfach2021_3300025085_1,Genomes.From.Earths.Microbiomes.GEM.Nayfach2021_3300025083_1,Genomes.From.Earths.Microbiomes.GEM.Nayfach2021_3300025118_3,Genomes.From.Earths.Microbiomes.GEM.Nayfach2021_3300025114_6,Genomes.From.Earths.Microbiomes.GEM.Nayfach2021_3300025082_4,Genomes.From.Earths.Microbiomes.G…
MALASPINA_MAG14	MALASPINA_MAG14,Global.OceanDNA.Nishimura2022_OceanDNA-b12943
Genomes.From.Earths.Microbiomes.GEM.Nayfach2021_3300020297_5	Guaymas.Basin.Hydrothermal.Vents.Water.Hwang2023.PRJNA879230_GCA_029937595.1,Genomes.From.Earths.Microbiomes.GEM.Nayfach2021_3300026201_15,Global.OceanDNA.Nishimura2022_OceanDNA-b16691,Red.Sea.Water.Column.PRJNA289734.Stingl2016_GCA_001628325.1_ASM162832v1,REDSEA_GCA_001628325.1_ASM162832v1,REDSEA_GCA_001628295.1_ASM162829v1,Red.Sea.Water.Column.PRJNA289734.Stingl2016_GCA_001628295.1_ASM162829v1,…
Marine.PRJEB51078_GCA_937892965.1	Marine.PRJEB51078_GCA_937892965.1
Global.OceanDNA.Nishimura2022_OceanDNA-b23143	Global.OceanDNA.Nishimura2022_OceanDNA-b23143
Global.OceanDNA.Nishimura2022_OceanDNA-b23139	Global.OceanDNA.Nishimura2022_OceanDNA-b23139
Global.OceanDNA.Nishimura2022_OceanDNA-b23148	Genomes.From.Earths.Microbiomes.GEM.Nayfach2021_3300012950_8,Genomes.From.Earths.Microbiomes.GEM.Nayfach2021_3300026190_2,Global.OceanDNA.Nishimura2022_OceanDNA-b23148,Marine.PRJEB51078_GCA_937876405.1
Global.OceanDNA.Nishimura2022_OceanDNA-b23145	Global.OceanDNA.Nishimura2022_OceanDNA-b23145
Global.OceanDNA.Nishimura2022_OceanDNA-b23153	Global.OceanDNA.Nishimura2022_OceanDNA-b23153,Genomes.From.Earths.Microbiomes.GEM.Nayfach2021_3300020476_8
Guaymas.Basin.Hydrothermal.Vents.Water.Hwang2023.PRJNA879230_GCA_029936095.1	Global.OceanDNA.Nishimura2022_OceanDNA-b23169,Antarctic.Coastal.Seawater.Dutta2023.PRJNA894514_GCA_028821965.1,Guaymas.Basin.Hydrothermal.Vents.Water.Hwang2023.PRJNA879230_GCA_029936095.1
Arctic.Ocean.Grevesse2022.PRJEB57575_GCA_963579555.1	Arctic.Ocean.Grevesse2022.PRJEB57575_GCA_963579555.1
China.Yellow.Sea.Tao2022.PRJNA823908_JZB_MAG0260	China.Yellow.Sea.Tao2022.PRJNA823908_JZB_MAG0260
Global.OceanDNA.Nishimura2022_OceanDNA-a2912	Global.OceanDNA.Nishimura2022_OceanDNA-a2912
Global.OceanDNA.Nishimura2022_OceanDNA-a2893	Global.OceanDNA.Nishimura2022_OceanDNA-a2893,Global.OMZ.Waters.Zhang2023.PRJNA955304_GCA_030741295.1
Marine.PRJEB51078_GCA_937907075.1	Global.OceanDNA.Nishimura2022_OceanDNA-a2905,Marine.PRJEB51078_GCA_937907075.1
Genomes.From.Earths.Microbiomes.GEM.Nayfach2021_3300020430_25	Global.OceanDNA.Nishimura2022_OceanDNA-a2899,Genomes.From.Earths.Microbiomes.GEM.Nayfach2021_3300020430_25
Global.OceanDNA.Nishimura2022_OceanDNA-a2878	Global.OceanDNA.Nishimura2022_OceanDNA-a2878
Global.OceanDNA.Nishimura2022_OceanDNA-a2885	Global.OceanDNA.Nishimura2022_OceanDNA-a2885
Global.OceanDNA.Nishimura2022_OceanDNA-a2891	Global.OceanDNA.Nishimura2022_OceanDNA-a2891
Global.OceanDNA.Nishimura2022_OceanDNA-a2908	Global.OceanDNA.Nishimura2022_OceanDNA-a2908,Marine.PRJEB51078_GCA_937892295.1
Global.OceanDNA.Nishimura2022_OceanDNA-b14344	Arctic.Ocean.Grevesse2022.PRJEB57575_GCA_963577525.1,Genomes.From.Earths.Microbiomes.GEM.Nayfach2021_3300027839_62,Genomes.From.Earths.Microbiomes.GEM.Nayfach2021_3300027847_53,Global.OceanDNA.Nishimura2022_OceanDNA-b14344
Guaymas.Basin.Hydrothermal.Vents.Water.Hwang2023.PRJNA879230_GCA_029936675.1	Guaymas.Basin.Hydrothermal.Vents.Water.Hwang2023.PRJNA879230_GCA_029936675.1
Global.OceanDNA.Nishimura2022_OceanDNA-b14300	Global.OceanDNA.Nishimura2022_OceanDNA-b14300,Genomes.From.Earths.Microbiomes.GEM.Nayfach2021_3300027622_13
Global.OceanDNA.Nishimura2022_OceanDNA-b14221	Global.OceanDNA.Nishimura2022_OceanDNA-b14221
Genomes.From.Earths.Microbiomes.GEM.Nayfach2021_3300027709_15	Genomes.From.Earths.Microbiomes.GEM.Nayfach2021_3300027709_15,Global.OceanDNA.Nishimura2022_OceanDNA-b14317
Global.OceanDNA.Nishimura2022_OceanDNA-b14324	Arctic.Ocean.Seawater.TARA.Royo2021_TOA-bin-1492,Global.OceanDNA.Nishimura2022_OceanDNA-b14324
Global.OceanDNA.Nishimura2022_OceanDNA-b22604	Genomes.From.Earths.Microbiomes.GEM.Nayfach2021_3300027906_4,Canada.Saanich.Inlet.Seawater.PRJNA630981.Lin2021_GCA_018669735.1,Global.OceanDNA.Nishimura2022_OceanDNA-b22604,Marine.PRJEB51078_GCA_937906955.1
Hawaii.HOT.Waters.PRJNA352737.Muratore2022_GCA_022452105.1	Hawaii.HOT.Waters.PRJNA352737.Muratore2022_GCA_022452105.1,Global.OceanDNA.Nishimura2022_OceanDNA-b22554
Marine.PRJEB51078_GCA_937883705.1	Hawaii.HOT.Waters.PRJNA352737.Muratore2022_GCA_022451185.1,Genomes.From.Earths.Microbiomes.GEM.Nayfach2021_3300020430_7,Global.OceanDNA.Nishimura2022_OceanDNA-b22566,Marine.PRJEB51078_GCA_937883705.1,Genomes.From.Earths.Microbiomes.GEM.Nayfach2021_3300020432_5
China.Weihai.Seawater.Sediments.Lu2023.PRJEB50838_GCA_938082855.1	China.Weihai.Seawater.Sediments.Lu2023.PRJEB50838_GCA_938082855.1
Global.OceanDNA.Nishimura2022_OceanDNA-b45518	Global.OceanDNA.Nishimura2022_OceanDNA-b45518
Global.OceanDNA.Nishimura2022_OceanDNA-b45514	Global.OceanDNA.Nishimura2022_OceanDNA-b45514
Global.OceanDNA.Nishimura2022_OceanDNA-b45520	Global.OceanDNA.Nishimura2022_OceanDNA-b45520
Antarctic.Coastal.Seawater.Dutta2023.PRJNA894514_GCA_028821685.1	Antarctic.Coastal.Seawater.Dutta2023.PRJNA894514_GCA_028821685.1,Global.OceanDNA.Nishimura2022_OceanDNA-b45502
Global.OceanDNA.Nishimura2022_OceanDNA-b45507	Global.OceanDNA.Nishimura2022_OceanDNA-b45507,Marine.PRJEB51078_GCA_937893275.1
Caspian.Sea.Brackish.Waters.Mehrshad2016.PRJNA279271_GCA_027622665.1	Global.OceanDNA.Nishimura2022_OceanDNA-b45499,Black.Sea.Water.Column.PRJNA649215.Vliet2020_GCA_014382645.1,Caspian.Sea.Brackish.Waters.Mehrshad2016.PRJNA279271_GCA_027622665.1,Caspian.Sea.Brackish.Waters.Mehrshad2016.PRJNA279271_GCA_027619135.1
Global.OceanDNA.Nishimura2022_OceanDNA-b45519	Global.OceanDNA.Nishimura2022_OceanDNA-b45519
Canada.Saanich.Inlet.Seawater.PRJNA630981.Lin2021_GCA_018675265.1	Canada.Saanich.Inlet.Seawater.PRJNA630981.Lin2021_GCA_018691565.1,Global.OceanDNA.Nishimura2022_OceanDNA-a1316,Genomes.From.Earths.Microbiomes.GEM.Nayfach2021_3300025602_64,Canada.Saanich.Inlet.Seawater.PRJNA630981.Lin2021_GCA_018675265.1,Canada.Saanich.Inlet.Seawater.PRJNA630981.Lin2021_GCA_018648745.1,Canada.Saanich.Inlet.Seawater.PRJNA630981.Lin2021_GCA_018697575.1,Canada.Saanich.Inlet.Seawate…
Chile.Comau.Fjord.Nallar2023.PRJNA729490_GCA_029252165.1	China.Weihai.Seawater.Sediments.Lu2023.PRJEB50838_GCA_938084485.1,Helgoland.Surface.Seawater.Schweder2023.PRJEB52999_GCA_943842315.1,Global.OceanDNA.Nishimura2022_OceanDNA-b6251,Helgoland.Surface.Seawater.Schweder2023.PRJEB52999_GCA_943844745.1,Helgoland.Surface.Seawater.Schweder2023.PRJEB52999_GCA_943846735.1,Helgoland.Surface.Seawater.Schweder2023.PRJEB52999_GCA_943846375.1,Helgoland.Surface.Se…
Global.Ocean.PRJEB33281.Pachiadaki2019_GCA_902520235.1	Global.Ocean.PRJEB33281.Pachiadaki2019_GCA_902520235.1,Global.OceanDNA.Nishimura2022_OceanDNA-b2483
Global.OceanDNA.Nishimura2022_OceanDNA-b2417	Global.OceanDNA.Nishimura2022_OceanDNA-b2417
Global.OceanDNA.Nishimura2022_OceanDNA-b2034	Global.OceanDNA.Nishimura2022_OceanDNA-b2034
Global.OceanDNA.Nishimura2022_OceanDNA-b27012	Global.OceanDNA.Nishimura2022_OceanDNA-b27012,Genomes.From.Earths.Microbiomes.GEM.Nayfach2021_3300020312_11,Genomes.From.Earths.Microbiomes.GEM.Nayfach2021_3300020470_34
Global.Ocean.PRJEB33281.Pachiadaki2019_GCA_902628035.1	Global.Ocean.PRJEB33281.Pachiadaki2019_GCA_902628035.1
Global.OceanDNA.Nishimura2022_OceanDNA-b26955	Global.OceanDNA.Nishimura2022_OceanDNA-b26955
Global.Ocean.PRJEB33281.Pachiadaki2019_GCA_902596455.1	Genomes.From.Earths.Microbiomes.GEM.Nayfach2021_3300020308_1,Global.OceanDNA.Nishimura2022_OceanDNA-b27101,Global.Ocean.PRJEB33281.Pachiadaki2019_GCA_902596455.1
Global.OceanDNA.Nishimura2022_OceanDNA-a908	Global.OceanDNA.Nishimura2022_OceanDNA-a908
Global.OceanDNA.Nishimura2022_OceanDNA-a890	Global.OceanDNA.Nishimura2022_OceanDNA-a890
Global.OceanDNA.Nishimura2022_OceanDNA-a952	Global.OceanDNA.Nishimura2022_OceanDNA-a952
Global.OceanDNA.Nishimura2022_OceanDNA-a924	Genomes.From.Earths.Microbiomes.GEM.Nayfach2021_3300026074_19,Genomes.From.Earths.Microbiomes.GEM.Nayfach2021_3300025221_15,Hawaii.HOT.Waters.PRJNA352737.Muratore2022_GCA_022451545.1,Genomes.From.Earths.Microbiomes.GEM.Nayfach2021_3300026119_29,Genomes.From.Earths.Microbiomes.GEM.Nayfach2021_3300026108_31,Genomes.From.Earths.Microbiomes.GEM.Nayfach2021_3300027844_103,Arctic.Ocean.Seawater.TARA.Ro…
Arctic.Ocean.Seawater.TARA.Royo2021_TOA-bin-3281	Arctic.Ocean.Seawater.TARA.Royo2021_TOA-bin-3281
Global.OceanDNA.Nishimura2022_OceanDNA-b440	Genomes.From.Earths.Microbiomes.GEM.Nayfach2021_3300027780_15,Eastern.Fram.Strait.Water.Priest2023.PRJEB58071_GCA_949373045.1,Global.OceanDNA.Nishimura2022_OceanDNA-b440
Global.OceanDNA.Nishimura2022_OceanDNA-b466	Global.OceanDNA.Nishimura2022_OceanDNA-b466
Baltic.Sea.PRJEB34883.Alneberg2020_GCA_902751325.1	Marine.PRJEB51078_GCA_937891565.1,Global.OceanDNA.Nishimura2022_OceanDNA-b464,Baltic.Sea.PRJEB34883.Alneberg2020_GCA_902751325.1
Global.OceanDNA.Nishimura2022_OceanDNA-b479	Caspian.Sea.Brackish.Waters.Mehrshad2016.PRJNA279271_GCA_027730905.1,Baltic.Sea.PRJEB34883.Alneberg2020_GCA_902752545.1,Marine.PRJEB51078_GCA_937905835.1,Global.OceanDNA.Nishimura2022_OceanDNA-b479
Global.OceanDNA.Nishimura2022_OceanDNA-b467	Global.OceanDNA.Nishimura2022_OceanDNA-b467
Global.OceanDNA.Nishimura2022_OceanDNA-b32999	Genomes.From.Earths.Microbiomes.GEM.Nayfach2021_3300025257_4,Global.OceanDNA.Nishimura2022_OceanDNA-b32999,Genomes.From.Earths.Microbiomes.GEM.Nayfach2021_3300025218_2,Genomes.From.Earths.Microbiomes.GEM.Nayfach2021_3300025216_1,Genomes.From.Earths.Microbiomes.GEM.Nayfach2021_3300025236_2,Genomes.From.Earths.Microbiomes.GEM.Nayfach2021_3300025268_2,Genomes.From.Earths.Microbiomes.GEM.Nayfach2021_…
Global.OceanDNA.Nishimura2022_OceanDNA-b33033	Global.OceanDNA.Nishimura2022_OceanDNA-b33033
Global.OceanDNA.Nishimura2022_OceanDNA-b18365	Global.OceanDNA.Nishimura2022_OceanDNA-b18365
Global.Ocean.PRJEB33281.Pachiadaki2019_GCA_902526795.1	Global.Ocean.PRJEB33281.Pachiadaki2019_GCA_902526795.1
Global.Ocean.PRJEB33281.Pachiadaki2019_GCA_902521825.1	Global.Ocean.PRJEB33281.Pachiadaki2019_GCA_902521825.1,Global.Ocean.PRJEB33281.Pachiadaki2019_GCA_902525615.1
Global.OceanDNA.Nishimura2022_OceanDNA-b18168	Global.OceanDNA.Nishimura2022_OceanDNA-b18168,Australia.Geoffrey.Bay.Coral.Reef.PRJNA594068.Glasl2020_GCA_011523025.1_ASM1152302v1,Australia.Great.Barrier.Reef.Coral.Microbiome.PRJNA545004.Robbins2020_GCA_012270185.1_ASM1227018v1
Caspian.Sea.Brackish.Waters.Mehrshad2016.PRJNA279271_GCA_027618295.1	Caspian.Sea.Brackish.Waters.Mehrshad2016.PRJNA279271_GCA_027618295.1
Global.Ocean.PRJEB33281.Pachiadaki2019_GCA_902624275.1	Global.Ocean.PRJEB33281.Pachiadaki2019_GCA_902624275.1
Global.OceanDNA.Nishimura2022_OceanDNA-b18245	Global.OceanDNA.Nishimura2022_OceanDNA-b18245
Global.OceanDNA.Nishimura2022_OceanDNA-b18193	Global.OceanDNA.Nishimura2022_OceanDNA-b18193
USA.Chesapeake.And.Delaware.Bays.PRJNA699965_GCA_017855955.1	USA.Chesapeake.And.Delaware.Bays.PRJNA699965_GCA_017855955.1
USA.Chesapeake.And.Delaware.Bays.PRJNA699965_GCA_017853055.1	Baltic.Sea.PRJEB34883.Alneberg2020_GCA_902754355.1,USA.Chesapeake.And.Delaware.Bays.PRJNA699965_GCA_017855795.1,Global.OceanDNA.Nishimura2022_OceanDNA-b33642,USA.Chesapeake.And.Delaware.Bays.PRJNA699965_GCA_017852115.1,USA.Chesapeake.And.Delaware.Bays.PRJNA699965_GCA_017859355.1,USA.Chesapeake.And.Delaware.Bays.PRJNA699965_GCA_017852315.1,USA.Chesapeake.And.Delaware.Bays.PRJNA699965_GCA_017853055…
Caspian.Sea.Brackish.Waters.Mehrshad2016.PRJNA279271_GCA_027621535.1	Global.OceanDNA.Nishimura2022_OceanDNA-b33644,Baltic.Sea.PRJEB34883.Alneberg2020_GCA_902753925.1,Caspian.Sea.Brackish.Waters.Mehrshad2016.PRJNA279271_GCA_027621535.1,Caspian.Sea.Brackish.Waters.Mehrshad2016.PRJNA279271_GCA_027619745.1,Caspian.Sea.Brackish.Waters.Mehrshad2016.PRJNA279271_GCA_027622435.1
Global.Cold.Seep.Sediments.Han2023.PRJNA950938_GCA_030594555.1	Global.Cold.Seep.Sediments.Han2023.PRJNA950938_GCA_030594555.1
Global.Cold.Seep.Sediments.Han2023.PRJNA950938_GCA_030601485.1	Global.Cold.Seep.Sediments.Han2023.PRJNA950938_GCA_030601485.1
Global.Ocean.Sediments.PRJNA688516.Langwig2021_GCA_019313885.1	Global.Ocean.Sediments.PRJNA688516.Langwig2021_GCA_019314345.1,Global.Ocean.Sediments.PRJNA688516.Langwig2021_GCA_019313885.1
Global.Ocean.Sediments.PRJNA688516.Langwig2021_GCA_019309205.1	Global.Ocean.Sediments.PRJNA688516.Langwig2021_GCA_019306405.1,Global.Ocean.Sediments.PRJNA688516.Langwig2021_GCA_019310585.1,Global.Ocean.Sediments.PRJNA688516.Langwig2021_GCA_019308045.1,Global.Ocean.Sediments.PRJNA688516.Langwig2021_GCA_019308685.1,Global.Ocean.Sediments.PRJNA688516.Langwig2021_GCA_019309205.1
Global.Ocean.Sediments.PRJNA688516.Langwig2021_GCA_019313505.1	Global.Ocean.Sediments.PRJNA688516.Langwig2021_GCA_019313505.1
Global.Cold.Seep.Sediments.Han2023.PRJNA950938_GCA_030667855.1	Global.Cold.Seep.Sediments.Han2023.PRJNA950938_GCA_030667855.1
Global.Cold.Seep.Sediments.Han2023.PRJNA950938_GCA_030613575.1	Global.Cold.Seep.Sediments.Han2023.PRJNA950938_GCA_030613575.1
Helgoland.Surface.Seawater.Schweder2023.PRJEB52999_GCA_943787535.1	China.Yellow.Sea.Tao2022.PRJNA823908_JZB_MAG0416,Helgoland.Surface.Seawater.Schweder2023.PRJEB52999_GCA_943787535.1
Helgoland.Surface.Seawater.Schweder2023.PRJEB52999_GCA_943787725.1	Helgoland.Surface.Seawater.Schweder2023.PRJEB52999_GCA_943787725.1
Chile.Comau.Fjord.Nallar2023.PRJNA729490_GCA_029244805.1	Chile.Comau.Fjord.Nallar2023.PRJNA729490_GCA_029244805.1,Global.OceanDNA.Nishimura2022_OceanDNA-b12100
Helgoland.Surface.Seawater.Schweder2023.PRJEB52999_GCA_943788755.1	Helgoland.Surface.Seawater.Schweder2023.PRJEB52999_GCA_943843645.1,Helgoland.Surface.Seawater.Schweder2023.PRJEB52999_GCA_943842235.1,Global.OceanDNA.Nishimura2022_OceanDNA-b12117,Helgoland.Surface.Seawater.Schweder2023.PRJEB52999_GCA_943788755.1
Global.OceanDNA.Nishimura2022_OceanDNA-b12115	Global.OceanDNA.Nishimura2022_OceanDNA-b12115
Arctic.Ocean.Seawater.TARA.Royo2021_TOA-bin-983	Arctic.Ocean.Seawater.TARA.Royo2021_TOA-bin-983
Global.OceanDNA.Nishimura2022_OceanDNA-b12109	Global.OceanDNA.Nishimura2022_OceanDNA-b12109
Germany.Helgoland.Seawater.PRJEB38290_GCA_905478185.1	China.Weihai.Seawater.Sediments.Lu2023.PRJEB50838_GCA_938083095.1,Helgoland.Surface.Seawater.Schweder2023.PRJEB52999_GCA_943787885.1,Global.OceanDNA.Nishimura2022_OceanDNA-b5088,Germany.Helgoland.Seawater.PRJEB38290_GCA_905478185.1
Global.OceanDNA.Nishimura2022_OceanDNA-b5097	Global.OceanDNA.Nishimura2022_OceanDNA-b5097,Germany.Helgoland.Seawater.PRJEB38290_GCA_905479165.1
Germany.Helgoland.Seawater.PRJEB38290_GCA_905478765.1	Germany.Helgoland.Seawater.PRJEB38290_GCA_905478765.1
Global.OMZ.Waters.Zhang2023.PRJNA955304_GCA_030753755.1	Global.OMZ.Waters.Zhang2023.PRJNA955304_GCA_030753755.1
Helgoland.Surface.Seawater.Schweder2023.PRJEB52999_GCA_943788405.1	Helgoland.Surface.Seawater.Schweder2023.PRJEB52999_GCA_943788405.1,Global.OceanDNA.Nishimura2022_OceanDNA-b5100
Chile.Comau.Fjord.Nallar2023.PRJNA729490_GCA_029251955.1	Chile.Comau.Fjord.Nallar2023.PRJNA729490_GCA_029251955.1
Black.Sea.Water.Column.PRJNA649215.Vliet2020_GCA_014381465.1	Black.Sea.Water.Column.PRJNA649215.Vliet2020_GCA_014381465.1
China.Estuary.Surface.Water.Zhou2022.PRJNA730330_GCA_023254415.1	Global.Ocean.PRJEB33281.Pachiadaki2019_GCA_902635905.1,China.Pearl.River.Estuary.Waters.Xu2022_PRES25F02_bin.128,China.Estuary.Surface.Water.Zhou2022.PRJNA730330_GCA_023254415.1,Global.OceanDNA.Nishimura2022_OceanDNA-a4040,Gulf.Of.Mexico.Water.Patin2021_BH_60Ms_006,Gulf.of.Mexico.Blue.Hole.Water.PRJNA689047.Patin2021_GCA_016845715.1,Genomes.From.Earths.Microbiomes.GEM.Nayfach2021_3300020297_7,Aus…
Global.OceanDNA.Nishimura2022_OceanDNA-a3752	Global.OceanDNA.Nishimura2022_OceanDNA-a3752
Global.Cold.Seep.Sediments.Han2023.PRJNA950938_GCA_030669345.1	Global.Cold.Seep.Sediments.Han2023.PRJNA950938_GCA_030669345.1,Canada.Scotin.Basin.Cold.Seep.Sediments.Dong2020_Co_bin2,Global.Ocean.Cold.Seep.Sediments.Li2021_7_SB_sbin_4_42
Canada.Labrador.Sea.Sediments.PRJNA686385.Murphy2021_GCA_018067145.1	Canada.Labrador.Sea.Sediments.PRJNA686385.Murphy2021_GCA_018067145.1,Global.Cold.Seep.Sediments.Han2023.PRJNA950938_GCA_030668195.1
Peru.OMZ.Water.Woehle2022.PRJNA503328_GCA_024230315.1	Canada.Scotin.Basin.Cold.Seep.Sediments.Dong2020_Co_bin167,Global.Ocean.Cold.Seep.Sediments.Li2021_7_SB_sbin_4_32,Canada.Scotin.Basin.Cold.Seep.Sediments.Dong2020_S4_bin40,Canada.Scotin.Basin.Cold.Seep.Sediments.Dong2020_S1_bin11,Global.Cold.Seep.Sediments.Han2023.PRJNA950938_GCA_030609245.1,Peru.OMZ.Water.Woehle2022.PRJNA503328_GCA_024230315.1,Global.Cold.Seep.Sediments.Han2023.PRJNA950938_GCA_0…
Global.OceanDNA.Nishimura2022_OceanDNA-b33770	Global.OceanDNA.Nishimura2022_OceanDNA-b33770
Helgoland.Surface.Seawater.Schweder2023.PRJEB52999_GCA_943789345.1	Helgoland.Surface.Seawater.Schweder2023.PRJEB52999_GCA_943789345.1
Helgoland.Surface.Seawater.Schweder2023.PRJEB52999_GCA_943788575.1	Canada.Saanich.Inlet.Seawater.PRJNA630981.Lin2021_GCA_018660595.1,Netherlands.Sea.Sponges.PRJNA742377_GCA_022600265.1,Germany.Helgoland.Seawater.PRJEB38290_GCA_905478705.1,Global.OceanDNA.Nishimura2022_OceanDNA-b33708,North.Sea.Spring.Bloom.Seawater.PRJNA283041_GCA_018607785.1,Helgoland.Surface.Seawater.Schweder2023.PRJEB52999_GCA_943842495.1,Helgoland.Surface.Seawater.Schweder2023.PRJEB52999_GCA…
Genomes.From.Earths.Microbiomes.GEM.Nayfach2021_3300025602_33	Genomes.From.Earths.Microbiomes.GEM.Nayfach2021_3300028045_10,Global.OceanDNA.Nishimura2022_OceanDNA-b21952,Canada.Saanich.Inlet.Seawater.PRJNA630981.Lin2021_GCA_018669615.1,Genomes.From.Earths.Microbiomes.GEM.Nayfach2021_3300025659_50,Genomes.From.Earths.Microbiomes.GEM.Nayfach2021_3300025602_33,Canada.Saanich.Inlet.Seawater.PRJNA630981.Lin2021_GCA_018648465.1,Canada.Saanich.Inlet.Seawater.PRJNA…
Marine.PRJEB51078_GCA_937889165.1	Marine.PRJEB51078_GCA_937889165.1,Global.OceanDNA.Nishimura2022_OceanDNA-a3994,Genomes.From.Earths.Microbiomes.GEM.Nayfach2021_3300027702_11
Global.OceanDNA.Nishimura2022_OceanDNA-a3875	Global.OceanDNA.Nishimura2022_OceanDNA-a3875
Marine.PRJEB51078_GCA_937884615.1	Global.OceanDNA.Nishimura2022_OceanDNA-a3935,Marine.PRJEB51078_GCA_937884615.1,Helgoland.Surface.Seawater.Schweder2023.PRJEB52999_GCA_943787695.1,Helgoland.Surface.Seawater.Schweder2023.PRJEB52999_GCA_943842795.1,USA.SFB.Estuary.Water.PRJNA819083_GCA_030828405.1,China.Yellow.Sea.Tao2022.PRJNA823908_JZB_MAG0513,China.Weihai.Seawater.Sediments.Lu2023.PRJEB50838_GCA_938040705.1
Global.OceanDNA.Nishimura2022_OceanDNA-a3854	Global.OceanDNA.Nishimura2022_OceanDNA-a3854
China.Weihai.Seawater.Sediments.Lu2023.PRJEB50838_GCA_937969435.1	China.Weihai.Seawater.Sediments.Lu2023.PRJEB50838_GCA_937969435.1
China.Yellow.Sea.Tao2022.PRJNA823908_JZB_MAG0003	China.Yellow.Sea.Tao2022.PRJNA823908_JZB_MAG0003
Global.OceanDNA.Nishimura2022_OceanDNA-b41302	Global.OceanDNA.Nishimura2022_OceanDNA-b41302
Deep.Sea.Hydrothermal.Vents.PRJNA557557.Hou2020_GCA_013153255.1	Deep.Sea.Hydrothermal.Vents.PRJNA557557.Hou2020_GCA_013152005.1,Deep.Sea.Hydrothermal.Vents.PRJNA557557.Hou2020_GCA_013153255.1
Global.OceanDNA.Nishimura2022_OceanDNA-b41235	Global.OceanDNA.Nishimura2022_OceanDNA-b41235
China.Weihai.Seawater.Sediments.Lu2023.PRJEB50838_GCA_937922665.1	China.Weihai.Seawater.Sediments.Lu2023.PRJEB50838_GCA_937930735.1,China.Weihai.Seawater.Sediments.Lu2023.PRJEB50838_GCA_937922665.1
Global.OceanDNA.Nishimura2022_OceanDNA-b41266	Global.OceanDNA.Nishimura2022_OceanDNA-b41266
Marine.PRJEB51078_GCA_937900005.1	Marine.PRJEB51078_GCA_937900005.1,Global.OceanDNA.Nishimura2022_OceanDNA-b41304
Global.OceanDNA.Nishimura2022_OceanDNA-b41301	Global.OceanDNA.Nishimura2022_OceanDNA-b41301
Canada.Saanich.Inlet.Seawater.PRJNA630981.Lin2021_GCA_018660175.1	Canada.Saanich.Inlet.Seawater.PRJNA630981.Lin2021_GCA_018673995.1,Canada.Saanich.Inlet.Seawater.PRJNA630981.Lin2021_GCA_018675775.1,Genomes.From.Earths.Microbiomes.GEM.Nayfach2021_3300024261_28,Canada.Saanich.Inlet.Seawater.PRJNA630981.Lin2021_GCA_018654725.1,Global.OceanDNA.Nishimura2022_OceanDNA-b32609,Canada.Saanich.Inlet.Seawater.PRJNA630981.Lin2021_GCA_018660175.1,Canada.Saanich.Inlet.Seawat…
Helgoland.Surface.Seawater.Schweder2023.PRJEB52999_GCA_943788255.1	China.Weihai.Seawater.Sediments.Lu2023.PRJEB50838_GCA_938075325.1,Chile.Comau.Fjord.Nallar2023.PRJNA729490_GCA_029243295.1,Arctic.Ocean.Seawater.TARA.Royo2021_TOA-bin-3016,Global.OceanDNA.Nishimura2022_OceanDNA-b12076,Genomes.From.Earths.Microbiomes.GEM.Nayfach2021_3300025892_34,Helgoland.Surface.Seawater.Schweder2023.PRJEB52999_GCA_943841135.1,Helgoland.Surface.Seawater.Schweder2023.PRJEB52999_G…
Global.OceanDNA.Nishimura2022_OceanDNA-b12047	Global.OceanDNA.Nishimura2022_OceanDNA-b12047
Caspian.Sea.Brackish.Waters.Mehrshad2016.PRJNA279271_GCA_027619225.1	Global.OceanDNA.Nishimura2022_OceanDNA-b12038,Caspian.Sea.Brackish.Waters.Mehrshad2016.PRJNA279271_GCA_027621665.1,Caspian.Sea.Brackish.Waters.Mehrshad2016.PRJNA279271_GCA_027619225.1
Genomes.From.Earths.Microbiomes.GEM.Nayfach2021_3300022928_24	Norway.Subsea.Road.Tunnel.PRJNA755678.Suarez2022_GCA_021773405.1,China.Yellow.Sea.Tao2022.PRJNA823908_JZB_MAG0311,Genomes.From.Earths.Microbiomes.GEM.Nayfach2021_3300020601_33,Genomes.From.Earths.Microbiomes.GEM.Nayfach2021_3300022909_23,Genomes.From.Earths.Microbiomes.GEM.Nayfach2021_3300022929_28,Genomes.From.Earths.Microbiomes.GEM.Nayfach2021_3300022928_24,Genomes.From.Earths.Microbiomes.GEM.N…
China.Estuary.Surface.Water.Zhou2022.PRJNA730330_GCA_023263825.1	China.Estuary.Surface.Water.Zhou2022.PRJNA730330_GCA_023263825.1
China.Weihai.Seawater.Sediments.Lu2023.PRJEB50838_GCA_938027645.1	China.Weihai.Seawater.Sediments.Lu2023.PRJEB50838_GCA_938027645.1,Marine.PRJEB51078_GCA_937897105.1,Australia.Great.Barrier.Reef.Coral.Microbiome.PRJNA545004.Robbins2020_GCA_012269985.1_ASM1226998v1,Australia.Geoffrey.Bay.Coral.Reef.PRJNA594068.Glasl2020_GCA_011522875.1_ASM1152287v1
Genomes.From.Earths.Microbiomes.GEM.Nayfach2021_3300020403_19	Genomes.From.Earths.Microbiomes.GEM.Nayfach2021_3300020403_19,Global.OceanDNA.Nishimura2022_OceanDNA-b411,Marine.PRJEB51078_GCA_937916305.1
Ocean.Seawater.PRJNA801081.Lappan2022_GCA_022425725.1	Ocean.Seawater.PRJNA801081.Lappan2022_GCA_022425725.1
China.Yellow.Sea.Tao2022.PRJNA823908_JZB_MAG0037	China.Yellow.Sea.Tao2022.PRJNA823908_JZB_MAG0037
Genomes.From.Earths.Microbiomes.GEM.Nayfach2021_3300012920_35	Global.OceanDNA.Nishimura2022_OceanDNA-b403,Genomes.From.Earths.Microbiomes.GEM.Nayfach2021_3300012920_35,Genomes.From.Earths.Microbiomes.GEM.Nayfach2021_3300012936_38
Helgoland.Surface.Seawater.Schweder2023.PRJEB52999_GCA_943842435.1	Genomes.From.Earths.Microbiomes.GEM.Nayfach2021_3300020052_42,Helgoland.Surface.Seawater.Schweder2023.PRJEB52999_GCA_943842015.1,Genomes.From.Earths.Microbiomes.GEM.Nayfach2021_3300028115_41,Netherlands.Sea.Sponges.PRJNA742377_GCA_022600395.1,Helgoland.Surface.Seawater.Schweder2023.PRJEB52999_GCA_943841155.1,Helgoland.Surface.Seawater.Schweder2023.PRJEB52999_GCA_943846775.1,Helgoland.Surface.Seaw…
Netherlands.Sea.Sponges.PRJNA742377_GCA_022600805.1	Netherlands.Sea.Sponges.PRJNA742377_GCA_022600805.1,Netherlands.Sea.Sponges.PRJNA742377_GCA_022601235.1,Netherlands.Sea.Sponges.PRJNA742377_GCA_022600375.1
Black.Sea.Water.Column.PRJNA649215.Vliet2020_GCA_014384345.1	Black.Sea.Water.Column.PRJNA649215.Vliet2020_GCA_014384345.1,Black.Sea.Water.Column.PRJNA638805.Cesare2020_GCA_016784765.1
USA.Ircinia.Sea.Sponges.PRJNA768976_GCA_022825235.1	USA.Ircinia.Sea.Sponges.PRJNA768976_GCA_022825235.1,USA.Ircinia.Sea.Sponges.PRJNA768976_GCA_022827805.1,USA.Ircinia.Sea.Sponges.PRJNA768976_GCA_022819685.1,USA.Ircinia.Sea.Sponges.PRJNA768976_GCA_022820905.1
USA.Ircinia.Sea.Sponges.PRJNA768976_GCA_022824395.1	USA.Ircinia.Sea.Sponges.PRJNA768976_GCA_022824395.1
Mediterranean.Petrosia.Sea.Sponge.PRJNA515489.Burgsdorf2021_GCA_021296265.1	Mediterranean.Petrosia.Sea.Sponge.PRJNA515489.Burgsdorf2021_GCA_021296265.1
USA.Ircinia.Sea.Sponges.PRJNA768976_GCA_022821665.1	USA.Ircinia.Sea.Sponges.PRJNA768976_GCA_022821665.1,USA.Ircinia.Sea.Sponges.PRJNA768976_GCA_022823205.1,USA.Ircinia.Sea.Sponges.PRJNA768976_GCA_022825705.1
USA.Ircinia.Sea.Sponges.PRJNA768976_GCA_022819905.1	USA.Ircinia.Sea.Sponges.PRJNA768976_GCA_022819905.1
Australia.Great.Barrier.Reef.Sponge.Microbiome.PRJNA555144.Engelberts2020_GCA_009839325.1_ASM983932v1	Australia.Great.Barrier.Reef.Sponge.Microbiome.PRJNA555144.Engelberts2020_GCA_009835595.1_ASM983559v1,Australia.Great.Barrier.Reef.Sponge.Microbiome.PRJNA555144.Engelberts2020_GCA_009839325.1_ASM983932v1
Genomes.From.Earths.Microbiomes.GEM.Nayfach2021_3300025293_6	Global.OceanDNA.Nishimura2022_OceanDNA-b31574,Genomes.From.Earths.Microbiomes.GEM.Nayfach2021_3300025293_6
Marine.PRJEB51078_GCA_937900385.1	Global.OceanDNA.Nishimura2022_OceanDNA-b31616,Marine.PRJEB51078_GCA_937900385.1
Global.OceanDNA.Nishimura2022_OceanDNA-b31643	Global.OceanDNA.Nishimura2022_OceanDNA-b31643,Genomes.From.Earths.Microbiomes.GEM.Nayfach2021_3300020426_16
Global.OceanDNA.Nishimura2022_OceanDNA-b31581	Global.OceanDNA.Nishimura2022_OceanDNA-b31581
Global.OceanDNA.Nishimura2022_OceanDNA-b31592	MALASPINA_MAG16,China.Yellow.Sea.Tao2022.PRJNA823908_JZB_MAG0453,Global.OceanDNA.Nishimura2022_OceanDNA-b31592
Global.OceanDNA.Nishimura2022_OceanDNA-b31577	Global.OceanDNA.Nishimura2022_OceanDNA-b31577
Global.OceanDNA.Nishimura2022_OceanDNA-b31572	Global.OceanDNA.Nishimura2022_OceanDNA-b31572
Global.OceanDNA.Nishimura2022_OceanDNA-a2380	Arctic.Ocean.Seawater.TARA.Royo2021_TOA-bin-1652,Global.OceanDNA.Nishimura2022_OceanDNA-a2380
Genomes.From.Earths.Microbiomes.GEM.Nayfach2021_3300027779_27	Genomes.From.Earths.Microbiomes.GEM.Nayfach2021_3300027779_27
Eastern.Fram.Strait.Water.Priest2023.PRJEB58071_GCA_949372615.1	Marine.PRJEB51078_GCA_937911495.1,Eastern.Fram.Strait.Water.Priest2023.PRJEB58071_GCA_949372615.1,Global.OceanDNA.Nishimura2022_OceanDNA-a2367
Global.OceanDNA.Nishimura2022_OceanDNA-a2360	Global.OceanDNA.Nishimura2022_OceanDNA-a2360,Genomes.From.Earths.Microbiomes.GEM.Nayfach2021_3300027779_29
Marine.PRJEB51078_GCA_937892945.1	Marine.PRJEB51078_GCA_937892945.1,Global.OceanDNA.Nishimura2022_OceanDNA-a2371
Eastern.Fram.Strait.Water.Priest2023.PRJEB58071_GCA_949372645.1	Eastern.Fram.Strait.Water.Priest2023.PRJEB58071_GCA_949372645.1
Antarctic.Coastal.Seawater.Dutta2023.PRJNA894514_GCA_028822955.1	Antarctic.Coastal.Seawater.Dutta2023.PRJNA894514_GCA_028822955.1
USA.Juan.de.Fuca.Ridge.Subsurface.PRJNA269163.Jungbluth2017_GCA_002010295.1_ASM201029v1	Genomes.From.Earths.Microbiomes.GEM.Nayfach2021_3300002481_23,USA.Juan.de.Fuca.Ridge.Subsurface.PRJNA269163.Jungbluth2017_GCA_002010295.1_ASM201029v1
Genomes.From.Earths.Microbiomes.GEM.Nayfach2021_3300002481_6	USA.Juan.de.Fuca.Ridge.Subsurface.PRJNA269163.Jungbluth2017_GCA_002011235.1_ASM201123v1,Genomes.From.Earths.Microbiomes.GEM.Nayfach2021_3300002481_6
Genomes.From.Earths.Microbiomes.GEM.Nayfach2021_3300027323_20	USA.Juan.de.Fuca.Ridge.Subsurface.PRJNA269163.Jungbluth2017_GCA_002010155.1_ASM201015v1,Genomes.From.Earths.Microbiomes.GEM.Nayfach2021_3300027323_20,USA.Juan.de.Fuca.Ridge.Subsurface.PRJNA269163.Jungbluth2017_GCA_002010195.1_ASM201019v1,Genomes.From.Earths.Microbiomes.GEM.Nayfach2021_3300002481_19
Genomes.From.Earths.Microbiomes.GEM.Nayfach2021_3300027323_16	Genomes.From.Earths.Microbiomes.GEM.Nayfach2021_3300027323_16,Genomes.From.Earths.Microbiomes.GEM.Nayfach2021_3300002481_8,USA.Juan.de.Fuca.Ridge.Subsurface.PRJNA269163.Jungbluth2017_GCA_002010215.1_ASM201021v1
Baltic.Sea.PRJEB34883.Alneberg2020_GCA_902753085.1	Global.OceanDNA.Nishimura2022_OceanDNA-b11664,Caspian.Sea.Brackish.Waters.Mehrshad2016.PRJNA279271_GCA_027593035.1,Baltic.Sea.PRJEB34883.Alneberg2020_GCA_902753085.1
Marine.PRJEB51078_GCA_937881575.1	Marine.PRJEB51078_GCA_937881575.1,Global.OceanDNA.Nishimura2022_OceanDNA-b11661
Helgoland.Surface.Seawater.Schweder2023.PRJEB52999_GCA_943788525.1	Global.OceanDNA.Nishimura2022_OceanDNA-b11655,Helgoland.Surface.Seawater.Schweder2023.PRJEB52999_GCA_943842995.1,Helgoland.Surface.Seawater.Schweder2023.PRJEB52999_GCA_943788525.1,Germany.Helgoland.Seawater.PRJEB38290_GCA_905478325.1,Global.OceanDNA.Nishimura2022_OceanDNA-b11780
Antarctic.Coastal.Seawater.Dutta2023.PRJNA894514_GCA_028825055.1	Antarctic.Coastal.Seawater.Dutta2023.PRJNA894514_GCA_028825055.1
Marine.PRJEB51078_GCA_937890575.1	Marine.PRJEB51078_GCA_937890575.1,Genomes.From.Earths.Microbiomes.GEM.Nayfach2021_3300027197_7
China.Estuary.Surface.Water.Zhou2022.PRJNA730330_GCA_023260435.1	China.Estuary.Surface.Water.Zhou2022.PRJNA730330_GCA_023260435.1
Baltic.Sea.PRJEB34883.Alneberg2020_GCA_902754635.1	Baltic.Sea.PRJEB34883.Alneberg2020_GCA_902754635.1,Baltic.Sea.Surface.Slick.Rahlff2023.PRJNA855638_GCA_030731245.1,Baltic.Sea.Surface.Slick.Rahlff2023.PRJNA855638_GCA_030728925.1,Baltic.Sea.Surface.Slick.Rahlff2023.PRJNA855638_GCA_030726725.1,Baltic.Sea.Surface.Slick.Rahlff2023.PRJNA855638_GCA_030729575.1,Baltic.Sea.Surface.Slick.Rahlff2023.PRJNA855638_GCA_030728035.1,Baltic.Sea.Surface.Slick.Rah…
Canada.Saanich.Inlet.Seawater.PRJNA630981.Lin2021_GCA_018701095.1	Canada.Saanich.Inlet.Seawater.PRJNA630981.Lin2021_GCA_018672955.1,Genomes.From.Earths.Microbiomes.GEM.Nayfach2021_3300000193_23,Canada.Saanich.Inlet.Seawater.PRJNA630981.Lin2021_GCA_018701715.1,Genomes.From.Earths.Microbiomes.GEM.Nayfach2021_3300000216_30,Genomes.From.Earths.Microbiomes.GEM.Nayfach2021_3300000154_21,Canada.Saanich.Inlet.Seawater.PRJNA630981.Lin2021_GCA_018647845.1,Canada.Saanich.…
Genomes.From.Earths.Microbiomes.GEM.Nayfach2021_3300025286_5	Genomes.From.Earths.Microbiomes.GEM.Nayfach2021_3300025305_7,Marine.PRJEB51078_GCA_937884595.1,Genomes.From.Earths.Microbiomes.GEM.Nayfach2021_3300020410_7,Genomes.From.Earths.Microbiomes.GEM.Nayfach2021_3300025286_5,Global.OceanDNA.Nishimura2022_OceanDNA-b30917
Global.OceanDNA.Nishimura2022_OceanDNA-b30927	Global.OceanDNA.Nishimura2022_OceanDNA-b30927
Global.OceanDNA.Nishimura2022_OceanDNA-b30921	Global.OceanDNA.Nishimura2022_OceanDNA-b30921
Marine.PRJEB51078_GCA_937897705.1	Genomes.From.Earths.Microbiomes.GEM.Nayfach2021_3300020393_4,Global.OceanDNA.Nishimura2022_OceanDNA-b30869,Marine.PRJEB51078_GCA_937897705.1,Genomes.From.Earths.Microbiomes.GEM.Nayfach2021_3300020397_5
Genomes.From.Earths.Microbiomes.GEM.Nayfach2021_3300017964_35	Genomes.From.Earths.Microbiomes.GEM.Nayfach2021_3300023084_34,Genomes.From.Earths.Microbiomes.GEM.Nayfach2021_3300020189_41,Genomes.From.Earths.Microbiomes.GEM.Nayfach2021_3300022937_40,Genomes.From.Earths.Microbiomes.GEM.Nayfach2021_3300018423_49,Genomes.From.Earths.Microbiomes.GEM.Nayfach2021_3300017958_39,Genomes.From.Earths.Microbiomes.GEM.Nayfach2021_3300017964_35,Genomes.From.Earths.Microbi…
China.Pearl.River.Estuary.Waters.Xu2022_PRES21F02_bin.86	China.Pearl.River.Estuary.Waters.Xu2022_PRES21F02_bin.86
Genomes.From.Earths.Microbiomes.GEM.Nayfach2021_3300017818_25	Genomes.From.Earths.Microbiomes.GEM.Nayfach2021_3300018426_30,Genomes.From.Earths.Microbiomes.GEM.Nayfach2021_3300017964_28,Genomes.From.Earths.Microbiomes.GEM.Nayfach2021_3300018423_36,Genomes.From.Earths.Microbiomes.GEM.Nayfach2021_3300017968_30,Genomes.From.Earths.Microbiomes.GEM.Nayfach2021_3300018039_32,Genomes.From.Earths.Microbiomes.GEM.Nayfach2021_3300020184_31,Genomes.From.Earths.Microbi…
China.Pearl.River.Estuary.Waters.Xu2022_PRES25F07_bin.96	China.Pearl.River.Estuary.Waters.Xu2022_PRES25F07_bin.96
Australia.Geoffrey.Bay.Coral.Reef.PRJNA594068.Glasl2020_GCA_011523445.1_ASM1152344v1	Australia.Geoffrey.Bay.Coral.Reef.PRJNA594068.Glasl2020_GCA_011523445.1_ASM1152344v1,Australia.Great.Barrier.Reef.Sponge.Microbiome.PRJNA555144.Engelberts2020_GCA_009842555.1_ASM984255v1,Australia.Great.Barrier.Reef.Sponge.Microbiome.PRJNA555144.Engelberts2020_GCA_009840955.1_ASM984095v1
USA.Ircinia.Sea.Sponges.PRJNA768976_GCA_022823605.1	USA.Ircinia.Sea.Sponges.PRJNA768976_GCA_022825585.1,USA.Ircinia.Sea.Sponges.PRJNA768976_GCA_022819845.1,USA.Ircinia.Sea.Sponges.PRJNA768976_GCA_022823605.1
Australia.Great.Barrier.Reef.Sponge.Microbiome.PRJNA555144.Engelberts2020_GCA_009842205.1_ASM984220v1	Australia.Great.Barrier.Reef.Sponge.Microbiome.PRJNA555144.Engelberts2020_GCA_009845745.1_ASM984574v1,Australia.Great.Barrier.Reef.Sponge.Microbiome.PRJNA555144.Engelberts2020_GCA_009843215.1_ASM984321v1,Australia.Great.Barrier.Reef.Sponge.Microbiome.PRJNA555144.Engelberts2020_GCA_009837275.1_ASM983727v1,Australia.Great.Barrier.Reef.Sponge.Microbiome.PRJNA555144.Engelberts2020_GCA_009842205.1_ASM…
Atlantic.Pacific.Ocean.Pelagic.Costa2023.PRJEB60184_GCA_949528465.1	Atlantic.Pacific.Ocean.Pelagic.Costa2023.PRJEB60184_GCA_949528465.1,Global.OceanDNA.Nishimura2022_OceanDNA-b11078
Global.OceanDNA.Nishimura2022_OceanDNA-b11077	Global.OceanDNA.Nishimura2022_OceanDNA-b11077
Atlantic.Pacific.Ocean.Pelagic.Costa2023.PRJEB60184_GCA_949487855.1	Global.OceanDNA.Nishimura2022_OceanDNA-b11082,Atlantic.Pacific.Ocean.Pelagic.Costa2023.PRJEB60184_GCA_949487855.1
Caspian.Sea.Brackish.Waters.Mehrshad2016.PRJNA279271_GCA_027621175.1	Caspian.Sea.Brackish.Waters.Mehrshad2016.PRJNA279271_GCA_027621175.1,Caspian.Sea.Brackish.Waters.Mehrshad2016.PRJNA279271_GCA_027623375.1,Caspian.Sea.Brackish.Waters.Mehrshad2016.PRJNA279271_GCA_027619475.1
Atlantic.Pacific.Ocean.Pelagic.Costa2023.PRJEB60184_GCA_949519465.1	Atlantic.Pacific.Ocean.Pelagic.Costa2023.PRJEB60184_GCA_949519465.1,Mediterranean.Ocean.Water.Column.PRJNA352798.Moreno2017_GCA_003331305.1_ASM333130v1,Global.OceanDNA.Nishimura2022_OceanDNA-b11107
USA.Ircinia.Sea.Sponges.PRJNA768976_GCA_022823365.1	USA.Ircinia.Sea.Sponges.PRJNA768976_GCA_022823365.1,USA.Ircinia.Sea.Sponges.PRJNA768976_GCA_022825345.1
USA.Ircinia.Sea.Sponges.PRJNA768976_GCA_022825135.1	USA.Ircinia.Sea.Sponges.PRJNA768976_GCA_022825135.1,USA.Ircinia.Sea.Sponges.PRJNA768976_GCA_022821045.1
Australia.Great.Barrier.Reef.Sponge.Microbiome.PRJNA555144.Engelberts2020_GCA_009841185.1_ASM984118v1	Australia.Great.Barrier.Reef.Sponge.Microbiome.PRJNA555144.Engelberts2020_GCA_009841185.1_ASM984118v1,Australia.Great.Barrier.Reef.Sponge.Microbiome.PRJNA555144.Engelberts2020_GCA_009845755.1_ASM984575v1,Australia.Great.Barrier.Reef.Sponge.Microbiome.PRJNA555144.Engelberts2020_GCA_009843015.1_ASM984301v1,Australia.Great.Barrier.Reef.Sponge.Microbiome.PRJNA555144.Engelberts2020_GCA_009838495.1_ASM…
Australia.Great.Barrier.Reef.Sponge.Microbiome.PRJNA555144.Engelberts2020_GCA_009843625.1_ASM984362v1	Australia.Great.Barrier.Reef.Sponge.Microbiome.PRJNA555144.Engelberts2020_GCA_009843625.1_ASM984362v1
Global.OceanDNA.Nishimura2022_OceanDNA-b46906	Helgoland.Surface.Seawater.Schweder2023.PRJEB52999_GCA_943788085.1,USA.Chesapeake.And.Delaware.Bays.PRJNA699965_GCA_017857425.1,Marine.PRJEB51078_GCA_937885685.1,Global.OceanDNA.Nishimura2022_OceanDNA-b46906,Genomes.From.Earths.Microbiomes.GEM.Nayfach2021_3300025816_12
Arctic.Ocean.Seawater.TARA.Royo2021_TOA-bin-3179	Arctic.Ocean.Seawater.TARA.Royo2021_TOA-bin-3179,Global.OceanDNA.Nishimura2022_OceanDNA-b46881
Global.OceanDNA.Nishimura2022_OceanDNA-b46887	Global.OceanDNA.Nishimura2022_OceanDNA-b46887,China.Weihai.Seawater.Sediments.Lu2023.PRJEB50838_GCA_938091855.1,China.Weihai.Seawater.Sediments.Lu2023.PRJEB50838_GCA_937997915.1,China.Weihai.Seawater.Sediments.Lu2023.PRJEB50838_GCA_938091325.1
Global.OceanDNA.Nishimura2022_OceanDNA-b19055	Global.OceanDNA.Nishimura2022_OceanDNA-b19055
Global.OceanDNA.Nishimura2022_OceanDNA-b19065	Global.OceanDNA.Nishimura2022_OceanDNA-b19065
Global.OceanDNA.Nishimura2022_OceanDNA-b19044	Global.OceanDNA.Nishimura2022_OceanDNA-b19044
Chile.Comau.Fjord.Nallar2023.PRJNA729490_GCA_029243265.1	Canada.Saanich.Inlet.Seawater.PRJNA630981.Lin2021_GCA_018653925.1,Canada.Scotian.Shelf.Glass.Sponge.PRJNA613976.Busch2020_GCA_014239505.1,Canada.Saanich.Inlet.Seawater.PRJNA630981.Lin2021_GCA_018663265.1,Canada.Saanich.Inlet.Seawater.PRJNA630981.Lin2021_GCA_018672455.1,Canada.Saanich.Inlet.Seawater.PRJNA630981.Lin2021_GCA_018650765.1,Chile.Comau.Fjord.Nallar2023.PRJNA729490_GCA_029243265.1,Canada…
Global.OceanDNA.Nishimura2022_OceanDNA-b19079	Global.OceanDNA.Nishimura2022_OceanDNA-b19079
Global.OceanDNA.Nishimura2022_OceanDNA-b6452	Genomes.From.Earths.Microbiomes.GEM.Nayfach2021_3300020398_11,Global.OceanDNA.Nishimura2022_OceanDNA-b6452
Atlantik.Subseafloor.Crustal.Aquifer.PRJNA391950.Tully2018_GCA_002733915.1_ASM273391v1	Atlantik.Subseafloor.Crustal.Aquifer.PRJNA391950.Tully2018_GCA_002733915.1_ASM273391v1
Global.OceanDNA.Nishimura2022_OceanDNA-b6427	Global.OceanDNA.Nishimura2022_OceanDNA-b6427
Global.OceanDNA.Nishimura2022_OceanDNA-b6457	Global.OceanDNA.Nishimura2022_OceanDNA-b6457
Global.OceanDNA.Nishimura2022_OceanDNA-b6436	Global.OceanDNA.Nishimura2022_OceanDNA-b6436,Genomes.From.Earths.Microbiomes.GEM.Nayfach2021_3300025086_7,Genomes.From.Earths.Microbiomes.GEM.Nayfach2021_3300025099_3,Genomes.From.Earths.Microbiomes.GEM.Nayfach2021_3300025103_5,Genomes.From.Earths.Microbiomes.GEM.Nayfach2021_3300010153_8
Global.OceanDNA.Nishimura2022_OceanDNA-b6425	Global.OceanDNA.Nishimura2022_OceanDNA-b6425
Ocean.Seawater.PRJNA801081.Lappan2022_GCA_022425325.1	USA.SFB.Estuary.Water.PRJNA819083_GCA_030836285.1,Global.OceanDNA.Nishimura2022_OceanDNA-b1765,Ocean.Seawater.PRJNA801081.Lappan2022_GCA_022425325.1
Marine.PRJEB51078_GCA_937920265.1	Genomes.From.Earths.Microbiomes.GEM.Nayfach2021_3300020430_14,Marine.PRJEB51078_GCA_937920265.1,Australia.Great.Barrier.Reef.Coral.Microbiome.PRJNA545004.Robbins2020_GCA_012270245.1_ASM1227024v1,Global.OceanDNA.Nishimura2022_OceanDNA-b1791,Genomes.From.Earths.Microbiomes.GEM.Nayfach2021_3300020403_12
China.Yellow.Sea.Tao2022.PRJNA823908_JZB_MAG0300	China.Yellow.Sea.Tao2022.PRJNA823908_JZB_MAG0300
Global.OceanDNA.Nishimura2022_OceanDNA-b1770	Global.OceanDNA.Nishimura2022_OceanDNA-b1770
Global.OceanDNA.Nishimura2022_OceanDNA-b1820	Global.OceanDNA.Nishimura2022_OceanDNA-b1820
Genomes.From.Earths.Microbiomes.GEM.Nayfach2021_3300020364_8	Global.OceanDNA.Nishimura2022_OceanDNA-b17126,Global.OMZ.Waters.Zhang2023.PRJNA955304_GCA_030751495.1,Genomes.From.Earths.Microbiomes.GEM.Nayfach2021_3300020291_3,Global.OMZ.Waters.Zhang2023.PRJNA955304_GCA_030743995.1,Genomes.From.Earths.Microbiomes.GEM.Nayfach2021_3300020423_24,Genomes.From.Earths.Microbiomes.GEM.Nayfach2021_3300020295_2,Marine.PRJEB51078_GCA_937899815.1,Global.OMZ.Waters.Zhang…
Genomes.From.Earths.Microbiomes.GEM.Nayfach2021_3300027751_4	Baltic.Sea.PRJEB34883.Alneberg2020_GCA_902751295.1,China.Yellow.Sea.Tao2022.PRJNA823908_JZB_MAG0193,USA.Chesapeake.And.Delaware.Bays.PRJNA699965_GCA_017854555.1,Global.OceanDNA.Nishimura2022_OceanDNA-b30685,Genomes.From.Earths.Microbiomes.GEM.Nayfach2021_3300027525_2,Genomes.From.Earths.Microbiomes.GEM.Nayfach2021_3300027416_1,Genomes.From.Earths.Microbiomes.GEM.Nayfach2021_3300027225_2,Genomes.F…
Global.OceanDNA.Nishimura2022_OceanDNA-b5238	Global.OceanDNA.Nishimura2022_OceanDNA-b5238
Global.OceanDNA.Nishimura2022_OceanDNA-b5229	Global.OceanDNA.Nishimura2022_OceanDNA-b5229
Global.OceanDNA.Nishimura2022_OceanDNA-b5219	Global.OceanDNA.Nishimura2022_OceanDNA-b5219
Global.OceanDNA.Nishimura2022_OceanDNA-b5222	Global.OceanDNA.Nishimura2022_OceanDNA-b5222
Black.Sea.Water.Column.PRJNA638805.Cesare2020_GCA_016779995.1	Black.Sea.Water.Column.PRJNA638805.Cesare2020_GCA_016779995.1
Global.OceanDNA.Nishimura2022_OceanDNA-b5215	Global.OceanDNA.Nishimura2022_OceanDNA-b5215
Global.OceanDNA.Nishimura2022_OceanDNA-b5211	Global.OceanDNA.Nishimura2022_OceanDNA-b5211
Chile.Comau.Fjord.Nallar2023.PRJNA729490_GCA_029248105.1	China.Weihai.Seawater.Sediments.Lu2023.PRJEB50838_GCA_938075295.1,Chile.Comau.Fjord.Nallar2023.PRJNA729490_GCA_029248105.1,Global.OceanDNA.Nishimura2022_OceanDNA-b5233
Global.OceanDNA.Nishimura2022_OceanDNA-b5235	Global.OceanDNA.Nishimura2022_OceanDNA-b5235
Canada.Saanich.Inlet.Seawater.PRJNA630981.Lin2021_GCA_018672475.1	Antarctic.Coastal.Seawater.Dutta2023.PRJNA894514_GCA_028825255.1,Genomes.From.Earths.Microbiomes.GEM.Nayfach2021_3300025729_5,Genomes.From.Earths.Microbiomes.GEM.Nayfach2021_3300025770_2,Genomes.From.Earths.Microbiomes.GEM.Nayfach2021_3300022931_8,Genomes.From.Earths.Microbiomes.GEM.Nayfach2021_3300024261_11,Canada.Saanich.Inlet.Seawater.PRJNA630981.Lin2021_GCA_018665085.1,Canada.Saanich.Inlet.Se…
Guaymas.Basin.Hydrothermal.Vents.Water.Hwang2023.PRJNA879230_GCA_029941315.1	Guaymas.Basin.Hydrothermal.Vents.Water.Hwang2023.PRJNA879230_GCA_029941315.1
USA.SFB.Estuary.Water.PRJNA819083_GCA_030833665.1	USA.SFB.Estuary.Water.PRJNA819083_GCA_030833665.1
USA.Chesapeake.And.Delaware.Bays.PRJNA699965_GCA_017853415.1	USA.Chesapeake.And.Delaware.Bays.PRJNA699965_GCA_017853415.1
Black.Sea.Water.Column.PRJNA638805.Cesare2020_GCA_016780995.1	Black.Sea.Water.Column.PRJNA638805.Cesare2020_GCA_016780995.1
Pearl.River.Estuary.PRJNA878949_GCA_029977205.1	Pearl.River.Estuary.PRJNA878949_GCA_029977205.1
China.Yellow.Sea.Tao2022.PRJNA823908_JZB_MAG0305	Genomes.From.Earths.Microbiomes.GEM.Nayfach2021_3300020056_43,Pearl.River.Estuary.PRJNA878949_GCA_029978275.1,China.Weihai.Seawater.Sediments.Lu2023.PRJEB50838_GCA_938017905.1,China.Yellow.Sea.Tao2022.PRJNA823908_JZB_MAG0305
USA.SFB.Estuary.Water.PRJNA819083_GCA_030829765.1	USA.SFB.Estuary.Water.PRJNA819083_GCA_030829765.1
Genomes.From.Earths.Microbiomes.GEM.Nayfach2021_3300023116_38	Genomes.From.Earths.Microbiomes.GEM.Nayfach2021_3300023176_42,Genomes.From.Earths.Microbiomes.GEM.Nayfach2021_3300023116_38
China.Yellow.Sea.Tao2022.PRJNA823908_JZB_MAG1421	China.Pearl.River.Estuary.Waters.Xu2022_PRES21F07_bin.55,China.Estuary.Surface.Water.Zhou2022.PRJNA730330_GCA_023263545.1,China.Yellow.Sea.Tao2022.PRJNA823908_JZB_MAG1421,Global.OceanDNA.Nishimura2022_OceanDNA-b29498
Genomes.From.Earths.Microbiomes.GEM.Nayfach2021_3300017950_24	Genomes.From.Earths.Microbiomes.GEM.Nayfach2021_3300017968_46,USA.SFB.Estuary.Water.PRJNA819083_GCA_030835655.1,Genomes.From.Earths.Microbiomes.GEM.Nayfach2021_3300017964_36,Genomes.From.Earths.Microbiomes.GEM.Nayfach2021_3300017950_24,Genomes.From.Earths.Microbiomes.GEM.Nayfach2021_3300018415_29,Genomes.From.Earths.Microbiomes.GEM.Nayfach2021_3300017958_32,Genomes.From.Earths.Microbiomes.GEM.Nay…
Canada.Saanich.Inlet.Seawater.PRJNA630981.Lin2021_GCA_018694985.1	Canada.Saanich.Inlet.Seawater.PRJNA630981.Lin2021_GCA_018692895.1,Genomes.From.Earths.Microbiomes.GEM.Nayfach2021_3300025667_16,Canada.Saanich.Inlet.Seawater.PRJNA630981.Lin2021_GCA_018692055.1,Canada.Saanich.Inlet.Seawater.PRJNA630981.Lin2021_GCA_018697545.1,Canada.Saanich.Inlet.Seawater.PRJNA630981.Lin2021_GCA_018667675.1,Canada.Saanich.Inlet.Seawater.PRJNA630981.Lin2021_GCA_018694985.1,Canada.…
Global.OceanDNA.Nishimura2022_OceanDNA-a2388	Global.OceanDNA.Nishimura2022_OceanDNA-a2388
Baltic.Sea.Surface.Slick.Rahlff2023.PRJNA855638_GCA_030727235.1	Baltic.Sea.Surface.Slick.Rahlff2023.PRJNA855638_GCA_030726525.1,Baltic.Sea.PRJEB34883.Alneberg2020_GCA_902753585.1,Baltic.Sea.Surface.Slick.Rahlff2023.PRJNA855638_GCA_030758495.1,Baltic.Sea.Surface.Slick.Rahlff2023.PRJNA855638_GCA_030725715.1,Baltic.Sea.Surface.Slick.Rahlff2023.PRJNA855638_GCA_030728625.1,Baltic.Sea.Surface.Slick.Rahlff2023.PRJNA855638_GCA_030727235.1,Baltic.Sea.Surface.Slick.Rah…
USA.SFB.Estuary.Water.PRJNA819083_GCA_030834165.1	USA.SFB.Estuary.Water.PRJNA819083_GCA_030834165.1
Marine.PRJEB51078_GCA_937875975.1	Global.OceanDNA.Nishimura2022_OceanDNA-b46216,Marine.PRJEB51078_GCA_937875975.1
Global.OceanDNA.Nishimura2022_OceanDNA-b45823	Global.OceanDNA.Nishimura2022_OceanDNA-b45823,Antarctic.Coastal.Seawater.Dutta2023.PRJNA894514_GCA_028822375.1
Global.OceanDNA.Nishimura2022_OceanDNA-b45827	Global.OceanDNA.Nishimura2022_OceanDNA-b45827
Canada.Saanich.Inlet.Seawater.PRJNA630981.Lin2021_GCA_018700525.1	Global.OceanDNA.Nishimura2022_OceanDNA-b45818,Chile.Comau.Fjord.Nallar2023.PRJNA729490_GCA_029244865.1,Canada.Saanich.Inlet.Seawater.PRJNA630981.Lin2021_GCA_018669115.1,Canada.Saanich.Inlet.Seawater.PRJNA630981.Lin2021_GCA_018670355.1,Genomes.From.Earths.Microbiomes.GEM.Nayfach2021_3300023109_14,Canada.Saanich.Inlet.Seawater.PRJNA630981.Lin2021_GCA_018647345.1,Canada.Saanich.Inlet.Seawater.PRJNA6…
Canada.Saanich.Inlet.Seawater.PRJNA630981.Lin2021_GCA_018651435.1	Genomes.From.Earths.Microbiomes.GEM.Nayfach2021_3300025660_9,Genomes.From.Earths.Microbiomes.GEM.Nayfach2021_3300025602_8,Canada.Saanich.Inlet.Seawater.PRJNA630981.Lin2021_GCA_018650145.1,Genomes.From.Earths.Microbiomes.GEM.Nayfach2021_3300025458_2,Genomes.From.Earths.Microbiomes.GEM.Nayfach2021_3300025488_2,Global.OceanDNA.Nishimura2022_OceanDNA-b35396,Canada.Saanich.Inlet.Seawater.PRJNA630981.L…
Australia.Geoffrey.Bay.Coral.Reef.PRJNA594068.Glasl2020_GCA_011525145.1_ASM1152514v1	Global.Ocean.PRJEB33281.Pachiadaki2019_GCA_902525915.1,Pacific.Ocean.Water.PRJDB11069.Hiraoka2021_GCA_019651115.1,Australia.Geoffrey.Bay.Coral.Reef.PRJNA594068.Glasl2020_GCA_011525145.1_ASM1152514v1,Australia.Great.Barrier.Reef.Coral.Microbiome.PRJNA545004.Robbins2020_GCA_012270105.1_ASM1227010v1,USA.Chesapeake.And.Delaware.Bays.PRJNA699965_GCA_017859225.1,Genomes.From.Earths.Microbiomes.GEM.Nayf…
Global.OceanDNA.Nishimura2022_OceanDNA-b2444	Global.Ocean.PRJEB33281.Pachiadaki2019_GCA_902619825.1,Global.Ocean.PRJEB33281.Pachiadaki2019_GCA_902524725.1,Global.Ocean.PRJEB33281.Pachiadaki2019_GCA_902634185.1,Global.Ocean.PRJEB33281.Pachiadaki2019_GCA_902612625.1,Global.Ocean.PRJEB33281.Pachiadaki2019_GCA_902635395.1,Global.Ocean.PRJEB33281.Pachiadaki2019_GCA_902616755.1,Global.OceanDNA.Nishimura2022_OceanDNA-b2444,Global.Ocean.PRJEB33281.…
Global.Ocean.PRJEB33281.Pachiadaki2019_GCA_902615855.1	Global.Ocean.PRJEB33281.Pachiadaki2019_GCA_902615855.1
Global.Ocean.PRJEB33281.Pachiadaki2019_GCA_902626065.1	Global.Ocean.PRJEB33281.Pachiadaki2019_GCA_902630965.1,Global.Ocean.PRJEB33281.Pachiadaki2019_GCA_902626065.1
Global.OceanDNA.Nishimura2022_OceanDNA-b36456	Genomes.From.Earths.Microbiomes.GEM.Nayfach2021_3300025044_6,Marine.PRJEB51078_GCA_937900555.1,Genomes.From.Earths.Microbiomes.GEM.Nayfach2021_3300025072_2,Global.OceanDNA.Nishimura2022_OceanDNA-b36456
Global.OceanDNA.Nishimura2022_OceanDNA-b36585	Global.OceanDNA.Nishimura2022_OceanDNA-b36585,Genomes.From.Earths.Microbiomes.GEM.Nayfach2021_3300027859_10
Atlantik.Subseafloor.Crustal.Aquifer.PRJNA391950.Tully2018_GCA_002733835.1_ASM273383v1	Atlantik.Subseafloor.Crustal.Aquifer.PRJNA391950.Tully2018_GCA_002733835.1_ASM273383v1,Global.OceanDNA.Nishimura2022_OceanDNA-b36587
Global.OceanDNA.Nishimura2022_OceanDNA-b36407	Genomes.From.Earths.Microbiomes.GEM.Nayfach2021_3300025594_7,Global.OceanDNA.Nishimura2022_OceanDNA-b36407
Global.OceanDNA.Nishimura2022_OceanDNA-b36420	Global.OceanDNA.Nishimura2022_OceanDNA-b36420
Helgoland.Surface.Seawater.Schweder2023.PRJEB52999_GCA_943846125.1	Canada.Saanich.Inlet.Seawater.PRJNA630981.Lin2021_GCA_018653585.1,Canada.Saanich.Inlet.Seawater.PRJNA630981.Lin2021_GCA_018653985.1,Chile.Comau.Fjord.Nallar2023.PRJNA729490_GCA_029249905.1,Chile.Comau.Fjord.Nallar2023.PRJNA729490_GCA_029252225.1,Genomes.From.Earths.Microbiomes.GEM.Nayfach2021_3300025577_9,Helgoland.Surface.Seawater.Schweder2023.PRJEB52999_GCA_943846125.1,Global.OceanDNA.Nishimura…
Baltic.Sea.Surface.Slick.Rahlff2023.PRJNA855638_GCA_030730425.1	Genomes.From.Earths.Microbiomes.GEM.Nayfach2021_3300001948_2,Baltic.Sea.Surface.Water.PRJNA273799.Alneberg2018_GCA_001437845.1_ASM143784v1,Global.OceanDNA.Nishimura2022_OceanDNA-b3023,Baltic.Sea.Surface.Slick.Rahlff2023.PRJNA855638_GCA_030725925.1,Baltic.Sea.Surface.Slick.Rahlff2023.PRJNA855638_GCA_030729285.1,Baltic.Sea.Surface.Slick.Rahlff2023.PRJNA855638_GCA_030730425.1,Baltic.Sea.Surface.Slic…
Marine.PRJEB51078_GCA_937883945.1	Marine.PRJEB51078_GCA_937883945.1
Genomes.From.Earths.Microbiomes.GEM.Nayfach2021_3300025630_16	Genomes.From.Earths.Microbiomes.GEM.Nayfach2021_3300025630_16,Genomes.From.Earths.Microbiomes.GEM.Nayfach2021_3300025818_10
Global.OceanDNA.Nishimura2022_OceanDNA-b25128	Global.OceanDNA.Nishimura2022_OceanDNA-b25128
Global.OceanDNA.Nishimura2022_OceanDNA-b25081	Global.OceanDNA.Nishimura2022_OceanDNA-b25081
Genomes.From.Earths.Microbiomes.GEM.Nayfach2021_3300018428_54	Persian.Gulf.Water.and.Sediments.PRJNA575141.Somee2021_GCA_018624115.1,Global.OceanDNA.Nishimura2022_OceanDNA-b25094,Genomes.From.Earths.Microbiomes.GEM.Nayfach2021_3300018426_49,Genomes.From.Earths.Microbiomes.GEM.Nayfach2021_3300020056_51,Genomes.From.Earths.Microbiomes.GEM.Nayfach2021_3300020055_36,Genomes.From.Earths.Microbiomes.GEM.Nayfach2021_3300018428_54,Genomes.From.Earths.Microbiomes.GE…
Atlantic.Pacific.Ocean.Pelagic.Costa2023.PRJEB60184_GCA_949498175.1	Atlantic.Pacific.Ocean.Pelagic.Costa2023.PRJEB60184_GCA_949498175.1
China.Pearl.River.Estuary.Waters.Xu2022_PRES25F02_bin.82	China.Pearl.River.Estuary.Waters.Xu2022_PRES25F02_bin.82
Global.OMZ.Waters.Zhang2023.PRJNA955304_GCA_030745755.1	Global.OMZ.Waters.Zhang2023.PRJNA955304_GCA_030749005.1,Global.OMZ.Waters.Zhang2023.PRJNA955304_GCA_030747025.1,Global.OMZ.Waters.Zhang2023.PRJNA955304_GCA_030745755.1
Global.OMZ.Waters.Zhang2023.PRJNA955304_GCA_030744435.1	Global.OMZ.Waters.Zhang2023.PRJNA955304_GCA_030748815.1,Marine.PRJEB51078_GCA_937911715.1,Genomes.From.Earths.Microbiomes.GEM.Nayfach2021_3300020423_15,Global.OMZ.Waters.Zhang2023.PRJNA955304_GCA_030747275.1,Global.OceanDNA.Nishimura2022_OceanDNA-b36864,Global.OMZ.Waters.Zhang2023.PRJNA955304_GCA_030744435.1,Global.OMZ.Waters.Zhang2023.PRJNA955304_GCA_030743375.1
Genomes.From.Earths.Microbiomes.GEM.Nayfach2021_3300027685_12	Genomes.From.Earths.Microbiomes.GEM.Nayfach2021_3300025204_4,Genomes.From.Earths.Microbiomes.GEM.Nayfach2021_3300025210_1,Global.OceanDNA.Nishimura2022_OceanDNA-b15853,Genomes.From.Earths.Microbiomes.GEM.Nayfach2021_3300025183_3,Genomes.From.Earths.Microbiomes.GEM.Nayfach2021_3300025221_6,Genomes.From.Earths.Microbiomes.GEM.Nayfach2021_3300026079_8,Hawaii.HOT.Waters.PRJNA352737.Muratore2022_GCA_0…
Sargasso.Subseafloor.Crustal.Fluids.Seyler2021_NP17BOT-high-completion-2	Sargasso.Subseafloor.Crustal.Fluids.Seyler2021_NP17BOT-high-completion-2
Genomes.From.Earths.Microbiomes.GEM.Nayfach2021_3300020307_3	Genomes.From.Earths.Microbiomes.GEM.Nayfach2021_3300020307_3
Marine.PRJEB51078_GCA_937888335.1	Genomes.From.Earths.Microbiomes.GEM.Nayfach2021_3300027847_47,Genomes.From.Earths.Microbiomes.GEM.Nayfach2021_3300027839_32,Global.OceanDNA.Nishimura2022_OceanDNA-b45194,Marine.PRJEB51078_GCA_937888335.1,Antarctic.Coastal.Seawater.Dutta2023.PRJNA894514_GCA_028823295.1,Guaymas.Basin.Hydrothermal.Vents.Water.Hwang2023.PRJNA879230_GCA_029941585.1,Deep.Ocean.Hydrothermal.Plumes.PRJNA488180.Zhou2020_G…
Global.OceanDNA.Nishimura2022_OceanDNA-b45201	Global.OceanDNA.Nishimura2022_OceanDNA-b45201
Global.OceanDNA.Nishimura2022_OceanDNA-b45168	Global.OceanDNA.Nishimura2022_OceanDNA-b45168
Genomes.From.Earths.Microbiomes.GEM.Nayfach2021_3300025181_4	Genomes.From.Earths.Microbiomes.GEM.Nayfach2021_3300025220_9,Genomes.From.Earths.Microbiomes.GEM.Nayfach2021_3300025235_9,Genomes.From.Earths.Microbiomes.GEM.Nayfach2021_3300025238_25,Genomes.From.Earths.Microbiomes.GEM.Nayfach2021_3300025240_16,Genomes.From.Earths.Microbiomes.GEM.Nayfach2021_3300025187_3,Genomes.From.Earths.Microbiomes.GEM.Nayfach2021_3300025181_4,Genomes.From.Earths.Microbiomes…
Global.OceanDNA.Nishimura2022_OceanDNA-b25850	Global.OceanDNA.Nishimura2022_OceanDNA-b25850
Baltic.Sea.PRJEB34883.Alneberg2020_GCA_902754435.1	USA.Chesapeake.And.Delaware.Bays.PRJNA699965_GCA_017857795.1,Genomes.From.Earths.Microbiomes.GEM.Nayfach2021_3300010368_28,Caspian.Sea.Brackish.Waters.Mehrshad2016.PRJNA279271_GCA_027732145.1,Caspian.Sea.Brackish.Waters.Mehrshad2016.PRJNA279271_GCA_027592715.1,Caspian.Sea.Brackish.Waters.Mehrshad2016.PRJNA279271_GCA_027728445.1,Baltic.Sea.PRJEB34883.Alneberg2020_GCA_902754435.1,Baltic.Sea.Surface…
USA.SFB.Estuary.Water.PRJNA819083_GCA_030832455.1	USA.SFB.Estuary.Water.PRJNA819083_GCA_030832455.1
Chile.Comau.Fjord.Nallar2023.PRJNA729490_GCA_029252115.1	Global.OceanDNA.Nishimura2022_OceanDNA-b22204,Peru.OMZ.Water.Woehle2022.PRJNA503328_GCA_024228715.1,Peru.OMZ.Water.Woehle2022.PRJNA503328_GCA_024226015.1,Peru.OMZ.Water.Woehle2022.PRJNA503328_GCA_024229955.1,Chile.Comau.Fjord.Nallar2023.PRJNA729490_GCA_029246005.1,Chile.Comau.Fjord.Nallar2023.PRJNA729490_GCA_029252115.1,Chile.Comau.Fjord.Nallar2023.PRJNA729490_GCA_029248335.1
China.Weihai.Seawater.Sediments.Lu2023.PRJEB50838_GCA_938084645.1	China.Weihai.Seawater.Sediments.Lu2023.PRJEB50838_GCA_938084645.1
Global.OceanDNA.Nishimura2022_OceanDNA-b22205	Global.OceanDNA.Nishimura2022_OceanDNA-b22205,Marine.PRJEB51078_GCA_937895395.1
Global.OceanDNA.Nishimura2022_OceanDNA-b11630	Genomes.From.Earths.Microbiomes.GEM.Nayfach2021_3300027752_23,Global.OceanDNA.Nishimura2022_OceanDNA-b11630,Genomes.From.Earths.Microbiomes.GEM.Nayfach2021_3300027810_12
Marine.PRJEB51078_GCA_937884065.1	Global.OceanDNA.Nishimura2022_OceanDNA-b11647,Marine.PRJEB51078_GCA_937884065.1,Genomes.From.Earths.Microbiomes.GEM.Nayfach2021_3300020376_9
Genomes.From.Earths.Microbiomes.GEM.Nayfach2021_3300020396_14	Genomes.From.Earths.Microbiomes.GEM.Nayfach2021_3300020317_9,Global.OceanDNA.Nishimura2022_OceanDNA-b11649,Marine.PRJEB51078_GCA_937894615.1,Genomes.From.Earths.Microbiomes.GEM.Nayfach2021_3300020396_14
Canada.Saanich.Inlet.Seawater.PRJNA630981.Lin2021_GCA_018665815.1	Canada.Saanich.Inlet.Seawater.PRJNA630981.Lin2021_GCA_018649185.1,Canada.Saanich.Inlet.Seawater.PRJNA630981.Lin2021_GCA_018697255.1,Canada.Saanich.Inlet.Seawater.PRJNA630981.Lin2021_GCA_018695415.1,Canada.Saanich.Inlet.Seawater.PRJNA630981.Lin2021_GCA_018674195.1,Canada.Saanich.Inlet.Seawater.PRJNA630981.Lin2021_GCA_018691955.1,Canada.Saanich.Inlet.Seawater.PRJNA630981.Lin2021_GCA_018645555.1,Glo…
Global.OceanDNA.Nishimura2022_OceanDNA-b25991	Global.OceanDNA.Nishimura2022_OceanDNA-b25991,Global.Ocean.PRJEB33281.Pachiadaki2019_GCA_902619805.1
Global.Ocean.PRJEB33281.Pachiadaki2019_GCA_902621545.1	Global.Ocean.PRJEB33281.Pachiadaki2019_GCA_902621545.1
Global.Ocean.PRJEB33281.Pachiadaki2019_GCA_902517815.1	Global.Ocean.PRJEB33281.Pachiadaki2019_GCA_902517815.1
Global.Ocean.PRJEB33281.Pachiadaki2019_GCA_902623995.1	Global.Ocean.PRJEB33281.Pachiadaki2019_GCA_902623995.1
Global.Ocean.PRJEB33281.Pachiadaki2019_GCA_902595515.1	Global.Ocean.PRJEB33281.Pachiadaki2019_GCA_902595515.1
Global.Ocean.PRJEB33281.Pachiadaki2019_GCA_902619615.1	Global.Ocean.PRJEB33281.Pachiadaki2019_GCA_902619615.1
Global.Ocean.PRJEB33281.Pachiadaki2019_GCA_902592615.1	Global.Ocean.PRJEB33281.Pachiadaki2019_GCA_902592615.1
Global.Ocean.PRJEB33281.Pachiadaki2019_GCA_902593735.1	Global.Ocean.PRJEB33281.Pachiadaki2019_GCA_902593735.1
Global.Ocean.PRJEB33281.Pachiadaki2019_GCA_902625215.1	Global.Ocean.PRJEB33281.Pachiadaki2019_GCA_902625215.1
New.Zealand.Methane.Seeps.PRJNA562730_GCA_013139985.1	Global.Cold.Seep.Sediments.Han2023.PRJNA950938_GCA_030595305.1,New.Zealand.Methane.Seeps.PRJNA562730_GCA_013139985.1
Global.Cold.Seep.Sediments.Han2023.PRJNA950938_GCA_030617585.1	Global.Cold.Seep.Sediments.Han2023.PRJNA950938_GCA_030617585.1
Global.Cold.Seep.Sediments.Han2023.PRJNA950938_GCA_030641985.1	Global.Ocean.Cold.Seep.Sediments.Li2021_8_GM_sbin_asphalt_2,Global.Cold.Seep.Sediments.Han2023.PRJNA950938_GCA_030641985.1
Mediterranean.Brine.Pool.Blum2023.PRJNA1042791_GCA_034660415.1	Mediterranean.Brine.Pool.Blum2023.PRJNA1042791_GCA_034660415.1
Canada.Scotin.Basin.Cold.Seep.Sediments.Dong2020_S5_bin17	Canada.Scotin.Basin.Cold.Seep.Sediments.Dong2020_S5_bin17,Global.Ocean.Cold.Seep.Sediments.Li2021_7_SB_sbin_5_36,Canada.Scotin.Basin.Cold.Seep.Sediments.Dong2020_S3_bin35,Global.Cold.Seep.Sediments.Han2023.PRJNA950938_GCA_030612835.1
USA.Ircinia.Sea.Sponges.PRJNA768976_GCA_022820145.1	USA.Ircinia.Sea.Sponges.PRJNA768976_GCA_022821485.1,USA.Ircinia.Sea.Sponges.PRJNA768976_GCA_022827905.1,USA.Ircinia.Sea.Sponges.PRJNA768976_GCA_022820145.1
Australia.Great.Barrier.Reef.Sponge.Microbiome.PRJNA555144.Engelberts2020_GCA_009842035.1_ASM984203v1	Australia.Great.Barrier.Reef.Sponge.Microbiome.PRJNA555144.Engelberts2020_GCA_009843205.1_ASM984320v1,Australia.Great.Barrier.Reef.Sponge.Microbiome.PRJNA555144.Engelberts2020_GCA_009842035.1_ASM984203v1,Australia.Great.Barrier.Reef.Sponge.Microbiome.PRJNA555144.Engelberts2020_GCA_009846145.1_ASM984614v1,Australia.Great.Barrier.Reef.Sponge.Microbiome.PRJNA555144.Engelberts2020_GCA_009843635.1_ASM…
Marine.PRJEB51078_GCA_937897415.1	Global.OceanDNA.Nishimura2022_OceanDNA-b46078,Genomes.From.Earths.Microbiomes.GEM.Nayfach2021_3300020391_15,Genomes.From.Earths.Microbiomes.GEM.Nayfach2021_3300020323_5,Marine.PRJEB51078_GCA_937897415.1
Mediterranean.Ocean.Water.Column.PRJNA352798.Moreno2017_GCA_003331195.1_ASM333119v1	Mediterranean.Ocean.Water.Column.PRJNA352798.Moreno2017_GCA_003331195.1_ASM333119v1
Marine.PRJEB51078_GCA_937899485.1	Marine.PRJEB51078_GCA_937899485.1,Global.OceanDNA.Nishimura2022_OceanDNA-b45904
Marine.PRJEB51078_GCA_937899295.1	Marine.PRJEB51078_GCA_937899295.1
Global.OceanDNA.Nishimura2022_OceanDNA-b45886	Global.OceanDNA.Nishimura2022_OceanDNA-b45886
Global.OceanDNA.Nishimura2022_OceanDNA-b45916	Global.OceanDNA.Nishimura2022_OceanDNA-b45916
Australia.Great.Barrier.Reef.Coral.Microbiome.PRJNA545004.Robbins2020_GCA_012269885.1_ASM1226988v1	Pacific.Ocean.Water.PRJDB11069.Hiraoka2021_GCA_019652335.1,Genomes.From.Earths.Microbiomes.GEM.Nayfach2021_3300020402_13,Genomes.From.Earths.Microbiomes.GEM.Nayfach2021_3300020397_20,Global.OceanDNA.Nishimura2022_OceanDNA-b26561,Australia.Great.Barrier.Reef.Coral.Microbiome.PRJNA545004.Robbins2020_GCA_012270035.1_ASM1227003v1,Marine.PRJEB51078_GCA_937896935.1,Australia.Geoffrey.Bay.Coral.Reef.PRJ…
Ocean.Seawater.PRJNA801081.Lappan2022_GCA_022425565.1	Ocean.Seawater.PRJNA801081.Lappan2022_GCA_022425565.1
Global.OceanDNA.Nishimura2022_OceanDNA-b26387	Global.OceanDNA.Nishimura2022_OceanDNA-b26387
Baltic.Sea.PRJEB34883.Alneberg2020_GCA_902751305.1	Baltic.Sea.PRJEB34883.Alneberg2020_GCA_902751305.1,Global.OceanDNA.Nishimura2022_OceanDNA-a2296
Antarctic.Coastal.Seawater.Dutta2023.PRJNA894514_GCA_028821785.1	Antarctic.Coastal.Seawater.Dutta2023.PRJNA894514_GCA_028821785.1
Caspian.Sea.Brackish.Waters.Mehrshad2016.PRJNA279271_GCA_027619555.1	Marine.PRJEB51078_GCA_937875845.1,Global.OceanDNA.Nishimura2022_OceanDNA-a2556,Baltic.Sea.PRJEB34883.Alneberg2020_GCA_902753205.1,Caspian.Sea.Brackish.Waters.Mehrshad2016.PRJNA279271_GCA_027619555.1,Caspian.Sea.Brackish.Waters.Mehrshad2016.PRJNA279271_GCA_027624515.1
Marine.PRJEB51078_GCA_937916495.1	Global.OceanDNA.Nishimura2022_OceanDNA-a2292,Marine.PRJEB51078_GCA_937916495.1
Canada.Saanich.Inlet.Seawater.PRJNA630981.Lin2021_GCA_018694115.1	Canada.Saanich.Inlet.Seawater.PRJNA630981.Lin2021_GCA_018674515.1,Global.OceanDNA.Nishimura2022_OceanDNA-a1055,Genomes.From.Earths.Microbiomes.GEM.Nayfach2021_3300025659_57,Genomes.From.Earths.Microbiomes.GEM.Nayfach2021_3300025644_48,Canada.Saanich.Inlet.Seawater.PRJNA630981.Lin2021_GCA_018648095.1,Canada.Saanich.Inlet.Seawater.PRJNA630981.Lin2021_GCA_018694115.1,Canada.Saanich.Inlet.Seawater.PR…
Canada.Saanich.Inlet.Seawater.PRJNA630981.Lin2021_GCA_018693315.1	Global.OceanDNA.Nishimura2022_OceanDNA-a1044,Canada.Saanich.Inlet.Seawater.PRJNA630981.Lin2021_GCA_018693315.1
Arctic.Ocean.Seawater.TARA.Royo2021_TOA-bin-2558	Global.OceanDNA.Nishimura2022_OceanDNA-a3205,Arctic.Ocean.Seawater.TARA.Royo2021_TOA-bin-2558
Deep.Ocean.Hydrothermal.Plumes.PRJNA488180.Zhou2020_GCA_015664805.1	Deep.Ocean.Hydrothermal.Plumes.PRJNA488180.Zhou2020_GCA_015664805.1,Deep.Ocean.Hydrothermal.Plumes.PRJNA488180.Zhou2020_GCA_015663415.1,Deep.Ocean.Hydrothermal.Plumes.PRJNA488180.Zhou2020_GCA_015664065.1,Genomes.From.Earths.Microbiomes.GEM.Nayfach2021_3300001680_15
Global.OceanDNA.Nishimura2022_OceanDNA-a3202	Global.OceanDNA.Nishimura2022_OceanDNA-a3202,Arctic.Ocean.Seawater.TARA.Royo2021_TOA-bin-1293
Gulf.Of.Mexico.Water.Patin2021_BH_60Ms_034	Gulf.Of.Mexico.Water.Patin2021_BH_60Ms_034,Gulf.of.Mexico.Blue.Hole.Water.PRJNA689047.Patin2021_GCA_016845345.1
Arabian.Sea.Gulf.Of.Khambhat.Pelagic.Sediments.PRJNA598413_GCA_011771805.1_ASM1177180v1	Arabian.Sea.Gulf.Of.Khambhat.Pelagic.Sediments.PRJNA598413_GCA_011773215.1_ASM1177321v1,Arabian.Sea.Gulf.Of.Khambhat.Pelagic.Sediments.PRJNA598413_GCA_011772445.1_ASM1177244v1,Arabian.Sea.Gulf.Of.Khambhat.Pelagic.Sediments.PRJNA598413_GCA_011774025.1_ASM1177402v1,Arabian.Sea.Gulf.Of.Khambhat.Pelagic.Sediments.PRJNA598413_GCA_011771805.1_ASM1177180v1,Arabian.Sea.Gulf.Of.Khambhat.Pelagic.Sediments.…
Global.OceanDNA.Nishimura2022_OceanDNA-b33310	Global.OceanDNA.Nishimura2022_OceanDNA-b33310
Genomes.From.Earths.Microbiomes.GEM.Nayfach2021_3300025659_34	Canada.Saanich.Inlet.Seawater.PRJNA630981.Lin2021_GCA_018669495.1,Global.OceanDNA.Nishimura2022_OceanDNA-b47097,Genomes.From.Earths.Microbiomes.GEM.Nayfach2021_3300025644_28,Genomes.From.Earths.Microbiomes.GEM.Nayfach2021_3300025659_34,Canada.Saanich.Inlet.Seawater.PRJNA630981.Lin2021_GCA_018671415.1,Canada.Saanich.Inlet.Seawater.PRJNA630981.Lin2021_GCA_018694295.1,Canada.Saanich.Inlet.Seawater.P…
China.Pearl.River.Estuary.Waters.Xu2022_PRES25F07_bin.120	China.Pearl.River.Estuary.Waters.Xu2022_PRES25F07_bin.120,Genomes.From.Earths.Microbiomes.GEM.Nayfach2021_3300010296_2,Global.OceanDNA.Nishimura2022_OceanDNA-b22761,USA.Chesapeake.And.Delaware.Bays.PRJNA699965_GCA_017855415.1,Black.Sea.Water.Column.PRJNA638805.Cesare2020_GCA_016779265.1,USA.Chesapeake.And.Delaware.Bays.PRJNA699965_GCA_017859615.1,USA.Chesapeake.And.Delaware.Bays.PRJNA699965_GCA_0…
Helgoland.Surface.Seawater.Schweder2023.PRJEB52999_GCA_943843025.1	Germany.Helgoland.Seawater.PRJEB38290_GCA_905480505.1,Global.OceanDNA.Nishimura2022_OceanDNA-b11993,Helgoland.Surface.Seawater.Schweder2023.PRJEB52999_GCA_943843615.1,Helgoland.Surface.Seawater.Schweder2023.PRJEB52999_GCA_943845255.1,Helgoland.Surface.Seawater.Schweder2023.PRJEB52999_GCA_943843735.1,Helgoland.Surface.Seawater.Schweder2023.PRJEB52999_GCA_943846755.1,Helgoland.Surface.Seawater.Schw…
Global.OceanDNA.Nishimura2022_OceanDNA-b11950	Global.OceanDNA.Nishimura2022_OceanDNA-b11950
Global.Ocean.PRJEB33281.Pachiadaki2019_GCA_902614235.1	Global.Ocean.PRJEB33281.Pachiadaki2019_GCA_902523885.1,Global.Ocean.PRJEB33281.Pachiadaki2019_GCA_902612855.1,Global.OceanDNA.Nishimura2022_OceanDNA-b41805,Global.Ocean.PRJEB33281.Pachiadaki2019_GCA_902614235.1
Global.Ocean.PRJEB33281.Pachiadaki2019_GCA_902525735.1	Global.Ocean.PRJEB33281.Pachiadaki2019_GCA_902525735.1,Global.Ocean.PRJEB33281.Pachiadaki2019_GCA_902525515.1
Global.OceanDNA.Nishimura2022_OceanDNA-b41799	Global.OceanDNA.Nishimura2022_OceanDNA-b41799,Global.Ocean.PRJEB33281.Pachiadaki2019_GCA_902635045.1,Global.Ocean.PRJEB33281.Pachiadaki2019_GCA_902613255.1
Global.Ocean.PRJEB33281.Pachiadaki2019_GCA_902524805.1	Global.Ocean.PRJEB33281.Pachiadaki2019_GCA_902524805.1
Canada.Scotin.Basin.Cold.Seep.Sediments.Dong2020_S4_bin35	Genomes.From.Earths.Microbiomes.GEM.Nayfach2021_3300024353_49,Canada.Scotin.Basin.Cold.Seep.Sediments.Dong2020_S4_bin35,Canada.Scotin.Basin.Cold.Seep.Sediments.Dong2020_S5_bin21
USA.Auka.Hydrothermal.Vent.Sediments.PRJNA713414_GCA_021160725.1	USA.Auka.Hydrothermal.Vent.Sediments.PRJNA713414_GCA_021160725.1
Mexico.Deep.Seabed.Petroleum.Seeps.PRJNA485648.Dong2019_GCA_004377135.1_ASM437713v1	Mexico.Deep.Seabed.Petroleum.Seeps.PRJNA485648.Dong2019_GCA_004377135.1_ASM437713v1,Global.Cold.Seep.Sediments.Han2023.PRJNA950938_GCA_030589405.1
Global.Cold.Seep.Sediments.Han2023.PRJNA950938_GCA_030615625.1	Global.Cold.Seep.Sediments.Han2023.PRJNA950938_GCA_030615625.1
Global.Cold.Seep.Sediments.Han2023.PRJNA950938_GCA_030606165.1	Global.Cold.Seep.Sediments.Han2023.PRJNA950938_GCA_030606165.1
USA.SFB.Estuary.Sediments.Langwig2023.PRJNA865744_GCA_029857995.1	USA.SFB.Estuary.Sediments.Langwig2023.PRJNA865744_GCA_029857995.1
USA.SFB.Estuary.Sediments.Langwig2023.PRJNA865744_GCA_029865585.1	USA.SFB.Estuary.Sediments.Langwig2023.PRJNA865744_GCA_029865585.1
Global.OceanDNA.Nishimura2022_OceanDNA-b9761	Global.OceanDNA.Nishimura2022_OceanDNA-b9761
Mediterranean.Mariculture.Water.Column.PRJNA638822.Moreno2020_GCA_013911645.1	Mediterranean.Mariculture.Water.Column.PRJNA638822.Moreno2020_GCA_013911645.1
Europe.Coastal.Sediments.PRJEB54670_GCA_947259965.1	Global.OceanDNA.Nishimura2022_OceanDNA-b9760,Europe.Coastal.Sediments.PRJEB54670_GCA_947259965.1
Global.OceanDNA.Nishimura2022_OceanDNA-b9767	Global.OceanDNA.Nishimura2022_OceanDNA-b9767
Europe.Coastal.Sediments.PRJEB54670_GCA_947258355.1	Europe.Coastal.Sediments.PRJEB54670_GCA_947258355.1
Global.OceanDNA.Nishimura2022_OceanDNA-b9777	Global.OceanDNA.Nishimura2022_OceanDNA-b9777
Genomes.From.Earths.Microbiomes.GEM.Nayfach2021_3300025280_2	Global.OceanDNA.Nishimura2022_OceanDNA-b9784,Genomes.From.Earths.Microbiomes.GEM.Nayfach2021_3300025280_2
Marine.Dinoflagellate.Phycosphere.PRJNA820338_GCA_024743095.1	Marine.Dinoflagellate.Phycosphere.PRJNA820338_GCA_024743095.1
USA.Ircinia.Sea.Sponges.PRJNA768976_GCA_022828025.1	USA.Ircinia.Sea.Sponges.PRJNA768976_GCA_022825405.1,USA.Ircinia.Sea.Sponges.PRJNA768976_GCA_022823865.1,USA.Ircinia.Sea.Sponges.PRJNA768976_GCA_022828025.1
USA.Ircinia.Sea.Sponges.PRJNA768976_GCA_022823265.1	USA.Ircinia.Sea.Sponges.PRJNA768976_GCA_022823265.1
USA.Ircinia.Sea.Sponges.PRJNA768976_GCA_022826925.1	USA.Ircinia.Sea.Sponges.PRJNA768976_GCA_022826925.1
Australia.Great.Barrier.Reef.Sponge.Microbiome.PRJNA555144.Engelberts2020_GCA_009841225.1_ASM984122v1	Australia.Great.Barrier.Reef.Sponge.Microbiome.PRJNA555144.Engelberts2020_GCA_009839945.1_ASM983994v1,Australia.Great.Barrier.Reef.Sponge.Microbiome.PRJNA555144.Engelberts2020_GCA_009841225.1_ASM984122v1
Australia.Great.Barrier.Reef.Sponge.Microbiome.PRJNA555144.Engelberts2020_GCA_009838515.1_ASM983851v1	Australia.Great.Barrier.Reef.Sponge.Microbiome.PRJNA555144.Engelberts2020_GCA_009843165.1_ASM984316v1,Australia.Great.Barrier.Reef.Sponge.Microbiome.PRJNA555144.Engelberts2020_GCA_009838515.1_ASM983851v1,Australia.Great.Barrier.Reef.Sponge.Microbiome.PRJNA555144.Engelberts2020_GCA_009845805.1_ASM984580v1
Global.OceanDNA.Nishimura2022_OceanDNA-b13530	Global.OceanDNA.Nishimura2022_OceanDNA-b13530
Global.OceanDNA.Nishimura2022_OceanDNA-b13521	Global.OceanDNA.Nishimura2022_OceanDNA-b13521
Arctic.Ocean.Seawater.TARA.Royo2021_TOA-bin-3133	Global.OceanDNA.Nishimura2022_OceanDNA-b13518,Arctic.Ocean.Seawater.TARA.Royo2021_TOA-bin-3133
Genomes.From.Earths.Microbiomes.GEM.Nayfach2021_3300020477_63	Genomes.From.Earths.Microbiomes.GEM.Nayfach2021_3300020477_63,Global.OceanDNA.Nishimura2022_OceanDNA-b13532
Global.OceanDNA.Nishimura2022_OceanDNA-b13538	Global.OceanDNA.Nishimura2022_OceanDNA-b13538
Genomes.From.Earths.Microbiomes.GEM.Nayfach2021_3300022227_38	Genomes.From.Earths.Microbiomes.GEM.Nayfach2021_3300022227_38,Global.OceanDNA.Nishimura2022_OceanDNA-b13516
Global.OceanDNA.Nishimura2022_OceanDNA-b13510	Global.OceanDNA.Nishimura2022_OceanDNA-b13510
Mexico.Deep.Seabed.Petroleum.Seeps.PRJNA485648.Dong2019_GCA_004375965.1_ASM437596v1	Global.Cold.Seep.Sediments.Han2023.PRJNA950938_GCA_030616965.1,China.South.China.Sea.Cold.Seep.Sediments.PRJNA707313_GCA_023129615.1,China.South.China.Sea.Cold.Seep.Sediments.PRJNA707313_GCA_023132655.1,Global.Ocean.Cold.Seep.Sediments.Li2021_6_MG_cbin_26,Mexico.Deep.Seabed.Petroleum.Seeps.PRJNA485648.Dong2019_GCA_004375965.1_ASM437596v1
Global.Cold.Seep.Sediments.Han2023.PRJNA950938_GCA_030605645.1	China.South.China.Sea.Cold.Seep.Sediments.PRJNA707313_GCA_023128675.1,Global.Cold.Seep.Sediments.Han2023.PRJNA950938_GCA_030605645.1,China.South.China.Sea.Cold.Seep.Sediments.PRJNA707313_GCA_023132675.1,Mexico.Deep.Seabed.Petroleum.Seeps.PRJNA485648.Dong2019_GCA_004377355.1_ASM437735v1,Global.Ocean.Cold.Seep.Sediments.Li2021_6_MG_cbin_65
China.Estuary.Surface.Water.Zhou2022.PRJNA730330_GCA_023263065.1	USA.SFB.Estuary.Water.PRJNA819083_GCA_030827395.1,China.Estuary.Surface.Water.Zhou2022.PRJNA730330_GCA_023263065.1,China.Pearl.River.Estuary.Waters.Xu2022_PRES25F07_bin.56,China.Yellow.Sea.Tao2022.PRJNA823908_JZB_MAG0072,Global.OceanDNA.Nishimura2022_OceanDNA-b31564,Genomes.From.Earths.Microbiomes.GEM.Nayfach2021_3300020054_34,Genomes.From.Earths.Microbiomes.GEM.Nayfach2021_3300017969_37,Caspian.…
Global.Cold.Seep.Sediments.Han2023.PRJNA950938_GCA_030615005.1	Global.Cold.Seep.Sediments.Han2023.PRJNA950938_GCA_030615005.1,Mexico.Deep.Seabed.Petroleum.Seeps.PRJNA485648.Dong2019_GCA_004377005.1_ASM437700v1,Global.Cold.Seep.Sediments.Han2023.PRJNA950938_GCA_030670135.1
Genomes.From.Earths.Microbiomes.GEM.Nayfach2021_3300024433_21	Genomes.From.Earths.Microbiomes.GEM.Nayfach2021_3300024433_21
Global.Cold.Seep.Sediments.Han2023.PRJNA950938_GCA_030673045.1	Global.Cold.Seep.Sediments.Han2023.PRJNA950938_GCA_030673045.1
Genomes.From.Earths.Microbiomes.GEM.Nayfach2021_3300005253_16	Genomes.From.Earths.Microbiomes.GEM.Nayfach2021_3300005253_16
Arabian.Sea.Gulf.Of.Khambhat.Pelagic.Sediments.PRJNA598413_GCA_011773465.1_ASM1177346v1	Arabian.Sea.Gulf.Of.Khambhat.Pelagic.Sediments.PRJNA598413_GCA_011773465.1_ASM1177346v1
Arabian.Sea.Gulf.Of.Khambhat.Pelagic.Sediments.PRJNA598413_GCA_011772475.1_ASM1177247v1	Arabian.Sea.Gulf.Of.Khambhat.Pelagic.Sediments.PRJNA598413_GCA_011772475.1_ASM1177247v1
Genomes.From.Earths.Microbiomes.GEM.Nayfach2021_3300024262_32	Genomes.From.Earths.Microbiomes.GEM.Nayfach2021_3300024262_32
Global.Cold.Seep.Sediments.Han2023.PRJNA950938_GCA_030668785.1	Global.Cold.Seep.Sediments.Han2023.PRJNA950938_GCA_030668785.1
Global.OceanDNA.Nishimura2022_OceanDNA-b8082	Canada.Saanich.Inlet.Seawater.PRJNA630981.Lin2021_GCA_018700275.1,Global.OceanDNA.Nishimura2022_OceanDNA-b8082,Chile.Comau.Fjord.Nallar2023.PRJNA729490_GCA_029247225.1,Canada.Scotian.Shelf.Glass.Sponge.PRJNA613976.Busch2020_GCA_014239275.1
Global.OceanDNA.Nishimura2022_OceanDNA-b8089	Global.OceanDNA.Nishimura2022_OceanDNA-b8089
Canada.Saanich.Inlet.Seawater.PRJNA630981.Lin2021_GCA_018669915.1	Guaymas.Basin.Hydrothermal.Vents.Water.Hwang2023.PRJNA879230_GCA_029940545.1,Canada.Saanich.Inlet.Seawater.PRJNA630981.Lin2021_GCA_018662845.1,Canada.Saanich.Inlet.Seawater.PRJNA630981.Lin2021_GCA_018699995.1,Canada.Saanich.Inlet.Seawater.PRJNA630981.Lin2021_GCA_018669915.1,Global.OceanDNA.Nishimura2022_OceanDNA-b7996
Baltic.Sea.Surface.Slick.Rahlff2023.PRJNA855638_GCA_030728065.1	Baltic.Sea.Surface.Slick.Rahlff2023.PRJNA855638_GCA_030727125.1,Global.OceanDNA.Nishimura2022_OceanDNA-b16265,Baltic.Sea.Surface.Slick.Rahlff2023.PRJNA855638_GCA_030731255.1,Baltic.Sea.Surface.Slick.Rahlff2023.PRJNA855638_GCA_030728065.1,Baltic.Sea.Surface.Slick.Rahlff2023.PRJNA855638_GCA_030727465.1,Baltic.Sea.Surface.Slick.Rahlff2023.PRJNA855638_GCA_030729565.1,Baltic.Sea.Surface.Slick.Rahlff20…
Caspian.Sea.Brackish.Waters.Mehrshad2016.PRJNA279271_GCA_027620015.1	Caspian.Sea.Brackish.Waters.Mehrshad2016.PRJNA279271_GCA_027620015.1,Caspian.Sea.Brackish.Waters.Mehrshad2016.PRJNA279271_GCA_027623065.1
Global.OceanDNA.Nishimura2022_OceanDNA-b16246	Global.OceanDNA.Nishimura2022_OceanDNA-b16246
Australia.Great.Barrier.Reef.Sponge.Microbiome.PRJNA555144.Engelberts2020_GCA_009841235.1_ASM984123v1	Australia.Great.Barrier.Reef.Sponge.Microbiome.PRJNA555144.Engelberts2020_GCA_009837805.1_ASM983780v1,Australia.Great.Barrier.Reef.Sponge.Microbiome.PRJNA555144.Engelberts2020_GCA_009841235.1_ASM984123v1
Australia.Great.Barrier.Reef.Sponge.Microbiome.PRJNA555144.Engelberts2020_GCA_009838625.1_ASM983862v1	Australia.Great.Barrier.Reef.Sponge.Microbiome.PRJNA555144.Engelberts2020_GCA_009838625.1_ASM983862v1
USA.Ircinia.Sea.Sponges.PRJNA768976_GCA_022821545.1	USA.Ircinia.Sea.Sponges.PRJNA768976_GCA_022821545.1,USA.Ircinia.Sea.Sponges.PRJNA768976_GCA_022820465.1
Australia.Great.Barrier.Reef.Sponge.Microbiome.PRJNA555144.Engelberts2020_GCA_009843665.1_ASM984366v1	Australia.Great.Barrier.Reef.Sponge.Microbiome.PRJNA555144.Engelberts2020_GCA_009843665.1_ASM984366v1
USA.Ircinia.Sea.Sponges.PRJNA768976_GCA_022821585.1	USA.Ircinia.Sea.Sponges.PRJNA768976_GCA_022821585.1
Australia.Geoffrey.Bay.Coral.Reef.PRJNA594068.Glasl2020_GCA_011523455.1_ASM1152345v1	Australia.Great.Barrier.Reef.Sponge.Microbiome.PRJNA555144.Engelberts2020_GCA_009840225.1_ASM984022v1,Australia.Geoffrey.Bay.Coral.Reef.PRJNA594068.Glasl2020_GCA_011523455.1_ASM1152345v1
Australia.Geoffrey.Bay.Coral.Reef.PRJNA594068.Glasl2020_GCA_011523365.1_ASM1152336v1	Australia.Geoffrey.Bay.Coral.Reef.PRJNA594068.Glasl2020_GCA_011523365.1_ASM1152336v1
Global.OceanDNA.Nishimura2022_OceanDNA-b33568	Marine.PRJEB51078_GCA_937902145.1,Baltic.Sea.PRJEB34883.Alneberg2020_GCA_902754105.1,Global.OceanDNA.Nishimura2022_OceanDNA-b33568,Caspian.Sea.Brackish.Waters.Mehrshad2016.PRJNA279271_GCA_027623415.1,Caspian.Sea.Brackish.Waters.Mehrshad2016.PRJNA279271_GCA_027592425.1,Baltic.Sea.Surface.Slick.Rahlff2023.PRJNA855638_GCA_030726775.1,Baltic.Sea.Surface.Slick.Rahlff2023.PRJNA855638_GCA_030726145.1,Ba…
Global.Cold.Seep.Sediments.Han2023.PRJNA950938_GCA_030640845.1	Global.Ocean.Cold.Seep.Sediments.Li2021_7_SB_cbin_293,China.South.China.Sea.Cold.Seep.Sediments.PRJNA707313_GCA_023128825.1,Global.Cold.Seep.Sediments.Han2023.PRJNA950938_GCA_030640845.1
Global.Cold.Seep.Sediments.Han2023.PRJNA950938_GCA_030670165.1	Global.Cold.Seep.Sediments.Han2023.PRJNA950938_GCA_030670165.1
Mediterranean.Brine.Pool.Blum2023.PRJNA1042791_GCA_034717795.1	Mediterranean.Brine.Pool.Blum2023.PRJNA1042791_GCA_034717795.1
Global.Ocean.Cold.Seep.Sediments.Li2021_6_MG_sbin_44_21	Genomes.From.Earths.Microbiomes.GEM.Nayfach2021_3300024432_15,Genomes.From.Earths.Microbiomes.GEM.Nayfach2021_3300024429_14,Mexico.Deep.Seabed.Petroleum.Seeps.PRJNA485648.Dong2019_GCA_004375895.1_ASM437589v1,Global.Ocean.Cold.Seep.Sediments.Li2021_6_MG_sbin_44_21,Global.Cold.Seep.Sediments.Han2023.PRJNA950938_GCA_030588455.1
Helgoland.Surface.Seawater.Schweder2023.PRJEB52999_GCA_943846685.1	Helgoland.Surface.Seawater.Schweder2023.PRJEB52999_GCA_943844105.1,Global.OceanDNA.Nishimura2022_OceanDNA-b39347,Helgoland.Surface.Seawater.Schweder2023.PRJEB52999_GCA_943846685.1
Arctic.Ocean.Seawater.TARA.Royo2021_TOA-bin-2593	Arctic.Ocean.Seawater.TARA.Royo2021_TOA-bin-2593
Chile.Comau.Fjord.Nallar2023.PRJNA729490_GCA_029238255.1	Chile.Comau.Fjord.Nallar2023.PRJNA729490_GCA_029238255.1
Helgoland.Surface.Seawater.Schweder2023.PRJEB52999_GCA_943788895.1	Helgoland.Surface.Seawater.Schweder2023.PRJEB52999_GCA_943788895.1
Genomes.From.Earths.Microbiomes.GEM.Nayfach2021_3300021375_18	Genomes.From.Earths.Microbiomes.GEM.Nayfach2021_3300021375_18
Helgoland.Surface.Seawater.Schweder2023.PRJEB52999_GCA_943788445.1	Helgoland.Surface.Seawater.Schweder2023.PRJEB52999_GCA_943788445.1
Arctic.Ocean.Seawater.TARA.Royo2021_TOA-bin-2675	Global.OceanDNA.Nishimura2022_OceanDNA-b39340,Arctic.Ocean.Seawater.TARA.Royo2021_TOA-bin-2675
Genomes.From.Earths.Microbiomes.GEM.Nayfach2021_3300009790_26	Genomes.From.Earths.Microbiomes.GEM.Nayfach2021_3300026292_12,Genomes.From.Earths.Microbiomes.GEM.Nayfach2021_3300009790_26,Global.OceanDNA.Nishimura2022_OceanDNA-b1469
Global.OceanDNA.Nishimura2022_OceanDNA-b1473	Global.OceanDNA.Nishimura2022_OceanDNA-b1473
Genomes.From.Earths.Microbiomes.GEM.Nayfach2021_3300026258_8	Genomes.From.Earths.Microbiomes.GEM.Nayfach2021_3300026258_8
Global.OceanDNA.Nishimura2022_OceanDNA-b1424	Genomes.From.Earths.Microbiomes.GEM.Nayfach2021_3300020462_21,Genomes.From.Earths.Microbiomes.GEM.Nayfach2021_3300012953_22,Mediterranean.Mariculture.Water.Column.PRJNA638822.Moreno2020_GCA_013912125.1,Global.OceanDNA.Nishimura2022_OceanDNA-b1424,Genomes.From.Earths.Microbiomes.GEM.Nayfach2021_3300020428_21
Genomes.From.Earths.Microbiomes.GEM.Nayfach2021_3300025114_5	Global.OceanDNA.Nishimura2022_OceanDNA-b24946,Genomes.From.Earths.Microbiomes.GEM.Nayfach2021_3300025114_5,Genomes.From.Earths.Microbiomes.GEM.Nayfach2021_3300025103_8
Genomes.From.Earths.Microbiomes.GEM.Nayfach2021_3300020429_13	Genomes.From.Earths.Microbiomes.GEM.Nayfach2021_3300020386_7,Genomes.From.Earths.Microbiomes.GEM.Nayfach2021_3300020418_9,Global.OceanDNA.Nishimura2022_OceanDNA-b24959,Genomes.From.Earths.Microbiomes.GEM.Nayfach2021_3300020429_13
Marine.PRJEB51078_GCA_937895275.1	Marine.PRJEB51078_GCA_937895275.1,Global.OceanDNA.Nishimura2022_OceanDNA-b24941
[truncated: 12,658 more rows]
