# Supplementary material for: Machine learning models for delineating marine microbial taxa
Source: NAR Genom Bioinform. 2025 Jun 19;7(2):lqaf090. doi: 10.1093/nargab/lqaf090 (PMC12204397; doi:10.1093/nargab/lqaf090)
Supplement: lqaf090_Supplemental_Files [file lqaf090_supplemental_files.zip › Data S4 - Genome info.tsv]

# Overview of ocean genomes analyzed from RefSeq
genome	bioproject	biosample	collection_date	latitude	longitude	taxonomy
GCF_000812185.1	PRJNA224116	SAMN03273964	NA	NA	NA	Archaea;Nitrososphaerota;;;;Candidatus Nitrosopelagicus;Candidatus Nitrosopelagicus brevis
GCF_021023085.1	PRJNA224116	SAMN07985097	2009-05	NA	NA	Archaea;Euryarchaeota;Methanomicrobia;Methanocellales;Methanocellaceae;Methanocella;Methanooceanicella nereidis
GCF_023702065.1	PRJNA224116	SAMN09096969	2009-06	NA	NA	Archaea;Euryarchaeota;Methanomicrobia;Methanomicrobiales;Methanomicrobiaceae;Methanoculleus;Methanoculleus oceani
GCF_900182785.1	PRJNA224116	SAMN06264348	missing	NA	NA	Bacteria;Pseudomonadota;Gammaproteobacteria;Oceanospirillales;Oceanospirillaceae;Oceanospirillum;Oceanospirillum linum
GCF_000740735.1	PRJNA224116	SAMN02898118	1966	NA	NA	Bacteria;Pseudomonadota;Gammaproteobacteria;Chromatiales;Chromatiaceae;Nitrosococcus;Nitrosococcus oceani
GCF_007990675.1	PRJNA224116	SAMD00178854	2003-05	NA	NA	Bacteria;Pseudomonadota;Gammaproteobacteria;Chromatiales;Chromatiaceae;Nitrosococcus;Nitrosococcus oceani
GCF_007625075.1	PRJNA224116	SAMN09462506	2015	NA	NA	Bacteria;Thermodesulfobacteriota;Desulfovibrionia;Desulfovibrionales;Desulfovibrionaceae;Oceanidesulfovibrio;Oceanidesulfovibrio indonesiensis
GCF_002059185.1	PRJNA224116	SAMN06116947	1960	NA	NA	Bacteria;Pseudomonadota;Gammaproteobacteria;Oceanospirillales;Oceanospirillaceae;Oceanospirillum;Oceanospirillum multiglobuliferum
GCF_036964545.1	PRJNA224116	SAMN39466405	2019-10	NA	NA	Bacteria;Pseudomonadota;Alphaproteobacteria;Hyphomonadales;Hyphomonadaceae;Hyphomonas;Hyphomonas oceanitis
GCF_002245495.1	PRJNA224116	SAMN06648058	1998	NA	NA	Bacteria;Pseudomonadota;Gammaproteobacteria;Aeromonadales;Aeromonadaceae;Oceanimonas;Oceanimonas baumannii
GCF_042140145.1	PRJNA224116	SAMN41976911	2023-05-15	NA	NA	Bacteria;Pseudomonadota;Alphaproteobacteria;Maricaulales;Maricaulaceae;Oceanicaulis;Oceanicaulis alexandrii
GCF_000612865.1	PRJNA224116	SAMEA3138980	NA	NA	NA	Bacteria;Bacillota;Bacilli;Bacillales;Bacillaceae;Oceanobacillus;Oceanobacillus picturae
GCF_001485235.1	PRJNA224116	SAMD00029049	unknown	NA	NA	Bacteria;Bacillota;Bacilli;Bacillales;Bacillaceae;Oceanobacillus;Oceanobacillus picturae
GCF_003583285.1	PRJNA224116	SAMN09932324	2016-01	NA	NA	Bacteria;Bacillota;Bacilli;Bacillales;Bacillaceae;Oceanobacillus;Oceanobacillus picturae
GCF_902377515.1	PRJNA224116	SAMEA5851206	NA	NA	NA	Bacteria;Bacillota;Bacilli;Bacillales;Bacillaceae;Oceanobacillus;Oceanobacillus picturae
GCF_042679885.1	PRJNA224116	SAMN43284285	2023	NA	NA	Bacteria;Bacillota;Bacilli;Bacillales;Bacillaceae;Oceanobacillus;Oceanobacillus iheyensis
GCF_000011245.1	PRJNA224116	SAMD00061101	NA	NA	NA	Bacteria;Bacillota;Bacilli;Bacillales;Bacillaceae;Oceanobacillus;Oceanobacillus iheyensis HTE831
GCF_014201675.1	PRJNA224116	SAMN14908313	missing	NA	NA	Bacteria;Deinococcota;Deinococci;Thermales;Thermaceae;Oceanithermus;Oceanithermus desulfurans
GCF_018333195.1	PRJNA224116	SAMD00277611	2018-03-13	NA	NA	Bacteria;Bacillota;Bacilli;Bacillales;Bacillaceae;Oceanobacillus;Oceanobacillus oncorhynchi subsp. incaldanensis
GCF_000012805.1	PRJNA224116	SAMN02598329	1957	NA	NA	Bacteria;Pseudomonadota;Gammaproteobacteria;Chromatiales;Chromatiaceae;Nitrosococcus;Nitrosococcus oceani ATCC 19707
GCF_013623835.1	PRJNA224116	SAMN14820475	2004	NA	NA	Bacteria;Actinomycetota;Actinomycetes;Micrococcales;Brevibacteriaceae;Brevibacterium;Brevibacterium oceani
GCF_017948325.1	PRJNA224116	SAMN18642598	2012-11	NA	NA	Bacteria;Actinomycetota;Actinomycetes;Micrococcales;Brevibacteriaceae;Brevibacterium;Brevibacterium oceani
GCF_007625085.1	PRJNA224116	SAMN09479426	2015	NA	NA	Bacteria;Thermodesulfobacteriota;Desulfovibrionia;Desulfovibrionales;Desulfovibrionaceae;Oceanidesulfovibrio;Oceanidesulfovibrio marinus
GCF_013085545.1	PRJNA224116	SAMN11431105	2018-08	NA	NA	Bacteria;Thermodesulfobacteriota;Desulfovibrionia;Desulfovibrionales;Desulfovibrionaceae;Oceanidesulfovibrio;Oceanidesulfovibrio marinus
GCF_003515705.1	PRJNA224116	SAMN09901140	2007	NA	NA	Bacteria;Bacillota;Bacilli;Bacillales;Bacillaceae;Oceanobacillus;Oceanobacillus profundus
GCF_008087205.1	PRJNA224116	SAMN08107565	2007	NA	NA	Bacteria;Bacillota;Bacilli;Bacillales;Bacillaceae;Oceanobacillus;Oceanobacillus profundus
GCF_030546875.1	PRJNA224116	SAMN36511026	2015	NA	NA	Bacteria;Bacillota;Bacilli;Bacillales;Bacillaceae;Oceanobacillus;Oceanobacillus profundus
GCF_014645095.1	PRJNA224116	SAMD00245133	missing	NA	NA	Bacteria;Pseudomonadota;Alphaproteobacteria;Rhodobacterales;Paracoccaceae;Pseudooceanicola;Pseudooceanicola nanhaiensis
GCF_020171315.1	PRJNA224116	SAMN21542871	2020-08-24	NA	NA	Bacteria;Pseudomonadota;Alphaproteobacteria;Rhodobacterales;Paracoccaceae;Pseudooceanicola;Pseudooceanicola nanhaiensis
GCF_002786295.1	PRJNA224116	SAMN07514658	not applicable	NA	NA	Bacteria;Pseudomonadota;Alphaproteobacteria;Rhodobacterales;Paracoccaceae;Pseudooceanicola;Pseudooceanicola marinus
GCF_020177265.1	PRJNA224116	SAMN21557974	2019-07-22	NA	NA	Bacteria;Pseudomonadota;Alphaproteobacteria;Rhodobacterales;Paracoccaceae;Pseudooceanicola;Pseudooceanicola marinus
GCF_900172385.1	PRJNA224116	SAMEA102123418	2007	NA	NA	Bacteria;Pseudomonadota;Alphaproteobacteria;Rhodobacterales;Paracoccaceae;Pseudooceanicola;Pseudooceanicola marinus
GCF_036221525.1	PRJNA224116	SAMN33941102	1950-12-07	NA	NA	Bacteria;Bacillota;Bacilli;Bacillales;Bacillaceae;Oceanobacillus;Oceanobacillus caeni
GCF_001475745.1	PRJNA224116	SAMN03401368	2013	NA	NA	Bacteria;Actinomycetota;Actinomycetes;Micrococcales;Microbacteriaceae;Curtobacterium;Curtobacterium oceanosedimentum
GCF_001476135.1	PRJNA224116	SAMN03401369	2013	NA	NA	Bacteria;Actinomycetota;Actinomycetes;Micrococcales;Microbacteriaceae;Curtobacterium;Curtobacterium oceanosedimentum
GCF_040545555.1	PRJNA224116	SAMN41513374	missing	NA	NA	Bacteria;Actinomycetota;Actinomycetes;Micrococcales;Microbacteriaceae;Curtobacterium;Curtobacterium oceanosedimentum
GCF_044790185.1	PRJNA224116	SAMN22138074	2020-09-26	NA	NA	Bacteria;Bacillota;Bacilli;Bacillales;Bacillaceae;Oceanobacillus;Oceanobacillus kapialis
GCF_003148465.1	PRJNA224116	SAMN08769563	missing	NA	NA	Bacteria;Thermotogota;Thermotogae;Petrotogales;Petrotogaceae;Oceanotoga;Oceanotoga teriensis
GCF_030587775.1	PRJNA224116	SAMN28208037	2017-03-20	NA	NA	Bacteria;Thermotogota;Thermotogae;Petrotogales;Petrotogaceae;Oceanotoga;Oceanotoga teriensis
GCF_019800905.1	PRJNA224116	SAMN19953118	2020-08-24	NA	NA	Bacteria;Pseudomonadota;Alphaproteobacteria;Rhodobacterales;Paracoccaceae;Pseudooceanicola;Pseudooceanicola nitratireducens
GCF_019800985.1	PRJNA224116	SAMN19953112	2020-08-24	NA	NA	Bacteria;Pseudomonadota;Alphaproteobacteria;Rhodobacterales;Paracoccaceae;Pseudooceanicola;Pseudooceanicola nitratireducens
GCF_040370035.1	PRJNA224116	SAMD00755682	2021-08-04	NA	NA	Bacteria;Pseudomonadota;Alphaproteobacteria;Rhodobacterales;Paracoccaceae;Pseudooceanicola;Pseudooceanicola nitratireducens
GCF_900109195.1	PRJNA224116	SAMN05216183	not collected	NA	NA	Bacteria;Pseudomonadota;Alphaproteobacteria;Rhodobacterales;Paracoccaceae;Pseudooceanicola;Pseudooceanicola nitratireducens
GCF_900112545.1	PRJNA224116	SAMN05421762	missing	NA	NA	Bacteria;Pseudomonadota;Alphaproteobacteria;Rhodobacterales;Paracoccaceae;Pseudooceanicola;Pseudooceanicola nitratireducens
GCF_003633955.1	PRJNA224116	SAMN05421511	missing	NA	NA	Bacteria;Pseudomonadota;Alphaproteobacteria;Rhodospirillales;Thalassobaculaceae;Oceanibaculum;Oceanibaculum indicum
GCF_000821065.1	PRJNA224116	SAMEA3111961	NA	NA	NA	Bacteria;Bacillota;Bacilli;Bacillales;Bacillaceae;Oceanobacillus;Oceanobacillus oncorhynchi
GCF_014897385.1	PRJNA224116	SAMN15150946	2017	NA	NA	Bacteria;Bacillota;Bacilli;Bacillales;Bacillaceae;Oceanobacillus;Oceanobacillus oncorhynchi
GCF_024508135.1	PRJNA224116	SAMN29939560	missing	NA	NA	Bacteria;Bacillota;Bacilli;Bacillales;Bacillaceae;Oceanobacillus;Oceanobacillus oncorhynchi
GCF_030372125.1	PRJNA224116	SAMN34359486	2020	NA	NA	Bacteria;Bacillota;Bacilli;Bacillales;Bacillaceae;Oceanobacillus;Oceanobacillus oncorhynchi
GCF_042675985.1	PRJNA224116	SAMN43284371	2023	NA	NA	Bacteria;Bacillota;Bacilli;Bacillales;Bacillaceae;Oceanobacillus;Oceanobacillus locisalsi
GCF_001618175.1	PRJNA224116	SAMN04332636	2007	NA	NA	Bacteria;Pseudomonadota;Alphaproteobacteria;Rhodospirillales;Thalassobaculaceae;Oceanibaculum;Oceanibaculum pacificum
GCF_007991515.1	PRJNA224116	SAMD00170755	missing	NA	NA	Bacteria;Bacillota;Bacilli;Bacillales;Bacillaceae;Oceanobacillus;Oceanobacillus sojae
GCF_025147875.1	PRJNA224116	SAMN25653397	2018-03-05	NA	NA	Bacteria;Bacillota;Bacilli;Bacillales;Bacillaceae;Oceanobacillus;Oceanobacillus sojae
GCF_900162665.1	PRJNA224116	SAMEA78796168	NA	NA	NA	Bacteria;Bacillota;Bacilli;Bacillales;Bacillaceae;Oceanobacillus;Oceanobacillus sojae
GCF_000724085.1	PRJNA224116	SAMEA3139062	NA	NA	NA	Bacteria;Bacillota;Bacilli;Bacillales;Bacillaceae;Oceanobacillus;Oceanobacillus manasiensis
GCF_001856025.1	PRJNA224116	SAMN05363639	2016-01-17	NA	NA	Bacteria;Bacillota;Bacilli;Bacillales;Bacillaceae;Cytobacillus;Cytobacillus oceanisediminis
GCF_003182355.1	PRJNA224116	SAMN09074692	missing	NA	NA	Bacteria;Bacillota;Bacilli;Bacillales;Bacillaceae;Cytobacillus;Cytobacillus oceanisediminis
GCF_004366035.1	PRJNA224116	SAMN09074898	missing	NA	NA	Bacteria;Bacillota;Bacilli;Bacillales;Bacillaceae;Cytobacillus;Cytobacillus oceanisediminis
GCF_014883935.1	PRJNA224116	SAMN16365386	missing	NA	NA	Bacteria;Bacillota;Bacilli;Bacillales;Bacillaceae;Cytobacillus;Cytobacillus oceanisediminis
GCF_019036895.1	PRJNA224116	SAMN19102915	2016-07-28	NA	NA	Bacteria;Bacillota;Bacilli;Bacillales;Bacillaceae;Cytobacillus;Cytobacillus oceanisediminis
GCF_019037115.1	PRJNA224116	SAMN19102914	2016-07-12	NA	NA	Bacteria;Bacillota;Bacilli;Bacillales;Bacillaceae;Cytobacillus;Cytobacillus oceanisediminis
GCF_020739485.1	PRJNA224116	SAMN17126462	2019-07-28	NA	NA	Bacteria;Bacillota;Bacilli;Bacillales;Bacillaceae;Cytobacillus;Cytobacillus oceanisediminis
GCF_022811925.1	PRJNA224116	SAMN16580122	2019-03-14	NA	NA	Bacteria;Bacillota;Bacilli;Bacillales;Bacillaceae;Cytobacillus;Cytobacillus oceanisediminis
GCF_023712325.1	PRJNA224116	SAMN27922081	2007-08-20	NA	NA	Bacteria;Bacillota;Bacilli;Bacillales;Bacillaceae;Cytobacillus;Cytobacillus oceanisediminis
GCF_023713325.1	PRJNA224116	SAMN27922028	2013-07-17	NA	NA	Bacteria;Bacillota;Bacilli;Bacillales;Bacillaceae;Cytobacillus;Cytobacillus oceanisediminis
GCF_023713405.1	PRJNA224116	SAMN27922022	2013-07-30	NA	NA	Bacteria;Bacillota;Bacilli;Bacillales;Bacillaceae;Cytobacillus;Cytobacillus oceanisediminis
GCF_023823835.1	PRJNA224116	SAMN22304400	2016-10	NA	NA	Bacteria;Bacillota;Bacilli;Bacillales;Bacillaceae;Cytobacillus;Cytobacillus oceanisediminis
GCF_030223485.1	PRJNA224116	SAMN34998830	NA	NA	NA	Bacteria;Bacillota;Bacilli;Bacillales;Bacillaceae;Cytobacillus;Cytobacillus oceanisediminis
GCF_002117105.1	PRJNA224116	SAMN06075352	2009-07-05	NA	NA	Bacteria;Pseudomonadota;Gammaproteobacteria;Cellvibrionales;Spongiibacteraceae;Oceanicoccus;Oceanicoccus sagamiensis
GCF_900172325.1	PRJNA224116	SAMEA102070168	2010	NA	NA	Bacteria;Pseudomonadota;Alphaproteobacteria;Sneathiellales;Sneathiellaceae;Oceanibacterium;Oceanibacterium hippocampi
GCF_025149665.1	PRJNA224116	SAMN25653583	2019-09-17	NA	NA	Bacteria;Bacillota;Bacilli;Bacillales;Bacillaceae;Oceanobacillus;Oceanobacillus kimchii
GCF_025151205.1	PRJNA224116	SAMN25653607	2019-09-17	NA	NA	Bacteria;Bacillota;Bacilli;Bacillales;Bacillaceae;Oceanobacillus;Oceanobacillus kimchii
GCF_033238825.1	PRJNA224116	SAMD00577192	2019-03-25	NA	NA	Bacteria;Bacillota;Bacilli;Bacillales;Bacillaceae;Oceanobacillus;Oceanobacillus kimchii
GCF_947492075.1	PRJNA224116	SAMEA112156959	2019-08-01	NA	NA	Bacteria;Bacillota;Bacilli;Bacillales;Bacillaceae;Oceanobacillus;Oceanobacillus kimchii
GCF_003628505.1	PRJNA224116	SAMN10172248	2016	NA	NA	Bacteria;Bacillota;Bacilli;Bacillales;Bacillaceae;Oceanobacillus;Oceanobacillus halophilus
GCF_001751245.1	PRJNA224116	SAMN04026263	2008	NA	NA	Bacteria;Actinomycetota;Actinomycetes;Kitasatosporales;Streptomycetaceae;Streptomyces;Streptomyces oceani
GCF_000688295.1	PRJNA224116	SAMN02743897	NA	NA	NA	Bacteria;Pseudomonadota;Alphaproteobacteria;Rhodobacterales;Paracoccaceae;Pseudooceanicola;Pseudooceanicola nanhaiensis DSM 18065
GCF_902505095.1	PRJNA224116	SAMEA6061872	NA	NA	NA	Bacteria;Fusobacteriota;Fusobacteriia;Fusobacteriales;Leptotrichiaceae;Oceanivirga;Oceanivirga miroungae
GCF_026652135.1	PRJNA224116	SAMN31846359	2018-07-15	NA	NA	Bacteria;Bacteroidota;Flavobacteriia;Flavobacteriales;Flavobacteriaceae;Sinomicrobium;Sinomicrobium oceani
GCF_007678455.1	PRJNA224116	SAMN11792326	2018-09-01	NA	NA	Bacteria;Bacillota;Bacilli;Bacillales;Bacillaceae;Cytobacillus;Cytobacillus oceanisediminis 2691
GCF_007991015.1	PRJNA224116	SAMD00169737	missing	NA	NA	Bacteria;Deinococcota;Deinococci;Thermales;Thermaceae;Oceanithermus;Oceanithermus desulfurans NBRC 100063
GCF_003369565.1	PRJNA224116	SAMN08100097	2013	NA	NA	Bacteria;Bacillota;Bacilli;Bacillales;Bacillaceae;Oceanobacillus;Oceanobacillus chungangensis
GCF_002786285.1	PRJNA224116	SAMN07514657	2009-02	NA	NA	Bacteria;Pseudomonadota;Alphaproteobacteria;Rhodobacterales;Paracoccaceae;Pseudooceanicola;Pseudooceanicola antarcticus
GCF_900215355.1	PRJNA224116	SAMN06297129	missing	NA	NA	Bacteria;Pseudomonadota;Alphaproteobacteria;Rhodobacterales;Paracoccaceae;Pseudooceanicola;Pseudooceanicola antarcticus
GCF_000733125.1	PRJNA224116	SAMN02905868	2013	NA	NA	Bacteria;Pseudomonadota;Alphaproteobacteria;Parvularculales;Parvularculaceae;Parvularcula;Parvularcula oceani
GCF_000685295.1	PRJNA224116	SAMN02746695	1979	NA	NA	Bacteria;Pseudomonadota;Alphaproteobacteria;Hyphomonadales;Hyphomonadaceae;Hyphomonas;Hyphomonas oceanitis SCH89
GCF_007995015.1	PRJNA224116	SAMN12423746	2009	NA	NA	Bacteria;Bacteroidota;Flavobacteriia;Flavobacteriales;Luteibaculaceae;Luteibaculum;Luteibaculum oceani
GCF_002210105.1	PRJNA224116	SAMN07274259	2012-11-15	NA	NA	Bacteria;Pseudomonadota;Alphaproteobacteria;Rhodobacterales;Roseobacteraceae;Oceanicola;Oceanicola sp. 22II-s10i
GCF_002088235.1	PRJNA224116	SAMN03097562	2012-11-15	NA	NA	Bacteria;Pseudomonadota;Gammaproteobacteria;Chromatiales;Ectothiorhodospiraceae;Oceanococcus;Oceanococcus atlanticus
GCF_000828475.1	PRJNA224116	SAMD00019677	2001-07-29	NA	NA	Bacteria;Pseudomonadota;Alphaproteobacteria;Hyphomicrobiales;Hyphomicrobiaceae;Methyloceanibacter;Methyloceanibacter caenitepidi
GCF_002157895.1	PRJNA224116	SAMN07139042	2014	NA	NA	Bacteria;Pseudomonadota;Gammaproteobacteria;Aeromonadales;Aeromonadaceae;Oceanisphaera;Oceanisphaera profunda
GCF_002150805.1	PRJNA224116	SAMN06209377	2014-07	NA	NA	Bacteria;Pseudomonadota;Gammaproteobacteria;Oceanospirillales;Oceanospirillaceae;Oceanospirillum;Oceanospirillum sanctuarii
GCF_003628445.1	PRJNA224116	SAMN10172241	2015	NA	NA	Bacteria;Bacillota;Bacilli;Bacillales;Bacillaceae;Oceanobacillus;Oceanobacillus bengalensis
GCF_000768315.1	PRJNA224116	SAMN02954390	2012-11-15	NA	NA	Bacteria;Pseudomonadota;Alphaproteobacteria;Rhodobacterales;Paracoccaceae;Pseudooceanicola;Pseudooceanicola atlanticus
GCF_017795125.1	PRJNA224116	SAMN14492344	2019	NA	NA	Bacteria;Pseudomonadota;Alphaproteobacteria;Rhodobacterales;Paracoccaceae;Pseudooceanicola;Pseudooceanicola atlanticus
GCF_000750635.1	PRJNA224116	SAMEA3139098	NA	NA	NA	Bacteria;Bacillota;Bacilli;Bacillales;Bacillaceae;Oceanobacillus;Oceanobacillus jeddahense
GCF_024507975.1	PRJNA224116	SAMN29939559	missing	NA	NA	Bacteria;Bacillota;Bacilli;Bacillales;Bacillaceae;Oceanobacillus;Oceanobacillus jeddahense
GCF_902375385.1	PRJNA224116	SAMEA5850975	NA	NA	NA	Bacteria;Bacillota;Bacilli;Bacillales;Bacillaceae;Oceanobacillus;Oceanobacillus jeddahense
GCF_009827535.1	PRJNA224116	SAMN13631584	2012-07	NA	NA	Bacteria;Pseudomonadota;Alphaproteobacteria;Sphingomonadales;Erythrobacteraceae;Qipengyuania;Qipengyuania oceanensis
GCF_003590145.2	PRJNA224116	SAMN08912472	not collected	NA	NA	Bacteria;Pseudomonadota;Alphaproteobacteria;Rhodobacterales;Paracoccaceae;Pseudooceanicola;Pseudooceanicola algae
GCF_001677435.1	PRJNA224116	SAMN05285282	2015-05-10	NA	NA	Bacteria;Pseudomonadota;Gammaproteobacteria;Chromatiales;Woeseiaceae;Woeseia;Woeseia oceani
GCF_003448965.1	PRJNA224116	SAMN09759695	2013-05	NA	NA	Bacteria;Pseudomonadota;Alphaproteobacteria;Rhodobacterales;Paracoccaceae;Oceanicella;Oceanicella sp. SM1341
GCF_023715605.1	PRJNA224116	SAMN28071798	2009-01-03	NA	NA	Bacteria;Bacillota;Bacilli;Bacillales;Bacillaceae;Halalkalibacter;Halalkalibacter oceani
GCF_001889605.1	PRJNA224116	SAMN06054042	2012-08-30	NA	NA	Bacteria;Pseudomonadota;Alphaproteobacteria;Hyphomicrobiales;Phyllobacteriaceae;Aquibium;Aquibium oceanicum
GCF_042648565.1	PRJNA224116	SAMN43282106	2020	NA	NA	Bacteria;Pseudomonadota;Alphaproteobacteria;Hyphomicrobiales;Phyllobacteriaceae;Aquibium;Aquibium oceanicum
GCF_002903165.1	PRJNA224116	SAMN08369633	2008	NA	NA	Bacteria;Pseudomonadota;Gammaproteobacteria;Pseudomonadales;Pseudomonadaceae;Halopseudomonas;Halopseudomonas oceani
GCF_014641295.1	PRJNA224116	SAMD00245025	missing	NA	NA	Bacteria;Pseudomonadota;Gammaproteobacteria;Pseudomonadales;Pseudomonadaceae;Halopseudomonas;Halopseudomonas oceani
GCF_963677335.1	PRJNA224116	SAMEA114409376	2022-09-02	NA	NA	Bacteria;Pseudomonadota;Gammaproteobacteria;Pseudomonadales;Pseudomonadaceae;Halopseudomonas;Halopseudomonas oceani
GCF_001517915.1	PRJNA224116	SAMN04320974	1992	NA	NA	Bacteria;Fusobacteriota;Fusobacteriia;Fusobacteriales;Leptotrichiaceae;Oceanivirga;Oceanivirga salmonicida
GCF_009733705.1	PRJNA224116	SAMN13282634	2017	NA	NA	Bacteria;Fusobacteriota;Fusobacteriia;Fusobacteriales;Leptotrichiaceae;Oceanivirga;Oceanivirga salmonicida
GCF_001723285.1	PRJNA224116	SAMN04328993	2012-09	NA	NA	Bacteria;Pseudomonadota;Alphaproteobacteria;Hyphomicrobiales;Hyphomicrobiaceae;Methyloceanibacter;Methyloceanibacter methanicus
GCF_001723305.1	PRJNA224116	SAMN04328994	2012-09	NA	NA	Bacteria;Pseudomonadota;Alphaproteobacteria;Hyphomicrobiales;Hyphomicrobiaceae;Methyloceanibacter;Methyloceanibacter superfactus
GCF_001723355.1	PRJNA224116	SAMN04328995	2012-09	NA	NA	Bacteria;Pseudomonadota;Alphaproteobacteria;Hyphomicrobiales;Hyphomicrobiaceae;Methyloceanibacter;Methyloceanibacter stevinii
GCF_001723295.1	PRJNA224116	SAMN04328996	2012-09	NA	NA	Bacteria;Pseudomonadota;Alphaproteobacteria;Hyphomicrobiales;Hyphomicrobiaceae;Methyloceanibacter;Methyloceanibacter marginalis
GCF_003315315.1	PRJNA224116	SAMN09074770	missing	NA	NA	Bacteria;Bacteroidota;Flavobacteriia;Flavobacteriales;Flavobacteriaceae;Oceanihabitans;Oceanihabitans sediminis
GCF_003337215.1	PRJNA224116	SAMN09669792	2012-11	NA	NA	Bacteria;Bacteroidota;Flavobacteriia;Flavobacteriales;Flavobacteriaceae;Oceanihabitans;Oceanihabitans sediminis
GCF_001659985.1	PRJNA224116	SAMN05017669	2011-04-22	NA	NA	Bacteria;Bacillota;Bacilli;Bacillales;Bacillaceae;Oceanobacillus;Oceanobacillus sp. Castelsardo
GCF_003384935.1	PRJNA224116	SAMN06265796	missing	NA	NA	Bacteria;Bacteroidota;Flavobacteriia;Flavobacteriales;Flavobacteriaceae;Lutibacter;Lutibacter oceani
GCF_003426875.1	PRJNA224116	SAMN09780835	2018-07	NA	NA	Bacteria;Bacteroidota;Flavobacteriia;Flavobacteriales;Flavobacteriaceae;Lutibacter;Lutibacter oceani
GCF_022449305.1	PRJNA224116	SAMN25999121	2014-11-23	NA	NA	Bacteria;Pseudomonadota;Alphaproteobacteria;Rhodospirillales;Thalassobaculaceae;Oceanibaculum;Oceanibaculum sp.
GCF_002157875.1	PRJNA224116	SAMN07139035	2016-01-28	NA	NA	Bacteria;Pseudomonadota;Gammaproteobacteria;Aeromonadales;Aeromonadaceae;Oceanisphaera;Oceanisphaera avium
GCF_900120175.1	PRJNA224116	SAMEA4467369	NA	NA	NA	Bacteria;Pseudomonadota;Gammaproteobacteria;Cellvibrionales;Spongiibacteraceae;Oceanicoccus;Oceanicoccus sp. KOV_DT_Chl
GCF_002148795.1	PRJNA224116	SAMN05915834	2006-10	NA	NA	Bacteria;Pseudomonadota;Alphaproteobacteria;Rhodospirillales;Thalassobaculaceae;Oceanibaculum;Oceanibaculum nanhaiense
GCF_046481765.1	PRJNA224116	SAMN37758307	2022-07-17	NA	NA	Bacteria;Pseudomonadota;Alphaproteobacteria;Rhodospirillales;Thalassobaculaceae;Oceanibaculum;Oceanibaculum nanhaiense
GCF_041984445.1	PRJNA224116	SAMN43537492	2019-11-25	NA	NA	Bacteria;Pseudomonadota;Alphaproteobacteria;Rhodobacterales;Paracoccaceae;Pseudooceanicola;Pseudooceanicola sp.
GCF_041987405.1	PRJNA224116	SAMN43537454	2019-11-25	NA	NA	Bacteria;Pseudomonadota;Alphaproteobacteria;Rhodobacterales;Paracoccaceae;Pseudooceanicola;Pseudooceanicola sp.
GCF_041987505.1	PRJNA224116	SAMN43537449	2019-11-25	NA	NA	Bacteria;Pseudomonadota;Alphaproteobacteria;Rhodobacterales;Paracoccaceae;Pseudooceanicola;Pseudooceanicola sp.
GCF_900166635.1	PRJNA224116	SAMEA89867668	NA	NA	NA	Bacteria;Bacillota;Bacilli;Bacillales;Bacillaceae;Oceanobacillus;Oceanobacillus timonensis
GCF_900176885.1	PRJNA224116	SAMEA103975582	NA	NA	NA	Bacteria;Bacillota;Bacilli;Bacillales;Bacillaceae;Oceanobacillus;Oceanobacillus senegalensis
GCF_035326145.1	PRJNA224116	SAMN32809234	Missing	NA	NA	Bacteria;Pseudomonadota;Alphaproteobacteria;Hyphomicrobiales;Hyphomicrobiaceae;Methyloceanibacter;Methyloceanibacter sp.
GCF_003265325.1	PRJNA224116	SAMN09209463	2016-09	NA	NA	Bacteria;Pseudomonadota;Alphaproteobacteria;Rhodobacterales;Paracoccaceae;Oceanibium;Oceanibium sediminis
GCF_002786325.1	PRJNA224116	SAMN07514659	2015-12	NA	NA	Bacteria;Pseudomonadota;Alphaproteobacteria;Rhodobacterales;Paracoccaceae;Pseudooceanicola;Pseudooceanicola lipolyticus
GCF_027859075.1	PRJNA224116	SAMN32472393	2019-07	NA	NA	Bacteria;Spirochaetota;Spirochaetia;Spirochaetales;Spirochaetaceae;Oceanispirochaeta;Oceanispirochaeta sp.
GCF_002751875.1	PRJNA224116	SAMN07313546	2015-12-23	NA	NA	Bacteria;Pseudomonadota;Alphaproteobacteria;Rhodobacterales;Paracoccaceae;Oceaniglobus;Oceaniglobus indicus
GCF_003568865.1	PRJNA224116	SAMN09685251	2017-12-02	NA	NA	Bacteria;Actinomycetota;Rubrobacteria;Rubrobacterales;Rubrobacteraceae;Rubrobacter;Rubrobacter indicoceani
GCF_003352005.1	PRJNA224116	SAMN07981157	2015-05-13	NA	NA	Bacteria;Bacillota;Bacilli;Bacillales;Bacillaceae;Oceanobacillus;Oceanobacillus zhaokaii
GCF_003731635.1	PRJNA224116	SAMN10233659	2018-08-10	NA	NA	Bacteria;Pseudomonadota;Gammaproteobacteria;Alteromonadales;Alteromonadaceae;Alteromonas;Alteromonas oceani
GCF_003143775.1	PRJNA224116	SAMN09195925	2016-10-30	NA	NA	Bacteria;Bacteroidota;Flavobacteriia;Flavobacteriales;Crocinitomicaceae;Brumimicrobium;Brumimicrobium oceani
GCF_003057885.1	PRJNA224116	SAMN08779877	2017-10-01	NA	NA	Bacteria;Pseudomonadota;Alphaproteobacteria;Rhodobacterales;Paracoccaceae;Oceaniglobus;Oceaniglobus ichthyenteri
GCF_003071365.1	PRJNA224116	SAMN08944420	2017	NA	NA	Bacteria;Pseudomonadota;Alphaproteobacteria;Hyphomicrobiales;Hyphomicrobiaceae;Methyloceanibacter;Methyloceanibacter sp. wino2
GCF_003076755.1	PRJNA224116	SAMN08970161	2016-06-21	NA	NA	Bacteria;Pseudomonadota;Alphaproteobacteria;Rhodobacterales;Paracoccaceae;Pararhodobacter;Pararhodobacter oceanensis
GCF_003149475.2	PRJNA224116	SAMN09039181	2016-11-11	NA	NA	Bacteria;Pseudomonadota;Alphaproteobacteria;Hyphomicrobiales;Phyllobacteriaceae;Oceaniradius;Oceaniradius stylonematis
GCF_030732975.1	PRJNA224116	SAMN35053850	2022	NA	NA	Bacteria;Pseudomonadota;Alphaproteobacteria;Hyphomicrobiales;Phyllobacteriaceae;Oceaniradius;Oceaniradius stylonematis
GCF_030733105.1	PRJNA224116	SAMN35053845	2022	NA	NA	Bacteria;Pseudomonadota;Alphaproteobacteria;Hyphomicrobiales;Phyllobacteriaceae;Oceaniradius;Oceaniradius stylonematis
GCF_042140135.1	PRJNA224116	SAMN41976912	2023-05-15	NA	NA	Bacteria;Pseudomonadota;Alphaproteobacteria;Hyphomicrobiales;Phyllobacteriaceae;Oceaniradius;Oceaniradius stylonematis
GCF_003575965.1	PRJNA224116	SAMN09269650	2014-05	NA	NA	Bacteria;Pseudomonadota;Alphaproteobacteria;Rhodobacterales;Paracoccaceae;Pseudopuniceibacterium;Pseudooceanicola sediminis
GCF_003568845.1	PRJNA224116	SAMN09405541	missing	NA	NA	Bacteria;Pseudomonadota;Alphaproteobacteria;Rhodospirillales;Azospirillaceae;Indioceanicola;Indioceanicola profundi
GCF_003992595.1	PRJNA224116	SAMN10644078	2016-08-21	NA	NA	Bacteria;Bacteroidota;Flavobacteriia;Flavobacteriales;Flavobacteriaceae;Muricauda;Flagellimonas oceanensis
GCF_008329965.1	PRJNA224116	SAMN10920396	1991	NA	NA	Bacteria;Spirochaetota;Spirochaetia;Spirochaetales;Spirochaetaceae;Oceanispirochaeta;Oceanispirochaeta crateris
GCF_009498295.1	PRJNA224116	SAMN11658290	2018-08-01	NA	NA	Bacteria;Bacteroidota;Flavobacteriia;Flavobacteriales;Flavobacteriaceae;Oceanihabitans;Oceanihabitans sp. IOP_32
GCF_004959925.1	PRJNA224116	SAMN11269097	2017-03	NA	NA	Bacteria;Pseudomonadota;Alphaproteobacteria;Rhodobacterales;Paracoccaceae;Pseudooceanicola;Pseudooceanicola onchidii
GCF_005887635.2	PRJNA224116	SAMN11579697	2016-12	NA	NA	Bacteria;Pseudomonadota;Alphaproteobacteria;Rhodobacterales;Paracoccaceae;Paroceanicella;Paroceanicella profunda
GCF_006351965.1	PRJNA224116	SAMN11964447	2017-10-10	NA	NA	Bacteria;Pseudomonadota;Alphaproteobacteria;Rhodobacterales;Roseobacteraceae;Oceanicola;Oceanicola sp. D3
GCF_008085915.1	PRJNA224116	SAMN12406536	1990	NA	NA	Bacteria;Pseudomonadota;Alphaproteobacteria;Rhodobacterales;Roseobacteraceae;Oceaniovalibus;Oceaniovalibus sp. ACAM 378
GCF_014899185.1	PRJNA224116	SAMN12777334	2013-12	NA	NA	Bacteria;Pseudomonadota;Alphaproteobacteria;Rhodobacterales;Paracoccaceae;Pseudopuniceibacterium;Pseudooceanicola spongiae
GCF_009362845.1	PRJNA224116	SAMN13053896	2018-09-27	NA	NA	Bacteria;Pseudomonadota;Gammaproteobacteria;Cardiobacteriales;Ostreibacteriaceae;Ostreibacterium;Ostreibacterium oceani
GCF_009746545.1	PRJNA224116	SAMN13439452	2018-11-10	NA	NA	Bacteria;Bacillota;Bacilli;Bacillales;Bacillaceae;Oceanobacillus;Oceanobacillus sp. AG
GCF_902499555.1	PRJNA224116	SAMEA5787750	2012	NA	NA	Bacteria;Bacteroidota;Flavobacteriia;Flavobacteriales;Flavobacteriaceae;Mesonia;Mesonia oceanica
GCF_009827095.1	PRJNA224116	SAMN13680427	2015-04-27	NA	NA	Bacteria;Pseudomonadota;Alphaproteobacteria;Rhodobacterales;Paracoccaceae;Pseudooceanicola;Pseudooceanicola albus
GCF_009833495.1	PRJNA224116	SAMN13702597	2017-08-20	NA	NA	Bacteria;Pseudomonadota;Alphaproteobacteria;Rhodobacterales;Paracoccaceae;Oceanomicrobium;Oceanomicrobium pacificus
GCF_024105635.1	PRJNA224116	SAMN13738031	2018-09-09	NA	NA	Bacteria;Pseudomonadota;Alphaproteobacteria;Rhodobacterales;Roseobacteraceae;Oceanicola;Oceanicola sp. 502str15
GCF_010614805.1	PRJNA224116	SAMN13964922	2017-04-27	NA	NA	Bacteria;Pseudomonadota;Alphaproteobacteria;Rhodobacterales;Paracoccaceae;Pseudooceanicola;Pseudooceanicola aestuarii
GCF_011068285.1	PRJNA224116	SAMN13864727	2018-08-20	NA	NA	Bacteria;Bacteroidota;Flavobacteriia;Flavobacteriales;Flavobacteriaceae;Muricauda;Flagellimonas oceani
GCF_019457985.1	PRJNA224116	SAMN20500867	2018-08-01	NA	NA	Bacteria;Bacteroidota;Flavobacteriia;Flavobacteriales;Flavobacteriaceae;Muricauda;Flagellimonas oceani
GCF_010500615.1	PRJNA224116	SAMN14001152	2019-12-10	NA	NA	Bacteria;Verrucomicrobiota;Opitutae;Puniceicoccales;Oceanipulchritudinaceae;Oceanipulchritudo;Oceanipulchritudo coccoides
GCF_010681825.2	PRJNA224116	SAMN14056161	2019-01-10	NA	NA	Bacteria;Verrucomicrobiota;Verrucomicrobiae;Verrucomicrobiales;Verrucomicrobiaceae;Sulfuriroseicoccus;Sulfuriroseicoccus oceanibius
GCF_011806405.1	PRJNA224116	SAMN14444638	2017-11	NA	NA	Bacteria;Pseudomonadota;Alphaproteobacteria;Rhodobacterales;Paracoccaceae;Pseudooceanicola;Pseudooceanicola sp. HF7
GCF_012037645.1	PRJNA224116	SAMN14480402	2012-04-12	NA	NA	Bacteria;Bacteroidota;Flavobacteriia;Flavobacteriales;Flavobacteriaceae;Salinimicrobium;Salinimicrobium oceani
GCF_012844365.1	PRJNA224116	SAMN14563483	2012-06-18	NA	NA	Bacteria;Actinomycetota;Actinomycetes;Micrococcales;Brevibacteriaceae;Brevibacterium;Brevibacterium sp. 'Marine'
GCF_013166645.2	PRJNA224116	SAMN14910605	2017	NA	NA	Bacteria;Spirochaetota;Spirochaetia;Spirochaetales;Spirochaetaceae;Oceanispirochaeta;Oceanispirochaeta sp. M2
GCF_013391475.1	PRJNA224116	SAMN15363799	2018-09-11	NA	NA	Bacteria;Verrucomicrobiota;Verrucomicrobiae;Verrucomicrobiales;Verrucomicrobiaceae;Oceaniferula;Oceaniferula marina
GCF_014837105.1	PRJNA224116	SAMN15803230	2020-02-04	NA	NA	Bacteria;Actinomycetota;Actinomycetes;Micrococcales;Bogoriellaceae;Georgenia;Oceanitalea stevensii
GCF_020529025.1	PRJNA224116	SAMN15830820	2019-05-01	NA	NA	Bacteria;Pseudomonadota;Alphaproteobacteria;Rhodobacterales;Paracoccaceae;Oceaniglobus;Oceaniglobus trochenteri
GCF_019263585.2	PRJNA224116	SAMN16811657	2002-03-09	NA	NA	Bacteria;Actinomycetota;Actinomycetes;Pseudonocardiales;Pseudonocardiaceae;Pseudonocardia;Pseudonocardia oceani
GCF_016595575.1	PRJNA224116	SAMN17169588	2020-11-20	NA	NA	Bacteria;Verrucomicrobiota;Verrucomicrobiae;Verrucomicrobiales;Verrucomicrobiaceae;;Oceaniferula flava
GCF_016811075.1	PRJNA224116	SAMN17711332	2020-09-06	NA	NA	Bacteria;Verrucomicrobiota;Verrucomicrobiae;Verrucomicrobiales;Verrucomicrobiaceae;;Oceaniferula flava
GCF_018682615.1	PRJNA224116	SAMN18218607	2019	NA	NA	Bacteria;Pseudomonadota;Gammaproteobacteria;Chromatiales;Chromatiaceae;Rheinheimera;Rheinheimera oceanensis
GCF_018831085.1	PRJNA224116	SAMN18236423	2019	NA	NA	Bacteria;Pseudomonadota;Gammaproteobacteria;Chromatiales;Chromatiaceae;Rheinheimera;Rheinheimera oceanensis
GCF_018831145.1	PRJNA224116	SAMN18218823	2019	NA	NA	Bacteria;Pseudomonadota;Gammaproteobacteria;Chromatiales;Chromatiaceae;Rheinheimera;Rheinheimera oceanensis
GCF_017498065.1	PRJNA224116	SAMN18271144	2020-09-16	NA	NA	Bacteria;Pseudomonadota;Gammaproteobacteria;Aeromonadales;Aeromonadaceae;Oceanisphaera;Oceanisphaera pacifica
GCF_018474025.1	PRJNA224116	SAMN19186168	2020-03	NA	NA	Bacteria;Pseudomonadota;Gammaproteobacteria;Alteromonadales;Alteromonadaceae;Alteromonas;Alteromonas oceanisediminis
GCF_018760365.1	PRJNA224116	SAMN19473484	2018-05-01	NA	NA	Bacteria;Pseudomonadota;Alphaproteobacteria;Rhodobacterales;Paracoccaceae;Pseudooceanicola;Pseudooceanicola endophyticus
GCF_018141545.1	PRJNA224116	SAMN16686063	2016-09-15	NA	NA	Bacteria;Actinomycetota;Thermoleophilia;Miltoncostaeales;Miltoncostaeaceae;Miltoncostaea;Miltoncostaea oceani
GCF_022570735.2	PRJNA224116	SAMN26202043	2019-04-28	NA	NA	Bacteria;Bacteroidota;Flavobacteriia;Flavobacteriales;Flavobacteriaceae;Christiangramia;Christiangramia oceanisediminis
GCF_021556485.1	PRJNA224116	SAMN24529830	2013-10	NA	NA	Bacteria;Bacillota;Bacilli;Bacillales;Bacillaceae;Oceanobacillus;Oceanobacillus alkalisoli
GCF_022213125.1	PRJNA224116	SAMN25210014	2013-10-30	NA	NA	Bacteria;Bacillota;Bacilli;Bacillales;Bacillaceae;Oceanobacillus;Oceanobacillus alkalisoli
GCF_023522835.1	PRJNA224116	SAMN26570631	2013-10-17	NA	NA	Bacteria;Bacillota;Bacilli;Bacillales;Bacillaceae;Oceanobacillus;Oceanobacillus saliphilus
GCF_039654065.1	PRJNA224116	SAMN30701706	2020	NA	NA	Bacteria;Pseudomonadota;Gammaproteobacteria;Aeromonadales;Aeromonadaceae;Oceanimonas;Oceanimonas sp. AH20CE76
GCF_030407165.1	PRJNA224116	SAMN35766915	2017-09	NA	NA	Bacteria;Pseudomonadota;Alphaproteobacteria;Rhodobacterales;Paracoccaceae;Rhodophyticola;Fontisubflavum oceani
GCF_025837015.1	PRJNA224116	SAMN31231234	1998	NA	NA	Bacteria;Thermotogota;Thermotogae;Petrotogales;Petrotogaceae;Oceanotoga;Oceanotoga sp. DSM 15011
GCF_027938815.1	PRJNA224116	SAMN31943989	2021-08-30	NA	NA	Bacteria;Bacillota;Clostridia;Eubacteriales;Clostridiaceae;Oceanirhabdus;Oceanirhabdus sp. W0125-5
GCF_023516215.1	PRJNA224116	SAMN28204204	2021-09	NA	NA	Bacteria;Bacillota;Bacilli;Bacillales;Bacillaceae;Cytobacillus;Cytobacillus pseudoceanisediminis
GCF_038398625.1	PRJNA224116	SAMN40874456	missing	NA	NA	Bacteria;Bacillota;Bacilli;Bacillales;Bacillaceae;Cytobacillus;Cytobacillus pseudoceanisediminis
GCF_042725555.1	PRJNA224116	SAMN43798573	2010-01-01	NA	NA	Bacteria;Bacillota;Bacilli;Bacillales;Bacillaceae;Cytobacillus;Cytobacillus pseudoceanisediminis
GCF_030412965.1	PRJNA224116	SAMN36085799	2000-10-16	NA	NA	Bacteria;Actinomycetota;Actinomycetes;Propionibacteriales;Nocardioidaceae;Nocardioides;Nocardioides oceani
GCF_029958925.1	PRJNA224116	SAMN34300144	2022-08	NA	NA	Bacteria;Pseudomonadota;Alphaproteobacteria;Rhodobacterales;Roseobacteraceae;Tropicibacter;Tropicibacter oceani
GCF_026684035.1	PRJNA224116	SAMN31875339	1985-03-12	27	-111.41	Archaea;Euryarchaeota;Methanomicrobia;Methanomicrobiales;Methanomicrobiaceae;Methanogenium;Methanogenium organophilum
GCF_000979115.1	PRJNA224116	SAMN02708956	2011-08-22	46.17467	-123.8493	Archaea;Euryarchaeota;Methanomicrobia;Methanosarcinales;Methanosarcinaceae;Methanosarcina;Methanosarcina mazei
GCF_000979125.1	PRJNA224116	SAMN02708967	2011-08-22	46.17467	-123.8493	Archaea;Euryarchaeota;Methanomicrobia;Methanosarcinales;Methanosarcinaceae;Methanosarcina;Methanosarcina mazei
GCF_000979175.1	PRJNA224116	SAMN02708968	2011-08-22	46.17467	-123.8493	Archaea;Euryarchaeota;Methanomicrobia;Methanosarcinales;Methanosarcinaceae;Methanosarcina;Methanosarcina mazei
GCF_000979185.1	PRJNA224116	SAMN02708935	2011-08-22	46.17467	-123.8493	Archaea;Euryarchaeota;Methanomicrobia;Methanosarcinales;Methanosarcinaceae;Methanosarcina;Methanosarcina mazei
GCF_000979195.1	PRJNA224116	SAMN02708936	2011-08-22	46.17467	-123.8493	Archaea;Euryarchaeota;Methanomicrobia;Methanosarcinales;Methanosarcinaceae;Methanosarcina;Methanosarcina mazei
GCF_000979205.1	PRJNA224116	SAMN02708937	2011-08-22	46.17467	-123.8493	Archaea;Euryarchaeota;Methanomicrobia;Methanosarcinales;Methanosarcinaceae;Methanosarcina;Methanosarcina mazei
GCF_000979255.1	PRJNA224116	SAMN02708938	2011-08-22	46.17467	-123.8493	Archaea;Euryarchaeota;Methanomicrobia;Methanosarcinales;Methanosarcinaceae;Methanosarcina;Methanosarcina mazei
GCF_000979265.1	PRJNA224116	SAMN02708980	2011-08-22	46.17467	-123.8493	Archaea;Euryarchaeota;Methanomicrobia;Methanosarcinales;Methanosarcinaceae;Methanosarcina;Methanosarcina mazei
GCF_000979275.1	PRJNA224116	SAMN02708939	2011-08-22	46.17467	-123.8493	Archaea;Euryarchaeota;Methanomicrobia;Methanosarcinales;Methanosarcinaceae;Methanosarcina;Methanosarcina mazei
GCF_000979855.1	PRJNA224116	SAMN02708966	2011-08-22	46.17467	-123.8493	Archaea;Euryarchaeota;Methanomicrobia;Methanosarcinales;Methanosarcinaceae;Methanosarcina;Methanosarcina mazei
GCF_000979895.1	PRJNA224116	SAMN02708934	2011-08-22	46.17467	-123.8493	Archaea;Euryarchaeota;Methanomicrobia;Methanosarcinales;Methanosarcinaceae;Methanosarcina;Methanosarcina mazei
GCF_000979915.1	PRJNA224116	SAMN02708957	2011-08-22	46.17467	-123.8493	Archaea;Euryarchaeota;Methanomicrobia;Methanosarcinales;Methanosarcinaceae;Methanosarcina;Methanosarcina mazei
GCF_000979925.1	PRJNA224116	SAMN02708969	2011-08-22	46.17467	-123.8493	Archaea;Euryarchaeota;Methanomicrobia;Methanosarcinales;Methanosarcinaceae;Methanosarcina;Methanosarcina mazei
GCF_000979935.1	PRJNA224116	SAMN02708978	2011-08-22	46.17467	-123.8493	Archaea;Euryarchaeota;Methanomicrobia;Methanosarcinales;Methanosarcinaceae;Methanosarcina;Methanosarcina mazei
GCF_000979995.1	PRJNA224116	SAMN02708979	2011-08-22	46.17467	-123.8493	Archaea;Euryarchaeota;Methanomicrobia;Methanosarcinales;Methanosarcinaceae;Methanosarcina;Methanosarcina mazei
GCF_000980025.1	PRJNA224116	SAMN02708970	2011-08-22	46.17467	-123.8493	Archaea;Euryarchaeota;Methanomicrobia;Methanosarcinales;Methanosarcinaceae;Methanosarcina;Methanosarcina mazei
GCF_000980055.1	PRJNA224116	SAMN02708959	2011-08-22	46.17467	-123.8493	Archaea;Euryarchaeota;Methanomicrobia;Methanosarcinales;Methanosarcinaceae;Methanosarcina;Methanosarcina mazei
GCF_000980075.1	PRJNA224116	SAMN02708940	2011-08-22	46.17467	-123.8493	Archaea;Euryarchaeota;Methanomicrobia;Methanosarcinales;Methanosarcinaceae;Methanosarcina;Methanosarcina mazei
GCF_000980085.1	PRJNA224116	SAMN02708971	2011-08-22	46.17467	-123.8493	Archaea;Euryarchaeota;Methanomicrobia;Methanosarcinales;Methanosarcinaceae;Methanosarcina;Methanosarcina mazei
GCF_000980105.1	PRJNA224116	SAMN02708972	2011-08-22	46.17467	-123.8493	Archaea;Euryarchaeota;Methanomicrobia;Methanosarcinales;Methanosarcinaceae;Methanosarcina;Methanosarcina mazei
GCF_000980135.1	PRJNA224116	SAMN02708973	2011-08-22	46.17467	-123.8493	Archaea;Euryarchaeota;Methanomicrobia;Methanosarcinales;Methanosarcinaceae;Methanosarcina;Methanosarcina mazei
GCF_000980155.1	PRJNA224116	SAMN02708941	2011-08-22	46.17467	-123.8493	Archaea;Euryarchaeota;Methanomicrobia;Methanosarcinales;Methanosarcinaceae;Methanosarcina;Methanosarcina mazei
GCF_000980175.1	PRJNA224116	SAMN02708942	2011-08-22	46.17467	-123.8493	Archaea;Euryarchaeota;Methanomicrobia;Methanosarcinales;Methanosarcinaceae;Methanosarcina;Methanosarcina mazei
GCF_033550185.1	PRJNA224116	SAMN37657314	2012-04	54.7281	-5.7491	Archaea;Euryarchaeota;Halobacteria;Haloferacales;Haloferacaceae;Haloferax;Haloferax volcanii
GCF_037414695.1	PRJNA224116	SAMN38507334	2014	-68.4	78	Archaea;Euryarchaeota;Halobacteria;Haloferacales;Halorubraceae;Halorubrum;Halorubrum lacusprofundi
GCF_014969745.1	PRJNA224116	SAMN15808703	2011	14.5	-17.14	Archaea;Euryarchaeota;Halobacteria;Haloferacales;Haloferacaceae;Haloferax;Haloferax gibbonsii
GCF_014361105.1	PRJNA224116	SAMN15637567	2016-04-11	38.15	118.5	Archaea;Euryarchaeota;Thermococci;Thermococcales;Thermococcaceae;Thermococcus;Thermococcus sp.
GCF_002761295.1	PRJNA224116	SAMN05908879	1993-07-01	40.15105	-8.870116	Archaea;Euryarchaeota;Methanomicrobia;Methanosarcinales;Methanosarcinaceae;Methanohalophilus;Methanohalophilus portucalensis
GCF_002214585.1	PRJNA224116	SAMN03324163	not collected	27.55	126.97	Archaea;Euryarchaeota;Thermococci;Thermococcales;Thermococcaceae;Thermococcus;Thermococcus profundus
GCF_001592435.1	PRJNA224116	SAMN03324162	not collected	28.57	140.63	Archaea;Euryarchaeota;Thermococci;Thermococcales;Thermococcaceae;Thermococcus;Thermococcus peptonophilus
GCF_036323395.1	PRJNA224116	SAMD00639620	1990	27	-111.4	Archaea;Thermoproteota;Thermoprotei;Desulfurococcales;Pyrodictiaceae;Pyrodictium;Pyrodictium abyssi
GCF_002214605.1	PRJNA224116	SAMN03324156	not collected	20.83	-109.1	Archaea;Euryarchaeota;Thermococci;Thermococcales;Thermococcaceae;Thermococcus;Thermococcus chitonophagus
GCF_001433455.1	PRJNA224116	SAMN03324231	not collected	14.75	-44.98	Archaea;Euryarchaeota;Thermococci;Thermococcales;Thermococcaceae;Thermococcus;Thermococcus barophilus
GCF_002813655.1	PRJNA224116	SAMN05928840	2006-08	41.1	142.12	Archaea;Euryarchaeota;Methanobacteria;Methanobacteriales;Methanobacteriaceae;Methanobacterium;Methanobacterium subterraneum
GCF_002214505.1	PRJNA224116	SAMN03324165	not collected	27.55	126.97	Archaea;Euryarchaeota;Thermococci;Thermococcales;Thermococcaceae;Thermococcus;Thermococcus siculi
GCF_001006045.1	PRJNA224116	SAMN02988852	n/a	27	-111	Archaea;Euryarchaeota;Archaeoglobi;Archaeoglobales;Archaeoglobaceae;Geoglobus;Geoglobus ahangari
GCF_024054535.1	PRJNA224116	SAMN29153076	1995-11-06	38.21	14.59	Archaea;Euryarchaeota;Thermococci;Thermococcales;Thermococcaceae;Thermococcus;Thermococcus alcaliphilus
GCF_002214565.1	PRJNA224116	SAMN03324164	not collected	27.01	-111.4	Archaea;Euryarchaeota;Thermococci;Thermococcales;Thermococcaceae;Thermococcus;Thermococcus radiotolerans
GCF_001477655.1	PRJNA224116	SAMN03438115	1996	-14.19	175.8	Archaea;Euryarchaeota;Methanobacteria;Methanobacteriales;Methanobacteriaceae;Methanobrevibacter;Methanobrevibacter millerae
GCF_002214545.1	PRJNA224116	SAMN03324168	not collected	36.2	-33.9	Archaea;Euryarchaeota;Thermococci;Thermococcales;Thermococcaceae;Thermococcus;Thermococcus thioreducens
GCF_027594145.1	PRJNA224116	SAMN32542144	missing	53.65	-167.08	Archaea;Euryarchaeota;Methanomicrobia;Methanosarcinales;Methanosarcinaceae;Methanococcoides;Methanococcoides alaskense
GCF_028912405.1	PRJNA224116	SAMN24813622	1997-08-24	53.62	-167.05	Archaea;Euryarchaeota;Methanomicrobia;Methanomicrobiales;Methanomicrobiaceae;Methanogenium;Methanogenium marinum
GCF_000025665.1	PRJNA224116	SAMN02598523	NA	-22.16889	-176.60028	Archaea;Candidatus Thermoplasmatota;;;;Aciduliprofundum;Aciduliprofundum boonei T469
GCF_000025525.1	PRJNA224116	SAMN02598520	NA	23.366667	-44.933333	Archaea;Euryarchaeota;Methanococci;Methanococcales;Methanocaldococcaceae;Methanocaldococcus;Methanocaldococcus sp. FS406-22
GCF_003173355.1	PRJNA224116	SAMN09236929	2010	35.22	139.55	Archaea;Euryarchaeota;Methanomicrobia;Methanomicrobiales;Methanospirillaceae;Methanospirillum;Methanospirillum lacunae
GCF_009791395.1	PRJNA224116	SAMN13563881	2011-01-01	33.882715	139.769672	Archaea;Euryarchaeota;Halobacteria;Halobacteriales;Halobacteriaceae;Halomarina;Halomarina oriensis
GCF_000214415.1	PRJNA224116	SAMN00713627	Missing	66.780217	-18.480835	Archaea;Euryarchaeota;Methanococci;Methanococcales;Methanocaldococcaceae;Methanotorris;Methanotorris igneus Kol 5
GCF_000371805.1	PRJNA224116	SAMN02261307	Missing	67.096	-18.711	Archaea;Euryarchaeota;Methanococci;Methanococcales;Methanocaldococcaceae;Methanocaldococcus;Methanocaldococcus villosus KIN24-T80
GCF_003045125.1	PRJNA224116	SAMN04990266	2007-07	35.46	-124.91	Archaea;Nitrososphaerota;;;;Candidatus Nitrosopelagicus;Candidatus Nitrosopelagicus brevis
GCF_000979975.1	PRJNA224116	SAMN02708993	2011-08-22	46.17467	-123.8493	Archaea;Euryarchaeota;Methanomicrobia;Methanosarcinales;Methanosarcinaceae;Methanosarcina;Methanosarcina sp. 1.H.A.2.2
GCF_000979295.1	PRJNA224116	SAMN02708994	2011-08-22	46.17467	-123.8493	Archaea;Euryarchaeota;Methanomicrobia;Methanosarcinales;Methanosarcinaceae;Methanosarcina;Methanosarcina sp. 1.H.T.1A.1
GCF_001017125.1	PRJNA224116	SAMN03288802	2010-07	22.14383	120.32483	Archaea;Euryarchaeota;Methanomicrobia;Methanomicrobiales;Methanomicrobiaceae;Methanoculleus;Methanoculleus sediminis
GCF_000956175.1	PRJNA224116	SAMN03253153	2011-11-15	45.51	13.56	Archaea;Nitrososphaerota;Nitrososphaeria;Nitrosopumilales;Nitrosopumilaceae;Nitrosopumilus;Nitrosopumilus adriaticus
GCF_000875775.1	PRJNA224116	SAMN03257648	2011-12-15	45.51	13.56	Archaea;Nitrososphaerota;Nitrososphaeria;Nitrosopumilales;Nitrosopumilaceae;Nitrosopumilus;Nitrosopumilus piranensis
GCF_001317345.1	PRJNA224116	SAMN03274361	2013-04	-3.1	-102.55	Archaea;Euryarchaeota;Thermococci;Thermococcales;Thermococcaceae;Thermococcus;Thermococcus sp. EP1
GCF_001305655.1	PRJNA224116	SAMN03701450	2012-09-24	34.26	22.2	Archaea;Euryarchaeota;Halobacteria;Halobacteriales;Halobacteriaceae;Halanaeroarchaeum;Halanaeroarchaeum sulfurireducens
GCF_001577775.1	PRJNA224116	SAMN03323778	2010-06-06	27.004	-111.146	Archaea;Euryarchaeota;Thermococci;Thermococcales;Thermococcaceae;Pyrococcus;Pyrococcus kukulkanii
GCF_040743285.1	PRJNA224116	SAMN37855089	2011-03	15.3	73.51	Archaea;Euryarchaeota;Halobacteria;Halobacteriales;Haloarculaceae;Haloarcula;Haloarcula rubripromontorii
GCF_029633965.1	PRJNA224116	SAMN24966983	2010-07-28	22.14	120.32	Archaea;Euryarchaeota;Methanomicrobia;Methanomicrobiales;Methanomicrobiaceae;Methanogenium;Methanogenium sp. S4BF
GCF_018687785.1	PRJNA224116	SAMN04515787	2010-07	22.137333	120.3133333	Archaea;Euryarchaeota;Methanomicrobia;Methanomicrobiales;Methanomicrobiaceae;;Methanovulcanius yangii
GCF_017656475.1	PRJNA224116	SAMN15049707	2016-12-23	27.04618	-111.38483	Archaea;Euryarchaeota;Archaeoglobi;Archaeoglobales;Archaeoglobaceae;Archaeoglobus;Archaeoglobus sp.
GCF_002813675.1	PRJNA224116	SAMN05928841	2012-08	41.1	142.12	Archaea;Euryarchaeota;Methanobacteria;Methanobacteriales;Methanobacteriaceae;Methanobacterium;Methanobacterium sp. MZ-A1
GCF_002197185.1	PRJNA224116	SAMN07196561	1999	13	-104	Archaea;Euryarchaeota;Thermococci;Thermococcales;Thermococcaceae;Thermococcus;Thermococcus sp. 5-4
GCF_025698845.1	PRJNA224116	SAMN20425663	2021-04-27	30.7672	122.83	Archaea;Nitrososphaerota;Nitrososphaeria;Nitrosopumilales;Nitrosopumilaceae;Nitrosopumilus;Nitrosopumilus sp.
GCF_025698945.1	PRJNA224116	SAMN20425658	2021-04-27	30.9864	122.2782	Archaea;Nitrososphaerota;Nitrososphaeria;Nitrosopumilales;Nitrosopumilaceae;Nitrosopumilus;Nitrosopumilus sp.
GCF_025699125.1	PRJNA224116	SAMN20425648	2021-05-07	30.8417	122.6282	Archaea;Nitrososphaerota;Nitrososphaeria;Nitrosopumilales;Nitrosopumilaceae;Nitrosopumilus;Nitrosopumilus sp.
GCF_025699255.1	PRJNA224116	SAMN20425646	2021-05-07	30.9057	122.3792	Archaea;Nitrososphaerota;Nitrososphaeria;Nitrosopumilales;Nitrosopumilaceae;Nitrosopumilus;Nitrosopumilus sp.
GCF_025699065.1	PRJNA224116	SAMN20425651	2021-05-07	30.7672	122.83	Archaea;Nitrososphaerota;Nitrososphaeria;Nitrosopumilales;Nitrosopumilaceae;Nitrosarchaeum;Nitrosarchaeum sp.
GCF_004310395.1	PRJNA224116	SAMD00112196	2013-06	18.3764	-81.7982	Archaea;Euryarchaeota;Methanococci;Methanococcales;;Methanofervidicoccus;Methanofervidicoccus abyssi
GCF_004137855.1	PRJNA224116	SAMN08804086	2009-09-12	33.524236	26.21962	Archaea;Euryarchaeota;Methanomicrobia;Methanosarcinales;Methanosarcinaceae;Methanohalophilus;Methanohalophilus profundi
GCF_003666025.1	PRJNA224116	SAMN09668316	2014	32.24	34.52	Archaea;Euryarchaeota;Halobacteria;Haloferacales;Halorubraceae;Halorubrum;Halorubrum sp. Atlit-8R
GCF_003666005.1	PRJNA224116	SAMN09668317	2014	32.24	34.52	Archaea;Euryarchaeota;Halobacteria;Haloferacales;Halorubraceae;Halorubrum;Halorubrum sp. Atlit-9R
GCF_003666015.1	PRJNA224116	SAMN09668318	2014	32.24	34.52	Archaea;Euryarchaeota;Halobacteria;Haloferacales;Halorubraceae;Halorubrum;Halorubrum sp. Atlit-26R
GCF_003665955.1	PRJNA224116	SAMN09668319	2014	32.24	34.52	Archaea;Euryarchaeota;Halobacteria;Haloferacales;Halorubraceae;Halorubrum;Halorubrum sp. Atlit-28R
GCF_003665925.1	PRJNA224116	SAMN09668321	2014	32.24	34.52	Archaea;Euryarchaeota;Halobacteria;Haloferacales;Haloferacaceae;Halobellus;Halobellus sp. Atlit-38R
GCF_003665905.1	PRJNA224116	SAMN09668323	2014	32.24	34.52	Archaea;Euryarchaeota;Halobacteria;Haloferacales;Haloferacaceae;Haloferax;Haloferax sp. Atlit-105R
GCF_003665865.1	PRJNA224116	SAMN09668324	2014	32.24	34.52	Archaea;Euryarchaeota;Halobacteria;Haloferacales;Haloferacaceae;Haloferax;Haloferax sp. Atlit-109R
GCF_003722075.1	PRJNA224116	SAMN10345422	2011-11	24.4328	36.1636	Archaea;Euryarchaeota;Methanomicrobia;Methanosarcinales;Methanosarcinaceae;Methanohalophilus;Methanohalophilus sp. RSK
GCF_030464345.1	PRJNA224116	SAMN11877970	2015-11	22.05742	119.79992	Archaea;Euryarchaeota;Methanomicrobia;Methanomicrobiales;Methanomicrobiaceae;Methanoculleus;Methanoculleus frigidifontis
GCF_030464365.1	PRJNA224116	SAMN11878460	2015-11	22.05925	119.80118	Archaea;Euryarchaeota;Methanomicrobia;Methanomicrobiales;Methanomicrobiaceae;Methanoculleus;Methanoculleus methanifontis
GCF_030323845.1	PRJNA224116	SAMN11877744	2009-06	22.3077	119.9365	Archaea;Euryarchaeota;Methanobacteria;Methanobacteriales;Methanobacteriaceae;Methanobacterium;Methanobacterium sp. CWC-01
GCF_006274605.1	PRJNA224116	SAMN11959431	2018-06	-11.24	66.25	Archaea;Euryarchaeota;Thermococci;Thermococcales;Thermococcaceae;Thermococcus;Thermococcus indicus
GCF_008152015.1	PRJNA224116	SAMN12340929	2018-12-30	-37.78	-49.65	Archaea;Euryarchaeota;Thermococci;Thermococcales;Thermococcaceae;Thermococcus;Thermococcus aciditolerans
GCF_022448665.1	PRJNA224116	SAMN25999173	2016-11-28	22.75	-158	Archaea;Candidatus Thermoplasmatota;Candidatus Poseidoniia;Candidatus Poseidoniales;Candidatus Thalassarchaeaceae;Candidatus Thalassoarchaea;Candidatus Thalassarchaeum betae
GCF_022448685.1	PRJNA224116	SAMN25999172	2016-10-17	22.75	-158	Archaea;Candidatus Thermoplasmatota;Candidatus Poseidoniia;Candidatus Poseidoniales;Candidatus Thalassarchaeaceae;Candidatus Thalassoarchaea;Candidatus Thalassarchaeum betae
GCF_024372725.1	PRJNA224116	SAMN12512307	2017-05	22.2158	120.5749	Archaea;Euryarchaeota;Methanomicrobia;Methanosarcinales;Methanosarcinaceae;Methanosarcina;Methanosarcina sp. KYL-1
GCF_003351865.1	PRJNA224116	SAMN07281457	2013-06	18.226	-81.4789	Archaea;Euryarchaeota;Methanococci;Methanococcales;;Methanofervidicoccus;Methanofervidicoccus sp. A16
GCF_015523155.1	PRJNA224116	SAMN12837203	2018-03	-34.86107892	179.0576362	Archaea;Euryarchaeota;Methanococci;Methanococcales;Methanococcaceae;Methanothermococcus;Methanothermococcus sp.
GCF_009674625.1	PRJNA224116	SAMN13255728	2016-01	37.26	126.5	Archaea;Euryarchaeota;Halobacteria;Haloferacales;Haloferacaceae;Haloferax;Haloferax marinum
GCF_032944295.1	PRJNA224116	SAMN14851478	2017-05-10	22.1532	119.8694	Archaea;Euryarchaeota;Methanomicrobia;Methanomicrobiales;Methanomicrobiaceae;Methanoculleus;Methanoculleus nereidis
GCF_016757965.1	PRJNA224116	SAMN17126929	2018	26.1369	-44.8261	Archaea;Euryarchaeota;Archaeoglobi;Archaeoglobales;Archaeoglobaceae;Archaeoglobus;Archaeoglobus neptunius
GCF_021184045.1	PRJNA224116	SAMN18869927	2017-07-09	30.81	122.82	Archaea;Euryarchaeota;Methanomicrobia;Methanosarcinales;Methanosarcinaceae;Methanococcoides;Methanococcoides orientis
GCF_019931065.1	PRJNA224116	SAMN21212324	2016-09	78.03	14.323611	Archaea;Euryarchaeota;Methanobacteria;Methanobacteriales;Methanobacteriaceae;Methanobacterium;Methanobacterium spitsbergense
GCF_027213865.1	PRJNA224116	SAMN32218587	missing	54.331849	10.144127	Bacteria;Pseudomonadota;Gammaproteobacteria;Alteromonadales;Shewanellaceae;Shewanella;Shewanella colwelliana
GCF_017640815.1	PRJNA224116	SAMN16237316	2014-12	18	129	Bacteria;Pseudomonadota;Alphaproteobacteria;Hyphomonadales;Hyphomonadaceae;Hyphomonas;Hyphomonas sp.
GCF_041237515.1	PRJNA224116	SAMN41429019	2022	30.1282	122.74599	Bacteria;Pseudomonadota;Alphaproteobacteria;Hyphomonadales;Hyphomonadaceae;Hyphomonas;Hyphomonas sp.
GCF_041242115.1	PRJNA224116	SAMN41428821	2022	30.1282	122.74599	Bacteria;Pseudomonadota;Alphaproteobacteria;Hyphomonadales;Hyphomonadaceae;Hyphomonas;Hyphomonas sp.
GCF_007997115.1	PRJNA224116	SAMN10785750	1986	-68	78	Bacteria;Bacteroidota;Flavobacteriia;Flavobacteriales;Flavobacteriaceae;Polaribacter;Polaribacter glomeratus
GCF_008274645.2	PRJNA224116	SAMN12634167	2018-10-16	37.0567	-73.5113	Bacteria;Bacteroidota;Cytophagia;Cytophagales;Cyclobacteriaceae;Cyclobacterium;Cyclobacterium marinum
GCF_021043825.1	PRJNA224116	SAMN23440927	1999	49.4742	-123.7546	Bacteria;Spirochaetota;Spirochaetia;Spirochaetales;Borreliaceae;Borreliella;Borreliella burgdorferi
GCF_021044335.1	PRJNA224116	SAMN23440904	1993	49.4742	-123.7546	Bacteria;Spirochaetota;Spirochaetia;Spirochaetales;Borreliaceae;Borreliella;Borreliella burgdorferi
GCF_021044465.1	PRJNA224116	SAMN23440903	1993	49.4742	-123.7546	Bacteria;Spirochaetota;Spirochaetia;Spirochaetales;Borreliaceae;Borreliella;Borreliella burgdorferi
GCF_025905525.1	PRJNA224116	SAMN31203232	2018-05-02	35.09	125.54	Bacteria;Spirochaetota;Spirochaetia;Spirochaetales;Treponemataceae;Treponema;Treponema denticola
GCF_001568075.1	PRJNA224116	SAMN02947972	1938	55.43	12.34	Bacteria;Spirochaetota;Spirochaetia;Leptospirales;Leptospiraceae;Leptospira;Leptospira interrogans
GCF_019173525.1	PRJNA224116	SAMN19296173	Unknown	40.36	9.72	Bacteria;Spirochaetota;Spirochaetia;Leptospirales;Leptospiraceae;Leptospira;Leptospira interrogans
GCF_001291485.1	PRJNA224116	SAMEA3487068	2011-01-01	54.35	-5.55	Bacteria;Campylobacterota;Epsilonproteobacteria;Campylobacterales;Campylobacteraceae;Campylobacter;Campylobacter coli
GCF_001291525.1	PRJNA224116	SAMEA3487049	2011-01-01	54.35	-5.55	Bacteria;Campylobacterota;Epsilonproteobacteria;Campylobacterales;Campylobacteraceae;Campylobacter;Campylobacter coli
GCF_001291545.1	PRJNA224116	SAMEA3487074	2011-01-01	54.35	-5.55	Bacteria;Campylobacterota;Epsilonproteobacteria;Campylobacterales;Campylobacteraceae;Campylobacter;Campylobacter coli
GCF_001291565.1	PRJNA224116	SAMEA3487061	2011-01-01	54.35	-5.55	Bacteria;Campylobacterota;Epsilonproteobacteria;Campylobacterales;Campylobacteraceae;Campylobacter;Campylobacter coli
GCF_001291605.1	PRJNA224116	SAMEA3487054	2011-01-01	54.35	-5.55	Bacteria;Campylobacterota;Epsilonproteobacteria;Campylobacterales;Campylobacteraceae;Campylobacter;Campylobacter coli
GCF_001291625.1	PRJNA224116	SAMEA3487059	2011-01-01	54.35	-5.55	Bacteria;Campylobacterota;Epsilonproteobacteria;Campylobacterales;Campylobacteraceae;Campylobacter;Campylobacter coli
GCF_001291645.1	PRJNA224116	SAMEA3487045	2011-01-01	54.35	-5.55	Bacteria;Campylobacterota;Epsilonproteobacteria;Campylobacterales;Campylobacteraceae;Campylobacter;Campylobacter coli
GCF_001291665.1	PRJNA224116	SAMEA3487063	2011-01-01	54.35	-5.55	Bacteria;Campylobacterota;Epsilonproteobacteria;Campylobacterales;Campylobacteraceae;Campylobacter;Campylobacter coli
GCF_001291685.1	PRJNA224116	SAMEA3487057	2011-01-01	54.35	-5.55	Bacteria;Campylobacterota;Epsilonproteobacteria;Campylobacterales;Campylobacteraceae;Campylobacter;Campylobacter coli
GCF_001291705.1	PRJNA224116	SAMEA3487060	2011-01-01	54.35	-5.55	Bacteria;Campylobacterota;Epsilonproteobacteria;Campylobacterales;Campylobacteraceae;Campylobacter;Campylobacter coli
GCF_001291725.1	PRJNA224116	SAMEA3487075	2011-01-01	54.35	-5.55	Bacteria;Campylobacterota;Epsilonproteobacteria;Campylobacterales;Campylobacteraceae;Campylobacter;Campylobacter coli
GCF_001291745.1	PRJNA224116	SAMEA3487070	2011-01-01	54.35	-5.55	Bacteria;Campylobacterota;Epsilonproteobacteria;Campylobacterales;Campylobacteraceae;Campylobacter;Campylobacter coli
GCF_001291765.1	PRJNA224116	SAMEA3487052	2011-01-01	54.35	-5.55	Bacteria;Campylobacterota;Epsilonproteobacteria;Campylobacterales;Campylobacteraceae;Campylobacter;Campylobacter coli
GCF_001291785.1	PRJNA224116	SAMEA3487058	2011-01-01	54.35	-5.55	Bacteria;Campylobacterota;Epsilonproteobacteria;Campylobacterales;Campylobacteraceae;Campylobacter;Campylobacter coli
GCF_001291845.1	PRJNA224116	SAMEA3487077	2011-01-01	54.35	-5.55	Bacteria;Campylobacterota;Epsilonproteobacteria;Campylobacterales;Campylobacteraceae;Campylobacter;Campylobacter coli
GCF_001291865.1	PRJNA224116	SAMEA3487041	2011-01-01	54.35	-5.55	Bacteria;Campylobacterota;Epsilonproteobacteria;Campylobacterales;Campylobacteraceae;Campylobacter;Campylobacter coli
GCF_001291885.1	PRJNA224116	SAMEA3487053	2011-01-01	54.35	-5.55	Bacteria;Campylobacterota;Epsilonproteobacteria;Campylobacterales;Campylobacteraceae;Campylobacter;Campylobacter coli
GCF_001291905.1	PRJNA224116	SAMEA3487064	2011-01-01	54.35	-5.55	Bacteria;Campylobacterota;Epsilonproteobacteria;Campylobacterales;Campylobacteraceae;Campylobacter;Campylobacter coli
GCF_001291945.1	PRJNA224116	SAMEA3487085	2011-01-01	54.35	-5.55	Bacteria;Campylobacterota;Epsilonproteobacteria;Campylobacterales;Campylobacteraceae;Campylobacter;Campylobacter coli
GCF_001291985.1	PRJNA224116	SAMEA3487043	2011-01-01	54.35	-5.55	Bacteria;Campylobacterota;Epsilonproteobacteria;Campylobacterales;Campylobacteraceae;Campylobacter;Campylobacter coli
GCF_001292005.1	PRJNA224116	SAMEA3487042	2011-01-01	54.35	-5.55	Bacteria;Campylobacterota;Epsilonproteobacteria;Campylobacterales;Campylobacteraceae;Campylobacter;Campylobacter coli
GCF_001292065.1	PRJNA224116	SAMEA3487050	2011-01-01	54.35	-5.55	Bacteria;Campylobacterota;Epsilonproteobacteria;Campylobacterales;Campylobacteraceae;Campylobacter;Campylobacter coli
GCF_001292085.1	PRJNA224116	SAMEA3487078	2011-01-01	54.35	-5.55	Bacteria;Campylobacterota;Epsilonproteobacteria;Campylobacterales;Campylobacteraceae;Campylobacter;Campylobacter coli
GCF_001292105.1	PRJNA224116	SAMEA3487047	2011-01-01	54.35	-5.55	Bacteria;Campylobacterota;Epsilonproteobacteria;Campylobacterales;Campylobacteraceae;Campylobacter;Campylobacter coli
GCF_001292125.1	PRJNA224116	SAMEA3487071	2011-01-01	54.35	-5.55	Bacteria;Campylobacterota;Epsilonproteobacteria;Campylobacterales;Campylobacteraceae;Campylobacter;Campylobacter coli
GCF_001292165.1	PRJNA224116	SAMEA3487079	2011-01-01	54.35	-5.55	Bacteria;Campylobacterota;Epsilonproteobacteria;Campylobacterales;Campylobacteraceae;Campylobacter;Campylobacter coli
GCF_001292225.1	PRJNA224116	SAMEA3487051	2011-01-01	54.35	-5.55	Bacteria;Campylobacterota;Epsilonproteobacteria;Campylobacterales;Campylobacteraceae;Campylobacter;Campylobacter coli
GCF_001292305.1	PRJNA224116	SAMEA3487044	2011-01-01	54.35	-5.55	Bacteria;Campylobacterota;Epsilonproteobacteria;Campylobacterales;Campylobacteraceae;Campylobacter;Campylobacter coli
GCF_001292325.1	PRJNA224116	SAMEA3487081	2011-01-01	54.35	-5.55	Bacteria;Campylobacterota;Epsilonproteobacteria;Campylobacterales;Campylobacteraceae;Campylobacter;Campylobacter coli
GCF_001292345.1	PRJNA224116	SAMEA3487046	2011-01-01	54.35	-5.55	Bacteria;Campylobacterota;Epsilonproteobacteria;Campylobacterales;Campylobacteraceae;Campylobacter;Campylobacter coli
GCF_001292365.1	PRJNA224116	SAMEA3487067	2011-01-01	54.35	-5.55	Bacteria;Campylobacterota;Epsilonproteobacteria;Campylobacterales;Campylobacteraceae;Campylobacter;Campylobacter coli
GCF_001292405.1	PRJNA224116	SAMEA3487040	2011-01-01	54.35	-5.55	Bacteria;Campylobacterota;Epsilonproteobacteria;Campylobacterales;Campylobacteraceae;Campylobacter;Campylobacter coli
GCF_001292425.1	PRJNA224116	SAMEA3487076	2011-01-01	54.35	-5.55	Bacteria;Campylobacterota;Epsilonproteobacteria;Campylobacterales;Campylobacteraceae;Campylobacter;Campylobacter coli
GCF_001292445.1	PRJNA224116	SAMEA3487069	2011-01-01	54.35	-5.55	Bacteria;Campylobacterota;Epsilonproteobacteria;Campylobacterales;Campylobacteraceae;Campylobacter;Campylobacter coli
GCF_001292465.1	PRJNA224116	SAMEA3487062	2011-01-01	54.35	-5.55	Bacteria;Campylobacterota;Epsilonproteobacteria;Campylobacterales;Campylobacteraceae;Campylobacter;Campylobacter coli
GCF_001292505.1	PRJNA224116	SAMEA3487037	2011-01-01	54.35	-5.55	Bacteria;Campylobacterota;Epsilonproteobacteria;Campylobacterales;Campylobacteraceae;Campylobacter;Campylobacter coli
GCF_043659035.1	PRJNA224116	SAMN33243516	2022-02-21	-12.02	-77.26	Bacteria;Campylobacterota;Epsilonproteobacteria;Campylobacterales;Campylobacteraceae;Campylobacter;Campylobacter coli
GCF_001291505.1	PRJNA224116	SAMEA3487080	2011-	54.35	-5.55	Bacteria;Campylobacterota;Epsilonproteobacteria;Campylobacterales;Campylobacteraceae;Campylobacter;Campylobacter jejuni
GCF_001291585.1	PRJNA224116	SAMEA3487084	2011-01-01	54.35	-5.55	Bacteria;Campylobacterota;Epsilonproteobacteria;Campylobacterales;Campylobacteraceae;Campylobacter;Campylobacter jejuni
GCF_001291805.1	PRJNA224116	SAMEA3487065	2011-01-01	54.35	-5.55	Bacteria;Campylobacterota;Epsilonproteobacteria;Campylobacterales;Campylobacteraceae;Campylobacter;Campylobacter jejuni
GCF_001291825.1	PRJNA224116	SAMEA3487038	2011-01-01	54.35	-5.55	Bacteria;Campylobacterota;Epsilonproteobacteria;Campylobacterales;Campylobacteraceae;Campylobacter;Campylobacter jejuni
GCF_001291925.1	PRJNA224116	SAMEA3487082	2011-01-01	54.35	-5.55	Bacteria;Campylobacterota;Epsilonproteobacteria;Campylobacterales;Campylobacteraceae;Campylobacter;Campylobacter jejuni
GCF_001291965.1	PRJNA224116	SAMEA3487088	2011-01-01	54.35	-5.55	Bacteria;Campylobacterota;Epsilonproteobacteria;Campylobacterales;Campylobacteraceae;Campylobacter;Campylobacter jejuni
GCF_001292025.1	PRJNA224116	SAMEA3487056	2011-01-01	54.35	-5.55	Bacteria;Campylobacterota;Epsilonproteobacteria;Campylobacterales;Campylobacteraceae;Campylobacter;Campylobacter jejuni
GCF_001292045.1	PRJNA224116	SAMEA3487087	2011-01-01	54.35	-5.55	Bacteria;Campylobacterota;Epsilonproteobacteria;Campylobacterales;Campylobacteraceae;Campylobacter;Campylobacter jejuni
GCF_001292145.1	PRJNA224116	SAMEA3487073	2011-01-01	54.35	-5.55	Bacteria;Campylobacterota;Epsilonproteobacteria;Campylobacterales;Campylobacteraceae;Campylobacter;Campylobacter jejuni
GCF_001292185.1	PRJNA224116	SAMEA3487086	2011-01-01	54.35	-5.55	Bacteria;Campylobacterota;Epsilonproteobacteria;Campylobacterales;Campylobacteraceae;Campylobacter;Campylobacter jejuni
GCF_001292205.1	PRJNA224116	SAMEA3487039	2011-01-01	54.35	-5.55	Bacteria;Campylobacterota;Epsilonproteobacteria;Campylobacterales;Campylobacteraceae;Campylobacter;Campylobacter jejuni
GCF_001292245.1	PRJNA224116	SAMEA3487048	2011-01-01	54.35	-5.55	Bacteria;Campylobacterota;Epsilonproteobacteria;Campylobacterales;Campylobacteraceae;Campylobacter;Campylobacter jejuni
GCF_001292265.1	PRJNA224116	SAMEA3487072	2011-01-01	54.35	-5.55	Bacteria;Campylobacterota;Epsilonproteobacteria;Campylobacterales;Campylobacteraceae;Campylobacter;Campylobacter jejuni
GCF_001292285.1	PRJNA224116	SAMEA3487055	2011-01-01	54.35	-5.55	Bacteria;Campylobacterota;Epsilonproteobacteria;Campylobacterales;Campylobacteraceae;Campylobacter;Campylobacter jejuni
GCF_001292385.1	PRJNA224116	SAMEA3487066	2011-01-01	54.35	-5.55	Bacteria;Campylobacterota;Epsilonproteobacteria;Campylobacterales;Campylobacteraceae;Campylobacter;Campylobacter jejuni
GCF_001292485.1	PRJNA224116	SAMEA3487083	2011-01-01	54.35	-5.55	Bacteria;Campylobacterota;Epsilonproteobacteria;Campylobacterales;Campylobacteraceae;Campylobacter;Campylobacter jejuni
GCF_002177255.1	PRJNA224116	SAMN06888375	2012	37.53	-122.17	Bacteria;Campylobacterota;Epsilonproteobacteria;Campylobacterales;Campylobacteraceae;Campylobacter;Campylobacter jejuni
GCF_026200725.1	PRJNA224116	SAMN28422081	2017-05-30	35.145565	128.9732924	Bacteria;Campylobacterota;Epsilonproteobacteria;Campylobacterales;Campylobacteraceae;Campylobacter;Campylobacter jejuni
GCF_026200755.1	PRJNA224116	SAMN28422082	2017-05-31	35.145565	128.9732924	Bacteria;Campylobacterota;Epsilonproteobacteria;Campylobacterales;Campylobacteraceae;Campylobacter;Campylobacter jejuni
GCF_043658805.1	PRJNA224116	SAMN33243521	2022-03-03	-12.02	-77.26	Bacteria;Campylobacterota;Epsilonproteobacteria;Campylobacterales;Campylobacteraceae;Campylobacter;Campylobacter jejuni
GCF_043659015.1	PRJNA224116	SAMN33243515	2022-02-21	-12.02	-77.26	Bacteria;Campylobacterota;Epsilonproteobacteria;Campylobacterales;Campylobacteraceae;Campylobacter;Campylobacter jejuni
GCF_010469945.1	PRJNA224116	SAMN13340574	2018-04-01	37.33	126.58	Bacteria;Campylobacterota;Epsilonproteobacteria;Campylobacterales;Campylobacteraceae;Campylobacter;Campylobacter lari
GCF_001653415.1	PRJNA224116	SAMN02731783	1998	-33.55	18.25	Bacteria;Campylobacterota;Epsilonproteobacteria;Campylobacterales;Helicobacteraceae;Helicobacter;Helicobacter pylori
GCF_001940085.1	PRJNA224116	SAMN05806843	2000-01-01	1.24	103.81	Bacteria;Campylobacterota;Epsilonproteobacteria;Campylobacterales;Helicobacteraceae;Helicobacter;Helicobacter pylori
GCF_013181575.1	PRJNA224116	SAMN02769474	1995	26.12	127.4	Bacteria;Campylobacterota;Epsilonproteobacteria;Campylobacterales;Helicobacteraceae;Helicobacter;Helicobacter pylori
GCF_013181605.1	PRJNA224116	SAMN02769477	1996	26.12	127.4	Bacteria;Campylobacterota;Epsilonproteobacteria;Campylobacterales;Helicobacteraceae;Helicobacter;Helicobacter pylori
GCF_013181635.1	PRJNA224116	SAMN02769481	2005	26.12	127.4	Bacteria;Campylobacterota;Epsilonproteobacteria;Campylobacterales;Helicobacteraceae;Helicobacter;Helicobacter pylori
GCF_013183915.1	PRJNA224116	SAMN02769478	1998	26.12	127.4	Bacteria;Campylobacterota;Epsilonproteobacteria;Campylobacterales;Helicobacteraceae;Helicobacter;Helicobacter pylori
GCF_013183945.1	PRJNA224116	SAMN02769479	2000	26.12	127.4	Bacteria;Campylobacterota;Epsilonproteobacteria;Campylobacterales;Helicobacteraceae;Helicobacter;Helicobacter pylori
GCF_013183985.1	PRJNA224116	SAMN02769480	2001	26.12	127.4	Bacteria;Campylobacterota;Epsilonproteobacteria;Campylobacterales;Helicobacteraceae;Helicobacter;Helicobacter pylori
GCF_017821235.1	PRJNA224116	SAMN18350106	missing	4.5	74.29	Bacteria;Campylobacterota;Epsilonproteobacteria;Campylobacterales;Helicobacteraceae;Helicobacter;Helicobacter pylori
GCF_019093745.1	PRJNA224116	SAMN18819935	2016	56.39	16.21	Bacteria;Campylobacterota;Epsilonproteobacteria;Campylobacterales;Helicobacteraceae;Helicobacter;Helicobacter pylori
GCF_019093765.1	PRJNA224116	SAMN18819934	2016	56.39	16.21	Bacteria;Campylobacterota;Epsilonproteobacteria;Campylobacterales;Helicobacteraceae;Helicobacter;Helicobacter pylori
GCF_019093785.1	PRJNA224116	SAMN18819932	2016	56.39	16.21	Bacteria;Campylobacterota;Epsilonproteobacteria;Campylobacterales;Helicobacteraceae;Helicobacter;Helicobacter pylori
GCF_019093805.1	PRJNA224116	SAMN18819933	2016	56.39	16.21	Bacteria;Campylobacterota;Epsilonproteobacteria;Campylobacterales;Helicobacteraceae;Helicobacter;Helicobacter pylori
GCF_036697305.1	PRJNA224116	SAMN39610115	2014-11-04	42.41	-70.91	Bacteria;Pseudomonadota;Gammaproteobacteria;Alteromonadales;Pseudoalteromonadaceae;Pseudoalteromonas;Pseudoalteromonas carrageenovora
GCF_002002525.1	PRJNA224116	SAMN06014515	2006-05-17	24.54	118.37	Bacteria;Bacteroidota;Flavobacteriia;Flavobacteriales;Weeksellaceae;Elizabethkingia;Elizabethkingia meningoseptica
GCF_007997315.1	PRJNA224116	SAMN10790446	1991	-68	78	Bacteria;Bacteroidota;Flavobacteriia;Flavobacteriales;Flavobacteriaceae;Psychroflexus;Psychroflexus gondwanensis
GCF_039831395.1	PRJNA224116	SAMN39175673	2019-03-08	27.27	-111.44	Bacteria;Pseudomonadota;Alphaproteobacteria;Rhodobacterales;Paracoccaceae;Paracoccus;Paracoccus sp. (in: a-proteobacteria)
GCF_040362055.1	PRJNA224116	SAMD00754790	2023-09-28	33.6764	135.3388	Bacteria;Deinococcota;Deinococci;Thermales;Thermaceae;Thermus;Thermus thermophilus
GCF_040365275.1	PRJNA224116	SAMD00754792	2023-09-28	33.6764	135.3388	Bacteria;Deinococcota;Deinococci;Thermales;Thermaceae;Thermus;Thermus thermophilus
GCF_040370075.1	PRJNA224116	SAMD00754791	2023-09-28	33.6764	135.3388	Bacteria;Deinococcota;Deinococci;Thermales;Thermaceae;Thermus;Thermus thermophilus
GCF_040372575.1	PRJNA224116	SAMD00754788	2023-09-28	33.6772	135.3383	Bacteria;Deinococcota;Deinococci;Thermales;Thermaceae;Thermus;Thermus thermophilus
GCF_040822545.1	PRJNA224116	SAMD00754789	2023-09-28	33.6764	135.3388	Bacteria;Deinococcota;Deinococci;Thermales;Thermaceae;Thermus;Thermus thermophilus
GCF_001874465.1	PRJNA224116	SAMN05969160	2008-06	21.18	-157.52	Bacteria;Pseudomonadota;Gammaproteobacteria;Pseudomonadales;Pseudomonadaceae;Pseudomonas;Pseudomonas aeruginosa
GCF_002021595.1	PRJNA224116	SAMN06279731	2004-01-04	39.34	2.37	Bacteria;Pseudomonadota;Gammaproteobacteria;Pseudomonadales;Pseudomonadaceae;Pseudomonas;Pseudomonas aeruginosa
GCF_002021605.1	PRJNA224116	SAMN06279744	2005-05-02	39.34	2.37	Bacteria;Pseudomonadota;Gammaproteobacteria;Pseudomonadales;Pseudomonadaceae;Pseudomonas;Pseudomonas aeruginosa
GCF_002021645.1	PRJNA224116	SAMN06279745	2003-11-13	39.34	2.37	Bacteria;Pseudomonadota;Gammaproteobacteria;Pseudomonadales;Pseudomonadaceae;Pseudomonas;Pseudomonas aeruginosa
GCF_002135615.1	PRJNA224116	SAMN06761160	2013/2014	40.51	14.16	Bacteria;Pseudomonadota;Gammaproteobacteria;Pseudomonadales;Pseudomonadaceae;Pseudomonas;Pseudomonas aeruginosa
GCF_002135625.1	PRJNA224116	SAMN06761164	2013/2014	40.51	14.16	Bacteria;Pseudomonadota;Gammaproteobacteria;Pseudomonadales;Pseudomonadaceae;Pseudomonas;Pseudomonas aeruginosa
GCF_002135635.1	PRJNA224116	SAMN06761162	2013/2014	40.51	14.16	Bacteria;Pseudomonadota;Gammaproteobacteria;Pseudomonadales;Pseudomonadaceae;Pseudomonas;Pseudomonas aeruginosa
GCF_002135675.1	PRJNA224116	SAMN06761159	2013/2014	40.51	14.16	Bacteria;Pseudomonadota;Gammaproteobacteria;Pseudomonadales;Pseudomonadaceae;Pseudomonas;Pseudomonas aeruginosa
GCF_002135685.1	PRJNA224116	SAMN06761161	2013/2014	40.51	14.16	Bacteria;Pseudomonadota;Gammaproteobacteria;Pseudomonadales;Pseudomonadaceae;Pseudomonas;Pseudomonas aeruginosa
GCF_002135765.1	PRJNA224116	SAMN06761152	2013/2014	41.54	12.25	Bacteria;Pseudomonadota;Gammaproteobacteria;Pseudomonadales;Pseudomonadaceae;Pseudomonas;Pseudomonas aeruginosa
GCF_002135795.1	PRJNA224116	SAMN06761151	2013/2014	41.54	12.25	Bacteria;Pseudomonadota;Gammaproteobacteria;Pseudomonadales;Pseudomonadaceae;Pseudomonas;Pseudomonas aeruginosa
GCF_002135835.1	PRJNA224116	SAMN06761150	2013/2014	41.54	12.25	Bacteria;Pseudomonadota;Gammaproteobacteria;Pseudomonadales;Pseudomonadaceae;Pseudomonas;Pseudomonas aeruginosa
GCF_002136355.1	PRJNA224116	SAMN06761165	2013/2014	40.51	14.16	Bacteria;Pseudomonadota;Gammaproteobacteria;Pseudomonadales;Pseudomonadaceae;Pseudomonas;Pseudomonas aeruginosa
GCF_002136365.1	PRJNA224116	SAMN06761163	2013/2014	40.51	14.16	Bacteria;Pseudomonadota;Gammaproteobacteria;Pseudomonadales;Pseudomonadaceae;Pseudomonas;Pseudomonas aeruginosa
GCF_002136415.1	PRJNA224116	SAMN06761153	2013/2014	41.54	12.25	Bacteria;Pseudomonadota;Gammaproteobacteria;Pseudomonadales;Pseudomonadaceae;Pseudomonas;Pseudomonas aeruginosa
GCF_004684765.1	PRJNA224116	SAMN11281810	2019-03	49.15	-123.6	Bacteria;Pseudomonadota;Gammaproteobacteria;Pseudomonadales;Pseudomonadaceae;Pseudomonas;Pseudomonas aeruginosa
GCF_004785835.1	PRJNA224116	SAMN11340035	2004	-10	5	Bacteria;Pseudomonadota;Gammaproteobacteria;Pseudomonadales;Pseudomonadaceae;Pseudomonas;Pseudomonas aeruginosa
GCF_007559125.1	PRJNA224116	SAMN12306121	2016	28	121	Bacteria;Pseudomonadota;Gammaproteobacteria;Pseudomonadales;Pseudomonadaceae;Pseudomonas;Pseudomonas aeruginosa
GCF_009901795.1	PRJNA224116	SAMN12286993	2015-05	-27.35	-48.32	Bacteria;Pseudomonadota;Gammaproteobacteria;Pseudomonadales;Pseudomonadaceae;Pseudomonas;Pseudomonas aeruginosa
GCF_010378085.1	PRJNA224116	SAMN13283470	2015-02	34.39	10.41	Bacteria;Pseudomonadota;Gammaproteobacteria;Pseudomonadales;Pseudomonadaceae;Pseudomonas;Pseudomonas aeruginosa
GCF_016134915.1	PRJNA224116	SAMN15166411	2013	39	121	Bacteria;Pseudomonadota;Gammaproteobacteria;Pseudomonadales;Pseudomonadaceae;Pseudomonas;Pseudomonas aeruginosa
GCF_017378475.1	PRJNA224116	SAMN18237922	2020-02	22.14	114.13	Bacteria;Pseudomonadota;Gammaproteobacteria;Pseudomonadales;Pseudomonadaceae;Pseudomonas;Pseudomonas aeruginosa
GCF_019400855.1	PRJNA224116	SAMN13497306	2016-06-03	-8.04	-34.55	Bacteria;Pseudomonadota;Gammaproteobacteria;Pseudomonadales;Pseudomonadaceae;Pseudomonas;Pseudomonas aeruginosa
GCF_020990445.1	PRJNA224116	SAMN23245613	2018	8	-13	Bacteria;Pseudomonadota;Gammaproteobacteria;Pseudomonadales;Pseudomonadaceae;Pseudomonas;Pseudomonas aeruginosa
GCF_020990465.1	PRJNA224116	SAMN23245687	2018	8	-13	Bacteria;Pseudomonadota;Gammaproteobacteria;Pseudomonadales;Pseudomonadaceae;Pseudomonas;Pseudomonas aeruginosa
GCF_020990485.1	PRJNA224116	SAMN23245698	2018	8	-13	Bacteria;Pseudomonadota;Gammaproteobacteria;Pseudomonadales;Pseudomonadaceae;Pseudomonas;Pseudomonas aeruginosa
GCF_021398755.1	PRJNA224116	SAMN24425653	2021-09	22.28	113.58	Bacteria;Pseudomonadota;Gammaproteobacteria;Pseudomonadales;Pseudomonadaceae;Pseudomonas;Pseudomonas aeruginosa
GCF_027171385.1	PRJNA224116	SAMN32216000	2022-03-08	38.51	121.31	Bacteria;Pseudomonadota;Gammaproteobacteria;Pseudomonadales;Pseudomonadaceae;Pseudomonas;Pseudomonas aeruginosa
GCF_030345775.1	PRJNA224116	SAMN35775842	2022-11-15	41.23	2.09	Bacteria;Pseudomonadota;Gammaproteobacteria;Pseudomonadales;Pseudomonadaceae;Pseudomonas;Pseudomonas aeruginosa
GCF_030345835.1	PRJNA224116	SAMN35775840	2022-08-24	41.23	2.09	Bacteria;Pseudomonadota;Gammaproteobacteria;Pseudomonadales;Pseudomonadaceae;Pseudomonas;Pseudomonas aeruginosa
GCF_030345855.1	PRJNA224116	SAMN35775841	2022-10-10	41.23	2.09	Bacteria;Pseudomonadota;Gammaproteobacteria;Pseudomonadales;Pseudomonadaceae;Pseudomonas;Pseudomonas aeruginosa
GCF_030345885.1	PRJNA224116	SAMN35775839	2022-08-16	41.23	2.09	Bacteria;Pseudomonadota;Gammaproteobacteria;Pseudomonadales;Pseudomonadaceae;Pseudomonas;Pseudomonas aeruginosa
GCF_032811685.1	PRJNA224116	SAMN37713002	2015	24	-86.79	Bacteria;Pseudomonadota;Gammaproteobacteria;Pseudomonadales;Pseudomonadaceae;Pseudomonas;Pseudomonas aeruginosa
GCF_032941915.1	PRJNA224116	SAMN27488910	2021	69.6492	18.9553	Bacteria;Pseudomonadota;Gammaproteobacteria;Pseudomonadales;Pseudomonadaceae;Pseudomonas;Pseudomonas aeruginosa
GCF_038396595.1	PRJNA224116	SAMN32573667	2021-01-08	22.54	114.35	Bacteria;Pseudomonadota;Gammaproteobacteria;Pseudomonadales;Pseudomonadaceae;Pseudomonas;Pseudomonas aeruginosa
GCF_046498645.1	PRJNA224116	SAMN37825794	2022	69.4	18.58	Bacteria;Pseudomonadota;Gammaproteobacteria;Pseudomonadales;Pseudomonadaceae;Pseudomonas;Pseudomonas aeruginosa
GCF_046498655.1	PRJNA224116	SAMN37825793	2022	69.4	18.58	Bacteria;Pseudomonadota;Gammaproteobacteria;Pseudomonadales;Pseudomonadaceae;Pseudomonas;Pseudomonas aeruginosa
GCF_046498685.1	PRJNA224116	SAMN37825792	2022	69.4	18.58	Bacteria;Pseudomonadota;Gammaproteobacteria;Pseudomonadales;Pseudomonadaceae;Pseudomonas;Pseudomonas aeruginosa
GCF_046498705.1	PRJNA224116	SAMN37825790	2022	69.4	18.58	Bacteria;Pseudomonadota;Gammaproteobacteria;Pseudomonadales;Pseudomonadaceae;Pseudomonas;Pseudomonas aeruginosa
GCF_046498765.1	PRJNA224116	SAMN37825789	2022	69.4	18.58	Bacteria;Pseudomonadota;Gammaproteobacteria;Pseudomonadales;Pseudomonadaceae;Pseudomonas;Pseudomonas aeruginosa
GCF_046498805.1	PRJNA224116	SAMN37825785	2022	69.4	18.58	Bacteria;Pseudomonadota;Gammaproteobacteria;Pseudomonadales;Pseudomonadaceae;Pseudomonas;Pseudomonas aeruginosa
GCF_046498875.1	PRJNA224116	SAMN37825782	2022	69.4	18.58	Bacteria;Pseudomonadota;Gammaproteobacteria;Pseudomonadales;Pseudomonadaceae;Pseudomonas;Pseudomonas aeruginosa
GCF_046498905.1	PRJNA224116	SAMN37825781	2022	69.4	18.58	Bacteria;Pseudomonadota;Gammaproteobacteria;Pseudomonadales;Pseudomonadaceae;Pseudomonas;Pseudomonas aeruginosa
GCF_046498925.1	PRJNA224116	SAMN37825779	2022	69.4	18.58	Bacteria;Pseudomonadota;Gammaproteobacteria;Pseudomonadales;Pseudomonadaceae;Pseudomonas;Pseudomonas aeruginosa
GCF_046498955.1	PRJNA224116	SAMN37825780	2022	69.4	18.58	Bacteria;Pseudomonadota;Gammaproteobacteria;Pseudomonadales;Pseudomonadaceae;Pseudomonas;Pseudomonas aeruginosa
GCF_003854415.1	PRJNA224116	SAMN09073259	2017-04	18.4863	-66.8255	Bacteria;Pseudomonadota;Betaproteobacteria;Burkholderiales;Burkholderiaceae;Burkholderia;Burkholderia cepacia
GCF_000967945.1	PRJNA224116	SAMN03381134	2013-05	55.32	8.33	Bacteria;Pseudomonadota;Gammaproteobacteria;Pseudomonadales;Pseudomonadaceae;Pseudomonas;Pseudomonas fluorescens
GCF_000967955.1	PRJNA224116	SAMN03381143	2013-05	55.32	8.33	Bacteria;Pseudomonadota;Gammaproteobacteria;Pseudomonadales;Pseudomonadaceae;Pseudomonas;Pseudomonas fluorescens
GCF_000967965.1	PRJNA224116	SAMN03381145	2013-05	55.32	8.33	Bacteria;Pseudomonadota;Gammaproteobacteria;Pseudomonadales;Pseudomonadaceae;Pseudomonas;Pseudomonas fluorescens
GCF_000968015.1	PRJNA224116	SAMN03382614	2013-05	55.32	8.33	Bacteria;Pseudomonadota;Gammaproteobacteria;Pseudomonadales;Pseudomonadaceae;Pseudomonas;Pseudomonas fluorescens
GCF_000967935.1	PRJNA224116	SAMN03381180	2013-05	55.32	8.33	Bacteria;Pseudomonadota;Gammaproteobacteria;Pseudomonadales;Pseudomonadaceae;Pseudomonas;Pseudomonas marginalis
GCF_000968025.1	PRJNA224116	SAMN03397783	2013-05	55.32	8.33	Bacteria;Pseudomonadota;Gammaproteobacteria;Pseudomonadales;Pseudomonadaceae;Pseudomonas;Pseudomonas marginalis
GCF_017168035.1	PRJNA224116	SAMN03785063	1976	40.7967	-73.8672	Bacteria;Pseudomonadota;Gammaproteobacteria;Pseudomonadales;Pseudomonadaceae;Pseudomonas;Ectopseudomonas oleovorans
GCF_002906855.1	PRJNA224116	SAMN05687762	2005	-25	-170.01	Bacteria;Pseudomonadota;Gammaproteobacteria;Pseudomonadales;Pseudomonadaceae;Pseudomonas;Pseudomonas putida
GCF_020524725.1	PRJNA224116	SAMN21557918	2020-08-24	22.473	114.473	Bacteria;Pseudomonadota;Gammaproteobacteria;Pseudomonadales;Pseudomonadaceae;Stutzerimonas;Stutzerimonas stutzeri
GCF_039583995.1	PRJNA224116	SAMN38347171	2017-01/2017-10	32.36	-117.08	Bacteria;Pseudomonadota;Gammaproteobacteria;Pseudomonadales;Pseudomonadaceae;Stutzerimonas;Stutzerimonas stutzeri
GCF_039584005.1	PRJNA224116	SAMN40043485	2018-06-10	32.36484	-117.07845	Bacteria;Pseudomonadota;Gammaproteobacteria;Pseudomonadales;Pseudomonadaceae;Stutzerimonas;Stutzerimonas stutzeri
GCF_045487975.1	PRJNA224116	SAMN29246072	2010	-23.802	-45.3863	Bacteria;Pseudomonadota;Gammaproteobacteria;Pseudomonadales;Pseudomonadaceae;Stutzerimonas;Stutzerimonas stutzeri
GCF_045488155.1	PRJNA224116	SAMN29248101	2010	-23.802	-45.3863	Bacteria;Pseudomonadota;Gammaproteobacteria;Pseudomonadales;Pseudomonadaceae;Stutzerimonas;Stutzerimonas stutzeri
GCF_004002125.1	PRJNA224116	SAMN07640874	missing	40.719052	23.69555	Bacteria;Pseudomonadota;Alphaproteobacteria;Hyphomicrobiales;Rhizobiaceae;Sinorhizobium;Sinorhizobium meliloti
GCF_004002195.1	PRJNA224116	SAMN07640875	missing	40.590763	23.778008	Bacteria;Pseudomonadota;Alphaproteobacteria;Hyphomicrobiales;Rhizobiaceae;Sinorhizobium;Sinorhizobium meliloti
GCF_004002535.1	PRJNA224116	SAMN07640879	missing	40.719052	23.69555	Bacteria;Pseudomonadota;Alphaproteobacteria;Hyphomicrobiales;Rhizobiaceae;Sinorhizobium;Sinorhizobium meliloti
GCF_010668355.1	PRJNA224116	SAMN13671950	2017	56.456869	-3.069967	Bacteria;Pseudomonadota;Alphaproteobacteria;Hyphomicrobiales;Rhizobiaceae;Rhizobium;Rhizobium leguminosarum
GCF_010668385.1	PRJNA224116	SAMN13671949	2017	56.456869	-3.069967	Bacteria;Pseudomonadota;Alphaproteobacteria;Hyphomicrobiales;Rhizobiaceae;Rhizobium;Rhizobium leguminosarum
GCF_010668875.1	PRJNA224116	SAMN13671926	2011	56.499996	-2.701067	Bacteria;Pseudomonadota;Alphaproteobacteria;Hyphomicrobiales;Rhizobiaceae;Rhizobium;Rhizobium leguminosarum
GCF_010668925.1	PRJNA224116	SAMN13671922	2011	56.499996	-2.701067	Bacteria;Pseudomonadota;Alphaproteobacteria;Hyphomicrobiales;Rhizobiaceae;Rhizobium;Rhizobium leguminosarum
GCF_000757665.1	PRJNA224116	SAMN02951536	2012-08-28	-34.34	-58.33	Bacteria;Pseudomonadota;Gammaproteobacteria;Moraxellales;Moraxellaceae;Acinetobacter;Acinetobacter baumannii
GCF_001399655.1	PRJNA224116	SAMN04029125	2008	-33.865	151.2094	Bacteria;Pseudomonadota;Gammaproteobacteria;Moraxellales;Moraxellaceae;Acinetobacter;Acinetobacter baumannii
GCF_002210065.1	PRJNA224116	SAMN07125723	2003	-33.865	151.2094	Bacteria;Pseudomonadota;Gammaproteobacteria;Moraxellales;Moraxellaceae;Acinetobacter;Acinetobacter baumannii
GCF_003948185.1	PRJNA224116	SAMN10261597	2010-11-08	39.244718	-76.3828	Bacteria;Pseudomonadota;Gammaproteobacteria;Moraxellales;Moraxellaceae;Acinetobacter;Acinetobacter baumannii
GCF_003948195.1	PRJNA224116	SAMN10261587	2006-10-01	39.244718	-76.3828	Bacteria;Pseudomonadota;Gammaproteobacteria;Moraxellales;Moraxellaceae;Acinetobacter;Acinetobacter baumannii
GCF_006366355.1	PRJNA224116	SAMN08471717	2014-05-01	30.16	120.9	Bacteria;Pseudomonadota;Gammaproteobacteria;Moraxellales;Moraxellaceae;Acinetobacter;Acinetobacter baumannii
GCF_006366385.1	PRJNA224116	SAMN08471715	2014-03-28	30.16	120.88	Bacteria;Pseudomonadota;Gammaproteobacteria;Moraxellales;Moraxellaceae;Acinetobacter;Acinetobacter baumannii
GCF_006366405.1	PRJNA224116	SAMN08471716	2014-04-04	30.16	120.89	Bacteria;Pseudomonadota;Gammaproteobacteria;Moraxellales;Moraxellaceae;Acinetobacter;Acinetobacter baumannii
GCF_006366435.1	PRJNA224116	SAMN08471714	2014-02-23	30.16	120.87	Bacteria;Pseudomonadota;Gammaproteobacteria;Moraxellales;Moraxellaceae;Acinetobacter;Acinetobacter baumannii
GCF_006366465.1	PRJNA224116	SAMN08471709	2014-01-17	30.16	120.82	Bacteria;Pseudomonadota;Gammaproteobacteria;Moraxellales;Moraxellaceae;Acinetobacter;Acinetobacter baumannii
GCF_006366475.1	PRJNA224116	SAMN08471710	2014-01-22	30.16	120.83	Bacteria;Pseudomonadota;Gammaproteobacteria;Moraxellales;Moraxellaceae;Acinetobacter;Acinetobacter baumannii
GCF_006366515.1	PRJNA224116	SAMN08471708	2014-03-24	30.16	120.81	Bacteria;Pseudomonadota;Gammaproteobacteria;Moraxellales;Moraxellaceae;Acinetobacter;Acinetobacter baumannii
GCF_006366545.1	PRJNA224116	SAMN08471707	2014-05-27	30.16	120.8	Bacteria;Pseudomonadota;Gammaproteobacteria;Moraxellales;Moraxellaceae;Acinetobacter;Acinetobacter baumannii
GCF_006366575.1	PRJNA224116	SAMN08471706	2014-04-12	30.16	120.79	Bacteria;Pseudomonadota;Gammaproteobacteria;Moraxellales;Moraxellaceae;Acinetobacter;Acinetobacter baumannii
GCF_006366665.1	PRJNA224116	SAMN08471700	2015-01-19	30.16	120.73	Bacteria;Pseudomonadota;Gammaproteobacteria;Moraxellales;Moraxellaceae;Acinetobacter;Acinetobacter baumannii
GCF_006366715.1	PRJNA224116	SAMN08471699	2015-01-09	30.16	120.72	Bacteria;Pseudomonadota;Gammaproteobacteria;Moraxellales;Moraxellaceae;Acinetobacter;Acinetobacter baumannii
GCF_006367765.1	PRJNA224116	SAMN08471712	2014-01-28	30.16	120.85	Bacteria;Pseudomonadota;Gammaproteobacteria;Moraxellales;Moraxellaceae;Acinetobacter;Acinetobacter baumannii
GCF_006367805.1	PRJNA224116	SAMN08471711	2014-01-17	30.16	120.84	Bacteria;Pseudomonadota;Gammaproteobacteria;Moraxellales;Moraxellaceae;Acinetobacter;Acinetobacter baumannii
GCF_006367835.1	PRJNA224116	SAMN08471697	2014-11-22	30.16	120.7	Bacteria;Pseudomonadota;Gammaproteobacteria;Moraxellales;Moraxellaceae;Acinetobacter;Acinetobacter baumannii
GCF_006367845.1	PRJNA224116	SAMN08471696	2014-11-30	30.16	120.69	Bacteria;Pseudomonadota;Gammaproteobacteria;Moraxellales;Moraxellaceae;Acinetobacter;Acinetobacter baumannii
GCF_006367855.1	PRJNA224116	SAMN08471698	2014-12-02	30.16	120.71	Bacteria;Pseudomonadota;Gammaproteobacteria;Moraxellales;Moraxellaceae;Acinetobacter;Acinetobacter baumannii
GCF_006367895.1	PRJNA224116	SAMN08471695	2014-12-09	30.16	120.68	Bacteria;Pseudomonadota;Gammaproteobacteria;Moraxellales;Moraxellaceae;Acinetobacter;Acinetobacter baumannii
GCF_011067065.1	PRJNA224116	SAMN14217790	2011-01-01	37	126	Bacteria;Pseudomonadota;Gammaproteobacteria;Moraxellales;Moraxellaceae;Acinetobacter;Acinetobacter baumannii
GCF_012524085.1	PRJNA224116	SAMN14567389	2011-04	-34.3559	-58.2255	Bacteria;Pseudomonadota;Gammaproteobacteria;Moraxellales;Moraxellaceae;Acinetobacter;Acinetobacter baumannii
GCF_012524275.1	PRJNA224116	SAMN14567704	2011-07	-34.3559	-58.2255	Bacteria;Pseudomonadota;Gammaproteobacteria;Moraxellales;Moraxellaceae;Acinetobacter;Acinetobacter baumannii
GCF_013377175.1	PRJNA224116	SAMN13565236	2010-10	20.13	109.39	Bacteria;Pseudomonadota;Gammaproteobacteria;Moraxellales;Moraxellaceae;Acinetobacter;Acinetobacter baumannii
GCF_013416255.1	PRJNA224116	SAMN14833494	2017-10	-6.49	39.16	Bacteria;Pseudomonadota;Gammaproteobacteria;Moraxellales;Moraxellaceae;Acinetobacter;Acinetobacter baumannii
GCF_013416275.1	PRJNA224116	SAMN14833556	2017-11	-6.49	39.16	Bacteria;Pseudomonadota;Gammaproteobacteria;Moraxellales;Moraxellaceae;Acinetobacter;Acinetobacter baumannii
GCF_014530685.1	PRJNA224116	SAMN15915143	2010	31.201778	29.904147	Bacteria;Pseudomonadota;Gammaproteobacteria;Moraxellales;Moraxellaceae;Acinetobacter;Acinetobacter baumannii
GCF_014530695.1	PRJNA224116	SAMN15915140	2010	31.201778	29.904147	Bacteria;Pseudomonadota;Gammaproteobacteria;Moraxellales;Moraxellaceae;Acinetobacter;Acinetobacter baumannii
GCF_014530705.1	PRJNA224116	SAMN15915142	2010	31.201778	29.904147	Bacteria;Pseudomonadota;Gammaproteobacteria;Moraxellales;Moraxellaceae;Acinetobacter;Acinetobacter baumannii
GCF_014530735.1	PRJNA224116	SAMN15915144	2015	31.201778	29.904147	Bacteria;Pseudomonadota;Gammaproteobacteria;Moraxellales;Moraxellaceae;Acinetobacter;Acinetobacter baumannii
GCF_014530785.1	PRJNA224116	SAMN15915138	2010	31.201778	29.904147	Bacteria;Pseudomonadota;Gammaproteobacteria;Moraxellales;Moraxellaceae;Acinetobacter;Acinetobacter baumannii
GCF_014530795.1	PRJNA224116	SAMN15915137	2010	31.201778	29.904147	Bacteria;Pseudomonadota;Gammaproteobacteria;Moraxellales;Moraxellaceae;Acinetobacter;Acinetobacter baumannii
GCF_014530805.1	PRJNA224116	SAMN15915135	2010	31.201778	29.904147	Bacteria;Pseudomonadota;Gammaproteobacteria;Moraxellales;Moraxellaceae;Acinetobacter;Acinetobacter baumannii
GCF_014530815.1	PRJNA224116	SAMN15915133	2010	31.201778	29.904147	Bacteria;Pseudomonadota;Gammaproteobacteria;Moraxellales;Moraxellaceae;Acinetobacter;Acinetobacter baumannii
GCF_014530885.1	PRJNA224116	SAMN15915132	2010	31.201778	29.904147	Bacteria;Pseudomonadota;Gammaproteobacteria;Moraxellales;Moraxellaceae;Acinetobacter;Acinetobacter baumannii
GCF_014530925.1	PRJNA224116	SAMN15915131	2010	31.201778	29.904147	Bacteria;Pseudomonadota;Gammaproteobacteria;Moraxellales;Moraxellaceae;Acinetobacter;Acinetobacter baumannii
GCF_014530935.1	PRJNA224116	SAMN15915127	2010	31.201778	29.904147	Bacteria;Pseudomonadota;Gammaproteobacteria;Moraxellales;Moraxellaceae;Acinetobacter;Acinetobacter baumannii
GCF_014530945.1	PRJNA224116	SAMN15915128	2010	31.201778	29.904147	Bacteria;Pseudomonadota;Gammaproteobacteria;Moraxellales;Moraxellaceae;Acinetobacter;Acinetobacter baumannii
GCF_014531005.1	PRJNA224116	SAMN15915126	2010	31.201778	29.904147	Bacteria;Pseudomonadota;Gammaproteobacteria;Moraxellales;Moraxellaceae;Acinetobacter;Acinetobacter baumannii
GCF_014531035.1	PRJNA224116	SAMN15915122	2010	31.201778	29.904147	Bacteria;Pseudomonadota;Gammaproteobacteria;Moraxellales;Moraxellaceae;Acinetobacter;Acinetobacter baumannii
GCF_014531045.1	PRJNA224116	SAMN15915121	2010	31.201778	29.904147	Bacteria;Pseudomonadota;Gammaproteobacteria;Moraxellales;Moraxellaceae;Acinetobacter;Acinetobacter baumannii
GCF_014531085.1	PRJNA224116	SAMN15915119	2010	31.201778	29.904147	Bacteria;Pseudomonadota;Gammaproteobacteria;Moraxellales;Moraxellaceae;Acinetobacter;Acinetobacter baumannii
GCF_014531115.1	PRJNA224116	SAMN15915117	2010	31.201778	29.904147	Bacteria;Pseudomonadota;Gammaproteobacteria;Moraxellales;Moraxellaceae;Acinetobacter;Acinetobacter baumannii
GCF_014531135.1	PRJNA224116	SAMN15915115	2010	31.201778	29.904147	Bacteria;Pseudomonadota;Gammaproteobacteria;Moraxellales;Moraxellaceae;Acinetobacter;Acinetobacter baumannii
GCF_014531155.1	PRJNA224116	SAMN15915114	2010	31.201778	29.904147	Bacteria;Pseudomonadota;Gammaproteobacteria;Moraxellales;Moraxellaceae;Acinetobacter;Acinetobacter baumannii
GCF_014531175.1	PRJNA224116	SAMN15915116	2010	31.201778	29.904147	Bacteria;Pseudomonadota;Gammaproteobacteria;Moraxellales;Moraxellaceae;Acinetobacter;Acinetobacter baumannii
GCF_014531235.1	PRJNA224116	SAMN15915113	2010	31.201778	29.904147	Bacteria;Pseudomonadota;Gammaproteobacteria;Moraxellales;Moraxellaceae;Acinetobacter;Acinetobacter baumannii
GCF_014531245.1	PRJNA224116	SAMN15915111	2015	31.201778	29.904147	Bacteria;Pseudomonadota;Gammaproteobacteria;Moraxellales;Moraxellaceae;Acinetobacter;Acinetobacter baumannii
GCF_014531275.1	PRJNA224116	SAMN15915120	2010	31.201778	29.904147	Bacteria;Pseudomonadota;Gammaproteobacteria;Moraxellales;Moraxellaceae;Acinetobacter;Acinetobacter baumannii
GCF_014531315.1	PRJNA224116	SAMN15915110	2015	31.201778	29.904147	Bacteria;Pseudomonadota;Gammaproteobacteria;Moraxellales;Moraxellaceae;Acinetobacter;Acinetobacter baumannii
GCF_014531335.1	PRJNA224116	SAMN15915108	2015	31.201778	29.904147	Bacteria;Pseudomonadota;Gammaproteobacteria;Moraxellales;Moraxellaceae;Acinetobacter;Acinetobacter baumannii
GCF_014531345.1	PRJNA224116	SAMN15915106	2015	31.201778	29.904147	Bacteria;Pseudomonadota;Gammaproteobacteria;Moraxellales;Moraxellaceae;Acinetobacter;Acinetobacter baumannii
GCF_014531355.1	PRJNA224116	SAMN15915107	2015	31.201778	29.904147	Bacteria;Pseudomonadota;Gammaproteobacteria;Moraxellales;Moraxellaceae;Acinetobacter;Acinetobacter baumannii
GCF_014531395.1	PRJNA224116	SAMN15915105	2015	31.201778	29.904147	Bacteria;Pseudomonadota;Gammaproteobacteria;Moraxellales;Moraxellaceae;Acinetobacter;Acinetobacter baumannii
GCF_014531415.1	PRJNA224116	SAMN15915102	2015	31.201778	29.904147	Bacteria;Pseudomonadota;Gammaproteobacteria;Moraxellales;Moraxellaceae;Acinetobacter;Acinetobacter baumannii
GCF_014531435.1	PRJNA224116	SAMN15915101	2015	31.201778	29.904147	Bacteria;Pseudomonadota;Gammaproteobacteria;Moraxellales;Moraxellaceae;Acinetobacter;Acinetobacter baumannii
GCF_014531465.1	PRJNA224116	SAMN15915104	2015	31.201778	29.904147	Bacteria;Pseudomonadota;Gammaproteobacteria;Moraxellales;Moraxellaceae;Acinetobacter;Acinetobacter baumannii
GCF_014531475.1	PRJNA224116	SAMN15915100	2015	31.201778	29.904147	Bacteria;Pseudomonadota;Gammaproteobacteria;Moraxellales;Moraxellaceae;Acinetobacter;Acinetobacter baumannii
GCF_014531515.1	PRJNA224116	SAMN15915099	2015	31.201778	29.904147	Bacteria;Pseudomonadota;Gammaproteobacteria;Moraxellales;Moraxellaceae;Acinetobacter;Acinetobacter baumannii
GCF_014531535.1	PRJNA224116	SAMN15915096	2015	31.201778	29.904147	Bacteria;Pseudomonadota;Gammaproteobacteria;Moraxellales;Moraxellaceae;Acinetobacter;Acinetobacter baumannii
GCF_014531555.1	PRJNA224116	SAMN15915095	2015	31.201778	29.904147	Bacteria;Pseudomonadota;Gammaproteobacteria;Moraxellales;Moraxellaceae;Acinetobacter;Acinetobacter baumannii
GCF_014531565.1	PRJNA224116	SAMN15915092	2015	31.201778	29.904147	Bacteria;Pseudomonadota;Gammaproteobacteria;Moraxellales;Moraxellaceae;Acinetobacter;Acinetobacter baumannii
GCF_014531585.1	PRJNA224116	SAMN15915145	2015	31.201778	29.904147	Bacteria;Pseudomonadota;Gammaproteobacteria;Moraxellales;Moraxellaceae;Acinetobacter;Acinetobacter baumannii
GCF_014531635.1	PRJNA224116	SAMN15915129	2010	31.201778	29.904147	Bacteria;Pseudomonadota;Gammaproteobacteria;Moraxellales;Moraxellaceae;Acinetobacter;Acinetobacter baumannii
GCF_014531655.1	PRJNA224116	SAMN15915139	2010	31.201778	29.904147	Bacteria;Pseudomonadota;Gammaproteobacteria;Moraxellales;Moraxellaceae;Acinetobacter;Acinetobacter baumannii
GCF_014531695.1	PRJNA224116	SAMN15915109	2015	31.201778	29.904147	Bacteria;Pseudomonadota;Gammaproteobacteria;Moraxellales;Moraxellaceae;Acinetobacter;Acinetobacter baumannii
GCF_014531705.1	PRJNA224116	SAMN15915098	2015	31.201778	29.904147	Bacteria;Pseudomonadota;Gammaproteobacteria;Moraxellales;Moraxellaceae;Acinetobacter;Acinetobacter baumannii
GCF_014531735.1	PRJNA224116	SAMN15915097	2015	31.201778	29.904147	Bacteria;Pseudomonadota;Gammaproteobacteria;Moraxellales;Moraxellaceae;Acinetobacter;Acinetobacter baumannii
GCF_014531745.1	PRJNA224116	SAMN15915094	2015	31.201778	29.904147	Bacteria;Pseudomonadota;Gammaproteobacteria;Moraxellales;Moraxellaceae;Acinetobacter;Acinetobacter baumannii
GCF_014622595.1	PRJNA224116	SAMN15915118	2010	31.201778	29.904147	Bacteria;Pseudomonadota;Gammaproteobacteria;Moraxellales;Moraxellaceae;Acinetobacter;Acinetobacter baumannii
GCF_014874575.1	PRJNA224116	SAMN15574350	2016	5.3296	103.137	Bacteria;Pseudomonadota;Gammaproteobacteria;Moraxellales;Moraxellaceae;Acinetobacter;Acinetobacter baumannii
GCF_016125615.1	PRJNA224116	SAMN13831872	2017-10	-6.49	39.16	Bacteria;Pseudomonadota;Gammaproteobacteria;Moraxellales;Moraxellaceae;Acinetobacter;Acinetobacter baumannii
GCF_016125625.1	PRJNA224116	SAMN13831891	2017-11	-6.49	39.16	Bacteria;Pseudomonadota;Gammaproteobacteria;Moraxellales;Moraxellaceae;Acinetobacter;Acinetobacter baumannii
GCF_016125655.1	PRJNA224116	SAMN13832248	2017-10	-6.49	39.16	Bacteria;Pseudomonadota;Gammaproteobacteria;Moraxellales;Moraxellaceae;Acinetobacter;Acinetobacter baumannii
GCF_016125715.1	PRJNA224116	SAMN13832350	2019-11	-6.49	39.16	Bacteria;Pseudomonadota;Gammaproteobacteria;Moraxellales;Moraxellaceae;Acinetobacter;Acinetobacter baumannii
GCF_016745455.1	PRJNA224116	SAMN17349199	2019	22.14	114.13	Bacteria;Pseudomonadota;Gammaproteobacteria;Moraxellales;Moraxellaceae;Acinetobacter;Acinetobacter baumannii
GCF_016745475.1	PRJNA224116	SAMN17349196	2019	22.14	114.13	Bacteria;Pseudomonadota;Gammaproteobacteria;Moraxellales;Moraxellaceae;Acinetobacter;Acinetobacter baumannii
GCF_016745515.1	PRJNA224116	SAMN17349197	2019	22.14	114.13	Bacteria;Pseudomonadota;Gammaproteobacteria;Moraxellales;Moraxellaceae;Acinetobacter;Acinetobacter baumannii
GCF_016745555.1	PRJNA224116	SAMN17349194	2019	22.14	114.13	Bacteria;Pseudomonadota;Gammaproteobacteria;Moraxellales;Moraxellaceae;Acinetobacter;Acinetobacter baumannii
GCF_016745575.1	PRJNA224116	SAMN17349193	2019	22.14	114.13	Bacteria;Pseudomonadota;Gammaproteobacteria;Moraxellales;Moraxellaceae;Acinetobacter;Acinetobacter baumannii
GCF_016745585.1	PRJNA224116	SAMN17349190	2019	22.14	114.13	Bacteria;Pseudomonadota;Gammaproteobacteria;Moraxellales;Moraxellaceae;Acinetobacter;Acinetobacter baumannii
GCF_016745615.1	PRJNA224116	SAMN17349188	2019	22.14	114.13	Bacteria;Pseudomonadota;Gammaproteobacteria;Moraxellales;Moraxellaceae;Acinetobacter;Acinetobacter baumannii
GCF_016745625.1	PRJNA224116	SAMN17349192	2019	22.14	114.13	Bacteria;Pseudomonadota;Gammaproteobacteria;Moraxellales;Moraxellaceae;Acinetobacter;Acinetobacter baumannii
GCF_016745655.1	PRJNA224116	SAMN17349186	2019	22.14	114.13	Bacteria;Pseudomonadota;Gammaproteobacteria;Moraxellales;Moraxellaceae;Acinetobacter;Acinetobacter baumannii
GCF_016745675.1	PRJNA224116	SAMN17349185	2019	22.14	114.13	Bacteria;Pseudomonadota;Gammaproteobacteria;Moraxellales;Moraxellaceae;Acinetobacter;Acinetobacter baumannii
GCF_016745695.1	PRJNA224116	SAMN17349183	2019	22.14	114.13	Bacteria;Pseudomonadota;Gammaproteobacteria;Moraxellales;Moraxellaceae;Acinetobacter;Acinetobacter baumannii
GCF_016745715.1	PRJNA224116	SAMN17349184	2019	22.14	114.13	Bacteria;Pseudomonadota;Gammaproteobacteria;Moraxellales;Moraxellaceae;Acinetobacter;Acinetobacter baumannii
GCF_016745735.1	PRJNA224116	SAMN17349182	2019	22.14	114.13	Bacteria;Pseudomonadota;Gammaproteobacteria;Moraxellales;Moraxellaceae;Acinetobacter;Acinetobacter baumannii
GCF_016745755.1	PRJNA224116	SAMN17349180	2019	22.14	114.13	Bacteria;Pseudomonadota;Gammaproteobacteria;Moraxellales;Moraxellaceae;Acinetobacter;Acinetobacter baumannii
GCF_016745775.1	PRJNA224116	SAMN17349181	2019	22.14	114.13	Bacteria;Pseudomonadota;Gammaproteobacteria;Moraxellales;Moraxellaceae;Acinetobacter;Acinetobacter baumannii
GCF_016745795.1	PRJNA224116	SAMN17349179	2019	22.14	114.13	Bacteria;Pseudomonadota;Gammaproteobacteria;Moraxellales;Moraxellaceae;Acinetobacter;Acinetobacter baumannii
GCF_016745805.1	PRJNA224116	SAMN17349174	2019	22.14	114.13	Bacteria;Pseudomonadota;Gammaproteobacteria;Moraxellales;Moraxellaceae;Acinetobacter;Acinetobacter baumannii
GCF_016745855.1	PRJNA224116	SAMN17349198	2019	22.14	114.13	Bacteria;Pseudomonadota;Gammaproteobacteria;Moraxellales;Moraxellaceae;Acinetobacter;Acinetobacter baumannii
GCF_016745915.1	PRJNA224116	SAMN17349195	2019	22.14	114.13	Bacteria;Pseudomonadota;Gammaproteobacteria;Moraxellales;Moraxellaceae;Acinetobacter;Acinetobacter baumannii
GCF_016745935.1	PRJNA224116	SAMN17349191	2019	22.14	114.13	Bacteria;Pseudomonadota;Gammaproteobacteria;Moraxellales;Moraxellaceae;Acinetobacter;Acinetobacter baumannii
GCF_016745955.1	PRJNA224116	SAMN17349189	2019	22.14	114.13	Bacteria;Pseudomonadota;Gammaproteobacteria;Moraxellales;Moraxellaceae;Acinetobacter;Acinetobacter baumannii
GCF_016745975.1	PRJNA224116	SAMN17349187	2019	22.14	114.13	Bacteria;Pseudomonadota;Gammaproteobacteria;Moraxellales;Moraxellaceae;Acinetobacter;Acinetobacter baumannii
GCF_016745995.1	PRJNA224116	SAMN17349176	2019	22.14	114.13	Bacteria;Pseudomonadota;Gammaproteobacteria;Moraxellales;Moraxellaceae;Acinetobacter;Acinetobacter baumannii
GCF_016746015.1	PRJNA224116	SAMN17349177	2019	22.14	114.13	Bacteria;Pseudomonadota;Gammaproteobacteria;Moraxellales;Moraxellaceae;Acinetobacter;Acinetobacter baumannii
GCF_016746035.1	PRJNA224116	SAMN17349178	2019	22.14	114.13	Bacteria;Pseudomonadota;Gammaproteobacteria;Moraxellales;Moraxellaceae;Acinetobacter;Acinetobacter baumannii
GCF_016746055.1	PRJNA224116	SAMN17349175	2019	22.14	114.13	Bacteria;Pseudomonadota;Gammaproteobacteria;Moraxellales;Moraxellaceae;Acinetobacter;Acinetobacter baumannii
GCF_016746075.1	PRJNA224116	SAMN17349173	2019	22.14	114.13	Bacteria;Pseudomonadota;Gammaproteobacteria;Moraxellales;Moraxellaceae;Acinetobacter;Acinetobacter baumannii
GCF_018156145.1	PRJNA224116	SAMN18813503	2019	-36.43	-73.7	Bacteria;Pseudomonadota;Gammaproteobacteria;Moraxellales;Moraxellaceae;Acinetobacter;Acinetobacter baumannii
GCF_021398135.1	PRJNA224116	SAMN24425237	2021-10	22.28	113.58	Bacteria;Pseudomonadota;Gammaproteobacteria;Moraxellales;Moraxellaceae;Acinetobacter;Acinetobacter baumannii
GCF_022429585.1	PRJNA224116	SAMN26082895	2021-10-12	22.28	113.58	Bacteria;Pseudomonadota;Gammaproteobacteria;Moraxellales;Moraxellaceae;Acinetobacter;Acinetobacter baumannii
GCF_022602955.1	PRJNA224116	SAMN26319733	not available	37.33	126.58	Bacteria;Pseudomonadota;Gammaproteobacteria;Moraxellales;Moraxellaceae;Acinetobacter;Acinetobacter baumannii
GCF_022602965.1	PRJNA224116	SAMN26319753	not available	37.33	126.58	Bacteria;Pseudomonadota;Gammaproteobacteria;Moraxellales;Moraxellaceae;Acinetobacter;Acinetobacter baumannii
GCF_022602975.1	PRJNA224116	SAMN26318658	not available	37.33	126.58	Bacteria;Pseudomonadota;Gammaproteobacteria;Moraxellales;Moraxellaceae;Acinetobacter;Acinetobacter baumannii
GCF_022602985.1	PRJNA224116	SAMN26319778	not available	37.33	126.58	Bacteria;Pseudomonadota;Gammaproteobacteria;Moraxellales;Moraxellaceae;Acinetobacter;Acinetobacter baumannii
GCF_022603075.1	PRJNA224116	SAMN26319779	not available	37.33	126.58	Bacteria;Pseudomonadota;Gammaproteobacteria;Moraxellales;Moraxellaceae;Acinetobacter;Acinetobacter baumannii
GCF_022603095.1	PRJNA224116	SAMN26319816	not available	37.33	126.58	Bacteria;Pseudomonadota;Gammaproteobacteria;Moraxellales;Moraxellaceae;Acinetobacter;Acinetobacter baumannii
GCF_022603105.1	PRJNA224116	SAMN26319814	not available	37.33	126.58	Bacteria;Pseudomonadota;Gammaproteobacteria;Moraxellales;Moraxellaceae;Acinetobacter;Acinetobacter baumannii
GCF_022603115.1	PRJNA224116	SAMN26319815	not available	37.33	126.58	Bacteria;Pseudomonadota;Gammaproteobacteria;Moraxellales;Moraxellaceae;Acinetobacter;Acinetobacter baumannii
GCF_022921035.1	PRJNA224116	SAMN27303889	2022-01	22.28	113.58	Bacteria;Pseudomonadota;Gammaproteobacteria;Moraxellales;Moraxellaceae;Acinetobacter;Acinetobacter baumannii
GCF_024730805.1	PRJNA224116	SAMN30308647	2022-03	22.28	113.58	Bacteria;Pseudomonadota;Gammaproteobacteria;Moraxellales;Moraxellaceae;Acinetobacter;Acinetobacter baumannii
GCF_024800505.1	PRJNA224116	SAMN30472217	2022-03	22.28	113.58	Bacteria;Pseudomonadota;Gammaproteobacteria;Moraxellales;Moraxellaceae;Acinetobacter;Acinetobacter baumannii
GCF_030165035.1	PRJNA224116	SAMN35447053	2020-03	-23.2203	-44.4327	Bacteria;Pseudomonadota;Gammaproteobacteria;Moraxellales;Moraxellaceae;Acinetobacter;Acinetobacter baumannii
GCF_030541105.1	PRJNA224116	SAMN35731306	2023-01-20	30.3	120.7	Bacteria;Pseudomonadota;Gammaproteobacteria;Moraxellales;Moraxellaceae;Acinetobacter;Acinetobacter baumannii
GCF_030541145.1	PRJNA224116	SAMN35731307	2023-01-20	30.3	120.71	Bacteria;Pseudomonadota;Gammaproteobacteria;Moraxellales;Moraxellaceae;Acinetobacter;Acinetobacter baumannii
GCF_030541155.1	PRJNA224116	SAMN35731305	2023-01-20	30.3	120.69	Bacteria;Pseudomonadota;Gammaproteobacteria;Moraxellales;Moraxellaceae;Acinetobacter;Acinetobacter baumannii
GCF_030541185.1	PRJNA224116	SAMN35731303	2023-01-20	30.3	120.67	Bacteria;Pseudomonadota;Gammaproteobacteria;Moraxellales;Moraxellaceae;Acinetobacter;Acinetobacter baumannii
GCF_030541195.1	PRJNA224116	SAMN35731304	2023-01-20	30.3	120.68	Bacteria;Pseudomonadota;Gammaproteobacteria;Moraxellales;Moraxellaceae;Acinetobacter;Acinetobacter baumannii
GCF_030541225.1	PRJNA224116	SAMN35731301	2023-01-20	30.3	120.65	Bacteria;Pseudomonadota;Gammaproteobacteria;Moraxellales;Moraxellaceae;Acinetobacter;Acinetobacter baumannii
GCF_030541235.1	PRJNA224116	SAMN35731300	2023-01-20	30.3	120.64	Bacteria;Pseudomonadota;Gammaproteobacteria;Moraxellales;Moraxellaceae;Acinetobacter;Acinetobacter baumannii
GCF_030541265.1	PRJNA224116	SAMN35731302	2023-01-20	30.3	120.66	Bacteria;Pseudomonadota;Gammaproteobacteria;Moraxellales;Moraxellaceae;Acinetobacter;Acinetobacter baumannii
GCF_030541285.1	PRJNA224116	SAMN35731298	2023-01-20	30.3	120.62	Bacteria;Pseudomonadota;Gammaproteobacteria;Moraxellales;Moraxellaceae;Acinetobacter;Acinetobacter baumannii
GCF_030541295.1	PRJNA224116	SAMN35731299	2023-01-20	30.3	120.63	Bacteria;Pseudomonadota;Gammaproteobacteria;Moraxellales;Moraxellaceae;Acinetobacter;Acinetobacter baumannii
GCF_034427255.1	PRJNA224116	SAMN38749311	2023-09-23	-18.1364	178.4212	Bacteria;Pseudomonadota;Gammaproteobacteria;Moraxellales;Moraxellaceae;Acinetobacter;Acinetobacter baumannii
GCF_036289485.1	PRJNA224116	SAMN35572793	missing	33.90167518	35.48319585	Bacteria;Pseudomonadota;Gammaproteobacteria;Moraxellales;Moraxellaceae;Acinetobacter;Acinetobacter baumannii
GCF_036289525.1	PRJNA224116	SAMN35572792	missing	33.90167518	35.48319585	Bacteria;Pseudomonadota;Gammaproteobacteria;Moraxellales;Moraxellaceae;Acinetobacter;Acinetobacter baumannii
GCF_036289545.1	PRJNA224116	SAMN35572791	missing	33.90167518	35.48319585	Bacteria;Pseudomonadota;Gammaproteobacteria;Moraxellales;Moraxellaceae;Acinetobacter;Acinetobacter baumannii
GCF_036289565.1	PRJNA224116	SAMN35572790	2018	33.90167518	35.48319585	Bacteria;Pseudomonadota;Gammaproteobacteria;Moraxellales;Moraxellaceae;Acinetobacter;Acinetobacter baumannii
GCF_036289585.1	PRJNA224116	SAMN35572788	2015	33.90167518	35.48319585	Bacteria;Pseudomonadota;Gammaproteobacteria;Moraxellales;Moraxellaceae;Acinetobacter;Acinetobacter baumannii
GCF_036289605.1	PRJNA224116	SAMN35572787	2015	33.90167518	35.48319585	Bacteria;Pseudomonadota;Gammaproteobacteria;Moraxellales;Moraxellaceae;Acinetobacter;Acinetobacter baumannii
GCF_036289625.1	PRJNA224116	SAMN35572789	2018	33.90167518	35.48319585	Bacteria;Pseudomonadota;Gammaproteobacteria;Moraxellales;Moraxellaceae;Acinetobacter;Acinetobacter baumannii
GCF_036289645.1	PRJNA224116	SAMN35572786	2014	33.90167518	35.48319585	Bacteria;Pseudomonadota;Gammaproteobacteria;Moraxellales;Moraxellaceae;Acinetobacter;Acinetobacter baumannii
GCF_036289665.1	PRJNA224116	SAMN35572785	2015	33.90167518	35.48319585	Bacteria;Pseudomonadota;Gammaproteobacteria;Moraxellales;Moraxellaceae;Acinetobacter;Acinetobacter baumannii
GCF_036289685.1	PRJNA224116	SAMN35572784	2018	33.90167518	35.48319585	Bacteria;Pseudomonadota;Gammaproteobacteria;Moraxellales;Moraxellaceae;Acinetobacter;Acinetobacter baumannii
GCF_036289705.1	PRJNA224116	SAMN35572783	2018	33.90167518	35.48319585	Bacteria;Pseudomonadota;Gammaproteobacteria;Moraxellales;Moraxellaceae;Acinetobacter;Acinetobacter baumannii
GCF_036289725.1	PRJNA224116	SAMN35572782	2018	33.90167518	35.48319585	Bacteria;Pseudomonadota;Gammaproteobacteria;Moraxellales;Moraxellaceae;Acinetobacter;Acinetobacter baumannii
GCF_036289745.1	PRJNA224116	SAMN35572781	2018	33.90167518	35.48319585	Bacteria;Pseudomonadota;Gammaproteobacteria;Moraxellales;Moraxellaceae;Acinetobacter;Acinetobacter baumannii
GCF_036289765.1	PRJNA224116	SAMN35572780	2018	33.90167518	35.48319585	Bacteria;Pseudomonadota;Gammaproteobacteria;Moraxellales;Moraxellaceae;Acinetobacter;Acinetobacter baumannii
GCF_036289795.1	PRJNA224116	SAMN35572779	2018	33.90167518	35.48319585	Bacteria;Pseudomonadota;Gammaproteobacteria;Moraxellales;Moraxellaceae;Acinetobacter;Acinetobacter baumannii
GCF_037045865.1	PRJNA224116	SAMN40125645	2021-02	36.04	120.24	Bacteria;Pseudomonadota;Gammaproteobacteria;Moraxellales;Moraxellaceae;Acinetobacter;Acinetobacter baumannii
GCF_037045905.1	PRJNA224116	SAMN40125648	2022-10	36.04	120.27	Bacteria;Pseudomonadota;Gammaproteobacteria;Moraxellales;Moraxellaceae;Acinetobacter;Acinetobacter baumannii
GCF_018677775.1	PRJNA224116	SAMN16635769	2006	-34.5969	-46.6345	Bacteria;Pseudomonadota;Betaproteobacteria;Neisseriales;Neisseriaceae;Neisseria;Neisseria gonorrhoeae
GCF_018677785.1	PRJNA224116	SAMN16635771	2015	-36.5969	-46.6345	Bacteria;Pseudomonadota;Betaproteobacteria;Neisseriales;Neisseriaceae;Neisseria;Neisseria gonorrhoeae
GCF_018677805.1	PRJNA224116	SAMN16635768	2003	-33.5969	-46.6345	Bacteria;Pseudomonadota;Betaproteobacteria;Neisseriales;Neisseriaceae;Neisseria;Neisseria gonorrhoeae
GCF_018677835.1	PRJNA224116	SAMN16635767	2003	-32.5969	-46.6345	Bacteria;Pseudomonadota;Betaproteobacteria;Neisseriales;Neisseriaceae;Neisseria;Neisseria gonorrhoeae
GCF_018677855.1	PRJNA224116	SAMN16635766	2005	-31.5969	-46.6345	Bacteria;Pseudomonadota;Betaproteobacteria;Neisseriales;Neisseriaceae;Neisseria;Neisseria gonorrhoeae
GCF_018677875.1	PRJNA224116	SAMN16635764	2013	-29.5969	-46.6345	Bacteria;Pseudomonadota;Betaproteobacteria;Neisseriales;Neisseriaceae;Neisseria;Neisseria gonorrhoeae
GCF_018677885.1	PRJNA224116	SAMN16635763	2013	-28.5969	-46.6345	Bacteria;Pseudomonadota;Betaproteobacteria;Neisseriales;Neisseriaceae;Neisseria;Neisseria gonorrhoeae
GCF_018677895.1	PRJNA224116	SAMN16635765	2014	-30.5969	-46.6345	Bacteria;Pseudomonadota;Betaproteobacteria;Neisseriales;Neisseriaceae;Neisseria;Neisseria gonorrhoeae
GCF_018677935.1	PRJNA224116	SAMN16635762	2013	-27.5969	-46.6345	Bacteria;Pseudomonadota;Betaproteobacteria;Neisseriales;Neisseriaceae;Neisseria;Neisseria gonorrhoeae
GCF_018677955.1	PRJNA224116	SAMN16635761	2008	-26.5969	-46.6345	Bacteria;Pseudomonadota;Betaproteobacteria;Neisseriales;Neisseriaceae;Neisseria;Neisseria gonorrhoeae
GCF_018677975.1	PRJNA224116	SAMN16635759	2006	-24.5969	-46.6345	Bacteria;Pseudomonadota;Betaproteobacteria;Neisseriales;Neisseriaceae;Neisseria;Neisseria gonorrhoeae
GCF_018677995.1	PRJNA224116	SAMN16635760	2008	-25.5969	-46.6345	Bacteria;Pseudomonadota;Betaproteobacteria;Neisseriales;Neisseriaceae;Neisseria;Neisseria gonorrhoeae
GCF_020905255.1	PRJNA224116	SAMN22835604	2019	64.53	40.53	Bacteria;Pseudomonadota;Betaproteobacteria;Neisseriales;Neisseriaceae;Neisseria;Neisseria gonorrhoeae
GCF_021535925.1	PRJNA224116	SAMN23971225	2014-06-17	4.93994	-1.70496	Bacteria;Pseudomonadota;Betaproteobacteria;Neisseriales;Neisseriaceae;Neisseria;Neisseria gonorrhoeae
GCF_021535985.1	PRJNA224116	SAMN23971223	2019-02-25	4.93994	-1.70496	Bacteria;Pseudomonadota;Betaproteobacteria;Neisseriales;Neisseriaceae;Neisseria;Neisseria gonorrhoeae
GCF_021536005.1	PRJNA224116	SAMN23971224	2019-02-26	4.93994	-1.70496	Bacteria;Pseudomonadota;Betaproteobacteria;Neisseriales;Neisseriaceae;Neisseria;Neisseria gonorrhoeae
GCF_025169685.2	PRJNA224116	SAMN28869590	2018	64.53	40.53	Bacteria;Pseudomonadota;Betaproteobacteria;Neisseriales;Neisseriaceae;Neisseria;Neisseria gonorrhoeae
GCF_025170155.1	PRJNA224116	SAMN28835880	2019	64.53	40.53	Bacteria;Pseudomonadota;Betaproteobacteria;Neisseriales;Neisseriaceae;Neisseria;Neisseria gonorrhoeae
GCF_025170705.2	PRJNA224116	SAMN28859049	2018	64.53	40.53	Bacteria;Pseudomonadota;Betaproteobacteria;Neisseriales;Neisseriaceae;Neisseria;Neisseria gonorrhoeae
GCF_025170725.2	PRJNA224116	SAMN28869552	2018	64.53	40.53	Bacteria;Pseudomonadota;Betaproteobacteria;Neisseriales;Neisseriaceae;Neisseria;Neisseria gonorrhoeae
GCF_025170885.1	PRJNA224116	SAMN28869554	2018	64.53	40.53	Bacteria;Pseudomonadota;Betaproteobacteria;Neisseriales;Neisseriaceae;Neisseria;Neisseria gonorrhoeae
GCF_025562635.2	PRJNA224116	SAMN28859053	2015	64.53	40.53	Bacteria;Pseudomonadota;Betaproteobacteria;Neisseriales;Neisseriaceae;Neisseria;Neisseria gonorrhoeae
GCF_025562675.2	PRJNA224116	SAMN28859076	2018	64.53	40.53	Bacteria;Pseudomonadota;Betaproteobacteria;Neisseriales;Neisseriaceae;Neisseria;Neisseria gonorrhoeae
GCF_025641865.1	PRJNA224116	SAMN28858607	2019	64.53	40.53	Bacteria;Pseudomonadota;Betaproteobacteria;Neisseriales;Neisseriaceae;Neisseria;Neisseria gonorrhoeae
GCF_025642395.1	PRJNA224116	SAMN31014981	2019	64.53	40.53	Bacteria;Pseudomonadota;Betaproteobacteria;Neisseriales;Neisseriaceae;Neisseria;Neisseria gonorrhoeae
GCF_025642435.1	PRJNA224116	SAMN31014989	2018	64.53	40.53	Bacteria;Pseudomonadota;Betaproteobacteria;Neisseriales;Neisseriaceae;Neisseria;Neisseria gonorrhoeae
GCF_041025975.1	PRJNA224116	SAMN42814310	2024-01	-36.49	-73.02	Bacteria;Pseudomonadota;Betaproteobacteria;Neisseriales;Neisseriaceae;Neisseria;Neisseria gonorrhoeae
GCF_041025995.1	PRJNA224116	SAMN42814303	2023-06	-36.49	-73.02	Bacteria;Pseudomonadota;Betaproteobacteria;Neisseriales;Neisseriaceae;Neisseria;Neisseria gonorrhoeae
GCF_041026055.1	PRJNA224116	SAMN42814304	2023-07	-36.49	-73.02	Bacteria;Pseudomonadota;Betaproteobacteria;Neisseriales;Neisseriaceae;Neisseria;Neisseria gonorrhoeae
GCF_041026075.1	PRJNA224116	SAMN42814298	2023-04	-36.49	-73.02	Bacteria;Pseudomonadota;Betaproteobacteria;Neisseriales;Neisseriaceae;Neisseria;Neisseria gonorrhoeae
GCF_041026095.1	PRJNA224116	SAMN42814301	2023-05	-36.49	-73.02	Bacteria;Pseudomonadota;Betaproteobacteria;Neisseriales;Neisseriaceae;Neisseria;Neisseria gonorrhoeae
GCF_041026115.1	PRJNA224116	SAMN42814299	2023-04	-36.49	-73.02	Bacteria;Pseudomonadota;Betaproteobacteria;Neisseriales;Neisseriaceae;Neisseria;Neisseria gonorrhoeae
GCF_041026135.1	PRJNA224116	SAMN42814306	2023-07	-36.49	-73.02	Bacteria;Pseudomonadota;Betaproteobacteria;Neisseriales;Neisseriaceae;Neisseria;Neisseria gonorrhoeae
GCF_041026155.1	PRJNA224116	SAMN42814302	2023-06	-36.49	-73.02	Bacteria;Pseudomonadota;Betaproteobacteria;Neisseriales;Neisseriaceae;Neisseria;Neisseria gonorrhoeae
GCF_041026175.1	PRJNA224116	SAMN42814305	2023-07	-36.49	-73.02	Bacteria;Pseudomonadota;Betaproteobacteria;Neisseriales;Neisseriaceae;Neisseria;Neisseria gonorrhoeae
GCF_041026195.1	PRJNA224116	SAMN42814300	2023-04	-36.49	-73.02	Bacteria;Pseudomonadota;Betaproteobacteria;Neisseriales;Neisseriaceae;Neisseria;Neisseria gonorrhoeae
GCF_041026215.1	PRJNA224116	SAMN42814312	2024-01	-36.49	-73.02	Bacteria;Pseudomonadota;Betaproteobacteria;Neisseriales;Neisseriaceae;Neisseria;Neisseria gonorrhoeae
GCF_041026235.1	PRJNA224116	SAMN42814296	2023-01	-36.49	-73.02	Bacteria;Pseudomonadota;Betaproteobacteria;Neisseriales;Neisseriaceae;Neisseria;Neisseria gonorrhoeae
GCF_041026255.1	PRJNA224116	SAMN42814311	2024-01	-36.49	-73.02	Bacteria;Pseudomonadota;Betaproteobacteria;Neisseriales;Neisseriaceae;Neisseria;Neisseria gonorrhoeae
GCF_041026295.1	PRJNA224116	SAMN42814297	2023-04	-36.49	-73.02	Bacteria;Pseudomonadota;Betaproteobacteria;Neisseriales;Neisseriaceae;Neisseria;Neisseria gonorrhoeae
GCF_041026335.1	PRJNA224116	SAMN42814313	2024-02	-36.49	-73.02	Bacteria;Pseudomonadota;Betaproteobacteria;Neisseriales;Neisseriaceae;Neisseria;Neisseria gonorrhoeae
GCF_041061775.1	PRJNA224116	SAMN42814309	2023-10	-36.49	-73.02	Bacteria;Pseudomonadota;Betaproteobacteria;Neisseriales;Neisseriaceae;Neisseria;Neisseria gonorrhoeae
GCF_046508375.1	PRJNA224116	SAMN45959868	2023-08-22	-36.49	-73.02	Bacteria;Pseudomonadota;Betaproteobacteria;Neisseriales;Neisseriaceae;Neisseria;Neisseria gonorrhoeae
GCF_000763745.1	PRJNA224116	SAMN02949640	2012-10-07	43.33	10.19	Bacteria;Pseudomonadota;Betaproteobacteria;Neisseriales;Neisseriaceae;Neisseria;Neisseria meningitidis
GCF_003432725.1	PRJNA224116	SAMN07431840	2016-03-10	32.3	-80.7	Bacteria;Pseudomonadota;Betaproteobacteria;Neisseriales;Neisseriaceae;Neisseria;Neisseria meningitidis
GCF_003432735.1	PRJNA224116	SAMN07431837	2016-03-10	32.3	-80.7	Bacteria;Pseudomonadota;Betaproteobacteria;Neisseriales;Neisseriaceae;Neisseria;Neisseria meningitidis
GCF_003432765.1	PRJNA224116	SAMN07431836	2016-03-10	32.3	-80.7	Bacteria;Pseudomonadota;Betaproteobacteria;Neisseriales;Neisseriaceae;Neisseria;Neisseria meningitidis
GCF_003432795.1	PRJNA224116	SAMN07431832	2016-03-10	32.3	-80.7	Bacteria;Pseudomonadota;Betaproteobacteria;Neisseriales;Neisseriaceae;Neisseria;Neisseria meningitidis
GCF_003432805.1	PRJNA224116	SAMN07431830	2016-03-10	32.3	-80.7	Bacteria;Pseudomonadota;Betaproteobacteria;Neisseriales;Neisseriaceae;Neisseria;Neisseria meningitidis
GCF_003432815.1	PRJNA224116	SAMN07431827	2016-03-10	32.3	-80.7	Bacteria;Pseudomonadota;Betaproteobacteria;Neisseriales;Neisseriaceae;Neisseria;Neisseria meningitidis
GCF_003432855.1	PRJNA224116	SAMN07431826	2016-03-10	32.3	-80.7	Bacteria;Pseudomonadota;Betaproteobacteria;Neisseriales;Neisseriaceae;Neisseria;Neisseria meningitidis
GCF_003432865.1	PRJNA224116	SAMN07431824	2016-02-05	32.3	-80.7	Bacteria;Pseudomonadota;Betaproteobacteria;Neisseriales;Neisseriaceae;Neisseria;Neisseria meningitidis
GCF_003432885.1	PRJNA224116	SAMN07431823	2016-02-05	32.3	-80.7	Bacteria;Pseudomonadota;Betaproteobacteria;Neisseriales;Neisseriaceae;Neisseria;Neisseria meningitidis
GCF_003432905.1	PRJNA224116	SAMN07431822	2016-02-05	32.3	-80.7	Bacteria;Pseudomonadota;Betaproteobacteria;Neisseriales;Neisseriaceae;Neisseria;Neisseria meningitidis
GCF_003432925.1	PRJNA224116	SAMN07431821	2016-02-05	32.3	-80.7	Bacteria;Pseudomonadota;Betaproteobacteria;Neisseriales;Neisseriaceae;Neisseria;Neisseria meningitidis
GCF_003432945.1	PRJNA224116	SAMN07431820	2016-02-05	32.3	-80.7	Bacteria;Pseudomonadota;Betaproteobacteria;Neisseriales;Neisseriaceae;Neisseria;Neisseria meningitidis
GCF_003432975.1	PRJNA224116	SAMN07431818	2016-02-05	32.3	-80.7	Bacteria;Pseudomonadota;Betaproteobacteria;Neisseriales;Neisseriaceae;Neisseria;Neisseria meningitidis
GCF_003433005.1	PRJNA224116	SAMN07431839	2016-03-10	32.3	-80.7	Bacteria;Pseudomonadota;Betaproteobacteria;Neisseriales;Neisseriaceae;Neisseria;Neisseria meningitidis
GCF_003433015.1	PRJNA224116	SAMN07431838	2016-03-10	32.3	-80.7	Bacteria;Pseudomonadota;Betaproteobacteria;Neisseriales;Neisseriaceae;Neisseria;Neisseria meningitidis
GCF_003433055.1	PRJNA224116	SAMN07431829	2016-03-10	32.3	-80.7	Bacteria;Pseudomonadota;Betaproteobacteria;Neisseriales;Neisseriaceae;Neisseria;Neisseria meningitidis
GCF_003433075.1	PRJNA224116	SAMN07431831	2016-03-10	32.3	-80.7	Bacteria;Pseudomonadota;Betaproteobacteria;Neisseriales;Neisseriaceae;Neisseria;Neisseria meningitidis
GCF_003433085.1	PRJNA224116	SAMN07431825	2016-03-10	32.3	-80.7	Bacteria;Pseudomonadota;Betaproteobacteria;Neisseriales;Neisseriaceae;Neisseria;Neisseria meningitidis
GCF_003433095.1	PRJNA224116	SAMN07431828	2016-03-10	32.3	-80.7	Bacteria;Pseudomonadota;Betaproteobacteria;Neisseriales;Neisseriaceae;Neisseria;Neisseria meningitidis
GCF_003433105.1	PRJNA224116	SAMN07431817	2015-08-14	32.3	-80.7	Bacteria;Pseudomonadota;Betaproteobacteria;Neisseriales;Neisseriaceae;Neisseria;Neisseria meningitidis
GCF_003433155.1	PRJNA224116	SAMN07431814	2015-08-14	32.3	-80.7	Bacteria;Pseudomonadota;Betaproteobacteria;Neisseriales;Neisseriaceae;Neisseria;Neisseria meningitidis
GCF_003433165.1	PRJNA224116	SAMN07431813	2015-08-14	32.3	-80.7	Bacteria;Pseudomonadota;Betaproteobacteria;Neisseriales;Neisseriaceae;Neisseria;Neisseria meningitidis
GCF_003433175.1	PRJNA224116	SAMN07431812	2015-08-14	32.3	-80.7	Bacteria;Pseudomonadota;Betaproteobacteria;Neisseriales;Neisseriaceae;Neisseria;Neisseria meningitidis
GCF_003433185.1	PRJNA224116	SAMN07431808	2015-08-14	32.3	-80.7	Bacteria;Pseudomonadota;Betaproteobacteria;Neisseriales;Neisseriaceae;Neisseria;Neisseria meningitidis
GCF_003600375.1	PRJNA224116	SAMN07431816	2015-08-14	32.3	-80.7	Bacteria;Pseudomonadota;Betaproteobacteria;Neisseriales;Neisseriaceae;Neisseria;Neisseria meningitidis
GCF_003600385.1	PRJNA224116	SAMN07431819	2016-02-05	32.3	-80.7	Bacteria;Pseudomonadota;Betaproteobacteria;Neisseriales;Neisseriaceae;Neisseria;Neisseria meningitidis
GCF_003600425.1	PRJNA224116	SAMN07431815	2015-08-14	32.3	-80.7	Bacteria;Pseudomonadota;Betaproteobacteria;Neisseriales;Neisseriaceae;Neisseria;Neisseria meningitidis
GCF_003600435.1	PRJNA224116	SAMN07431811	2015-08-14	32.3	-80.7	Bacteria;Pseudomonadota;Betaproteobacteria;Neisseriales;Neisseriaceae;Neisseria;Neisseria meningitidis
GCF_003600465.1	PRJNA224116	SAMN07431810	2015-08-14	32.3	-80.7	Bacteria;Pseudomonadota;Betaproteobacteria;Neisseriales;Neisseriaceae;Neisseria;Neisseria meningitidis
GCF_003600475.1	PRJNA224116	SAMN07431809	2015-08-14	32.3	-80.7	Bacteria;Pseudomonadota;Betaproteobacteria;Neisseriales;Neisseriaceae;Neisseria;Neisseria meningitidis
GCF_003600505.1	PRJNA224116	SAMN07431807	2015-08-14	32.3	-80.7	Bacteria;Pseudomonadota;Betaproteobacteria;Neisseriales;Neisseriaceae;Neisseria;Neisseria meningitidis
GCF_003600515.1	PRJNA224116	SAMN07431806	2015-08-14	32.3	-80.7	Bacteria;Pseudomonadota;Betaproteobacteria;Neisseriales;Neisseriaceae;Neisseria;Neisseria meningitidis
GCF_003600555.1	PRJNA224116	SAMN07431835	2016-03-10	32.3	-80.7	Bacteria;Pseudomonadota;Betaproteobacteria;Neisseriales;Neisseriaceae;Neisseria;Neisseria meningitidis
GCF_003600565.1	PRJNA224116	SAMN07431834	2016-03-10	32.3	-80.7	Bacteria;Pseudomonadota;Betaproteobacteria;Neisseriales;Neisseriaceae;Neisseria;Neisseria meningitidis
GCF_003600605.1	PRJNA224116	SAMN07431833	2016-03-10	32.3	-80.7	Bacteria;Pseudomonadota;Betaproteobacteria;Neisseriales;Neisseriaceae;Neisseria;Neisseria meningitidis
GCF_015827125.1	PRJNA224116	SAMN12627900	2017	-26.9	-48.6	Bacteria;Pseudomonadota;Betaproteobacteria;Neisseriales;Neisseriaceae;Neisseria;Neisseria meningitidis
GCF_015827135.1	PRJNA224116	SAMN12627670	2017	-26.9	-48.6	Bacteria;Pseudomonadota;Betaproteobacteria;Neisseriales;Neisseriaceae;Neisseria;Neisseria meningitidis
GCF_015827445.1	PRJNA224116	SAMN13046640	2019	-27.61	-48.62	Bacteria;Pseudomonadota;Betaproteobacteria;Neisseriales;Neisseriaceae;Neisseria;Neisseria meningitidis
GCF_015828525.1	PRJNA224116	SAMN13545686	2017	-26.99	-48.63	Bacteria;Pseudomonadota;Betaproteobacteria;Neisseriales;Neisseriaceae;Neisseria;Neisseria meningitidis
GCF_015828925.1	PRJNA224116	SAMN13865323	2019	-26.99	-48.63	Bacteria;Pseudomonadota;Betaproteobacteria;Neisseriales;Neisseriaceae;Neisseria;Neisseria meningitidis
GCF_015829015.1	PRJNA224116	SAMN13865359	2017	-26.99	-48.63	Bacteria;Pseudomonadota;Betaproteobacteria;Neisseriales;Neisseriaceae;Neisseria;Neisseria meningitidis
GCF_026932955.1	PRJNA224116	SAMN16551302	2014-11-25/2014-12-01	10.35	107.15	Bacteria;Pseudomonadota;Betaproteobacteria;Neisseriales;Neisseriaceae;Neisseria;Neisseria meningitidis
GCF_022409515.1	PRJNA224116	SAMN12385766	1988	-40.9006	174.886	Bacteria;Pseudomonadota;Betaproteobacteria;Burkholderiales;Alcaligenaceae;Bordetella;Bordetella pertussis
GCF_022409535.1	PRJNA224116	SAMN12385765	1987	-40.9006	174.886	Bacteria;Pseudomonadota;Betaproteobacteria;Burkholderiales;Alcaligenaceae;Bordetella;Bordetella pertussis
GCF_022409575.1	PRJNA224116	SAMN12385762	1984	-40.9006	174.886	Bacteria;Pseudomonadota;Betaproteobacteria;Burkholderiales;Alcaligenaceae;Bordetella;Bordetella pertussis
GCF_002215385.1	PRJNA224116	SAMN07280739	2015-01-08	29.11	128.08	Bacteria;Pseudomonadota;Gammaproteobacteria;Enterobacterales;Enterobacteriaceae;Citrobacter;Citrobacter freundii
GCF_009664025.1	PRJNA224116	SAMN11287982	2014	39.29	-0.22	Bacteria;Pseudomonadota;Gammaproteobacteria;Enterobacterales;Enterobacteriaceae;Citrobacter;Citrobacter freundii
GCF_009664045.1	PRJNA224116	SAMN11288321	2014	39.29	-0.22	Bacteria;Pseudomonadota;Gammaproteobacteria;Enterobacterales;Enterobacteriaceae;Citrobacter;Citrobacter freundii
GCF_009664065.1	PRJNA224116	SAMN11288343	2014	39.29	-0.22	Bacteria;Pseudomonadota;Gammaproteobacteria;Enterobacterales;Enterobacteriaceae;Citrobacter;Citrobacter freundii
GCF_030035205.1	PRJNA224116	SAMN34580837	2022	22.28	113.58	Bacteria;Pseudomonadota;Gammaproteobacteria;Enterobacterales;Enterobacteriaceae;Citrobacter;Citrobacter freundii
GCF_036509015.1	PRJNA224116	SAMD00622803	2020	34.41	135.31	Bacteria;Pseudomonadota;Gammaproteobacteria;Enterobacterales;Enterobacteriaceae;Citrobacter;Citrobacter freundii
GCF_036509175.1	PRJNA224116	SAMD00622804	2020	34.41	135.31	Bacteria;Pseudomonadota;Gammaproteobacteria;Enterobacterales;Enterobacteriaceae;Citrobacter;Citrobacter freundii
GCF_043357115.1	PRJNA224116	SAMN36331416	2019-04-08	-27.36	-48.37	Bacteria;Pseudomonadota;Gammaproteobacteria;Enterobacterales;Enterobacteriaceae;Citrobacter;Citrobacter freundii
GCF_012241415.1	PRJNA224116	SAMN14395380	2016	37.3754	126.6648	Bacteria;Pseudomonadota;Gammaproteobacteria;Enterobacterales;Erwiniaceae;Pantoea;Pantoea agglomerans
GCF_021022905.1	PRJNA224116	SAMN16482547	2017-11-05	6.2617	3.5153	Bacteria;Pseudomonadota;Gammaproteobacteria;Enterobacterales;Enterobacteriaceae;Enterobacter;Enterobacter cloacae
GCF_030143745.1	PRJNA224116	SAMN35381899	2022-04-25	10.034	75.257	Bacteria;Pseudomonadota;Gammaproteobacteria;Enterobacterales;Enterobacteriaceae;Enterobacter;Enterobacter cloacae
GCF_023612695.1	PRJNA224116	SAMN19522994	2020	37.49	126.57	Bacteria;Pseudomonadota;Gammaproteobacteria;Enterobacterales;Erwiniaceae;Erwinia;Erwinia amylovora
GCF_000987535.1	PRJNA224116	SAMN03466682	2012-04-02	38.6	13.2	Bacteria;Pseudomonadota;Gammaproteobacteria;Enterobacterales;Enterobacteriaceae;Escherichia;Escherichia coli
GCF_000987545.1	PRJNA224116	SAMN03466683	2009-12-10	41.54	12.28	Bacteria;Pseudomonadota;Gammaproteobacteria;Enterobacterales;Enterobacteriaceae;Escherichia;Escherichia coli
GCF_001265155.1	PRJNA224116	SAMN02640691	N/A	13.47	-16.6	Bacteria;Pseudomonadota;Gammaproteobacteria;Enterobacterales;Enterobacteriaceae;Escherichia;Escherichia coli
GCF_001265165.1	PRJNA224116	SAMN02640689	N/A	13.47	-16.6	Bacteria;Pseudomonadota;Gammaproteobacteria;Enterobacterales;Enterobacteriaceae;Escherichia;Escherichia coli
GCF_001265175.1	PRJNA224116	SAMN02640690	N/A	13.47	-16.6	Bacteria;Pseudomonadota;Gammaproteobacteria;Enterobacterales;Enterobacteriaceae;Escherichia;Escherichia coli
GCF_001265185.1	PRJNA224116	SAMN02640692	N/A	13.47	-16.6	Bacteria;Pseudomonadota;Gammaproteobacteria;Enterobacterales;Enterobacteriaceae;Escherichia;Escherichia coli
GCF_001265655.1	PRJNA224116	SAMN02640715	N/A	13.47	-16.6	Bacteria;Pseudomonadota;Gammaproteobacteria;Enterobacterales;Enterobacteriaceae;Escherichia;Escherichia coli
GCF_001265675.1	PRJNA224116	SAMN02640716	N/A	13.47	-16.6	Bacteria;Pseudomonadota;Gammaproteobacteria;Enterobacterales;Enterobacteriaceae;Escherichia;Escherichia coli
GCF_001265685.1	PRJNA224116	SAMN02640717	N/A	13.47	-16.6	Bacteria;Pseudomonadota;Gammaproteobacteria;Enterobacterales;Enterobacteriaceae;Escherichia;Escherichia coli
GCF_001265715.1	PRJNA224116	SAMN02640718	N/A	13.47	-16.6	Bacteria;Pseudomonadota;Gammaproteobacteria;Enterobacterales;Enterobacteriaceae;Escherichia;Escherichia coli
GCF_001266155.1	PRJNA224116	SAMN02640741	N/A	13.47	-16.6	Bacteria;Pseudomonadota;Gammaproteobacteria;Enterobacterales;Enterobacteriaceae;Escherichia;Escherichia coli
GCF_001618325.1	PRJNA224116	SAMN04590096	2012	25.28	55.3	Bacteria;Pseudomonadota;Gammaproteobacteria;Enterobacterales;Enterobacteriaceae;Escherichia;Escherichia coli
GCF_001638125.1	PRJNA224116	SAMN04273122	2012	51.535	-8.2812	Bacteria;Pseudomonadota;Gammaproteobacteria;Enterobacterales;Enterobacteriaceae;Escherichia;Escherichia coli
GCF_002012005.1	PRJNA224116	SAMN05511179	2011	-22.9	-43.17	Bacteria;Pseudomonadota;Gammaproteobacteria;Enterobacterales;Enterobacteriaceae;Escherichia;Escherichia coli
GCF_002218525.2	PRJNA224116	SAMN06947111	2017-02	-33.55	18.25	Bacteria;Pseudomonadota;Gammaproteobacteria;Enterobacterales;Enterobacteriaceae;Escherichia;Escherichia coli
GCF_002263065.1	PRJNA224116	SAMN07316730	2014	43.18	5.23	Bacteria;Pseudomonadota;Gammaproteobacteria;Enterobacterales;Enterobacteriaceae;Escherichia;Escherichia coli
GCF_002269725.1	PRJNA224116	SAMN05791285	N/A	13.28	-16.36	Bacteria;Pseudomonadota;Gammaproteobacteria;Enterobacterales;Enterobacteriaceae;Escherichia;Escherichia coli
GCF_002317725.1	PRJNA224116	SAMN07556805	2012-03	39.55	119.38	Bacteria;Pseudomonadota;Gammaproteobacteria;Enterobacterales;Enterobacteriaceae;Escherichia;Escherichia coli
GCF_003027435.1	PRJNA224116	SAMN08668649	1997-11-20	41.6	-71.4	Bacteria;Pseudomonadota;Gammaproteobacteria;Enterobacterales;Enterobacteriaceae;Escherichia;Escherichia coli
GCF_003111785.1	PRJNA224116	SAMN08932127	2016-10	35	119.3	Bacteria;Pseudomonadota;Gammaproteobacteria;Enterobacterales;Enterobacteriaceae;Escherichia;Escherichia coli
GCF_004959985.1	PRJNA224116	SAMN10980082	2014	55.4	12.33	Bacteria;Pseudomonadota;Gammaproteobacteria;Enterobacterales;Enterobacteriaceae;Escherichia;Escherichia coli
GCF_004959995.1	PRJNA224116	SAMN10980084	2014	55.4	12.33	Bacteria;Pseudomonadota;Gammaproteobacteria;Enterobacterales;Enterobacteriaceae;Escherichia;Escherichia coli
GCF_004960005.1	PRJNA224116	SAMN10980085	2014	55.4	12.33	Bacteria;Pseudomonadota;Gammaproteobacteria;Enterobacterales;Enterobacteriaceae;Escherichia;Escherichia coli
GCF_004960015.1	PRJNA224116	SAMN10980083	2014	55.4	12.33	Bacteria;Pseudomonadota;Gammaproteobacteria;Enterobacterales;Enterobacteriaceae;Escherichia;Escherichia coli
GCF_004960025.1	PRJNA224116	SAMN10980089	2015	55.4	12.33	Bacteria;Pseudomonadota;Gammaproteobacteria;Enterobacterales;Enterobacteriaceae;Escherichia;Escherichia coli
GCF_004960085.1	PRJNA224116	SAMN10980079	2014	55.4	12.33	Bacteria;Pseudomonadota;Gammaproteobacteria;Enterobacterales;Enterobacteriaceae;Escherichia;Escherichia coli
GCF_004960095.1	PRJNA224116	SAMN10980075	2014	55.4	12.33	Bacteria;Pseudomonadota;Gammaproteobacteria;Enterobacterales;Enterobacteriaceae;Escherichia;Escherichia coli
GCF_004960105.1	PRJNA224116	SAMN10980077	2014	55.4	12.33	Bacteria;Pseudomonadota;Gammaproteobacteria;Enterobacterales;Enterobacteriaceae;Escherichia;Escherichia coli
GCF_004960115.1	PRJNA224116	SAMN10980074	2014	55.4	12.33	Bacteria;Pseudomonadota;Gammaproteobacteria;Enterobacterales;Enterobacteriaceae;Escherichia;Escherichia coli
GCF_004960125.1	PRJNA224116	SAMN10980073	2014	55.4	12.33	Bacteria;Pseudomonadota;Gammaproteobacteria;Enterobacterales;Enterobacteriaceae;Escherichia;Escherichia coli
GCF_004960145.1	PRJNA224116	SAMN10980072	2014	55.4	12.33	Bacteria;Pseudomonadota;Gammaproteobacteria;Enterobacterales;Enterobacteriaceae;Escherichia;Escherichia coli
GCF_004960195.1	PRJNA224116	SAMN10980070	2014	55.4	12.33	Bacteria;Pseudomonadota;Gammaproteobacteria;Enterobacterales;Enterobacteriaceae;Escherichia;Escherichia coli
GCF_004960205.1	PRJNA224116	SAMN10980069	2014	55.4	12.33	Bacteria;Pseudomonadota;Gammaproteobacteria;Enterobacterales;Enterobacteriaceae;Escherichia;Escherichia coli
GCF_004960225.1	PRJNA224116	SAMN10980067	2014	55.4	12.33	Bacteria;Pseudomonadota;Gammaproteobacteria;Enterobacterales;Enterobacteriaceae;Escherichia;Escherichia coli
GCF_004960235.1	PRJNA224116	SAMN10980065	2014	55.4	12.33	Bacteria;Pseudomonadota;Gammaproteobacteria;Enterobacterales;Enterobacteriaceae;Escherichia;Escherichia coli
GCF_004960255.1	PRJNA224116	SAMN10980064	2014	55.4	12.33	Bacteria;Pseudomonadota;Gammaproteobacteria;Enterobacterales;Enterobacteriaceae;Escherichia;Escherichia coli
GCF_004960265.1	PRJNA224116	SAMN10980063	2014	55.4	12.33	Bacteria;Pseudomonadota;Gammaproteobacteria;Enterobacterales;Enterobacteriaceae;Escherichia;Escherichia coli
GCF_004960325.1	PRJNA224116	SAMN10980060	2014	55.4	12.33	Bacteria;Pseudomonadota;Gammaproteobacteria;Enterobacterales;Enterobacteriaceae;Escherichia;Escherichia coli
GCF_004960345.1	PRJNA224116	SAMN10980058	2014	55.4	12.33	Bacteria;Pseudomonadota;Gammaproteobacteria;Enterobacterales;Enterobacteriaceae;Escherichia;Escherichia coli
GCF_004960365.1	PRJNA224116	SAMN10980055	2014	55.4	12.33	Bacteria;Pseudomonadota;Gammaproteobacteria;Enterobacterales;Enterobacteriaceae;Escherichia;Escherichia coli
GCF_004960395.1	PRJNA224116	SAMN10980052	2014	55.4	12.33	Bacteria;Pseudomonadota;Gammaproteobacteria;Enterobacterales;Enterobacteriaceae;Escherichia;Escherichia coli
GCF_004960405.1	PRJNA224116	SAMN10980051	2014	55.4	12.33	Bacteria;Pseudomonadota;Gammaproteobacteria;Enterobacterales;Enterobacteriaceae;Escherichia;Escherichia coli
GCF_004960425.1	PRJNA224116	SAMN10980046	2014	55.4	12.33	Bacteria;Pseudomonadota;Gammaproteobacteria;Enterobacterales;Enterobacteriaceae;Escherichia;Escherichia coli
GCF_004960485.1	PRJNA224116	SAMN10980044	2014	55.4	12.33	Bacteria;Pseudomonadota;Gammaproteobacteria;Enterobacterales;Enterobacteriaceae;Escherichia;Escherichia coli
GCF_004960505.1	PRJNA224116	SAMN10980042	2014	55.4	12.33	Bacteria;Pseudomonadota;Gammaproteobacteria;Enterobacterales;Enterobacteriaceae;Escherichia;Escherichia coli
GCF_004960515.1	PRJNA224116	SAMN10980037	2014	55.4	12.33	Bacteria;Pseudomonadota;Gammaproteobacteria;Enterobacterales;Enterobacteriaceae;Escherichia;Escherichia coli
GCF_004960525.1	PRJNA224116	SAMN10980041	2014	55.4	12.33	Bacteria;Pseudomonadota;Gammaproteobacteria;Enterobacterales;Enterobacteriaceae;Escherichia;Escherichia coli
GCF_004960575.1	PRJNA224116	SAMN10980033	2014	55.4	12.33	Bacteria;Pseudomonadota;Gammaproteobacteria;Enterobacterales;Enterobacteriaceae;Escherichia;Escherichia coli
GCF_004960595.1	PRJNA224116	SAMN10980034	2014	55.4	12.33	Bacteria;Pseudomonadota;Gammaproteobacteria;Enterobacterales;Enterobacteriaceae;Escherichia;Escherichia coli
GCF_004960605.1	PRJNA224116	SAMN10980088	2015	55.4	12.33	Bacteria;Pseudomonadota;Gammaproteobacteria;Enterobacterales;Enterobacteriaceae;Escherichia;Escherichia coli
GCF_004960625.1	PRJNA224116	SAMN10980087	2015	55.4	12.33	Bacteria;Pseudomonadota;Gammaproteobacteria;Enterobacterales;Enterobacteriaceae;Escherichia;Escherichia coli
GCF_004960645.1	PRJNA224116	SAMN10980078	2014	55.4	12.33	Bacteria;Pseudomonadota;Gammaproteobacteria;Enterobacterales;Enterobacteriaceae;Escherichia;Escherichia coli
GCF_004960695.1	PRJNA224116	SAMN10980076	2015	55.4	12.33	Bacteria;Pseudomonadota;Gammaproteobacteria;Enterobacterales;Enterobacteriaceae;Escherichia;Escherichia coli
GCF_004960715.1	PRJNA224116	SAMN10980068	2014	55.4	12.33	Bacteria;Pseudomonadota;Gammaproteobacteria;Enterobacterales;Enterobacteriaceae;Escherichia;Escherichia coli
GCF_004960725.1	PRJNA224116	SAMN10980071	2014	55.4	12.33	Bacteria;Pseudomonadota;Gammaproteobacteria;Enterobacterales;Enterobacteriaceae;Escherichia;Escherichia coli
GCF_004960735.1	PRJNA224116	SAMN10980066	2014	55.4	12.33	Bacteria;Pseudomonadota;Gammaproteobacteria;Enterobacterales;Enterobacteriaceae;Escherichia;Escherichia coli
GCF_004960775.1	PRJNA224116	SAMN10980059	2014	55.4	12.33	Bacteria;Pseudomonadota;Gammaproteobacteria;Enterobacterales;Enterobacteriaceae;Escherichia;Escherichia coli
GCF_004960805.1	PRJNA224116	SAMN10980056	2014	55.4	12.33	Bacteria;Pseudomonadota;Gammaproteobacteria;Enterobacterales;Enterobacteriaceae;Escherichia;Escherichia coli
GCF_004960825.1	PRJNA224116	SAMN10980057	2014	55.4	12.33	Bacteria;Pseudomonadota;Gammaproteobacteria;Enterobacterales;Enterobacteriaceae;Escherichia;Escherichia coli
GCF_004960835.1	PRJNA224116	SAMN10980053	2014	55.4	12.33	Bacteria;Pseudomonadota;Gammaproteobacteria;Enterobacterales;Enterobacteriaceae;Escherichia;Escherichia coli
GCF_004960875.1	PRJNA224116	SAMN10980049	2014	55.4	12.33	Bacteria;Pseudomonadota;Gammaproteobacteria;Enterobacterales;Enterobacteriaceae;Escherichia;Escherichia coli
GCF_004960895.1	PRJNA224116	SAMN10980047	2014	55.4	12.33	Bacteria;Pseudomonadota;Gammaproteobacteria;Enterobacterales;Enterobacteriaceae;Escherichia;Escherichia coli
GCF_004960915.1	PRJNA224116	SAMN10980043	2014	55.4	12.33	Bacteria;Pseudomonadota;Gammaproteobacteria;Enterobacterales;Enterobacteriaceae;Escherichia;Escherichia coli
GCF_004960925.1	PRJNA224116	SAMN10980040	2014	55.4	12.33	Bacteria;Pseudomonadota;Gammaproteobacteria;Enterobacterales;Enterobacteriaceae;Escherichia;Escherichia coli
GCF_004960955.1	PRJNA224116	SAMN10980038	2014	55.4	12.33	Bacteria;Pseudomonadota;Gammaproteobacteria;Enterobacterales;Enterobacteriaceae;Escherichia;Escherichia coli
GCF_004960965.1	PRJNA224116	SAMN10980036	2014	55.4	12.33	Bacteria;Pseudomonadota;Gammaproteobacteria;Enterobacterales;Enterobacteriaceae;Escherichia;Escherichia coli
GCF_004961025.1	PRJNA224116	SAMN10980035	2014	55.4	12.33	Bacteria;Pseudomonadota;Gammaproteobacteria;Enterobacterales;Enterobacteriaceae;Escherichia;Escherichia coli
GCF_004961035.1	PRJNA224116	SAMN10980032	2014	55.4	12.33	Bacteria;Pseudomonadota;Gammaproteobacteria;Enterobacterales;Enterobacteriaceae;Escherichia;Escherichia coli
GCF_004961045.1	PRJNA224116	SAMN10980031	2014	55.4	12.33	Bacteria;Pseudomonadota;Gammaproteobacteria;Enterobacterales;Enterobacteriaceae;Escherichia;Escherichia coli
GCF_004961075.1	PRJNA224116	SAMN10980029	2014	55.4	12.33	Bacteria;Pseudomonadota;Gammaproteobacteria;Enterobacterales;Enterobacteriaceae;Escherichia;Escherichia coli
GCF_004961315.1	PRJNA224116	SAMN10980028	2014	55.4	12.33	Bacteria;Pseudomonadota;Gammaproteobacteria;Enterobacterales;Enterobacteriaceae;Escherichia;Escherichia coli
GCF_005250655.1	PRJNA224116	SAMN11317650	2018	48.85	-2.35	Bacteria;Pseudomonadota;Gammaproteobacteria;Enterobacterales;Enterobacteriaceae;Escherichia;Escherichia coli
GCF_005250665.1	PRJNA224116	SAMN11317648	2018	48.85	-2.35	Bacteria;Pseudomonadota;Gammaproteobacteria;Enterobacterales;Enterobacteriaceae;Escherichia;Escherichia coli
GCF_005574095.1	PRJNA224116	SAMN10980086	2014	55.4	12.33	Bacteria;Pseudomonadota;Gammaproteobacteria;Enterobacterales;Enterobacteriaceae;Escherichia;Escherichia coli
GCF_005574105.1	PRJNA224116	SAMN10980080	2014	55.4	12.33	Bacteria;Pseudomonadota;Gammaproteobacteria;Enterobacterales;Enterobacteriaceae;Escherichia;Escherichia coli
GCF_005574115.1	PRJNA224116	SAMN10980050	2014	55.4	12.33	Bacteria;Pseudomonadota;Gammaproteobacteria;Enterobacterales;Enterobacteriaceae;Escherichia;Escherichia coli
GCF_005574175.1	PRJNA224116	SAMN10980054	2014	55.4	12.33	Bacteria;Pseudomonadota;Gammaproteobacteria;Enterobacterales;Enterobacteriaceae;Escherichia;Escherichia coli
GCF_009653625.1	PRJNA224116	SAMN10715997	2017	37.33	126.56	Bacteria;Pseudomonadota;Gammaproteobacteria;Enterobacterales;Enterobacteriaceae;Escherichia;Escherichia coli
GCF_009833485.1	PRJNA224116	SAMN13706916	2017-11-05	25.15	120.08	Bacteria;Pseudomonadota;Gammaproteobacteria;Enterobacterales;Enterobacteriaceae;Escherichia;Escherichia coli
GCF_009899175.1	PRJNA224116	SAMN12641070	2015-11-27	49.549	-1.29	Bacteria;Pseudomonadota;Gammaproteobacteria;Enterobacterales;Enterobacteriaceae;Escherichia;Escherichia coli
GCF_010668045.1	PRJNA224116	SAMN13616206	2018	-26	-48	Bacteria;Pseudomonadota;Gammaproteobacteria;Enterobacterales;Enterobacteriaceae;Escherichia;Escherichia coli
GCF_011043635.1	PRJNA224116	SAMN14134881	2017-10-10	43.47	145.26	Bacteria;Pseudomonadota;Gammaproteobacteria;Enterobacterales;Enterobacteriaceae;Escherichia;Escherichia coli
GCF_011306375.1	PRJNA224116	SAMN12671072	2015-11-02	37.42	126.5025	Bacteria;Pseudomonadota;Gammaproteobacteria;Enterobacterales;Enterobacteriaceae;Escherichia;Escherichia coli
GCF_013374895.1	PRJNA224116	SAMN14450356	2016	36	126	Bacteria;Pseudomonadota;Gammaproteobacteria;Enterobacterales;Enterobacteriaceae;Escherichia;Escherichia coli
GCF_013374905.1	PRJNA224116	SAMN14450358	2016	36	126	Bacteria;Pseudomonadota;Gammaproteobacteria;Enterobacterales;Enterobacteriaceae;Escherichia;Escherichia coli
GCF_013374925.1	PRJNA224116	SAMN14450357	2016	36	126	Bacteria;Pseudomonadota;Gammaproteobacteria;Enterobacterales;Enterobacteriaceae;Escherichia;Escherichia coli
GCF_013374945.1	PRJNA224116	SAMN14450355	2015	37.42	126.5025	Bacteria;Pseudomonadota;Gammaproteobacteria;Enterobacterales;Enterobacteriaceae;Escherichia;Escherichia coli
GCF_013694195.1	PRJNA224116	SAMN15580238	2018-04	-6.49	39.16	Bacteria;Pseudomonadota;Gammaproteobacteria;Enterobacterales;Enterobacteriaceae;Escherichia;Escherichia coli
GCF_014169895.1	PRJNA224116	SAMD00194704	2017-07-10	35.6306	139.7754	Bacteria;Pseudomonadota;Gammaproteobacteria;Enterobacterales;Enterobacteriaceae;Escherichia;Escherichia coli
GCF_014169915.1	PRJNA224116	SAMD00194706	2017-07-10	35.6306	139.7754	Bacteria;Pseudomonadota;Gammaproteobacteria;Enterobacterales;Enterobacteriaceae;Escherichia;Escherichia coli
GCF_014333095.1	PRJNA224116	SAMN13884686	2017-11-10	-38.277457	144.768842	Bacteria;Pseudomonadota;Gammaproteobacteria;Enterobacterales;Enterobacteriaceae;Escherichia;Escherichia coli
GCF_015472045.1	PRJNA224116	SAMD00253257	2018-11-09	34.4111	135.3112	Bacteria;Pseudomonadota;Gammaproteobacteria;Enterobacterales;Enterobacteriaceae;Escherichia;Escherichia coli
GCF_015472065.1	PRJNA224116	SAMD00253289	2018-11-09	34.4111	135.3112	Bacteria;Pseudomonadota;Gammaproteobacteria;Enterobacterales;Enterobacteriaceae;Escherichia;Escherichia coli
GCF_015472085.1	PRJNA224116	SAMD00253290	2018-11-09	34.4111	135.3112	Bacteria;Pseudomonadota;Gammaproteobacteria;Enterobacterales;Enterobacteriaceae;Escherichia;Escherichia coli
GCF_015472105.1	PRJNA224116	SAMD00253291	2018-11-09	34.4111	135.3112	Bacteria;Pseudomonadota;Gammaproteobacteria;Enterobacterales;Enterobacteriaceae;Escherichia;Escherichia coli
GCF_015472125.1	PRJNA224116	SAMD00253292	2019-11-11	34.4111	135.3112	Bacteria;Pseudomonadota;Gammaproteobacteria;Enterobacterales;Enterobacteriaceae;Escherichia;Escherichia coli
GCF_015472145.1	PRJNA224116	SAMD00253293	2018-11-09	34.4111	135.3112	Bacteria;Pseudomonadota;Gammaproteobacteria;Enterobacterales;Enterobacteriaceae;Escherichia;Escherichia coli
GCF_015472165.1	PRJNA224116	SAMD00253294	2019-11-11	34.4111	135.3112	Bacteria;Pseudomonadota;Gammaproteobacteria;Enterobacterales;Enterobacteriaceae;Escherichia;Escherichia coli
GCF_015472185.1	PRJNA224116	SAMD00253295	2018-11-09	34.4111	135.3112	Bacteria;Pseudomonadota;Gammaproteobacteria;Enterobacterales;Enterobacteriaceae;Escherichia;Escherichia coli
GCF_015472205.1	PRJNA224116	SAMD00253296	2018-11-09	34.4111	135.3112	Bacteria;Pseudomonadota;Gammaproteobacteria;Enterobacterales;Enterobacteriaceae;Escherichia;Escherichia coli
GCF_015472245.1	PRJNA224116	SAMD00253297	2018-11-09	34.4111	135.3112	Bacteria;Pseudomonadota;Gammaproteobacteria;Enterobacterales;Enterobacteriaceae;Escherichia;Escherichia coli
GCF_015472365.1	PRJNA224116	SAMD00253298	2019-11-11	34.4111	135.3112	Bacteria;Pseudomonadota;Gammaproteobacteria;Enterobacterales;Enterobacteriaceae;Escherichia;Escherichia coli
GCF_015472485.1	PRJNA224116	SAMD00253299	2019-11-11	34.4111	135.3112	Bacteria;Pseudomonadota;Gammaproteobacteria;Enterobacterales;Enterobacteriaceae;Escherichia;Escherichia coli
GCF_015472565.1	PRJNA224116	SAMD00253300	2019-11-11	34.4111	135.3112	Bacteria;Pseudomonadota;Gammaproteobacteria;Enterobacterales;Enterobacteriaceae;Escherichia;Escherichia coli
GCF_015472665.1	PRJNA224116	SAMD00253301	2019-11-11	34.4111	135.3112	Bacteria;Pseudomonadota;Gammaproteobacteria;Enterobacterales;Enterobacteriaceae;Escherichia;Escherichia coli
GCF_015711375.1	PRJNA224116	SAMN15580227	2018-01	-6.49	39.16	Bacteria;Pseudomonadota;Gammaproteobacteria;Enterobacterales;Enterobacteriaceae;Escherichia;Escherichia coli
GCF_016415065.1	PRJNA224116	SAMN15580231	2018-04	-6.49	39.16	Bacteria;Pseudomonadota;Gammaproteobacteria;Enterobacterales;Enterobacteriaceae;Escherichia;Escherichia coli
GCF_016786245.1	PRJNA224116	SAMN16818244	2003-02/2004-09	-13	-38.31	Bacteria;Pseudomonadota;Gammaproteobacteria;Enterobacterales;Enterobacteriaceae;Escherichia;Escherichia coli
GCF_017356105.1	PRJNA224116	SAMN18151938	2019	48.85	-2.35	Bacteria;Pseudomonadota;Gammaproteobacteria;Enterobacterales;Enterobacteriaceae;Escherichia;Escherichia coli
GCF_017356125.1	PRJNA224116	SAMN18151937	2018	48.85	-2.35	Bacteria;Pseudomonadota;Gammaproteobacteria;Enterobacterales;Enterobacteriaceae;Escherichia;Escherichia coli
GCF_017356165.1	PRJNA224116	SAMN18151936	2018	48.85	-2.35	Bacteria;Pseudomonadota;Gammaproteobacteria;Enterobacterales;Enterobacteriaceae;Escherichia;Escherichia coli
GCF_017356185.1	PRJNA224116	SAMN18151939	2019	48.85	-2.35	Bacteria;Pseudomonadota;Gammaproteobacteria;Enterobacterales;Enterobacteriaceae;Escherichia;Escherichia coli
GCF_017356205.1	PRJNA224116	SAMN18151933	2017	48.85	-2.35	Bacteria;Pseudomonadota;Gammaproteobacteria;Enterobacterales;Enterobacteriaceae;Escherichia;Escherichia coli
GCF_017356215.1	PRJNA224116	SAMN18151935	2018	48.85	-2.35	Bacteria;Pseudomonadota;Gammaproteobacteria;Enterobacterales;Enterobacteriaceae;Escherichia;Escherichia coli
GCF_017356345.1	PRJNA224116	SAMN18151932	2017	48.85	-2.35	Bacteria;Pseudomonadota;Gammaproteobacteria;Enterobacterales;Enterobacteriaceae;Escherichia;Escherichia coli
GCF_017775115.1	PRJNA224116	SAMN17379997	2017	48.85	-2.35	Bacteria;Pseudomonadota;Gammaproteobacteria;Enterobacterales;Enterobacteriaceae;Escherichia;Escherichia coli
GCF_017775215.1	PRJNA224116	SAMN17379991	2017	48.85	-2.35	Bacteria;Pseudomonadota;Gammaproteobacteria;Enterobacterales;Enterobacteriaceae;Escherichia;Escherichia coli
GCF_017775225.1	PRJNA224116	SAMN17379992	2017	48.85	-2.35	Bacteria;Pseudomonadota;Gammaproteobacteria;Enterobacterales;Enterobacteriaceae;Escherichia;Escherichia coli
GCF_017775455.1	PRJNA224116	SAMN17379986	2017	48.85	-2.35	Bacteria;Pseudomonadota;Gammaproteobacteria;Enterobacterales;Enterobacteriaceae;Escherichia;Escherichia coli
GCF_017775495.1	PRJNA224116	SAMN17379985	2017	48.85	-2.35	Bacteria;Pseudomonadota;Gammaproteobacteria;Enterobacterales;Enterobacteriaceae;Escherichia;Escherichia coli
GCF_017775545.1	PRJNA224116	SAMN17379983	2017	48.85	-2.35	Bacteria;Pseudomonadota;Gammaproteobacteria;Enterobacterales;Enterobacteriaceae;Escherichia;Escherichia coli
GCF_017775655.1	PRJNA224116	SAMN17379980	2017	48.85	-2.35	Bacteria;Pseudomonadota;Gammaproteobacteria;Enterobacterales;Enterobacteriaceae;Escherichia;Escherichia coli
GCF_017775665.1	PRJNA224116	SAMN17379978	2017	48.85	-2.35	Bacteria;Pseudomonadota;Gammaproteobacteria;Enterobacterales;Enterobacteriaceae;Escherichia;Escherichia coli
GCF_017775705.1	PRJNA224116	SAMN17379982	2017	48.85	-2.35	Bacteria;Pseudomonadota;Gammaproteobacteria;Enterobacterales;Enterobacteriaceae;Escherichia;Escherichia coli
GCF_017775735.1	PRJNA224116	SAMN17379981	2017	48.85	-2.35	Bacteria;Pseudomonadota;Gammaproteobacteria;Enterobacterales;Enterobacteriaceae;Escherichia;Escherichia coli
GCF_017775775.1	PRJNA224116	SAMN17379975	2015	48.85	-2.35	Bacteria;Pseudomonadota;Gammaproteobacteria;Enterobacterales;Enterobacteriaceae;Escherichia;Escherichia coli
GCF_017775795.1	PRJNA224116	SAMN17379977	2015	48.85	-2.35	Bacteria;Pseudomonadota;Gammaproteobacteria;Enterobacterales;Enterobacteriaceae;Escherichia;Escherichia coli
GCF_017775825.1	PRJNA224116	SAMN17379976	2017	48.85	-2.35	Bacteria;Pseudomonadota;Gammaproteobacteria;Enterobacterales;Enterobacteriaceae;Escherichia;Escherichia coli
GCF_017775985.1	PRJNA224116	SAMN17379969	2014	48.85	-2.35	Bacteria;Pseudomonadota;Gammaproteobacteria;Enterobacterales;Enterobacteriaceae;Escherichia;Escherichia coli
GCF_017775995.1	PRJNA224116	SAMN17379970	2014	48.85	-2.35	Bacteria;Pseudomonadota;Gammaproteobacteria;Enterobacterales;Enterobacteriaceae;Escherichia;Escherichia coli
GCF_017776035.1	PRJNA224116	SAMN17379968	2014	48.85	-2.35	Bacteria;Pseudomonadota;Gammaproteobacteria;Enterobacterales;Enterobacteriaceae;Escherichia;Escherichia coli
GCF_017776135.1	PRJNA224116	SAMN17379964	2014	48.85	-2.35	Bacteria;Pseudomonadota;Gammaproteobacteria;Enterobacterales;Enterobacteriaceae;Escherichia;Escherichia coli
GCF_017776145.1	PRJNA224116	SAMN17379966	2014	48.85	-2.35	Bacteria;Pseudomonadota;Gammaproteobacteria;Enterobacterales;Enterobacteriaceae;Escherichia;Escherichia coli
GCF_017776195.1	PRJNA224116	SAMN17379965	2014	48.85	-2.35	Bacteria;Pseudomonadota;Gammaproteobacteria;Enterobacterales;Enterobacteriaceae;Escherichia;Escherichia coli
GCF_017776225.1	PRJNA224116	SAMN17379963	2017	48.85	-2.35	Bacteria;Pseudomonadota;Gammaproteobacteria;Enterobacterales;Enterobacteriaceae;Escherichia;Escherichia coli
GCF_017813585.1	PRJNA224116	SAMN18477987	2017-11-06	10.1	76.1	Bacteria;Pseudomonadota;Gammaproteobacteria;Enterobacterales;Enterobacteriaceae;Escherichia;Escherichia coli
GCF_017813635.1	PRJNA224116	SAMN18477985	2017-11-06	10.1	76.1	Bacteria;Pseudomonadota;Gammaproteobacteria;Enterobacterales;Enterobacteriaceae;Escherichia;Escherichia coli
GCF_019303145.1	PRJNA224116	SAMN17831734	2018-12/2019-01	-3.86	-33.81	Bacteria;Pseudomonadota;Gammaproteobacteria;Enterobacterales;Enterobacteriaceae;Escherichia;Escherichia coli
GCF_019303155.1	PRJNA224116	SAMN17831736	2018-12/2019-01	-3.86	-33.81	Bacteria;Pseudomonadota;Gammaproteobacteria;Enterobacterales;Enterobacteriaceae;Escherichia;Escherichia coli
GCF_020662165.1	PRJNA224116	SAMN22014245	2018-09-15	-44	172.16	Bacteria;Pseudomonadota;Gammaproteobacteria;Enterobacterales;Enterobacteriaceae;Escherichia;Escherichia coli
GCF_020827555.1	PRJNA224116	SAMN21169133	2019-12	24	120	Bacteria;Pseudomonadota;Gammaproteobacteria;Enterobacterales;Enterobacteriaceae;Escherichia;Escherichia coli
GCF_020827575.1	PRJNA224116	SAMN21169132	2019-04	24	120	Bacteria;Pseudomonadota;Gammaproteobacteria;Enterobacterales;Enterobacteriaceae;Escherichia;Escherichia coli
GCF_020827615.1	PRJNA224116	SAMN21169129	2019-01	24	120	Bacteria;Pseudomonadota;Gammaproteobacteria;Enterobacterales;Enterobacteriaceae;Escherichia;Escherichia coli
GCF_020827635.1	PRJNA224116	SAMN21169128	2019-11	24	120	Bacteria;Pseudomonadota;Gammaproteobacteria;Enterobacterales;Enterobacteriaceae;Escherichia;Escherichia coli
GCF_020827655.1	PRJNA224116	SAMN21169127	2019-08	24	120	Bacteria;Pseudomonadota;Gammaproteobacteria;Enterobacterales;Enterobacteriaceae;Escherichia;Escherichia coli
GCF_020829045.1	PRJNA224116	SAMN21169130	2019-10	24	122	Bacteria;Pseudomonadota;Gammaproteobacteria;Enterobacterales;Enterobacteriaceae;Escherichia;Escherichia coli
GCF_020881875.1	PRJNA224116	SAMN18819224	2012	-36.15	150.13	Bacteria;Pseudomonadota;Gammaproteobacteria;Enterobacterales;Enterobacteriaceae;Escherichia;Escherichia coli
GCF_021022845.1	PRJNA224116	SAMN16482550	2017-10-31	6.2338	3.2346	Bacteria;Pseudomonadota;Gammaproteobacteria;Enterobacterales;Enterobacteriaceae;Escherichia;Escherichia coli
GCF_021022855.1	PRJNA224116	SAMN16482549	2017-10-31	6.2405	3.2346	Bacteria;Pseudomonadota;Gammaproteobacteria;Enterobacterales;Enterobacteriaceae;Escherichia;Escherichia coli
GCF_021022895.1	PRJNA224116	SAMN16482548	2017-10-31	6.2405	3.2346	Bacteria;Pseudomonadota;Gammaproteobacteria;Enterobacterales;Enterobacteriaceae;Escherichia;Escherichia coli
GCF_021022945.1	PRJNA224116	SAMN16482545	2017-11-05	6.2327	2.4956	Bacteria;Pseudomonadota;Gammaproteobacteria;Enterobacterales;Enterobacteriaceae;Escherichia;Escherichia coli
GCF_021022975.1	PRJNA224116	SAMN16482546	2017-11-05	6.2338	3.2346	Bacteria;Pseudomonadota;Gammaproteobacteria;Enterobacterales;Enterobacteriaceae;Escherichia;Escherichia coli
GCF_021655695.1	PRJNA224116	SAMN21169126	2019-02	24	120	Bacteria;Pseudomonadota;Gammaproteobacteria;Enterobacterales;Enterobacteriaceae;Escherichia;Escherichia coli
GCF_022325475.1	PRJNA224116	SAMN19129811	2020-02-08	-38	150	Bacteria;Pseudomonadota;Gammaproteobacteria;Enterobacterales;Enterobacteriaceae;Escherichia;Escherichia coli
GCF_022494075.1	PRJNA224116	SAMN13925558	2018-12	22.2	114.2	Bacteria;Pseudomonadota;Gammaproteobacteria;Enterobacterales;Enterobacteriaceae;Escherichia;Escherichia coli
GCF_022494235.1	PRJNA224116	SAMN13925566	2018-12	22.2	114.2	Bacteria;Pseudomonadota;Gammaproteobacteria;Enterobacterales;Enterobacteriaceae;Escherichia;Escherichia coli
GCF_022494315.1	PRJNA224116	SAMN13925570	2018-12	22.2	114.2	Bacteria;Pseudomonadota;Gammaproteobacteria;Enterobacterales;Enterobacteriaceae;Escherichia;Escherichia coli
GCF_022918835.1	PRJNA224116	SAMN27258442	2021-12	22.28	113.58	Bacteria;Pseudomonadota;Gammaproteobacteria;Enterobacterales;Enterobacteriaceae;Escherichia;Escherichia coli
GCF_022919035.1	PRJNA224116	SAMN27258881	2022-01	22.28	113.58	Bacteria;Pseudomonadota;Gammaproteobacteria;Enterobacterales;Enterobacteriaceae;Escherichia;Escherichia coli
GCF_022919055.1	PRJNA224116	SAMN27258894	2021-12	22.28	113.58	Bacteria;Pseudomonadota;Gammaproteobacteria;Enterobacterales;Enterobacteriaceae;Escherichia;Escherichia coli
GCF_022982975.1	PRJNA224116	SAMN27395225	2021-10	22.28	113.58	Bacteria;Pseudomonadota;Gammaproteobacteria;Enterobacterales;Enterobacteriaceae;Escherichia;Escherichia coli
GCF_023238365.1	PRJNA224116	SAMN27776107	2021	22.28	113.58	Bacteria;Pseudomonadota;Gammaproteobacteria;Enterobacterales;Enterobacteriaceae;Escherichia;Escherichia coli
GCF_024970535.1	PRJNA224116	SAMN30608532	2021-04-13	22.2833469	114.1847401	Bacteria;Pseudomonadota;Gammaproteobacteria;Enterobacterales;Enterobacteriaceae;Escherichia;Escherichia coli
GCF_024971055.1	PRJNA224116	SAMN30608554	2021-04-13	22.2833469	114.1847401	Bacteria;Pseudomonadota;Gammaproteobacteria;Enterobacterales;Enterobacteriaceae;Escherichia;Escherichia coli
GCF_026236745.1	PRJNA224116	SAMN24114328	2020-02-15	41.54	12.28	Bacteria;Pseudomonadota;Gammaproteobacteria;Enterobacterales;Enterobacteriaceae;Escherichia;Escherichia coli
GCF_026236775.1	PRJNA224116	SAMN24114325	2019-09-04	41.54	12.28	Bacteria;Pseudomonadota;Gammaproteobacteria;Enterobacterales;Enterobacteriaceae;Escherichia;Escherichia coli
GCF_028331305.1	PRJNA224116	SAMN31937469	1954	33.5	-118.2	Bacteria;Pseudomonadota;Gammaproteobacteria;Enterobacterales;Enterobacteriaceae;Escherichia;Escherichia coli
GCF_028421485.1	PRJNA224116	SAMN30844958	2022-06	22.28	113.58	Bacteria;Pseudomonadota;Gammaproteobacteria;Enterobacterales;Enterobacteriaceae;Escherichia;Escherichia coli
GCF_029854615.1	PRJNA224116	SAMN34178803	2022-09	22.28	113.58	Bacteria;Pseudomonadota;Gammaproteobacteria;Enterobacterales;Enterobacteriaceae;Escherichia;Escherichia coli
GCF_029870915.1	PRJNA224116	SAMN18129017	2005	-40.9006	174.886	Bacteria;Pseudomonadota;Gammaproteobacteria;Enterobacterales;Enterobacteriaceae;Escherichia;Escherichia coli
GCF_029991915.1	PRJNA224116	SAMN11381634	2016	37.33	126.56	Bacteria;Pseudomonadota;Gammaproteobacteria;Enterobacterales;Enterobacteriaceae;Escherichia;Escherichia coli
GCF_029991995.1	PRJNA224116	SAMN11381629	2016	37.33	126.56	Bacteria;Pseudomonadota;Gammaproteobacteria;Enterobacterales;Enterobacteriaceae;Escherichia;Escherichia coli
GCF_029992055.1	PRJNA224116	SAMN11381946	2016	37.33	126.56	Bacteria;Pseudomonadota;Gammaproteobacteria;Enterobacterales;Enterobacteriaceae;Escherichia;Escherichia coli
GCF_029992065.1	PRJNA224116	SAMN11381945	2016	37.33	126.56	Bacteria;Pseudomonadota;Gammaproteobacteria;Enterobacterales;Enterobacteriaceae;Escherichia;Escherichia coli
GCF_029992075.1	PRJNA224116	SAMN11381944	2016	37.33	126.56	Bacteria;Pseudomonadota;Gammaproteobacteria;Enterobacterales;Enterobacteriaceae;Escherichia;Escherichia coli
GCF_029992085.1	PRJNA224116	SAMN11381943	2017	37.33	126.56	Bacteria;Pseudomonadota;Gammaproteobacteria;Enterobacterales;Enterobacteriaceae;Escherichia;Escherichia coli
GCF_029992095.1	PRJNA224116	SAMN11381640	2017	37.33	126.56	Bacteria;Pseudomonadota;Gammaproteobacteria;Enterobacterales;Enterobacteriaceae;Escherichia;Escherichia coli
GCF_029992155.1	PRJNA224116	SAMN11381947	2016	37.33	126.56	Bacteria;Pseudomonadota;Gammaproteobacteria;Enterobacterales;Enterobacteriaceae;Escherichia;Escherichia coli
GCF_030163065.1	PRJNA224116	SAMN34575216	2019	38.43	118.53	Bacteria;Pseudomonadota;Gammaproteobacteria;Enterobacterales;Enterobacteriaceae;Escherichia;Escherichia coli
GCF_031875285.1	PRJNA224116	SAMN37298520	2022-05-31	43.38	4.86	Bacteria;Pseudomonadota;Gammaproteobacteria;Enterobacterales;Enterobacteriaceae;Escherichia;Escherichia coli
GCF_031875365.1	PRJNA224116	SAMN37298524	2022-05-31	43.38	4.86	Bacteria;Pseudomonadota;Gammaproteobacteria;Enterobacterales;Enterobacteriaceae;Escherichia;Escherichia coli
GCF_032647405.1	PRJNA224116	SAMN12826519	2013	37.33	126.56	Bacteria;Pseudomonadota;Gammaproteobacteria;Enterobacterales;Enterobacteriaceae;Escherichia;Escherichia coli
GCF_032647425.1	PRJNA224116	SAMN12854679	2018	37.33	126.56	Bacteria;Pseudomonadota;Gammaproteobacteria;Enterobacterales;Enterobacteriaceae;Escherichia;Escherichia coli
GCF_032647445.1	PRJNA224116	SAMN12854952	2016	37.33	126.56	Bacteria;Pseudomonadota;Gammaproteobacteria;Enterobacterales;Enterobacteriaceae;Escherichia;Escherichia coli
GCF_032647505.1	PRJNA224116	SAMN12854955	2018	37.33	126.56	Bacteria;Pseudomonadota;Gammaproteobacteria;Enterobacterales;Enterobacteriaceae;Escherichia;Escherichia coli
GCF_032647525.1	PRJNA224116	SAMN12854957	2016	37.33	126.56	Bacteria;Pseudomonadota;Gammaproteobacteria;Enterobacterales;Enterobacteriaceae;Escherichia;Escherichia coli
GCF_032647565.1	PRJNA224116	SAMN12854973	2017	37.33	126.56	Bacteria;Pseudomonadota;Gammaproteobacteria;Enterobacterales;Enterobacteriaceae;Escherichia;Escherichia coli
GCF_032647585.1	PRJNA224116	SAMN12854974	2015	37.33	126.56	Bacteria;Pseudomonadota;Gammaproteobacteria;Enterobacterales;Enterobacteriaceae;Escherichia;Escherichia coli
GCF_032647625.1	PRJNA224116	SAMN12854976	2017	37.33	126.56	Bacteria;Pseudomonadota;Gammaproteobacteria;Enterobacterales;Enterobacteriaceae;Escherichia;Escherichia coli
GCF_032647645.1	PRJNA224116	SAMN12854978	2016	37.33	126.56	Bacteria;Pseudomonadota;Gammaproteobacteria;Enterobacterales;Enterobacteriaceae;Escherichia;Escherichia coli
GCF_032647665.1	PRJNA224116	SAMN12854980	2017	37.33	126.56	Bacteria;Pseudomonadota;Gammaproteobacteria;Enterobacterales;Enterobacteriaceae;Escherichia;Escherichia coli
GCF_032647685.1	PRJNA224116	SAMN12855091	2017	37.33	126.56	Bacteria;Pseudomonadota;Gammaproteobacteria;Enterobacterales;Enterobacteriaceae;Escherichia;Escherichia coli
GCF_032647705.1	PRJNA224116	SAMN12855100	2018	37.33	126.56	Bacteria;Pseudomonadota;Gammaproteobacteria;Enterobacterales;Enterobacteriaceae;Escherichia;Escherichia coli
GCF_032647725.1	PRJNA224116	SAMN12855092	2016	37.33	126.56	Bacteria;Pseudomonadota;Gammaproteobacteria;Enterobacterales;Enterobacteriaceae;Escherichia;Escherichia coli
GCF_032647865.1	PRJNA224116	SAMN12854981	2018	37.33	126.56	Bacteria;Pseudomonadota;Gammaproteobacteria;Enterobacterales;Enterobacteriaceae;Escherichia;Escherichia coli
GCF_032647905.1	PRJNA224116	SAMN12855202	2017	37.33	126.56	Bacteria;Pseudomonadota;Gammaproteobacteria;Enterobacterales;Enterobacteriaceae;Escherichia;Escherichia coli
GCF_032647965.1	PRJNA224116	SAMN12855204	2018	37.33	126.56	Bacteria;Pseudomonadota;Gammaproteobacteria;Enterobacterales;Enterobacteriaceae;Escherichia;Escherichia coli
GCF_032648045.1	PRJNA224116	SAMN12855382	2016	37.33	126.56	Bacteria;Pseudomonadota;Gammaproteobacteria;Enterobacterales;Enterobacteriaceae;Escherichia;Escherichia coli
GCF_032648065.1	PRJNA224116	SAMN12855383	2017	37.33	126.56	Bacteria;Pseudomonadota;Gammaproteobacteria;Enterobacterales;Enterobacteriaceae;Escherichia;Escherichia coli
GCF_032648085.1	PRJNA224116	SAMN12855525	2017	37.33	126.56	Bacteria;Pseudomonadota;Gammaproteobacteria;Enterobacterales;Enterobacteriaceae;Escherichia;Escherichia coli
GCF_032648125.1	PRJNA224116	SAMN12855554	2016	37.33	126.56	Bacteria;Pseudomonadota;Gammaproteobacteria;Enterobacterales;Enterobacteriaceae;Escherichia;Escherichia coli
GCF_032648245.1	PRJNA224116	SAMN12855697	2017	37.33	126.56	Bacteria;Pseudomonadota;Gammaproteobacteria;Enterobacterales;Enterobacteriaceae;Escherichia;Escherichia coli
GCF_032648265.1	PRJNA224116	SAMN12855696	2016	37.33	126.56	Bacteria;Pseudomonadota;Gammaproteobacteria;Enterobacterales;Enterobacteriaceae;Escherichia;Escherichia coli
GCF_032648305.1	PRJNA224116	SAMN12855556	2016	37.33	126.56	Bacteria;Pseudomonadota;Gammaproteobacteria;Enterobacterales;Enterobacteriaceae;Escherichia;Escherichia coli
GCF_032648345.1	PRJNA224116	SAMN12855557	2016	37.33	126.56	Bacteria;Pseudomonadota;Gammaproteobacteria;Enterobacterales;Enterobacteriaceae;Escherichia;Escherichia coli
GCF_032648365.1	PRJNA224116	SAMN12856440	2015	37.33	126.56	Bacteria;Pseudomonadota;Gammaproteobacteria;Enterobacterales;Enterobacteriaceae;Escherichia;Escherichia coli
GCF_032648425.1	PRJNA224116	SAMN12856441	2016	37.33	126.56	Bacteria;Pseudomonadota;Gammaproteobacteria;Enterobacterales;Enterobacteriaceae;Escherichia;Escherichia coli
GCF_032648465.1	PRJNA224116	SAMN12856457	2016	37.33	126.56	Bacteria;Pseudomonadota;Gammaproteobacteria;Enterobacterales;Enterobacteriaceae;Escherichia;Escherichia coli
GCF_032648505.1	PRJNA224116	SAMN12856460	2016	37.33	126.56	Bacteria;Pseudomonadota;Gammaproteobacteria;Enterobacterales;Enterobacteriaceae;Escherichia;Escherichia coli
GCF_032648605.1	PRJNA224116	SAMN12856480	2016	37.33	126.56	Bacteria;Pseudomonadota;Gammaproteobacteria;Enterobacterales;Enterobacteriaceae;Escherichia;Escherichia coli
GCF_035011105.1	PRJNA224116	SAMN39060740	2022-02-13	32	34	Bacteria;Pseudomonadota;Gammaproteobacteria;Enterobacterales;Enterobacteriaceae;Escherichia;Escherichia coli
GCF_035011125.1	PRJNA224116	SAMN39060745	2021-11-22	32	34	Bacteria;Pseudomonadota;Gammaproteobacteria;Enterobacterales;Enterobacteriaceae;Escherichia;Escherichia coli
GCF_035011145.1	PRJNA224116	SAMN39060739	2021-12-21	32	34	Bacteria;Pseudomonadota;Gammaproteobacteria;Enterobacterales;Enterobacteriaceae;Escherichia;Escherichia coli
GCF_035011165.1	PRJNA224116	SAMN39060737	2021-12-24	32	34	Bacteria;Pseudomonadota;Gammaproteobacteria;Enterobacterales;Enterobacteriaceae;Escherichia;Escherichia coli
GCF_035011185.1	PRJNA224116	SAMN39060738	2021-12-16	32	34	Bacteria;Pseudomonadota;Gammaproteobacteria;Enterobacterales;Enterobacteriaceae;Escherichia;Escherichia coli
GCF_035011205.1	PRJNA224116	SAMN39060748	2021-12-07	32	34	Bacteria;Pseudomonadota;Gammaproteobacteria;Enterobacterales;Enterobacteriaceae;Escherichia;Escherichia coli
GCF_035011235.1	PRJNA224116	SAMN39060744	2021-12-13	32	34	Bacteria;Pseudomonadota;Gammaproteobacteria;Enterobacterales;Enterobacteriaceae;Escherichia;Escherichia coli
GCF_035011265.1	PRJNA224116	SAMN39060747	2021-11-19	32	34	Bacteria;Pseudomonadota;Gammaproteobacteria;Enterobacterales;Enterobacteriaceae;Escherichia;Escherichia coli
GCF_035012545.1	PRJNA224116	SAMN39060746	2021-12-01	32	34	Bacteria;Pseudomonadota;Gammaproteobacteria;Enterobacterales;Enterobacteriaceae;Escherichia;Escherichia coli
GCF_035012605.1	PRJNA224116	SAMN39060741	2022-02-07	32	34	Bacteria;Pseudomonadota;Gammaproteobacteria;Enterobacterales;Enterobacteriaceae;Escherichia;Escherichia coli
GCF_035012625.1	PRJNA224116	SAMN39060742	2021-12-17	32	34	Bacteria;Pseudomonadota;Gammaproteobacteria;Enterobacterales;Enterobacteriaceae;Escherichia;Escherichia coli
GCF_039725985.1	PRJNA224116	SAMN41394344	2021-08	-12.3	-77.2	Bacteria;Pseudomonadota;Gammaproteobacteria;Enterobacterales;Enterobacteriaceae;Escherichia;Escherichia coli
GCF_045277085.1	PRJNA224116	SAMN30844463	2022-06	22.28	113.58	Bacteria;Pseudomonadota;Gammaproteobacteria;Enterobacterales;Enterobacteriaceae;Escherichia;Escherichia coli
GCF_017974245.1	PRJNA224116	SAMN17160207	2017	38.6	13.21	Bacteria;Pseudomonadota;Gammaproteobacteria;Enterobacterales;Enterobacteriaceae;Klebsiella;Klebsiella oxytoca
GCF_003429545.1	PRJNA224116	SAMN09279554	2014-12-02	24.08	120.37	Bacteria;Pseudomonadota;Gammaproteobacteria;Enterobacterales;Enterobacteriaceae;Klebsiella;Klebsiella pneumoniae
GCF_011106775.1	PRJNA224116	SAMN11246288	2014-12-19	23.3	120	Bacteria;Pseudomonadota;Gammaproteobacteria;Enterobacterales;Enterobacteriaceae;Klebsiella;Klebsiella pneumoniae
GCF_015022235.1	PRJNA224116	SAMN10107914	2014-07-18	24.12	120.35	Bacteria;Pseudomonadota;Gammaproteobacteria;Enterobacterales;Enterobacteriaceae;Klebsiella;Klebsiella pneumoniae
GCF_015321405.1	PRJNA224116	SAMN09813406	2015	38.6	13.2	Bacteria;Pseudomonadota;Gammaproteobacteria;Enterobacterales;Enterobacteriaceae;Klebsiella;Klebsiella pneumoniae
GCF_015321425.1	PRJNA224116	SAMN09813404	2016	38.6	13.2	Bacteria;Pseudomonadota;Gammaproteobacteria;Enterobacterales;Enterobacteriaceae;Klebsiella;Klebsiella pneumoniae
GCF_015321445.1	PRJNA224116	SAMN09813403	2017	38.6	13.2	Bacteria;Pseudomonadota;Gammaproteobacteria;Enterobacterales;Enterobacteriaceae;Klebsiella;Klebsiella pneumoniae
GCF_015321465.1	PRJNA224116	SAMN09813402	2016	38.6	13.2	Bacteria;Pseudomonadota;Gammaproteobacteria;Enterobacterales;Enterobacteriaceae;Klebsiella;Klebsiella pneumoniae
GCF_015321485.1	PRJNA224116	SAMN09813401	2016	38.6	13.2	Bacteria;Pseudomonadota;Gammaproteobacteria;Enterobacterales;Enterobacteriaceae;Klebsiella;Klebsiella pneumoniae
GCF_015321545.1	PRJNA224116	SAMN09813398	2017	38.6	13.2	Bacteria;Pseudomonadota;Gammaproteobacteria;Enterobacterales;Enterobacteriaceae;Klebsiella;Klebsiella pneumoniae
GCF_018107795.1	PRJNA224116	SAMN11579561	2015	2.194418	102.249062	Bacteria;Pseudomonadota;Gammaproteobacteria;Enterobacterales;Enterobacteriaceae;Klebsiella;Klebsiella pneumoniae
GCF_018109005.1	PRJNA224116	SAMN11579512	2015	2.194418	102.249062	Bacteria;Pseudomonadota;Gammaproteobacteria;Enterobacterales;Enterobacteriaceae;Klebsiella;Klebsiella pneumoniae
GCF_022325005.1	PRJNA224116	SAMN24979395	2006	40.62	22.94	Bacteria;Pseudomonadota;Gammaproteobacteria;Enterobacterales;Enterobacteriaceae;Klebsiella;Klebsiella pneumoniae
GCF_022341495.1	PRJNA224116	SAMN15649134	2019-09-02	41.53	12.3	Bacteria;Pseudomonadota;Gammaproteobacteria;Enterobacterales;Enterobacteriaceae;Klebsiella;Klebsiella pneumoniae
GCF_022341615.1	PRJNA224116	SAMN15649130	2020-03-05	41.53	12.3	Bacteria;Pseudomonadota;Gammaproteobacteria;Enterobacterales;Enterobacteriaceae;Klebsiella;Klebsiella pneumoniae
GCF_022341705.1	PRJNA224116	SAMN15649121	2020-01-25	41.53	12.3	Bacteria;Pseudomonadota;Gammaproteobacteria;Enterobacterales;Enterobacteriaceae;Klebsiella;Klebsiella pneumoniae
GCF_022341785.1	PRJNA224116	SAMN15649120	2019-07-20	41.53	12.3	Bacteria;Pseudomonadota;Gammaproteobacteria;Enterobacterales;Enterobacteriaceae;Klebsiella;Klebsiella pneumoniae
GCF_022493975.1	PRJNA224116	SAMN13925553	2018-12	22.2	114.2	Bacteria;Pseudomonadota;Gammaproteobacteria;Enterobacterales;Enterobacteriaceae;Klebsiella;Klebsiella pneumoniae
GCF_022494195.1	PRJNA224116	SAMN13925564	2018-12	22.2	114.2	Bacteria;Pseudomonadota;Gammaproteobacteria;Enterobacterales;Enterobacteriaceae;Klebsiella;Klebsiella pneumoniae
GCF_022494215.1	PRJNA224116	SAMN13925565	2018-12	22.2	114.2	Bacteria;Pseudomonadota;Gammaproteobacteria;Enterobacterales;Enterobacteriaceae;Klebsiella;Klebsiella pneumoniae
GCF_022494255.1	PRJNA224116	SAMN13925567	2018-12	22.2	114.2	Bacteria;Pseudomonadota;Gammaproteobacteria;Enterobacterales;Enterobacteriaceae;Klebsiella;Klebsiella pneumoniae
GCF_022494375.1	PRJNA224116	SAMN13925573	2018-12	22.2	114.2	Bacteria;Pseudomonadota;Gammaproteobacteria;Enterobacterales;Enterobacteriaceae;Klebsiella;Klebsiella pneumoniae
GCF_022494395.1	PRJNA224116	SAMN13925574	2018-12	22.2	114.2	Bacteria;Pseudomonadota;Gammaproteobacteria;Enterobacterales;Enterobacteriaceae;Klebsiella;Klebsiella pneumoniae
GCF_022921135.1	PRJNA224116	SAMN27304319	2021-12	22.28	113.58	Bacteria;Pseudomonadota;Gammaproteobacteria;Enterobacterales;Enterobacteriaceae;Klebsiella;Klebsiella pneumoniae
GCF_023093995.1	PRJNA224116	SAMN27606095	2021-12-20	22.28	113.58	Bacteria;Pseudomonadota;Gammaproteobacteria;Enterobacterales;Enterobacteriaceae;Klebsiella;Klebsiella pneumoniae
GCF_023660525.1	PRJNA224116	SAMN19790977	2019	41.54	12.28	Bacteria;Pseudomonadota;Gammaproteobacteria;Enterobacterales;Enterobacteriaceae;Klebsiella;Klebsiella pneumoniae
GCF_024081805.1	PRJNA224116	SAMN19589280	2015	22.18	114.1	Bacteria;Pseudomonadota;Gammaproteobacteria;Enterobacterales;Enterobacteriaceae;Klebsiella;Klebsiella pneumoniae
GCF_024606395.1	PRJNA224116	SAMN19790992	2020	41.54	12.28	Bacteria;Pseudomonadota;Gammaproteobacteria;Enterobacterales;Enterobacteriaceae;Klebsiella;Klebsiella pneumoniae
GCF_024606425.1	PRJNA224116	SAMN19790981	2019	41.54	12.28	Bacteria;Pseudomonadota;Gammaproteobacteria;Enterobacterales;Enterobacteriaceae;Klebsiella;Klebsiella pneumoniae
GCF_024606465.1	PRJNA224116	SAMN19790991	2020	41.54	12.28	Bacteria;Pseudomonadota;Gammaproteobacteria;Enterobacterales;Enterobacteriaceae;Klebsiella;Klebsiella pneumoniae
GCF_024730825.1	PRJNA224116	SAMN30309188	2022-05	22.28	113.58	Bacteria;Pseudomonadota;Gammaproteobacteria;Enterobacterales;Enterobacteriaceae;Klebsiella;Klebsiella pneumoniae
GCF_024730945.1	PRJNA224116	SAMN30309189	2022-05	22.28	113.58	Bacteria;Pseudomonadota;Gammaproteobacteria;Enterobacterales;Enterobacteriaceae;Klebsiella;Klebsiella pneumoniae
GCF_024731085.1	PRJNA224116	SAMN30309203	2022-04	22.28	113.58	Bacteria;Pseudomonadota;Gammaproteobacteria;Enterobacterales;Enterobacteriaceae;Klebsiella;Klebsiella pneumoniae
GCF_025118435.1	PRJNA224116	SAMN29397002	2021-09-04	41.53	12.3	Bacteria;Pseudomonadota;Gammaproteobacteria;Enterobacterales;Enterobacteriaceae;Klebsiella;Klebsiella pneumoniae
GCF_025118455.1	PRJNA224116	SAMN29397001	2021-08-23	41.53	12.3	Bacteria;Pseudomonadota;Gammaproteobacteria;Enterobacterales;Enterobacteriaceae;Klebsiella;Klebsiella pneumoniae
GCF_025252425.1	PRJNA224116	SAMN30711370	2022-04	22.28	113.58	Bacteria;Pseudomonadota;Gammaproteobacteria;Enterobacterales;Enterobacteriaceae;Klebsiella;Klebsiella pneumoniae
GCF_025490515.1	PRJNA224116	SAMN30959810	2021	22.28	113.58	Bacteria;Pseudomonadota;Gammaproteobacteria;Enterobacterales;Enterobacteriaceae;Klebsiella;Klebsiella pneumoniae
GCF_025642295.1	PRJNA224116	SAMN30996806	2022-05	22.28	113.58	Bacteria;Pseudomonadota;Gammaproteobacteria;Enterobacterales;Enterobacteriaceae;Klebsiella;Klebsiella pneumoniae
GCF_025642315.1	PRJNA224116	SAMN30999259	2022	22.28	113.58	Bacteria;Pseudomonadota;Gammaproteobacteria;Enterobacterales;Enterobacteriaceae;Klebsiella;Klebsiella pneumoniae
GCF_025946845.1	PRJNA224116	SAMN31373057	2022-04	22.28	113.58	Bacteria;Pseudomonadota;Gammaproteobacteria;Enterobacterales;Enterobacteriaceae;Klebsiella;Klebsiella pneumoniae
GCF_026016005.1	PRJNA224116	SAMN31523650	2022-05	22.28	113.58	Bacteria;Pseudomonadota;Gammaproteobacteria;Enterobacterales;Enterobacteriaceae;Klebsiella;Klebsiella pneumoniae
GCF_026127975.1	PRJNA224116	SAMN25512403	2021-04-03	41.54	12.28	Bacteria;Pseudomonadota;Gammaproteobacteria;Enterobacterales;Enterobacteriaceae;Klebsiella;Klebsiella pneumoniae
GCF_026127985.1	PRJNA224116	SAMN25512402	2021-03-23	41.54	12.28	Bacteria;Pseudomonadota;Gammaproteobacteria;Enterobacterales;Enterobacteriaceae;Klebsiella;Klebsiella pneumoniae
GCF_028471925.1	PRJNA224116	SAMN32946429	2022	22.28	113.58	Bacteria;Pseudomonadota;Gammaproteobacteria;Enterobacterales;Enterobacteriaceae;Klebsiella;Klebsiella pneumoniae
GCF_029814845.1	PRJNA224116	SAMN34136943	2022	22.28	113.58	Bacteria;Pseudomonadota;Gammaproteobacteria;Enterobacterales;Enterobacteriaceae;Klebsiella;Klebsiella pneumoniae
GCF_030463805.1	PRJNA224116	SAMN10908871	2016	37.33	126.56	Bacteria;Pseudomonadota;Gammaproteobacteria;Enterobacterales;Enterobacteriaceae;Klebsiella;Klebsiella pneumoniae
GCF_030463825.1	PRJNA224116	SAMN10908873	2017	37.33	126.56	Bacteria;Pseudomonadota;Gammaproteobacteria;Enterobacterales;Enterobacteriaceae;Klebsiella;Klebsiella pneumoniae
GCF_030463865.1	PRJNA224116	SAMN10908868	2016	37.33	126.56	Bacteria;Pseudomonadota;Gammaproteobacteria;Enterobacterales;Enterobacteriaceae;Klebsiella;Klebsiella pneumoniae
GCF_030587765.1	PRJNA224116	SAMN10908546	2017	37.33	126.56	Bacteria;Pseudomonadota;Gammaproteobacteria;Enterobacterales;Enterobacteriaceae;Klebsiella;Klebsiella pneumoniae
GCF_030587805.1	PRJNA224116	SAMN10908808	2016	37.33	126.56	Bacteria;Pseudomonadota;Gammaproteobacteria;Enterobacterales;Enterobacteriaceae;Klebsiella;Klebsiella pneumoniae
GCF_030587865.1	PRJNA224116	SAMN10908814	2018	37.33	126.56	Bacteria;Pseudomonadota;Gammaproteobacteria;Enterobacterales;Enterobacteriaceae;Klebsiella;Klebsiella pneumoniae
GCF_032335715.1	PRJNA224116	SAMN12688065	2018	37.33	126.56	Bacteria;Pseudomonadota;Gammaproteobacteria;Enterobacterales;Enterobacteriaceae;Klebsiella;Klebsiella pneumoniae
GCF_032424205.1	PRJNA224116	SAMN12769629	2018	37.33	126.56	Bacteria;Pseudomonadota;Gammaproteobacteria;Enterobacterales;Enterobacteriaceae;Klebsiella;Klebsiella pneumoniae
GCF_032424395.1	PRJNA224116	SAMN12769844	2018	37.33	126.56	Bacteria;Pseudomonadota;Gammaproteobacteria;Enterobacterales;Enterobacteriaceae;Klebsiella;Klebsiella pneumoniae
GCF_032647545.1	PRJNA224116	SAMN12854959	2017	37.33	126.56	Bacteria;Pseudomonadota;Gammaproteobacteria;Enterobacterales;Enterobacteriaceae;Klebsiella;Klebsiella pneumoniae
GCF_035584575.1	PRJNA224116	SAMN38937583	2023-01	22.28	113.58	Bacteria;Pseudomonadota;Gammaproteobacteria;Enterobacterales;Enterobacteriaceae;Klebsiella;Klebsiella pneumoniae
GCF_041545425.1	PRJNA224116	SAMN42776767	2023-05-20	41.54	12.28	Bacteria;Pseudomonadota;Gammaproteobacteria;Enterobacterales;Enterobacteriaceae;Klebsiella;Klebsiella pneumoniae
GCF_041545435.1	PRJNA224116	SAMN42776768	2023-05-22	41.54	12.28	Bacteria;Pseudomonadota;Gammaproteobacteria;Enterobacterales;Enterobacteriaceae;Klebsiella;Klebsiella pneumoniae
GCF_041545445.1	PRJNA224116	SAMN42776769	2023-05-22	41.54	12.28	Bacteria;Pseudomonadota;Gammaproteobacteria;Enterobacterales;Enterobacteriaceae;Klebsiella;Klebsiella pneumoniae
GCF_000770765.1	PRJNA224116	SAMN03140307	2012-04-19	31.4167	34.3333	Bacteria;Pseudomonadota;Gammaproteobacteria;Enterobacterales;Morganellaceae;Proteus;Proteus mirabilis
GCF_016647575.1	PRJNA224116	SAMN08271944	2015	24.1	120.4	Bacteria;Pseudomonadota;Gammaproteobacteria;Enterobacterales;Morganellaceae;Proteus;Proteus vulgaris
GCF_013166725.1	PRJNA224116	SAMN14838187	2018-06	-34.3559	-58.2255	Bacteria;Pseudomonadota;Gammaproteobacteria;Enterobacterales;Morganellaceae;Providencia;Providencia stuartii
GCF_013166755.1	PRJNA224116	SAMN14838135	2018-06	-34.3559	-58.2255	Bacteria;Pseudomonadota;Gammaproteobacteria;Enterobacterales;Morganellaceae;Providencia;Providencia stuartii
GCF_001908115.1	PRJNA224116	SAMN06053761	2011-01-22	-66.516667	93	Bacteria;Pseudomonadota;Gammaproteobacteria;Enterobacterales;Yersiniaceae;Serratia;Serratia liquefaciens
GCF_028994195.1	PRJNA224116	SAMN33404193	2022-06-24	22.2838793	114.1820683	Bacteria;Pseudomonadota;Gammaproteobacteria;Enterobacterales;Yersiniaceae;Serratia;Serratia marcescens
GCF_022493955.1	PRJNA224116	SAMN13925552	2018-12	22.2	114.2	Bacteria;Pseudomonadota;Gammaproteobacteria;Enterobacterales;Enterobacteriaceae;Shigella;Shigella flexneri
GCF_022493995.1	PRJNA224116	SAMN13925554	2018-12	22.2	114.2	Bacteria;Pseudomonadota;Gammaproteobacteria;Enterobacterales;Enterobacteriaceae;Shigella;Shigella flexneri
GCF_022494015.1	PRJNA224116	SAMN13925555	2018-12	22.2	114.2	Bacteria;Pseudomonadota;Gammaproteobacteria;Enterobacterales;Enterobacteriaceae;Shigella;Shigella flexneri
GCF_022494035.1	PRJNA224116	SAMN13925556	2018-12	22.2	114.2	Bacteria;Pseudomonadota;Gammaproteobacteria;Enterobacterales;Enterobacteriaceae;Shigella;Shigella flexneri
GCF_022494095.1	PRJNA224116	SAMN13925559	2018-12	22.2	114.2	Bacteria;Pseudomonadota;Gammaproteobacteria;Enterobacterales;Enterobacteriaceae;Shigella;Shigella flexneri
GCF_022494115.1	PRJNA224116	SAMN13925560	2018-12	22.2	114.2	Bacteria;Pseudomonadota;Gammaproteobacteria;Enterobacterales;Enterobacteriaceae;Shigella;Shigella flexneri
GCF_022494135.1	PRJNA224116	SAMN13925561	2018-12	22.2	114.2	Bacteria;Pseudomonadota;Gammaproteobacteria;Enterobacterales;Enterobacteriaceae;Shigella;Shigella flexneri
GCF_022494155.1	PRJNA224116	SAMN13925562	2018-12	22.2	114.2	Bacteria;Pseudomonadota;Gammaproteobacteria;Enterobacterales;Enterobacteriaceae;Shigella;Shigella flexneri
GCF_022494175.1	PRJNA224116	SAMN13925563	2018-12	22.2	114.2	Bacteria;Pseudomonadota;Gammaproteobacteria;Enterobacterales;Enterobacteriaceae;Shigella;Shigella flexneri
GCF_022494275.1	PRJNA224116	SAMN13925568	2018-12	22.2	114.2	Bacteria;Pseudomonadota;Gammaproteobacteria;Enterobacterales;Enterobacteriaceae;Shigella;Shigella flexneri
GCF_022494355.1	PRJNA224116	SAMN13925572	2018-12	22.2	114.2	Bacteria;Pseudomonadota;Gammaproteobacteria;Enterobacterales;Enterobacteriaceae;Shigella;Shigella flexneri
GCF_022494415.1	PRJNA224116	SAMN13925575	2018-12	22.2	114.2	Bacteria;Pseudomonadota;Gammaproteobacteria;Enterobacterales;Enterobacteriaceae;Shigella;Shigella flexneri
GCF_022494435.1	PRJNA224116	SAMN13925576	2018-12	22.2	114.2	Bacteria;Pseudomonadota;Gammaproteobacteria;Enterobacterales;Enterobacteriaceae;Shigella;Shigella flexneri
GCF_022494455.1	PRJNA224116	SAMN13925578	2018-12	22.2	114.2	Bacteria;Pseudomonadota;Gammaproteobacteria;Enterobacterales;Enterobacteriaceae;Shigella;Shigella flexneri
GCF_027214185.1	PRJNA224116	SAMN32218571	missing	54.331849	10.144127	Bacteria;Pseudomonadota;Gammaproteobacteria;Aeromonadales;Aeromonadaceae;Aeromonas;Aeromonas hydrophila
GCF_020181575.1	PRJNA224116	SAMN21545965	2020	28	121	Bacteria;Pseudomonadota;Gammaproteobacteria;Aeromonadales;Aeromonadaceae;Aeromonas;Aeromonas caviae
GCF_029590475.1	PRJNA224116	SAMN33867246	2022-11	22.28	113.58	Bacteria;Pseudomonadota;Gammaproteobacteria;Aeromonadales;Aeromonadaceae;Aeromonas;Aeromonas caviae
GCF_036226205.1	PRJNA224116	SAMN37158608	2020-09-17	22.5	114	Bacteria;Pseudomonadota;Gammaproteobacteria;Aeromonadales;Aeromonadaceae;Aeromonas;Aeromonas caviae
GCF_022953335.1	PRJNA224116	SAMN26746759	2020-02	13.1813	100.5533	Bacteria;Pseudomonadota;Gammaproteobacteria;Aeromonadales;Aeromonadaceae;Aeromonas;Aeromonas veronii
GCF_024583155.1	PRJNA224116	SAMN30068462	2021-10	23.13	117.19	Bacteria;Pseudomonadota;Gammaproteobacteria;Aeromonadales;Aeromonadaceae;Aeromonas;Aeromonas veronii
GCF_002954615.1	PRJNA224116	SAMN06133353	2005-06-25	35	139.33	Bacteria;Pseudomonadota;Gammaproteobacteria;Vibrionales;Vibrionaceae;Photobacterium;Photobacterium angustum
GCF_001469735.1	PRJNA224116	SAMN04320555	1971-04-05	20.3	-157.3	Bacteria;Pseudomonadota;Gammaproteobacteria;Vibrionales;Vibrionaceae;Vibrio;Vibrio alginolyticus
GCF_008921745.1	PRJNA224116	SAMN12838353	2012-03-21	11.70388889	92.75027778	Bacteria;Pseudomonadota;Gammaproteobacteria;Vibrionales;Vibrionaceae;Vibrio;Vibrio alginolyticus
GCF_014274185.1	PRJNA224116	SAMN15829766	2016-09-26	22	114	Bacteria;Pseudomonadota;Gammaproteobacteria;Vibrionales;Vibrionaceae;Vibrio;Vibrio alginolyticus
GCF_016823165.1	PRJNA224116	SAMN16783217	2010	22.5	114	Bacteria;Pseudomonadota;Gammaproteobacteria;Vibrionales;Vibrionaceae;Vibrio;Vibrio alginolyticus
GCF_020223655.1	PRJNA224116	SAMN21235816	2017-01	22	114	Bacteria;Pseudomonadota;Gammaproteobacteria;Vibrionales;Vibrionaceae;Vibrio;Vibrio alginolyticus
GCF_020223715.1	PRJNA224116	SAMN21235814	2016-12	22	114	Bacteria;Pseudomonadota;Gammaproteobacteria;Vibrionales;Vibrionaceae;Vibrio;Vibrio alginolyticus
GCF_020223735.1	PRJNA224116	SAMN21235812	2016-09	22	114	Bacteria;Pseudomonadota;Gammaproteobacteria;Vibrionales;Vibrionaceae;Vibrio;Vibrio alginolyticus
GCF_020223755.1	PRJNA224116	SAMN21235811	2016-09	22	114	Bacteria;Pseudomonadota;Gammaproteobacteria;Vibrionales;Vibrionaceae;Vibrio;Vibrio alginolyticus
GCF_020223855.1	PRJNA224116	SAMN21235807	2016-08	22	114	Bacteria;Pseudomonadota;Gammaproteobacteria;Vibrionales;Vibrionaceae;Vibrio;Vibrio alginolyticus
GCF_020223975.1	PRJNA224116	SAMN21235803	2016-03	22	114	Bacteria;Pseudomonadota;Gammaproteobacteria;Vibrionales;Vibrionaceae;Vibrio;Vibrio alginolyticus
GCF_022398255.1	PRJNA224116	SAMN24777668	2013-01-01/2014-01-01	-32.7171	152.1049	Bacteria;Pseudomonadota;Gammaproteobacteria;Vibrionales;Vibrionaceae;Vibrio;Vibrio alginolyticus
GCF_022398275.1	PRJNA224116	SAMN24777667	2013-01-01/2014-01-01	-32.7171	152.1049	Bacteria;Pseudomonadota;Gammaproteobacteria;Vibrionales;Vibrionaceae;Vibrio;Vibrio alginolyticus
GCF_022398375.1	PRJNA224116	SAMN24777669	2013-01-01/2014-01-01	-32.7171	152.1049	Bacteria;Pseudomonadota;Gammaproteobacteria;Vibrionales;Vibrionaceae;Vibrio;Vibrio alginolyticus
GCF_027214205.1	PRJNA224116	SAMN32218570	missing	54.331849	10.144127	Bacteria;Pseudomonadota;Gammaproteobacteria;Vibrionales;Vibrionaceae;Vibrio;Vibrio alginolyticus
GCF_030487685.1	PRJNA224116	SAMN36346887	2011-11-20	14.806335	74.11088	Bacteria;Pseudomonadota;Gammaproteobacteria;Vibrionales;Vibrionaceae;Vibrio;Vibrio alginolyticus
GCF_001718095.1	PRJNA224116	SAMN05578962	2006	55.667906	13.056789	Bacteria;Pseudomonadota;Gammaproteobacteria;Vibrionales;Vibrionaceae;Vibrio;Vibrio cholerae
GCF_001718105.1	PRJNA224116	SAMN05578961	2006	55.667906	13.056789	Bacteria;Pseudomonadota;Gammaproteobacteria;Vibrionales;Vibrionaceae;Vibrio;Vibrio cholerae
GCF_001729195.1	PRJNA224116	SAMN05590406	missing	29.67	-85	Bacteria;Pseudomonadota;Gammaproteobacteria;Vibrionales;Vibrionaceae;Vibrio;Vibrio cholerae
GCF_002076235.1	PRJNA224116	SAMN06144960	2012-01	-6.46	39.12	Bacteria;Pseudomonadota;Gammaproteobacteria;Vibrionales;Vibrionaceae;Vibrio;Vibrio cholerae
GCF_002076265.1	PRJNA224116	SAMN06144962	2012-01	-6.46	39.12	Bacteria;Pseudomonadota;Gammaproteobacteria;Vibrionales;Vibrionaceae;Vibrio;Vibrio cholerae
GCF_002076315.1	PRJNA224116	SAMN06144963	2015-08	-6.46	39.12	Bacteria;Pseudomonadota;Gammaproteobacteria;Vibrionales;Vibrionaceae;Vibrio;Vibrio cholerae
GCF_002076455.1	PRJNA224116	SAMN06144938	2015-08	-6.46	39.12	Bacteria;Pseudomonadota;Gammaproteobacteria;Vibrionales;Vibrionaceae;Vibrio;Vibrio cholerae
GCF_002076735.1	PRJNA224116	SAMN06144961	2011-05	-6.46	39.12	Bacteria;Pseudomonadota;Gammaproteobacteria;Vibrionales;Vibrionaceae;Vibrio;Vibrio cholerae
GCF_002076745.1	PRJNA224116	SAMN06144964	2012-01	-6.46	39.12	Bacteria;Pseudomonadota;Gammaproteobacteria;Vibrionales;Vibrionaceae;Vibrio;Vibrio cholerae
GCF_002078635.1	PRJNA224116	SAMN06144968	2015-08	-6.46	39.12	Bacteria;Pseudomonadota;Gammaproteobacteria;Vibrionales;Vibrionaceae;Vibrio;Vibrio cholerae
GCF_002078695.1	PRJNA224116	SAMN06144972	2012-01	-6.46	39.12	Bacteria;Pseudomonadota;Gammaproteobacteria;Vibrionales;Vibrionaceae;Vibrio;Vibrio cholerae
GCF_002078755.1	PRJNA224116	SAMN06144970	2012-01	-6.46	39.12	Bacteria;Pseudomonadota;Gammaproteobacteria;Vibrionales;Vibrionaceae;Vibrio;Vibrio cholerae
GCF_002196105.1	PRJNA224116	SAMN06768132	2016-09	44.2958	34.0919	Bacteria;Pseudomonadota;Gammaproteobacteria;Vibrionales;Vibrionaceae;Vibrio;Vibrio cholerae
GCF_002196135.1	PRJNA224116	SAMN06768133	2016-09	44.2958	34.0919	Bacteria;Pseudomonadota;Gammaproteobacteria;Vibrionales;Vibrionaceae;Vibrio;Vibrio cholerae
GCF_034008165.1	PRJNA224116	SAMN37265074	2022-10-20	33.16	35.12	Bacteria;Pseudomonadota;Gammaproteobacteria;Vibrionales;Vibrionaceae;Vibrio;Vibrio cholerae
GCF_022397875.1	PRJNA224116	SAMN24777691	2013-01-01/2014-01-01	-32.7171	152.1049	Bacteria;Pseudomonadota;Gammaproteobacteria;Vibrionales;Vibrionaceae;Vibrio;Vibrio harveyi
GCF_028885545.1	PRJNA224116	SAMN33278202	2018-06-16	43.17	16.27	Bacteria;Pseudomonadota;Gammaproteobacteria;Vibrionales;Vibrionaceae;Vibrio;Vibrio harveyi
GCF_028885585.1	PRJNA224116	SAMN33278197	2019-08-17	43.3	15.56	Bacteria;Pseudomonadota;Gammaproteobacteria;Vibrionales;Vibrionaceae;Vibrio;Vibrio harveyi
GCF_028898625.1	PRJNA224116	SAMN33330963	2018-06-16	43.17	16.27	Bacteria;Pseudomonadota;Gammaproteobacteria;Vibrionales;Vibrionaceae;Vibrio;Vibrio harveyi
GCF_028898665.1	PRJNA224116	SAMN33330964	2018-06-15	39.23	0.21	Bacteria;Pseudomonadota;Gammaproteobacteria;Vibrionales;Vibrionaceae;Vibrio;Vibrio harveyi
GCF_028898685.1	PRJNA224116	SAMN33330965	2018-07-14	37.41	3.43	Bacteria;Pseudomonadota;Gammaproteobacteria;Vibrionales;Vibrionaceae;Vibrio;Vibrio harveyi
GCF_028898825.1	PRJNA224116	SAMN33330967	2018-06-08	41.49	7.24	Bacteria;Pseudomonadota;Gammaproteobacteria;Vibrionales;Vibrionaceae;Vibrio;Vibrio harveyi
GCF_036351935.1	PRJNA224116	SAMN39604854	2021-04	37.28	122.58	Bacteria;Pseudomonadota;Gammaproteobacteria;Vibrionales;Vibrionaceae;Vibrio;Vibrio harveyi
GCF_039542195.1	PRJNA224116	SAMN41104981	2015-08	29.53	121.97	Bacteria;Pseudomonadota;Gammaproteobacteria;Vibrionales;Vibrionaceae;Vibrio;Vibrio harveyi
GCF_001433415.1	PRJNA224116	SAMN03140317	2014-03-13	35.1	129.4	Bacteria;Pseudomonadota;Gammaproteobacteria;Vibrionales;Vibrionaceae;Vibrio;Vibrio parahaemolyticus
GCF_001541615.1	PRJNA224116	SAMN04349747	2007-06-09	21.37	108.2	Bacteria;Pseudomonadota;Gammaproteobacteria;Vibrionales;Vibrionaceae;Vibrio;Vibrio parahaemolyticus
GCF_003612695.1	PRJNA224116	SAMN07629020	2017-06-30	37.5	126	Bacteria;Pseudomonadota;Gammaproteobacteria;Vibrionales;Vibrionaceae;Vibrio;Vibrio parahaemolyticus
GCF_006517795.1	PRJNA224116	SAMN12123413	2015-11-23	22	114	Bacteria;Pseudomonadota;Gammaproteobacteria;Vibrionales;Vibrionaceae;Vibrio;Vibrio parahaemolyticus
GCF_013369315.1	PRJNA224116	SAMN11537008	2013	33.2	-79.12	Bacteria;Pseudomonadota;Gammaproteobacteria;Vibrionales;Vibrionaceae;Vibrio;Vibrio parahaemolyticus
GCF_014833015.1	PRJNA224116	SAMN14121488	2019-05-22	25.054	-108.0502	Bacteria;Pseudomonadota;Gammaproteobacteria;Vibrionales;Vibrionaceae;Vibrio;Vibrio parahaemolyticus
GCF_014833075.1	PRJNA224116	SAMN14121636	2019-05-22	25.054	-108.0502	Bacteria;Pseudomonadota;Gammaproteobacteria;Vibrionales;Vibrionaceae;Vibrio;Vibrio parahaemolyticus
GCF_014833085.1	PRJNA224116	SAMN14121637	2019-05-22	25.054	-108.0502	Bacteria;Pseudomonadota;Gammaproteobacteria;Vibrionales;Vibrionaceae;Vibrio;Vibrio parahaemolyticus
GCF_014833125.1	PRJNA224116	SAMN14122045	2019-05-22	25.054	-108.0502	Bacteria;Pseudomonadota;Gammaproteobacteria;Vibrionales;Vibrionaceae;Vibrio;Vibrio parahaemolyticus
GCF_021022935.1	PRJNA224116	SAMN16482544	2017-11-01	6.2405	3.2346	Bacteria;Pseudomonadota;Gammaproteobacteria;Vibrionales;Vibrionaceae;Vibrio;Vibrio parahaemolyticus
GCF_022397605.1	PRJNA224116	SAMN24777701	2013-01-01/2014-01-01	-32.7171	152.1049	Bacteria;Pseudomonadota;Gammaproteobacteria;Vibrionales;Vibrionaceae;Vibrio;Vibrio parahaemolyticus
GCF_022397635.1	PRJNA224116	SAMN24777699	2013-01-01/2014-01-01	-32.7171	152.1049	Bacteria;Pseudomonadota;Gammaproteobacteria;Vibrionales;Vibrionaceae;Vibrio;Vibrio parahaemolyticus
GCF_023205915.1	PRJNA224116	SAMN15889555	2019	39.31	122.51	Bacteria;Pseudomonadota;Gammaproteobacteria;Vibrionales;Vibrionaceae;Vibrio;Vibrio parahaemolyticus
GCF_023205955.1	PRJNA224116	SAMN15889509	2018	24.51	118.59	Bacteria;Pseudomonadota;Gammaproteobacteria;Vibrionales;Vibrionaceae;Vibrio;Vibrio parahaemolyticus
GCF_023338395.1	PRJNA224116	SAMN25210965	2020-08	21.37	108.2	Bacteria;Pseudomonadota;Gammaproteobacteria;Vibrionales;Vibrionaceae;Vibrio;Vibrio parahaemolyticus
GCF_023338425.1	PRJNA224116	SAMN25211063	2020-08	21.37	108.2	Bacteria;Pseudomonadota;Gammaproteobacteria;Vibrionales;Vibrionaceae;Vibrio;Vibrio parahaemolyticus
GCF_023338435.1	PRJNA224116	SAMN25211114	2020-08	21.37	108.2	Bacteria;Pseudomonadota;Gammaproteobacteria;Vibrionales;Vibrionaceae;Vibrio;Vibrio parahaemolyticus
GCF_023338465.1	PRJNA224116	SAMN25212004	2020-08	21.37	108.2	Bacteria;Pseudomonadota;Gammaproteobacteria;Vibrionales;Vibrionaceae;Vibrio;Vibrio parahaemolyticus
GCF_023338475.1	PRJNA224116	SAMN25214717	2020-08	21.37	108.2	Bacteria;Pseudomonadota;Gammaproteobacteria;Vibrionales;Vibrionaceae;Vibrio;Vibrio parahaemolyticus
GCF_023338535.1	PRJNA224116	SAMN25220545	2020-08	21.37	108.2	Bacteria;Pseudomonadota;Gammaproteobacteria;Vibrionales;Vibrionaceae;Vibrio;Vibrio parahaemolyticus
GCF_023338545.1	PRJNA224116	SAMN25232486	2020-08	21.37	108.2	Bacteria;Pseudomonadota;Gammaproteobacteria;Vibrionales;Vibrionaceae;Vibrio;Vibrio parahaemolyticus
GCF_023338555.1	PRJNA224116	SAMN25220608	2020-08	21.37	108.2	Bacteria;Pseudomonadota;Gammaproteobacteria;Vibrionales;Vibrionaceae;Vibrio;Vibrio parahaemolyticus
GCF_023338575.1	PRJNA224116	SAMN25221410	2020-08	21.37	108.2	Bacteria;Pseudomonadota;Gammaproteobacteria;Vibrionales;Vibrionaceae;Vibrio;Vibrio parahaemolyticus
GCF_026933175.1	PRJNA224116	SAMN16560729	2007-08-22	46.45461	-124.00977	Bacteria;Pseudomonadota;Gammaproteobacteria;Vibrionales;Vibrionaceae;Vibrio;Vibrio parahaemolyticus
GCF_026933275.1	PRJNA224116	SAMN16560728	2007-08-15	46.96043	-124.03574	Bacteria;Pseudomonadota;Gammaproteobacteria;Vibrionales;Vibrionaceae;Vibrio;Vibrio parahaemolyticus
GCF_026933405.1	PRJNA224116	SAMN16560725	2007-08-12	47.78746	-122.85935	Bacteria;Pseudomonadota;Gammaproteobacteria;Vibrionales;Vibrionaceae;Vibrio;Vibrio parahaemolyticus
GCF_026936025.1	PRJNA224116	SAMN16560721	2007-08-08	47.78746	-122.85935	Bacteria;Pseudomonadota;Gammaproteobacteria;Vibrionales;Vibrionaceae;Vibrio;Vibrio parahaemolyticus
GCF_000764895.1	PRJNA224116	SAMN03092747	1979-08-31	34.23	132.27	Bacteria;Pseudomonadota;Gammaproteobacteria;Vibrionales;Vibrionaceae;Vibrio;Vibrio vulnificus
GCF_001675245.1	PRJNA224116	SAMN03956906	2014-09-18	33.22	126.33	Bacteria;Pseudomonadota;Gammaproteobacteria;Vibrionales;Vibrionaceae;Vibrio;Vibrio vulnificus
GCF_002891685.1	PRJNA224116	SAMN03273306	2004	39.41	-0.16	Bacteria;Pseudomonadota;Gammaproteobacteria;Vibrionales;Vibrionaceae;Vibrio;Vibrio vulnificus
GCF_002891755.1	PRJNA224116	SAMN03292494	1990	39.41	-0.16	Bacteria;Pseudomonadota;Gammaproteobacteria;Vibrionales;Vibrionaceae;Vibrio;Vibrio vulnificus
GCF_002892625.1	PRJNA224116	SAMN03486945	1999	39.41	-0.16	Bacteria;Pseudomonadota;Gammaproteobacteria;Vibrionales;Vibrionaceae;Vibrio;Vibrio vulnificus
GCF_004302935.1	PRJNA224116	SAMN03273308	2002	39.41	-0.16	Bacteria;Pseudomonadota;Gammaproteobacteria;Vibrionales;Vibrionaceae;Vibrio;Vibrio vulnificus
GCF_013369285.1	PRJNA224116	SAMN11538979	2015	33.2	-79.12	Bacteria;Pseudomonadota;Gammaproteobacteria;Vibrionales;Vibrionaceae;Vibrio;Vibrio vulnificus
GCF_013369375.1	PRJNA224116	SAMN11552945	2015	33.2	-79.12	Bacteria;Pseudomonadota;Gammaproteobacteria;Vibrionales;Vibrionaceae;Vibrio;Vibrio vulnificus
GCF_015351545.2	PRJNA224116	SAMN16587835	2016-09-30	32.5	31.05	Bacteria;Pseudomonadota;Gammaproteobacteria;Vibrionales;Vibrionaceae;Vibrio;Vibrio vulnificus
GCF_020251905.1	PRJNA224116	SAMN17298301	2018-11	28.54	-80.49	Bacteria;Pseudomonadota;Gammaproteobacteria;Vibrionales;Vibrionaceae;Vibrio;Vibrio vulnificus
GCF_020252245.1	PRJNA224116	SAMN17298283	2018-09	28.54	-80.49	Bacteria;Pseudomonadota;Gammaproteobacteria;Vibrionales;Vibrionaceae;Vibrio;Vibrio vulnificus
GCF_020252265.1	PRJNA224116	SAMN17298284	2018-09	28.54	-80.49	Bacteria;Pseudomonadota;Gammaproteobacteria;Vibrionales;Vibrionaceae;Vibrio;Vibrio vulnificus
GCF_020252285.1	PRJNA224116	SAMN17298282	2018-10	28.54	-80.49	Bacteria;Pseudomonadota;Gammaproteobacteria;Vibrionales;Vibrionaceae;Vibrio;Vibrio vulnificus
GCF_020252305.1	PRJNA224116	SAMN17298281	2018-09	28.54	-80.49	Bacteria;Pseudomonadota;Gammaproteobacteria;Vibrionales;Vibrionaceae;Vibrio;Vibrio vulnificus
GCF_020252345.1	PRJNA224116	SAMN17298279	2018-09	28.54	-80.49	Bacteria;Pseudomonadota;Gammaproteobacteria;Vibrionales;Vibrionaceae;Vibrio;Vibrio vulnificus
GCF_022409635.1	PRJNA224116	SAMN24777710	2013-01-01/2014-01-01	-32.7171	152.1049	Bacteria;Pseudomonadota;Gammaproteobacteria;Vibrionales;Vibrionaceae;Vibrio;Vibrio vulnificus
GCF_022808515.1	PRJNA224116	SAMN26741785	2021-02	13.2413	100.0309	Bacteria;Pseudomonadota;Gammaproteobacteria;Vibrionales;Vibrionaceae;Vibrio;Vibrio vulnificus
GCF_029990625.1	PRJNA224116	SAMN33318300	2019-08-20	35.05	128.91	Bacteria;Pseudomonadota;Gammaproteobacteria;Vibrionales;Vibrionaceae;Vibrio;Vibrio vulnificus
GCF_016822055.1	PRJNA224116	SAMN16783272	2010	22.5	114	Bacteria;Pseudomonadota;Gammaproteobacteria;Vibrionales;Vibrionaceae;Vibrio;Vibrio fluvialis
GCF_022289955.1	PRJNA224116	SAMN20805046	2011-05-09	12.5769	-81.7051	Bacteria;Pseudomonadota;Gammaproteobacteria;Vibrionales;Vibrionaceae;Vibrio;Vibrio fluvialis
GCF_022290015.1	PRJNA224116	SAMN20805044	2017-06-29	12.5769	-81.7051	Bacteria;Pseudomonadota;Gammaproteobacteria;Vibrionales;Vibrionaceae;Vibrio;Vibrio fluvialis
GCF_022290215.1	PRJNA224116	SAMN20805040	2011-04-26	12.5769	-81.7051	Bacteria;Pseudomonadota;Gammaproteobacteria;Vibrionales;Vibrionaceae;Vibrio;Vibrio fluvialis
GCF_022290435.1	PRJNA224116	SAMN20804972	2016-10-31	12.5769	-81.7051	Bacteria;Pseudomonadota;Gammaproteobacteria;Vibrionales;Vibrionaceae;Vibrio;Vibrio fluvialis
GCF_002906455.1	PRJNA224116	SAMN08330869	2015-08-11	6.30004	87.00002	Bacteria;Pseudomonadota;Gammaproteobacteria;Vibrionales;Vibrionaceae;Vibrio;Vibrio campbellii
GCF_002906475.1	PRJNA224116	SAMN08330225	2015-08-08	8.00005	85.30026	Bacteria;Pseudomonadota;Gammaproteobacteria;Vibrionales;Vibrionaceae;Vibrio;Vibrio campbellii
GCF_003312585.1	PRJNA224116	SAMN09537147	1990-09	20.683	-24.219	Bacteria;Pseudomonadota;Gammaproteobacteria;Vibrionales;Vibrionaceae;Vibrio;Vibrio campbellii
GCF_027214155.1	PRJNA224116	SAMN32218569	missing	54.331849	10.144127	Bacteria;Pseudomonadota;Gammaproteobacteria;Vibrionales;Vibrionaceae;Vibrio;Vibrio diazotrophicus
GCF_002214345.1	PRJNA224116	SAMN06076956	2015-10	26.8957	122.0051	Bacteria;Pseudomonadota;Gammaproteobacteria;Vibrionales;Vibrionaceae;Vibrio;Vibrio mediterranei
GCF_022397715.1	PRJNA224116	SAMN24777697	2013-01-01/2014-01-01	-32.7171	152.1049	Bacteria;Pseudomonadota;Gammaproteobacteria;Vibrionales;Vibrionaceae;Vibrio;Vibrio mediterranei
GCF_022397775.1	PRJNA224116	SAMN24777695	2013-01-01/2014-01-01	-32.7171	152.1049	Bacteria;Pseudomonadota;Gammaproteobacteria;Vibrionales;Vibrionaceae;Vibrio;Vibrio mediterranei
GCF_022397855.1	PRJNA224116	SAMN24777698	2013-01-01/2014-01-01	-32.7171	152.1049	Bacteria;Pseudomonadota;Gammaproteobacteria;Vibrionales;Vibrionaceae;Vibrio;Vibrio natriegens
GCF_007897175.1	PRJNA224116	SAMN12390018	2007	69.6492	18.9553	Bacteria;Pseudomonadota;Gammaproteobacteria;Pasteurellales;Pasteurellaceae;Haemophilus;Haemophilus influenzae
GCF_000969305.1	PRJNA224116	SAMN03417480	2011-02-06	18.46	-93.4	Bacteria;Pseudomonadota;Gammaproteobacteria;Pasteurellales;Pasteurellaceae;Avibacterium;Avibacterium paragallinarum
GCF_000969315.2	PRJNA224116	SAMN03417482	2014-09-15	18.46	-93.4	Bacteria;Pseudomonadota;Gammaproteobacteria;Pasteurellales;Pasteurellaceae;Avibacterium;Avibacterium paragallinarum
GCF_020889585.1	PRJNA224116	SAMD00414476	2021-06-10	34.97	139.59	Bacteria;Pseudomonadota;Gammaproteobacteria;Pasteurellales;Pasteurellaceae;Pasteurella;Pasteurella canis
GCF_038794295.1	PRJNA224116	SAMN35980267	2007-08	26.161067	119.948947	Bacteria;Pseudomonadota;Alphaproteobacteria;Rickettsiales;Rickettsiaceae;Orientia;Orientia tsutsugamushi
GCF_020887015.1	PRJNA224116	SAMD00400416	2008	34.05	139.31	Bacteria;Pseudomonadota;Acidithiobacillia;Acidithiobacillales;Acidithiobacillaceae;Acidithiobacillus;Acidithiobacillus ferrooxidans
GCF_012790675.1	PRJNA224116	SAMN13350693	2018-06	17.29	-62.71	Bacteria;Pseudomonadota;Alphaproteobacteria;Rickettsiales;Anaplasmataceae;Anaplasma;Anaplasma platys
GCF_010092565.1	PRJNA224116	SAMN13898197	2015-07-27	-41.7696323	-73.1575979	Bacteria;Pseudomonadota;Gammaproteobacteria;Thiotrichales;Piscirickettsiaceae;Piscirickettsia;Piscirickettsia salmonis
GCF_000787735.1	PRJNA224116	SAMD00022975	N/A	36.3	126.3	Bacteria;Bacillota;Bacilli;Lactobacillales;Lactobacillaceae;Leuconostoc;Leuconostoc mesenteroides
GCF_002370415.1	PRJNA224116	SAMD00065790	2010-01	34.4233	135.1501	Bacteria;Bacillota;Bacilli;Lactobacillales;Lactobacillaceae;Leuconostoc;Leuconostoc mesenteroides
GCF_035321745.1	PRJNA224116	SAMN37186520	2020	31.21282212	29.88487512	Bacteria;Bacillota;Bacilli;Lactobacillales;Lactobacillaceae;Pediococcus;Pediococcus pentosaceus
GCF_019890915.1	PRJNA224116	SAMN21031615	2019-09	22.275866	114.171324	Bacteria;Actinomycetota;Actinomycetes;Micrococcales;Micrococcaceae;Micrococcus;Micrococcus luteus
GCF_000772025.1	PRJNA224116	SAMN03140315	2014-03-14	37.27	126.42	Bacteria;Bacillota;Bacilli;Bacillales;Staphylococcaceae;Staphylococcus;Staphylococcus aureus
GCF_002140115.1	PRJNA224116	SAMN04995068	unknown	37.26530995	126.7163086	Bacteria;Bacillota;Bacilli;Bacillales;Staphylococcaceae;Staphylococcus;Staphylococcus aureus
GCF_003184985.1	PRJNA224116	SAMN08580535	2013-04-30	41.54	12.3	Bacteria;Bacillota;Bacilli;Bacillales;Staphylococcaceae;Staphylococcus;Staphylococcus aureus
GCF_003185005.1	PRJNA224116	SAMN08580907	2013-06-01	41.54	12.3	Bacteria;Bacillota;Bacilli;Bacillales;Staphylococcaceae;Staphylococcus;Staphylococcus aureus
GCF_003571315.1	PRJNA224116	SAMN09862506	2010-11-26	7.53	98.24	Bacteria;Bacillota;Bacilli;Bacillales;Staphylococcaceae;Staphylococcus;Staphylococcus aureus
GCF_003571335.1	PRJNA224116	SAMN09862505	2013-08-19	24.15	-76	Bacteria;Bacillota;Bacilli;Bacillales;Staphylococcaceae;Staphylococcus;Staphylococcus aureus
GCF_003721115.1	PRJNA224116	SAMN10373330	2016-09-01	5.3296	103.137	Bacteria;Bacillota;Bacilli;Bacillales;Staphylococcaceae;Staphylococcus;Staphylococcus aureus
GCF_003989645.1	PRJNA224116	SAMN10638817	2016-11	5.33	103.14	Bacteria;Bacillota;Bacilli;Bacillales;Staphylococcaceae;Staphylococcus;Staphylococcus aureus
GCF_003989815.1	PRJNA224116	SAMN10639402	2016-11	5.33	103.14	Bacteria;Bacillota;Bacilli;Bacillales;Staphylococcaceae;Staphylococcus;Staphylococcus aureus
GCF_004012035.1	PRJNA224116	SAMN10394659	2017-08-30	34.793672	126.615621	Bacteria;Bacillota;Bacilli;Bacillales;Staphylococcaceae;Staphylococcus;Staphylococcus aureus
GCF_004122795.1	PRJNA224116	SAMN10769377	2012-11	5.33	103.14	Bacteria;Bacillota;Bacilli;Bacillales;Staphylococcaceae;Staphylococcus;Staphylococcus aureus
GCF_004122815.1	PRJNA224116	SAMN10769710	2013-12	5.33	103.14	Bacteria;Bacillota;Bacilli;Bacillales;Staphylococcaceae;Staphylococcus;Staphylococcus aureus
GCF_004122975.1	PRJNA224116	SAMN10768996	2012-11	5.33	103.14	Bacteria;Bacillota;Bacilli;Bacillales;Staphylococcaceae;Staphylococcus;Staphylococcus aureus
GCF_004681195.1	PRJNA224116	SAMN11104216	2017-09-26	34.793672	126.615621	Bacteria;Bacillota;Bacilli;Bacillales;Staphylococcaceae;Staphylococcus;Staphylococcus aureus
GCF_005116585.1	PRJNA224116	SAMN11475392	2012-11	5.33	103.14	Bacteria;Bacillota;Bacilli;Bacillales;Staphylococcaceae;Staphylococcus;Staphylococcus aureus
GCF_009497915.1	PRJNA224116	SAMN10227280	2017-10-10	29	122	Bacteria;Bacillota;Bacilli;Bacillales;Staphylococcaceae;Staphylococcus;Staphylococcus aureus
GCF_009764405.1	PRJNA224116	SAMN08158244	2010-10-01	37.1	126.6	Bacteria;Bacillota;Bacilli;Bacillales;Staphylococcaceae;Staphylococcus;Staphylococcus aureus
GCF_009764445.1	PRJNA224116	SAMN08158242	2001-01-01	37.1	126.6	Bacteria;Bacillota;Bacilli;Bacillales;Staphylococcaceae;Staphylococcus;Staphylococcus aureus
GCF_013344945.1	PRJNA224116	SAMN15166405	2016/2017	6.27	3.24	Bacteria;Bacillota;Bacilli;Bacillales;Staphylococcaceae;Staphylococcus;Staphylococcus aureus
GCF_013345265.1	PRJNA224116	SAMN15166409	2016/2017	6.27	3.24	Bacteria;Bacillota;Bacilli;Bacillales;Staphylococcaceae;Staphylococcus;Staphylococcus aureus
GCF_013346705.1	PRJNA224116	SAMN15166404	2016/2017	6.27	3.24	Bacteria;Bacillota;Bacilli;Bacillales;Staphylococcaceae;Staphylococcus;Staphylococcus aureus
GCF_013346725.1	PRJNA224116	SAMN15166406	2016/2017	6.27	3.24	Bacteria;Bacillota;Bacilli;Bacillales;Staphylococcaceae;Staphylococcus;Staphylococcus aureus
GCF_013346735.1	PRJNA224116	SAMN15166403	2016/2017	6.27	3.24	Bacteria;Bacillota;Bacilli;Bacillales;Staphylococcaceae;Staphylococcus;Staphylococcus aureus
GCF_013346765.1	PRJNA224116	SAMN15166407	2016/2017	6.27	3.24	Bacteria;Bacillota;Bacilli;Bacillales;Staphylococcaceae;Staphylococcus;Staphylococcus aureus
GCF_013346775.1	PRJNA224116	SAMN15166408	2016/2017	6.27	3.24	Bacteria;Bacillota;Bacilli;Bacillales;Staphylococcaceae;Staphylococcus;Staphylococcus aureus
GCF_015101695.1	PRJNA224116	SAMN15887727	2018-06-08	22.07	116.06	Bacteria;Bacillota;Bacilli;Bacillales;Staphylococcaceae;Staphylococcus;Staphylococcus aureus
GCF_015774815.1	PRJNA224116	SAMN16825855	2015/2019	55.59	-5.15	Bacteria;Bacillota;Bacilli;Bacillales;Staphylococcaceae;Staphylococcus;Staphylococcus aureus
GCF_019265525.1	PRJNA224116	SAMN20168746	2017-10-01	13.451433	100.30518	Bacteria;Bacillota;Bacilli;Bacillales;Staphylococcaceae;Staphylococcus;Staphylococcus aureus
GCF_019265535.1	PRJNA224116	SAMN20168747	2017-02-04	13.451433	100.30518	Bacteria;Bacillota;Bacilli;Bacillales;Staphylococcaceae;Staphylococcus;Staphylococcus aureus
GCF_019265575.1	PRJNA224116	SAMN20168745	2017-03-04	13.451433	100.30518	Bacteria;Bacillota;Bacilli;Bacillales;Staphylococcaceae;Staphylococcus;Staphylococcus aureus
GCF_019265645.1	PRJNA224116	SAMN20168741	2017-10-03	13.451433	100.30518	Bacteria;Bacillota;Bacilli;Bacillales;Staphylococcaceae;Staphylococcus;Staphylococcus aureus
GCF_019265705.1	PRJNA224116	SAMN20168740	2017-12-30	13.451433	100.30518	Bacteria;Bacillota;Bacilli;Bacillales;Staphylococcaceae;Staphylococcus;Staphylococcus aureus
GCF_019265755.1	PRJNA224116	SAMN20168737	2017-02-15	13.451433	100.30518	Bacteria;Bacillota;Bacilli;Bacillales;Staphylococcaceae;Staphylococcus;Staphylococcus aureus
GCF_025398055.1	PRJNA224116	SAMN30822352	2022-05	22.28	113.58	Bacteria;Bacillota;Bacilli;Bacillales;Staphylococcaceae;Staphylococcus;Staphylococcus aureus
GCF_029625375.1	PRJNA224116	SAMN33961605	2022-09	22.28	113.58	Bacteria;Bacillota;Bacilli;Bacillales;Staphylococcaceae;Staphylococcus;Staphylococcus aureus
GCF_034421975.1	PRJNA224116	SAMN38397519	2021-03	41.23	2.09	Bacteria;Bacillota;Bacilli;Bacillales;Staphylococcaceae;Staphylococcus;Staphylococcus aureus
GCF_039748135.1	PRJNA224116	SAMN41135296	2022	-36.49	-73.03	Bacteria;Bacillota;Bacilli;Bacillales;Staphylococcaceae;Staphylococcus;Staphylococcus aureus
GCF_039748155.1	PRJNA224116	SAMN41135295	2022	-36.49	-73.03	Bacteria;Bacillota;Bacilli;Bacillales;Staphylococcaceae;Staphylococcus;Staphylococcus aureus
GCF_039748205.1	PRJNA224116	SAMN41135294	2023	-36.49	-73.03	Bacteria;Bacillota;Bacilli;Bacillales;Staphylococcaceae;Staphylococcus;Staphylococcus aureus
GCF_029917045.1	PRJNA224116	SAMN34359870	2023	22.28	113.58	Bacteria;Bacillota;Bacilli;Bacillales;Staphylococcaceae;Staphylococcus;Staphylococcus haemolyticus
GCF_029917065.1	PRJNA224116	SAMN34359877	2023	22.28	113.58	Bacteria;Bacillota;Bacilli;Bacillales;Staphylococcaceae;Staphylococcus;Staphylococcus haemolyticus
GCF_040430385.1	PRJNA224116	SAMN41784241	1998-02-07	39.291611	26.66925	Bacteria;Bacillota;Bacilli;Bacillales;Staphylococcaceae;Staphylococcus;Staphylococcus hominis
GCF_016648745.1	PRJNA224116	SAMN15793728	2016	-27.28	153.1	Bacteria;Bacillota;Bacilli;Lactobacillales;Streptococcaceae;Streptococcus;Streptococcus salivarius
GCF_009729875.1	PRJNA224116	SAMN13404064	2018-12-10	35.35	121	Bacteria;Bacillota;Bacilli;Lactobacillales;Streptococcaceae;Streptococcus;Streptococcus suis
GCF_022489625.1	PRJNA224116	SAMN26241748	2021-10-20	26.39	120.37	Bacteria;Bacillota;Bacilli;Lactobacillales;Streptococcaceae;Streptococcus;Streptococcus suis
GCF_034317065.1	PRJNA224116	SAMN38182207	2020-04-24	43.37	-8.39	Bacteria;Bacillota;Bacilli;Lactobacillales;Streptococcaceae;Streptococcus;Streptococcus suis
GCF_011319325.1	PRJNA224116	SAMN13828813	2018	60.22	5.21	Bacteria;Bacillota;Bacilli;Lactobacillales;Streptococcaceae;Streptococcus;Streptococcus agalactiae
GCF_011319395.1	PRJNA224116	SAMN13828812	2018	60.22	5.21	Bacteria;Bacillota;Bacilli;Lactobacillales;Streptococcaceae;Streptococcus;Streptococcus agalactiae
GCF_011326715.1	PRJNA224116	SAMN13828800	2016	60.22	5.21	Bacteria;Bacillota;Bacilli;Lactobacillales;Streptococcaceae;Streptococcus;Streptococcus agalactiae
GCF_011326795.1	PRJNA224116	SAMN13828795	2016	60.22	5.21	Bacteria;Bacillota;Bacilli;Lactobacillales;Streptococcaceae;Streptococcus;Streptococcus agalactiae
GCF_011326815.1	PRJNA224116	SAMN13828792	2015	60.22	5.21	Bacteria;Bacillota;Bacilli;Lactobacillales;Streptococcaceae;Streptococcus;Streptococcus agalactiae
GCF_011326825.1	PRJNA224116	SAMN13828794	2015	60.22	5.21	Bacteria;Bacillota;Bacilli;Lactobacillales;Streptococcaceae;Streptococcus;Streptococcus agalactiae
GCF_011326835.1	PRJNA224116	SAMN13828793	2015	60.22	5.21	Bacteria;Bacillota;Bacilli;Lactobacillales;Streptococcaceae;Streptococcus;Streptococcus agalactiae
GCF_011326875.1	PRJNA224116	SAMN13828791	2015	60.22	5.21	Bacteria;Bacillota;Bacilli;Lactobacillales;Streptococcaceae;Streptococcus;Streptococcus agalactiae
GCF_011326895.1	PRJNA224116	SAMN13828784	2013	60.22	5.21	Bacteria;Bacillota;Bacilli;Lactobacillales;Streptococcaceae;Streptococcus;Streptococcus agalactiae
GCF_011326915.1	PRJNA224116	SAMN13828783	2013	60.22	5.21	Bacteria;Bacillota;Bacilli;Lactobacillales;Streptococcaceae;Streptococcus;Streptococcus agalactiae
GCF_011326935.1	PRJNA224116	SAMN13828782	2013	60.22	5.21	Bacteria;Bacillota;Bacilli;Lactobacillales;Streptococcaceae;Streptococcus;Streptococcus agalactiae
GCF_011326975.1	PRJNA224116	SAMN13828781	2013	60.22	5.21	Bacteria;Bacillota;Bacilli;Lactobacillales;Streptococcaceae;Streptococcus;Streptococcus agalactiae
GCF_011326995.1	PRJNA224116	SAMN13828780	2012	60.22	5.21	Bacteria;Bacillota;Bacilli;Lactobacillales;Streptococcaceae;Streptococcus;Streptococcus agalactiae
GCF_011327005.1	PRJNA224116	SAMN13828779	2012	60.22	5.21	Bacteria;Bacillota;Bacilli;Lactobacillales;Streptococcaceae;Streptococcus;Streptococcus agalactiae
GCF_011327035.1	PRJNA224116	SAMN13828778	2012	60.22	5.21	Bacteria;Bacillota;Bacilli;Lactobacillales;Streptococcaceae;Streptococcus;Streptococcus agalactiae
GCF_011327055.1	PRJNA224116	SAMN13828777	2012	60.22	5.21	Bacteria;Bacillota;Bacilli;Lactobacillales;Streptococcaceae;Streptococcus;Streptococcus agalactiae
GCF_011327075.1	PRJNA224116	SAMN13828775	2012	60.22	5.21	Bacteria;Bacillota;Bacilli;Lactobacillales;Streptococcaceae;Streptococcus;Streptococcus agalactiae
GCF_011327085.1	PRJNA224116	SAMN13828776	2012	60.22	5.21	Bacteria;Bacillota;Bacilli;Lactobacillales;Streptococcaceae;Streptococcus;Streptococcus agalactiae
GCF_011327115.1	PRJNA224116	SAMN13828774	2011	60.22	5.21	Bacteria;Bacillota;Bacilli;Lactobacillales;Streptococcaceae;Streptococcus;Streptococcus agalactiae
GCF_011327135.1	PRJNA224116	SAMN13828773	2011	60.22	5.21	Bacteria;Bacillota;Bacilli;Lactobacillales;Streptococcaceae;Streptococcus;Streptococcus agalactiae
GCF_011327175.1	PRJNA224116	SAMN13828771	2009	60.22	5.21	Bacteria;Bacillota;Bacilli;Lactobacillales;Streptococcaceae;Streptococcus;Streptococcus agalactiae
GCF_011327195.1	PRJNA224116	SAMN13828769	2008	60.22	5.21	Bacteria;Bacillota;Bacilli;Lactobacillales;Streptococcaceae;Streptococcus;Streptococcus agalactiae
GCF_011327225.1	PRJNA224116	SAMN13828767	2007	60.22	5.21	Bacteria;Bacillota;Bacilli;Lactobacillales;Streptococcaceae;Streptococcus;Streptococcus agalactiae
GCF_011327235.1	PRJNA224116	SAMN13828765	2007	60.22	5.21	Bacteria;Bacillota;Bacilli;Lactobacillales;Streptococcaceae;Streptococcus;Streptococcus agalactiae
GCF_011327275.1	PRJNA224116	SAMN13828764	2007	60.22	5.21	Bacteria;Bacillota;Bacilli;Lactobacillales;Streptococcaceae;Streptococcus;Streptococcus agalactiae
GCF_011327295.1	PRJNA224116	SAMN13828762	2005	60.22	5.21	Bacteria;Bacillota;Bacilli;Lactobacillales;Streptococcaceae;Streptococcus;Streptococcus agalactiae
GCF_011327315.1	PRJNA224116	SAMN13828763	2006	60.22	5.21	Bacteria;Bacillota;Bacilli;Lactobacillales;Streptococcaceae;Streptococcus;Streptococcus agalactiae
GCF_011379065.1	PRJNA224116	SAMN13828808	2018	60.22	5.21	Bacteria;Bacillota;Bacilli;Lactobacillales;Streptococcaceae;Streptococcus;Streptococcus agalactiae
GCF_011379075.1	PRJNA224116	SAMN13828809	2018	60.22	5.21	Bacteria;Bacillota;Bacilli;Lactobacillales;Streptococcaceae;Streptococcus;Streptococcus agalactiae
GCF_011379095.1	PRJNA224116	SAMN13828807	2017	60.22	5.21	Bacteria;Bacillota;Bacilli;Lactobacillales;Streptococcaceae;Streptococcus;Streptococcus agalactiae
GCF_011379115.1	PRJNA224116	SAMN13828806	2017	60.22	5.21	Bacteria;Bacillota;Bacilli;Lactobacillales;Streptococcaceae;Streptococcus;Streptococcus agalactiae
GCF_011379165.1	PRJNA224116	SAMN13828805	2017	60.22	5.21	Bacteria;Bacillota;Bacilli;Lactobacillales;Streptococcaceae;Streptococcus;Streptococcus agalactiae
GCF_011379175.1	PRJNA224116	SAMN13828802	2017	60.22	5.21	Bacteria;Bacillota;Bacilli;Lactobacillales;Streptococcaceae;Streptococcus;Streptococcus agalactiae
GCF_011379195.1	PRJNA224116	SAMN13828804	2017	60.22	5.21	Bacteria;Bacillota;Bacilli;Lactobacillales;Streptococcaceae;Streptococcus;Streptococcus agalactiae
GCF_011379215.1	PRJNA224116	SAMN13828803	2017	60.22	5.21	Bacteria;Bacillota;Bacilli;Lactobacillales;Streptococcaceae;Streptococcus;Streptococcus agalactiae
GCF_011379245.1	PRJNA224116	SAMN13828801	2017	60.22	5.21	Bacteria;Bacillota;Bacilli;Lactobacillales;Streptococcaceae;Streptococcus;Streptococcus agalactiae
GCF_011379265.1	PRJNA224116	SAMN13828799	2016	60.22	5.21	Bacteria;Bacillota;Bacilli;Lactobacillales;Streptococcaceae;Streptococcus;Streptococcus agalactiae
GCF_011379305.1	PRJNA224116	SAMN13828796	2016	60.22	5.21	Bacteria;Bacillota;Bacilli;Lactobacillales;Streptococcaceae;Streptococcus;Streptococcus agalactiae
GCF_011379325.1	PRJNA224116	SAMN13828797	2016	60.22	5.21	Bacteria;Bacillota;Bacilli;Lactobacillales;Streptococcaceae;Streptococcus;Streptococcus agalactiae
GCF_011379335.1	PRJNA224116	SAMN13828790	2014	60.22	5.21	Bacteria;Bacillota;Bacilli;Lactobacillales;Streptococcaceae;Streptococcus;Streptococcus agalactiae
GCF_011379385.1	PRJNA224116	SAMN13828788	2014	60.22	5.21	Bacteria;Bacillota;Bacilli;Lactobacillales;Streptococcaceae;Streptococcus;Streptococcus agalactiae
GCF_011379405.1	PRJNA224116	SAMN13828786	2013	60.22	5.21	Bacteria;Bacillota;Bacilli;Lactobacillales;Streptococcaceae;Streptococcus;Streptococcus agalactiae
GCF_011379415.1	PRJNA224116	SAMN13828787	2014	60.22	5.21	Bacteria;Bacillota;Bacilli;Lactobacillales;Streptococcaceae;Streptococcus;Streptococcus agalactiae
GCF_011379435.1	PRJNA224116	SAMN13828768	2008	60.22	5.21	Bacteria;Bacillota;Bacilli;Lactobacillales;Streptococcaceae;Streptococcus;Streptococcus agalactiae
GCF_011379455.1	PRJNA224116	SAMN13828785	2013	60.22	5.21	Bacteria;Bacillota;Bacilli;Lactobacillales;Streptococcaceae;Streptococcus;Streptococcus agalactiae
GCF_011379505.1	PRJNA224116	SAMN13828761	2004	60.22	5.21	Bacteria;Bacillota;Bacilli;Lactobacillales;Streptococcaceae;Streptococcus;Streptococcus agalactiae
GCF_011380055.1	PRJNA224116	SAMN13828810	2018	60.22	5.21	Bacteria;Bacillota;Bacilli;Lactobacillales;Streptococcaceae;Streptococcus;Streptococcus agalactiae
GCF_019038375.1	PRJNA224116	SAMN14145430	2015	22.3799568	114.1996987	Bacteria;Bacillota;Bacilli;Lactobacillales;Streptococcaceae;Streptococcus;Streptococcus agalactiae
GCF_025808195.1	PRJNA224116	SAMN31213618	2022-06	22.28	113.58	Bacteria;Bacillota;Bacilli;Lactobacillales;Streptococcaceae;Streptococcus;Streptococcus agalactiae
GCF_042686585.1	PRJNA224116	SAMN43909672	2018-08-27	22.3	113.9	Bacteria;Bacillota;Bacilli;Lactobacillales;Streptococcaceae;Streptococcus;Streptococcus agalactiae
GCF_042686625.1	PRJNA224116	SAMN43909695	2018-04-09	22.3	113.9	Bacteria;Bacillota;Bacilli;Lactobacillales;Streptococcaceae;Streptococcus;Streptococcus agalactiae
GCF_042686645.1	PRJNA224116	SAMN43909693	2019-03-18	22.3	113.9	Bacteria;Bacillota;Bacilli;Lactobacillales;Streptococcaceae;Streptococcus;Streptococcus agalactiae
GCF_042686665.1	PRJNA224116	SAMN43909688	2019-01-07	22.3	113.9	Bacteria;Bacillota;Bacilli;Lactobacillales;Streptococcaceae;Streptococcus;Streptococcus agalactiae
GCF_042686685.1	PRJNA224116	SAMN43909685	2018-12-17	22.3	113.9	Bacteria;Bacillota;Bacilli;Lactobacillales;Streptococcaceae;Streptococcus;Streptococcus agalactiae
GCF_042686695.1	PRJNA224116	SAMN43909654	2018-07-09	22.3	113.9	Bacteria;Bacillota;Bacilli;Lactobacillales;Streptococcaceae;Streptococcus;Streptococcus agalactiae
GCF_042686725.1	PRJNA224116	SAMN43909680	2018-11-05	22.3	113.9	Bacteria;Bacillota;Bacilli;Lactobacillales;Streptococcaceae;Streptococcus;Streptococcus agalactiae
GCF_042686745.1	PRJNA224116	SAMN43909679	2018-11-05	22.3	113.9	Bacteria;Bacillota;Bacilli;Lactobacillales;Streptococcaceae;Streptococcus;Streptococcus agalactiae
GCF_042686755.1	PRJNA224116	SAMN43909681	2018-11-05	22.3	113.9	Bacteria;Bacillota;Bacilli;Lactobacillales;Streptococcaceae;Streptococcus;Streptococcus agalactiae
GCF_042686795.1	PRJNA224116	SAMN43909669	2018-08-06	22.3	113.9	Bacteria;Bacillota;Bacilli;Lactobacillales;Streptococcaceae;Streptococcus;Streptococcus agalactiae
GCF_042686815.1	PRJNA224116	SAMN43909670	2018-08-07	22.3	113.9	Bacteria;Bacillota;Bacilli;Lactobacillales;Streptococcaceae;Streptococcus;Streptococcus agalactiae
GCF_042686845.1	PRJNA224116	SAMN43909694	2019-04-29	22.3	113.9	Bacteria;Bacillota;Bacilli;Lactobacillales;Streptococcaceae;Streptococcus;Streptococcus agalactiae
GCF_042686855.1	PRJNA224116	SAMN43909691	2019-01-21	22.3	113.9	Bacteria;Bacillota;Bacilli;Lactobacillales;Streptococcaceae;Streptococcus;Streptococcus agalactiae
GCF_042686865.1	PRJNA224116	SAMN43909682	2018-11-05	22.3	113.9	Bacteria;Bacillota;Bacilli;Lactobacillales;Streptococcaceae;Streptococcus;Streptococcus agalactiae
GCF_042686905.1	PRJNA224116	SAMN43909667	2018-07-30	22.3	113.9	Bacteria;Bacillota;Bacilli;Lactobacillales;Streptococcaceae;Streptococcus;Streptococcus agalactiae
GCF_042686925.1	PRJNA224116	SAMN43909665	2018-07-30	22.3	113.9	Bacteria;Bacillota;Bacilli;Lactobacillales;Streptococcaceae;Streptococcus;Streptococcus agalactiae
GCF_042686945.1	PRJNA224116	SAMN43909655	2018-07-09	22.3	113.9	Bacteria;Bacillota;Bacilli;Lactobacillales;Streptococcaceae;Streptococcus;Streptococcus agalactiae
GCF_042686955.1	PRJNA224116	SAMN43909666	2018-07-30	22.3	113.9	Bacteria;Bacillota;Bacilli;Lactobacillales;Streptococcaceae;Streptococcus;Streptococcus agalactiae
GCF_042686985.1	PRJNA224116	SAMN43909674	2018-10-22	22.3	113.9	Bacteria;Bacillota;Bacilli;Lactobacillales;Streptococcaceae;Streptococcus;Streptococcus agalactiae
GCF_042686995.1	PRJNA224116	SAMN43909663	2018-07-24	22.3	113.9	Bacteria;Bacillota;Bacilli;Lactobacillales;Streptococcaceae;Streptococcus;Streptococcus agalactiae
GCF_042687025.1	PRJNA224116	SAMN43909662	2018-07-24	22.3	113.9	Bacteria;Bacillota;Bacilli;Lactobacillales;Streptococcaceae;Streptococcus;Streptococcus agalactiae
GCF_042687045.1	PRJNA224116	SAMN43909649	2018-05-05	22.3	113.9	Bacteria;Bacillota;Bacilli;Lactobacillales;Streptococcaceae;Streptococcus;Streptococcus agalactiae
GCF_042687055.1	PRJNA224116	SAMN43909661	2018-07-24	22.3	113.9	Bacteria;Bacillota;Bacilli;Lactobacillales;Streptococcaceae;Streptococcus;Streptococcus agalactiae
GCF_042687065.1	PRJNA224116	SAMN43909671	2018-08-07	22.3	113.9	Bacteria;Bacillota;Bacilli;Lactobacillales;Streptococcaceae;Streptococcus;Streptococcus agalactiae
GCF_042687105.1	PRJNA224116	SAMN43909664	2018-07-24	22.3	113.9	Bacteria;Bacillota;Bacilli;Lactobacillales;Streptococcaceae;Streptococcus;Streptococcus agalactiae
GCF_042687125.1	PRJNA224116	SAMN43909659	2018-07-23	22.3	113.9	Bacteria;Bacillota;Bacilli;Lactobacillales;Streptococcaceae;Streptococcus;Streptococcus agalactiae
GCF_042687135.1	PRJNA224116	SAMN43909675	2018-10-22	22.3	113.9	Bacteria;Bacillota;Bacilli;Lactobacillales;Streptococcaceae;Streptococcus;Streptococcus agalactiae
GCF_042687145.1	PRJNA224116	SAMN43909653	2018-07-09	22.3	113.9	Bacteria;Bacillota;Bacilli;Lactobacillales;Streptococcaceae;Streptococcus;Streptococcus agalactiae
GCF_042687155.1	PRJNA224116	SAMN43909683	2018-12-03	22.3	113.9	Bacteria;Bacillota;Bacilli;Lactobacillales;Streptococcaceae;Streptococcus;Streptococcus agalactiae
GCF_042687205.1	PRJNA224116	SAMN43909684	2018-12-03	22.3	113.9	Bacteria;Bacillota;Bacilli;Lactobacillales;Streptococcaceae;Streptococcus;Streptococcus agalactiae
GCF_042687215.1	PRJNA224116	SAMN43909660	2018-07-24	22.3	113.9	Bacteria;Bacillota;Bacilli;Lactobacillales;Streptococcaceae;Streptococcus;Streptococcus agalactiae
GCF_042687225.1	PRJNA224116	SAMN43909652	2018-05-14	22.3	113.9	Bacteria;Bacillota;Bacilli;Lactobacillales;Streptococcaceae;Streptococcus;Streptococcus agalactiae
GCF_042687265.1	PRJNA224116	SAMN43909650	2018-05-14	22.3	113.9	Bacteria;Bacillota;Bacilli;Lactobacillales;Streptococcaceae;Streptococcus;Streptococcus agalactiae
GCF_042687285.1	PRJNA224116	SAMN43909677	2018-10-22	22.3	113.9	Bacteria;Bacillota;Bacilli;Lactobacillales;Streptococcaceae;Streptococcus;Streptococcus agalactiae
GCF_042687305.1	PRJNA224116	SAMN43909656	2018-07-16	22.3	113.9	Bacteria;Bacillota;Bacilli;Lactobacillales;Streptococcaceae;Streptococcus;Streptococcus agalactiae
GCF_042687325.1	PRJNA224116	SAMN43909648	2018-05-05	22.3	113.9	Bacteria;Bacillota;Bacilli;Lactobacillales;Streptococcaceae;Streptococcus;Streptococcus agalactiae
GCF_042687335.1	PRJNA224116	SAMN43909658	2018-07-23	22.3	113.9	Bacteria;Bacillota;Bacilli;Lactobacillales;Streptococcaceae;Streptococcus;Streptococcus agalactiae
GCF_042687365.1	PRJNA224116	SAMN43909657	2018-07-23	22.3	113.9	Bacteria;Bacillota;Bacilli;Lactobacillales;Streptococcaceae;Streptococcus;Streptococcus agalactiae
GCF_042687375.1	PRJNA224116	SAMN43909651	2018-05-14	22.3	113.9	Bacteria;Bacillota;Bacilli;Lactobacillales;Streptococcaceae;Streptococcus;Streptococcus agalactiae
GCF_042687405.1	PRJNA224116	SAMN43909690	2019-01-21	22.3	113.9	Bacteria;Bacillota;Bacilli;Lactobacillales;Streptococcaceae;Streptococcus;Streptococcus agalactiae
GCF_042687425.1	PRJNA224116	SAMN43909692	2019-01-21	22.3	113.9	Bacteria;Bacillota;Bacilli;Lactobacillales;Streptococcaceae;Streptococcus;Streptococcus agalactiae
GCF_042687435.1	PRJNA224116	SAMN43909687	2018-12-17	22.3	113.9	Bacteria;Bacillota;Bacilli;Lactobacillales;Streptococcaceae;Streptococcus;Streptococcus agalactiae
GCF_042687455.1	PRJNA224116	SAMN43909686	2018-12-17	22.3	113.9	Bacteria;Bacillota;Bacilli;Lactobacillales;Streptococcaceae;Streptococcus;Streptococcus agalactiae
GCF_042687465.1	PRJNA224116	SAMN43909673	2018-10-22	22.3	113.9	Bacteria;Bacillota;Bacilli;Lactobacillales;Streptococcaceae;Streptococcus;Streptococcus agalactiae
GCF_042687475.1	PRJNA224116	SAMN43909689	2019-01-14	22.3	113.9	Bacteria;Bacillota;Bacilli;Lactobacillales;Streptococcaceae;Streptococcus;Streptococcus agalactiae
GCF_042687525.1	PRJNA224116	SAMN43909678	2018-10-22	22.3	113.9	Bacteria;Bacillota;Bacilli;Lactobacillales;Streptococcaceae;Streptococcus;Streptococcus agalactiae
GCF_042687575.1	PRJNA224116	SAMN43909676	2018-10-22	22.3	113.9	Bacteria;Bacillota;Bacilli;Lactobacillales;Streptococcaceae;Streptococcus;Streptococcus agalactiae
GCF_042688275.1	PRJNA224116	SAMN43909645	2018-05-05	22.3	113.9	Bacteria;Bacillota;Bacilli;Lactobacillales;Streptococcaceae;Streptococcus;Streptococcus agalactiae
GCF_042688335.1	PRJNA224116	SAMN43909639	2018-04-09	22.3	113.9	Bacteria;Bacillota;Bacilli;Lactobacillales;Streptococcaceae;Streptococcus;Streptococcus agalactiae
GCF_042688355.1	PRJNA224116	SAMN43909644	2018-05-05	22.3	113.9	Bacteria;Bacillota;Bacilli;Lactobacillales;Streptococcaceae;Streptococcus;Streptococcus agalactiae
GCF_042688405.1	PRJNA224116	SAMN43909640	2018-04-23	22.3	113.9	Bacteria;Bacillota;Bacilli;Lactobacillales;Streptococcaceae;Streptococcus;Streptococcus agalactiae
GCF_042688425.1	PRJNA224116	SAMN43909646	2018-05-05	22.3	113.9	Bacteria;Bacillota;Bacilli;Lactobacillales;Streptococcaceae;Streptococcus;Streptococcus agalactiae
GCF_042688435.1	PRJNA224116	SAMN43909642	2018-04-23	22.3	113.9	Bacteria;Bacillota;Bacilli;Lactobacillales;Streptococcaceae;Streptococcus;Streptococcus agalactiae
GCF_042688465.1	PRJNA224116	SAMN43909647	2018-05-05	22.3	113.9	Bacteria;Bacillota;Bacilli;Lactobacillales;Streptococcaceae;Streptococcus;Streptococcus agalactiae
GCF_042688475.1	PRJNA224116	SAMN43909643	2018-04-23	22.3	113.9	Bacteria;Bacillota;Bacilli;Lactobacillales;Streptococcaceae;Streptococcus;Streptococcus agalactiae
GCF_042688485.1	PRJNA224116	SAMN43909641	2018-04-23	22.3	113.9	Bacteria;Bacillota;Bacilli;Lactobacillales;Streptococcaceae;Streptococcus;Streptococcus agalactiae
GCF_046529645.1	PRJNA224116	SAMN35312073	2019	-7.54	-34.39	Bacteria;Bacillota;Bacilli;Lactobacillales;Streptococcaceae;Streptococcus;Streptococcus agalactiae
GCF_046529655.1	PRJNA224116	SAMN35326541	2021	-7.54	-34.39	Bacteria;Bacillota;Bacilli;Lactobacillales;Streptococcaceae;Streptococcus;Streptococcus agalactiae
GCF_046529665.1	PRJNA224116	SAMN35326212	2021	-7.54	-34.39	Bacteria;Bacillota;Bacilli;Lactobacillales;Streptococcaceae;Streptococcus;Streptococcus agalactiae
GCF_046529675.1	PRJNA224116	SAMN35326332	2021	-7.54	-34.39	Bacteria;Bacillota;Bacilli;Lactobacillales;Streptococcaceae;Streptococcus;Streptococcus agalactiae
GCF_046529685.1	PRJNA224116	SAMN35326345	2021	-7.54	-34.39	Bacteria;Bacillota;Bacilli;Lactobacillales;Streptococcaceae;Streptococcus;Streptococcus agalactiae
GCF_046529705.1	PRJNA224116	SAMN35326562	2021	-7.54	-34.39	Bacteria;Bacillota;Bacilli;Lactobacillales;Streptococcaceae;Streptococcus;Streptococcus agalactiae
GCF_019456895.1	PRJNA224116	SAMN16078577	2017	55.24	11.21	Bacteria;Bacillota;Bacilli;Lactobacillales;Streptococcaceae;Streptococcus;Streptococcus pneumoniae
GCF_019456905.1	PRJNA224116	SAMN16078578	2017	55.24	11.21	Bacteria;Bacillota;Bacilli;Lactobacillales;Streptococcaceae;Streptococcus;Streptococcus pneumoniae
GCF_019456935.1	PRJNA224116	SAMN16078576	2017	55.24	11.21	Bacteria;Bacillota;Bacilli;Lactobacillales;Streptococcaceae;Streptococcus;Streptococcus pneumoniae
GCF_019456955.1	PRJNA224116	SAMN16078574	2018	55.24	11.21	Bacteria;Bacillota;Bacilli;Lactobacillales;Streptococcaceae;Streptococcus;Streptococcus pneumoniae
GCF_019456965.1	PRJNA224116	SAMN16078575	2018	55.24	11.21	Bacteria;Bacillota;Bacilli;Lactobacillales;Streptococcaceae;Streptococcus;Streptococcus pneumoniae
GCF_019456995.1	PRJNA224116	SAMN16078573	2018	55.24	11.21	Bacteria;Bacillota;Bacilli;Lactobacillales;Streptococcaceae;Streptococcus;Streptococcus pneumoniae
GCF_019457015.1	PRJNA224116	SAMN16078571	2018	55.24	11.21	Bacteria;Bacillota;Bacilli;Lactobacillales;Streptococcaceae;Streptococcus;Streptococcus pneumoniae
GCF_019457025.1	PRJNA224116	SAMN16078572	2017	55.24	11.21	Bacteria;Bacillota;Bacilli;Lactobacillales;Streptococcaceae;Streptococcus;Streptococcus pneumoniae
GCF_019457055.1	PRJNA224116	SAMN16078569	2018	55.24	11.21	Bacteria;Bacillota;Bacilli;Lactobacillales;Streptococcaceae;Streptococcus;Streptococcus pneumoniae
GCF_019457075.1	PRJNA224116	SAMN16078570	2018	55.24	11.21	Bacteria;Bacillota;Bacilli;Lactobacillales;Streptococcaceae;Streptococcus;Streptococcus pneumoniae
GCF_019457085.1	PRJNA224116	SAMN16078567	2018	55.24	11.21	Bacteria;Bacillota;Bacilli;Lactobacillales;Streptococcaceae;Streptococcus;Streptococcus pneumoniae
GCF_019457095.1	PRJNA224116	SAMN16078566	2017	55.24	11.21	Bacteria;Bacillota;Bacilli;Lactobacillales;Streptococcaceae;Streptococcus;Streptococcus pneumoniae
GCF_019457135.1	PRJNA224116	SAMN16078568	2018	55.24	11.21	Bacteria;Bacillota;Bacilli;Lactobacillales;Streptococcaceae;Streptococcus;Streptococcus pneumoniae
GCF_019457155.1	PRJNA224116	SAMN16078564	2017	55.24	11.21	Bacteria;Bacillota;Bacilli;Lactobacillales;Streptococcaceae;Streptococcus;Streptococcus pneumoniae
GCF_019457175.1	PRJNA224116	SAMN16078565	2017	55.24	11.21	Bacteria;Bacillota;Bacilli;Lactobacillales;Streptococcaceae;Streptococcus;Streptococcus pneumoniae
GCF_019457195.1	PRJNA224116	SAMN16078561	2017	55.24	11.21	Bacteria;Bacillota;Bacilli;Lactobacillales;Streptococcaceae;Streptococcus;Streptococcus pneumoniae
GCF_019457215.1	PRJNA224116	SAMN16078562	2017	55.24	11.21	Bacteria;Bacillota;Bacilli;Lactobacillales;Streptococcaceae;Streptococcus;Streptococcus pneumoniae
GCF_019457235.1	PRJNA224116	SAMN16078563	2017	55.24	11.21	Bacteria;Bacillota;Bacilli;Lactobacillales;Streptococcaceae;Streptococcus;Streptococcus pneumoniae
GCF_019457255.1	PRJNA224116	SAMN16078559	2017	55.24	11.21	Bacteria;Bacillota;Bacilli;Lactobacillales;Streptococcaceae;Streptococcus;Streptococcus pneumoniae
GCF_019457265.1	PRJNA224116	SAMN16078560	2017	55.24	11.21	Bacteria;Bacillota;Bacilli;Lactobacillales;Streptococcaceae;Streptococcus;Streptococcus pneumoniae
GCF_019457295.1	PRJNA224116	SAMN16078558	2018	55.24	11.21	Bacteria;Bacillota;Bacilli;Lactobacillales;Streptococcaceae;Streptococcus;Streptococcus pneumoniae
GCF_019457315.1	PRJNA224116	SAMN16078557	2017	55.24	11.21	Bacteria;Bacillota;Bacilli;Lactobacillales;Streptococcaceae;Streptococcus;Streptococcus pneumoniae
GCF_019457335.1	PRJNA224116	SAMN16078555	2018	55.24	11.21	Bacteria;Bacillota;Bacilli;Lactobacillales;Streptococcaceae;Streptococcus;Streptococcus pneumoniae
GCF_019457355.1	PRJNA224116	SAMN16078556	2020	55.24	11.21	Bacteria;Bacillota;Bacilli;Lactobacillales;Streptococcaceae;Streptococcus;Streptococcus pneumoniae
GCF_019457365.1	PRJNA224116	SAMN16078554	2020	55.24	11.21	Bacteria;Bacillota;Bacilli;Lactobacillales;Streptococcaceae;Streptococcus;Streptococcus pneumoniae
GCF_019457395.1	PRJNA224116	SAMN16078553	2020	55.24	11.21	Bacteria;Bacillota;Bacilli;Lactobacillales;Streptococcaceae;Streptococcus;Streptococcus pneumoniae
GCF_001642125.1	PRJNA224116	SAMN04457850	2012	41.54	12.28999999	Bacteria;Bacillota;Bacilli;Lactobacillales;Streptococcaceae;Streptococcus;Streptococcus pyogenes
GCF_001642145.1	PRJNA224116	SAMN04456660	2012	41.54	12.29	Bacteria;Bacillota;Bacilli;Lactobacillales;Streptococcaceae;Streptococcus;Streptococcus pyogenes
GCF_001642165.1	PRJNA224116	SAMN04457851	2012	41.54	12.28999999	Bacteria;Bacillota;Bacilli;Lactobacillales;Streptococcaceae;Streptococcus;Streptococcus pyogenes
GCF_001642205.1	PRJNA224116	SAMN04457846	2012	41.54	12.28999999	Bacteria;Bacillota;Bacilli;Lactobacillales;Streptococcaceae;Streptococcus;Streptococcus pyogenes
GCF_001642215.1	PRJNA224116	SAMN04457491	2012	41.54	12.28999999	Bacteria;Bacillota;Bacilli;Lactobacillales;Streptococcaceae;Streptococcus;Streptococcus pyogenes
GCF_001642225.1	PRJNA224116	SAMN04457853	2012	41.54	12.28999999	Bacteria;Bacillota;Bacilli;Lactobacillales;Streptococcaceae;Streptococcus;Streptococcus pyogenes
GCF_001642265.1	PRJNA224116	SAMN04457860	2012	41.54	12.28999999	Bacteria;Bacillota;Bacilli;Lactobacillales;Streptococcaceae;Streptococcus;Streptococcus pyogenes
GCF_002115465.1	PRJNA224116	SAMN06671861	2012-05-12	-31.0331	-51.23	Bacteria;Bacillota;Bacilli;Lactobacillales;Streptococcaceae;Streptococcus;Streptococcus pyogenes
GCF_006364855.1	PRJNA224116	SAMN10996188	2016-12-01	59.19	18.4	Bacteria;Bacillota;Bacilli;Lactobacillales;Streptococcaceae;Streptococcus;Streptococcus pyogenes
GCF_006364865.1	PRJNA224116	SAMN10996189	2016-12-01	59.19	18.4	Bacteria;Bacillota;Bacilli;Lactobacillales;Streptococcaceae;Streptococcus;Streptococcus pyogenes
GCF_006364895.1	PRJNA224116	SAMN10996185	2016-10-01	60.23	5.19	Bacteria;Bacillota;Bacilli;Lactobacillales;Streptococcaceae;Streptococcus;Streptococcus pyogenes
GCF_006364905.1	PRJNA224116	SAMN10996178	2016-12-01	59.19	18.4	Bacteria;Bacillota;Bacilli;Lactobacillales;Streptococcaceae;Streptococcus;Streptococcus pyogenes
GCF_006364945.1	PRJNA224116	SAMN10996177	2016-12-01	59.19	18.4	Bacteria;Bacillota;Bacilli;Lactobacillales;Streptococcaceae;Streptococcus;Streptococcus pyogenes
GCF_008121595.1	PRJNA224116	SAMN10996173	2016-07-04	57.42	11.58	Bacteria;Bacillota;Bacilli;Lactobacillales;Streptococcaceae;Streptococcus;Streptococcus pyogenes
GCF_008121605.1	PRJNA224116	SAMN10996187	2016-10-01	60.23	5.19	Bacteria;Bacillota;Bacilli;Lactobacillales;Streptococcaceae;Streptococcus;Streptococcus pyogenes
GCF_008121615.1	PRJNA224116	SAMN10996179	2016-10-01	60.23	5.19	Bacteria;Bacillota;Bacilli;Lactobacillales;Streptococcaceae;Streptococcus;Streptococcus pyogenes
GCF_008121625.1	PRJNA224116	SAMN10996172	2016-07-04	57.42	11.58	Bacteria;Bacillota;Bacilli;Lactobacillales;Streptococcaceae;Streptococcus;Streptococcus pyogenes
GCF_008121655.1	PRJNA224116	SAMN10996186	2016-10-01	60.23	5.19	Bacteria;Bacillota;Bacilli;Lactobacillales;Streptococcaceae;Streptococcus;Streptococcus pyogenes
GCF_008121685.1	PRJNA224116	SAMN10996171	2016-12-01	59.19	18.4	Bacteria;Bacillota;Bacilli;Lactobacillales;Streptococcaceae;Streptococcus;Streptococcus pyogenes
GCF_008121695.1	PRJNA224116	SAMN10996170	2016-12-01	59.19	18.4	Bacteria;Bacillota;Bacilli;Lactobacillales;Streptococcaceae;Streptococcus;Streptococcus pyogenes
GCF_008121705.1	PRJNA224116	SAMN10996168	2016-12-01	55.4	12.34	Bacteria;Bacillota;Bacilli;Lactobacillales;Streptococcaceae;Streptococcus;Streptococcus pyogenes
GCF_008121715.1	PRJNA224116	SAMN10996169	2016-12-01	55.4	12.34	Bacteria;Bacillota;Bacilli;Lactobacillales;Streptococcaceae;Streptococcus;Streptococcus pyogenes
GCF_008121955.1	PRJNA224116	SAMN10996183	2016-10-01	60.23	5.19	Bacteria;Bacillota;Bacilli;Lactobacillales;Streptococcaceae;Streptococcus;Streptococcus pyogenes
GCF_008121965.1	PRJNA224116	SAMN10996184	2016-10-01	60.23	5.19	Bacteria;Bacillota;Bacilli;Lactobacillales;Streptococcaceae;Streptococcus;Streptococcus pyogenes
GCF_008121975.1	PRJNA224116	SAMN10996180	2016-10-01	60.23	5.19	Bacteria;Bacillota;Bacilli;Lactobacillales;Streptococcaceae;Streptococcus;Streptococcus pyogenes
GCF_008121985.1	PRJNA224116	SAMN10996181	2016-10-01	60.23	5.19	Bacteria;Bacillota;Bacilli;Lactobacillales;Streptococcaceae;Streptococcus;Streptococcus pyogenes
GCF_008122015.1	PRJNA224116	SAMN10996182	2016-10-01	60.23	5.19	Bacteria;Bacillota;Bacilli;Lactobacillales;Streptococcaceae;Streptococcus;Streptococcus pyogenes
GCF_008122055.1	PRJNA224116	SAMN10996175	2016-07-04	57.42	11.58	Bacteria;Bacillota;Bacilli;Lactobacillales;Streptococcaceae;Streptococcus;Streptococcus pyogenes
GCF_008122065.1	PRJNA224116	SAMN10996176	2016-07-04	57.42	11.58	Bacteria;Bacillota;Bacilli;Lactobacillales;Streptococcaceae;Streptococcus;Streptococcus pyogenes
GCF_008122075.1	PRJNA224116	SAMN10996174	2016-07-04	57.42	11.58	Bacteria;Bacillota;Bacilli;Lactobacillales;Streptococcaceae;Streptococcus;Streptococcus pyogenes
GCF_008122095.1	PRJNA224116	SAMN10996166	2016-12-01	55.4	12.34	Bacteria;Bacillota;Bacilli;Lactobacillales;Streptococcaceae;Streptococcus;Streptococcus pyogenes
GCF_008122125.1	PRJNA224116	SAMN10996167	2016-12-01	55.4	12.34	Bacteria;Bacillota;Bacilli;Lactobacillales;Streptococcaceae;Streptococcus;Streptococcus pyogenes
GCF_011319335.1	PRJNA224116	SAMN13828814	2009	60.22	5.21	Bacteria;Bacillota;Bacilli;Lactobacillales;Streptococcaceae;Streptococcus;Streptococcus pyogenes
GCF_011327335.1	PRJNA224116	SAMN13828823	2011	60.22	5.21	Bacteria;Bacillota;Bacilli;Lactobacillales;Streptococcaceae;Streptococcus;Streptococcus pyogenes
GCF_011327365.1	PRJNA224116	SAMN13828821	2010	60.22	5.21	Bacteria;Bacillota;Bacilli;Lactobacillales;Streptococcaceae;Streptococcus;Streptococcus pyogenes
GCF_011327395.1	PRJNA224116	SAMN13828820	2010	60.22	5.21	Bacteria;Bacillota;Bacilli;Lactobacillales;Streptococcaceae;Streptococcus;Streptococcus pyogenes
GCF_011327415.1	PRJNA224116	SAMN13828819	2010	60.22	5.21	Bacteria;Bacillota;Bacilli;Lactobacillales;Streptococcaceae;Streptococcus;Streptococcus pyogenes
GCF_011327435.1	PRJNA224116	SAMN13828815	2010	60.22	5.21	Bacteria;Bacillota;Bacilli;Lactobacillales;Streptococcaceae;Streptococcus;Streptococcus pyogenes
GCF_011379865.1	PRJNA224116	SAMN13828828	2016	60.22	5.21	Bacteria;Bacillota;Bacilli;Lactobacillales;Streptococcaceae;Streptococcus;Streptococcus pyogenes
GCF_011379905.1	PRJNA224116	SAMN13828827	2015	60.22	5.21	Bacteria;Bacillota;Bacilli;Lactobacillales;Streptococcaceae;Streptococcus;Streptococcus pyogenes
GCF_011379925.1	PRJNA224116	SAMN13828826	2014	60.22	5.21	Bacteria;Bacillota;Bacilli;Lactobacillales;Streptococcaceae;Streptococcus;Streptococcus pyogenes
GCF_011379935.1	PRJNA224116	SAMN13828824	2012	60.22	5.21	Bacteria;Bacillota;Bacilli;Lactobacillales;Streptococcaceae;Streptococcus;Streptococcus pyogenes
GCF_011379945.1	PRJNA224116	SAMN13828825	2014	60.22	5.21	Bacteria;Bacillota;Bacilli;Lactobacillales;Streptococcaceae;Streptococcus;Streptococcus pyogenes
GCF_011379955.1	PRJNA224116	SAMN13828822	2011	60.22	5.21	Bacteria;Bacillota;Bacilli;Lactobacillales;Streptococcaceae;Streptococcus;Streptococcus pyogenes
GCF_011380005.1	PRJNA224116	SAMN13828818	2010	60.22	5.21	Bacteria;Bacillota;Bacilli;Lactobacillales;Streptococcaceae;Streptococcus;Streptococcus pyogenes
GCF_011380015.1	PRJNA224116	SAMN13828817	2010	60.22	5.21	Bacteria;Bacillota;Bacilli;Lactobacillales;Streptococcaceae;Streptococcus;Streptococcus pyogenes
GCF_011380045.1	PRJNA224116	SAMN13828816	2010	60.22	5.21	Bacteria;Bacillota;Bacilli;Lactobacillales;Streptococcaceae;Streptococcus;Streptococcus pyogenes
GCF_016648735.1	PRJNA224116	SAMN15793729	2016	-27.28	153.1	Bacteria;Bacillota;Bacilli;Lactobacillales;Streptococcaceae;Streptococcus;Streptococcus parasanguinis
GCF_016648825.1	PRJNA224116	SAMN15793725	2016	-27.28	153.1	Bacteria;Bacillota;Bacilli;Lactobacillales;Streptococcaceae;Streptococcus;Streptococcus parasanguinis
GCF_016648855.1	PRJNA224116	SAMN15793724	2016	-27.28	153.1	Bacteria;Bacillota;Bacilli;Lactobacillales;Streptococcaceae;Streptococcus;Streptococcus parasanguinis
GCF_016648925.1	PRJNA224116	SAMN15793721	2016	-27.28	153.1	Bacteria;Bacillota;Bacilli;Lactobacillales;Streptococcaceae;Streptococcus;Streptococcus parasanguinis
GCF_009811715.1	PRJNA224116	SAMD00169478	2017-04-01	34.39	133.56	Bacteria;Bacillota;Bacilli;Lactobacillales;Streptococcaceae;Streptococcus;Streptococcus canis
GCF_010721835.1	PRJNA224116	SAMD00169482	2017-05-15	34.39	133.56	Bacteria;Bacillota;Bacilli;Lactobacillales;Streptococcaceae;Streptococcus;Streptococcus canis
GCF_008121765.1	PRJNA224116	SAMN10996164	2016-10-01	60.23	5.19	Bacteria;Bacillota;Bacilli;Lactobacillales;Streptococcaceae;Streptococcus;Streptococcus dysgalactiae
GCF_008121775.1	PRJNA224116	SAMN10996162	2016-12-07	60.23	5.19	Bacteria;Bacillota;Bacilli;Lactobacillales;Streptococcaceae;Streptococcus;Streptococcus dysgalactiae
GCF_008121785.1	PRJNA224116	SAMN10996165	2016-10-01	60.23	5.19	Bacteria;Bacillota;Bacilli;Lactobacillales;Streptococcaceae;Streptococcus;Streptococcus dysgalactiae
GCF_008121795.1	PRJNA224116	SAMN10996163	2016-12-07	60.23	5.19	Bacteria;Bacillota;Bacilli;Lactobacillales;Streptococcaceae;Streptococcus;Streptococcus dysgalactiae
GCF_008121855.1	PRJNA224116	SAMN10996161	2016-07-04	57.42	11.58	Bacteria;Bacillota;Bacilli;Lactobacillales;Streptococcaceae;Streptococcus;Streptococcus dysgalactiae
GCF_011327345.1	PRJNA224116	SAMN13828845	2018	60.22	5.21	Bacteria;Bacillota;Bacilli;Lactobacillales;Streptococcaceae;Streptococcus;Streptococcus dysgalactiae
GCF_011379515.1	PRJNA224116	SAMN13828847	2018	60.22	5.21	Bacteria;Bacillota;Bacilli;Lactobacillales;Streptococcaceae;Streptococcus;Streptococcus dysgalactiae
GCF_011379535.1	PRJNA224116	SAMN13828844	2018	60.22	5.21	Bacteria;Bacillota;Bacilli;Lactobacillales;Streptococcaceae;Streptococcus;Streptococcus dysgalactiae
GCF_011379545.1	PRJNA224116	SAMN13828846	2018	60.22	5.21	Bacteria;Bacillota;Bacilli;Lactobacillales;Streptococcaceae;Streptococcus;Streptococcus dysgalactiae
GCF_011379555.1	PRJNA224116	SAMN13828843	2017	60.22	5.21	Bacteria;Bacillota;Bacilli;Lactobacillales;Streptococcaceae;Streptococcus;Streptococcus dysgalactiae
GCF_011379605.1	PRJNA224116	SAMN13828842	2017	60.22	5.21	Bacteria;Bacillota;Bacilli;Lactobacillales;Streptococcaceae;Streptococcus;Streptococcus dysgalactiae
GCF_011379625.1	PRJNA224116	SAMN13828839	2017	60.22	5.21	Bacteria;Bacillota;Bacilli;Lactobacillales;Streptococcaceae;Streptococcus;Streptococcus dysgalactiae
GCF_011379645.1	PRJNA224116	SAMN13828841	2017	60.22	5.21	Bacteria;Bacillota;Bacilli;Lactobacillales;Streptococcaceae;Streptococcus;Streptococcus dysgalactiae
GCF_011379655.1	PRJNA224116	SAMN13828838	2017	60.22	5.21	Bacteria;Bacillota;Bacilli;Lactobacillales;Streptococcaceae;Streptococcus;Streptococcus dysgalactiae
GCF_011379665.1	PRJNA224116	SAMN13828840	2017	60.22	5.21	Bacteria;Bacillota;Bacilli;Lactobacillales;Streptococcaceae;Streptococcus;Streptococcus dysgalactiae
GCF_011379705.1	PRJNA224116	SAMN13828837	2015	60.22	5.21	Bacteria;Bacillota;Bacilli;Lactobacillales;Streptococcaceae;Streptococcus;Streptococcus dysgalactiae
GCF_011379715.1	PRJNA224116	SAMN13828836	2014	60.22	5.21	Bacteria;Bacillota;Bacilli;Lactobacillales;Streptococcaceae;Streptococcus;Streptococcus dysgalactiae
GCF_011379725.1	PRJNA224116	SAMN13828835	2014	60.22	5.21	Bacteria;Bacillota;Bacilli;Lactobacillales;Streptococcaceae;Streptococcus;Streptococcus dysgalactiae
GCF_011379745.1	PRJNA224116	SAMN13828833	2013	60.22	5.21	Bacteria;Bacillota;Bacilli;Lactobacillales;Streptococcaceae;Streptococcus;Streptococcus dysgalactiae
GCF_011379765.1	PRJNA224116	SAMN13828834	2013	60.22	5.21	Bacteria;Bacillota;Bacilli;Lactobacillales;Streptococcaceae;Streptococcus;Streptococcus dysgalactiae
GCF_011379805.1	PRJNA224116	SAMN13828832	2012	60.22	5.21	Bacteria;Bacillota;Bacilli;Lactobacillales;Streptococcaceae;Streptococcus;Streptococcus dysgalactiae
GCF_011379815.1	PRJNA224116	SAMN13828831	2011	60.22	5.21	Bacteria;Bacillota;Bacilli;Lactobacillales;Streptococcaceae;Streptococcus;Streptococcus dysgalactiae
GCF_011379825.1	PRJNA224116	SAMN13828830	2010	60.22	5.21	Bacteria;Bacillota;Bacilli;Lactobacillales;Streptococcaceae;Streptococcus;Streptococcus dysgalactiae
GCF_011379845.1	PRJNA224116	SAMN13828829	2008	60.22	5.21	Bacteria;Bacillota;Bacilli;Lactobacillales;Streptococcaceae;Streptococcus;Streptococcus dysgalactiae
GCF_029223725.1	PRJNA224116	SAMN33561325	1999	34.19	126.45	Bacteria;Bacillota;Bacilli;Lactobacillales;Streptococcaceae;Streptococcus;Streptococcus parauberis
GCF_001400055.1	PRJNA224116	SAMN04100212	2013-10-14	-30.1	-50.12	Bacteria;Bacillota;Bacilli;Lactobacillales;Enterococcaceae;Enterococcus;Enterococcus faecalis
GCF_002220885.1	PRJNA224116	SAMN07136991	2014-02-01	36.49	10.9	Bacteria;Bacillota;Bacilli;Lactobacillales;Enterococcaceae;Enterococcus;Enterococcus faecalis
GCF_018517125.1	PRJNA224116	SAMN16988090	2018-04	43.7031	-7.2661	Bacteria;Bacillota;Bacilli;Lactobacillales;Enterococcaceae;Enterococcus;Enterococcus faecalis
GCF_025482175.1	PRJNA224116	SAMN30596917	2019-07	43.7	7.27	Bacteria;Bacillota;Bacilli;Lactobacillales;Enterococcaceae;Enterococcus;Enterococcus faecalis
GCF_025482775.1	PRJNA224116	SAMN30596894	2018-04	43.7	7.27	Bacteria;Bacillota;Bacilli;Lactobacillales;Enterococcaceae;Enterococcus;Enterococcus faecalis
GCF_029812995.1	PRJNA224116	SAMN31972703	2018	-22.999	-43.204	Bacteria;Bacillota;Bacilli;Lactobacillales;Enterococcaceae;Enterococcus;Enterococcus faecalis
GCF_029876205.1	PRJNA224116	SAMN29675663	2011	69.6492	18.9553	Bacteria;Bacillota;Bacilli;Lactobacillales;Enterococcaceae;Enterococcus;Enterococcus faecalis
GCF_029876225.1	PRJNA224116	SAMN29675660	2012	69.6492	18.9553	Bacteria;Bacillota;Bacilli;Lactobacillales;Enterococcaceae;Enterococcus;Enterococcus faecalis
GCF_029876235.1	PRJNA224116	SAMN29675662	2015	69.6492	18.9553	Bacteria;Bacillota;Bacilli;Lactobacillales;Enterococcaceae;Enterococcus;Enterococcus faecalis
GCF_029876245.1	PRJNA224116	SAMN29675661	2012	69.6492	18.9553	Bacteria;Bacillota;Bacilli;Lactobacillales;Enterococcaceae;Enterococcus;Enterococcus faecalis
GCF_030024185.1	PRJNA224116	SAMN34046340	2014	69.6492	18.9553	Bacteria;Bacillota;Bacilli;Lactobacillales;Enterococcaceae;Enterococcus;Enterococcus faecalis
GCF_031195055.1	PRJNA224116	SAMN37199126	2020	68.42472	13.92139	Bacteria;Bacillota;Bacilli;Lactobacillales;Enterococcaceae;Enterococcus;Enterococcus faecalis
GCF_045348465.1	PRJNA224116	SAMN41381714	2022-03	22.28	113.58	Bacteria;Bacillota;Bacilli;Lactobacillales;Enterococcaceae;Enterococcus;Enterococcus faecalis
GCF_046531845.1	PRJNA224116	SAMN15402796	2019	37.33	126.56	Bacteria;Bacillota;Bacilli;Lactobacillales;Enterococcaceae;Enterococcus;Enterococcus faecalis
GCF_002334625.1	PRJNA224116	SAMN07638053	2008	69.6492	18.9553	Bacteria;Bacillota;Bacilli;Lactobacillales;Enterococcaceae;Enterococcus;Enterococcus faecium
GCF_002562805.1	PRJNA224116	SAMN07725781	2012-12	59.95	30.18	Bacteria;Bacillota;Bacilli;Lactobacillales;Enterococcaceae;Enterococcus;Enterococcus faecium
GCF_002562815.1	PRJNA224116	SAMN07725779	2016-05	59.95	30.18	Bacteria;Bacillota;Bacilli;Lactobacillales;Enterococcaceae;Enterococcus;Enterococcus faecium
GCF_002562855.1	PRJNA224116	SAMN07725776	2013-03	59.95	30.18	Bacteria;Bacillota;Bacilli;Lactobacillales;Enterococcaceae;Enterococcus;Enterococcus faecium
GCF_002562865.1	PRJNA224116	SAMN07725775	2010-02	59.95	30.18	Bacteria;Bacillota;Bacilli;Lactobacillales;Enterococcaceae;Enterococcus;Enterococcus faecium
GCF_002562875.1	PRJNA224116	SAMN07725778	2013-05	59.95	30.18	Bacteria;Bacillota;Bacilli;Lactobacillales;Enterococcaceae;Enterococcus;Enterococcus faecium
GCF_002630965.1	PRJNA224116	SAMN07725780	2015-11	59.95	30.18	Bacteria;Bacillota;Bacilli;Lactobacillales;Enterococcaceae;Enterococcus;Enterococcus faecium
GCF_002630975.1	PRJNA224116	SAMN07725774	2012-11	59.95	30.18	Bacteria;Bacillota;Bacilli;Lactobacillales;Enterococcaceae;Enterococcus;Enterococcus faecium
GCF_002630985.1	PRJNA224116	SAMN07725773	2012-10	59.95	30.18	Bacteria;Bacillota;Bacilli;Lactobacillales;Enterococcaceae;Enterococcus;Enterococcus faecium
GCF_002631165.1	PRJNA224116	SAMN07725777	2014-07	59.95	30.18	Bacteria;Bacillota;Bacilli;Lactobacillales;Enterococcaceae;Enterococcus;Enterococcus faecium
GCF_003408975.1	PRJNA224116	SAMN09836114	2016	69.6492	18.9553	Bacteria;Bacillota;Bacilli;Lactobacillales;Enterococcaceae;Enterococcus;Enterococcus faecium
GCF_003408995.1	PRJNA224116	SAMN09836112	2017	69.6492	18.9553	Bacteria;Bacillota;Bacilli;Lactobacillales;Enterococcaceae;Enterococcus;Enterococcus faecium
GCF_003409035.2	PRJNA224116	SAMN09836113	2015	69.6492	18.9553	Bacteria;Bacillota;Bacilli;Lactobacillales;Enterococcaceae;Enterococcus;Enterococcus faecium
GCF_006381655.1	PRJNA224116	SAMN11980304	2013	-12.34	13.24	Bacteria;Bacillota;Bacilli;Lactobacillales;Enterococcaceae;Enterococcus;Enterococcus faecium
GCF_006741355.1	PRJNA224116	SAMD00112300	2013-10-25	31.642	30.5645	Bacteria;Bacillota;Bacilli;Lactobacillales;Enterococcaceae;Enterococcus;Enterococcus faecium
GCF_016864255.1	PRJNA224116	SAMN12930511	2017-02-03	60.23	5.19	Bacteria;Bacillota;Bacilli;Lactobacillales;Enterococcaceae;Enterococcus;Enterococcus faecium
GCF_018517045.1	PRJNA224116	SAMN16988094	2017-11	49.8811	-2.2726	Bacteria;Bacillota;Bacilli;Lactobacillales;Enterococcaceae;Enterococcus;Enterococcus faecium
GCF_018517085.1	PRJNA224116	SAMN16988092	2016-07	45.5639	-5.9149	Bacteria;Bacillota;Bacilli;Lactobacillales;Enterococcaceae;Enterococcus;Enterococcus faecium
GCF_021311015.1	PRJNA224116	SAMN24298384	2017-03-10	-21.34049	55.47662	Bacteria;Bacillota;Bacilli;Lactobacillales;Enterococcaceae;Enterococcus;Enterococcus faecium
GCF_030463885.1	PRJNA224116	SAMN10909740	2	37.33	126.56	Bacteria;Bacillota;Bacilli;Lactobacillales;Enterococcaceae;Enterococcus;Enterococcus faecium
GCF_030463905.1	PRJNA224116	SAMN10909630	2018	37.33	126.56	Bacteria;Bacillota;Bacilli;Lactobacillales;Enterococcaceae;Enterococcus;Enterococcus faecium
GCF_030463925.1	PRJNA224116	SAMN10909637	2018	37.33	126.56	Bacteria;Bacillota;Bacilli;Lactobacillales;Enterococcaceae;Enterococcus;Enterococcus faecium
GCF_030463965.1	PRJNA224116	SAMN10909744	2018	37.33	126.56	Bacteria;Bacillota;Bacilli;Lactobacillales;Enterococcaceae;Enterococcus;Enterococcus faecium
GCF_030463985.1	PRJNA224116	SAMN10914558	2018	37.33	126.56	Bacteria;Bacillota;Bacilli;Lactobacillales;Enterococcaceae;Enterococcus;Enterococcus faecium
GCF_030463995.1	PRJNA224116	SAMN10909761	2018	37.33	126.56	Bacteria;Bacillota;Bacilli;Lactobacillales;Enterococcaceae;Enterococcus;Enterococcus faecium
GCF_030464005.1	PRJNA224116	SAMN10914557	2018	37.33	126.56	Bacteria;Bacillota;Bacilli;Lactobacillales;Enterococcaceae;Enterococcus;Enterococcus faecium
GCF_030464065.1	PRJNA224116	SAMN10915146	2018	37.33	126.56	Bacteria;Bacillota;Bacilli;Lactobacillales;Enterococcaceae;Enterococcus;Enterococcus faecium
GCF_030464085.1	PRJNA224116	SAMN10922933	2018	37.33	126.56	Bacteria;Bacillota;Bacilli;Lactobacillales;Enterococcaceae;Enterococcus;Enterococcus faecium
GCF_030464105.1	PRJNA224116	SAMN10922953	2018	37.33	126.56	Bacteria;Bacillota;Bacilli;Lactobacillales;Enterococcaceae;Enterococcus;Enterococcus faecium
GCF_030587885.1	PRJNA224116	SAMN10909480	2018	37.33	126.56	Bacteria;Bacillota;Bacilli;Lactobacillales;Enterococcaceae;Enterococcus;Enterococcus faecium
GCF_030587905.1	PRJNA224116	SAMN10909742	2018	37.33	126.56	Bacteria;Bacillota;Bacilli;Lactobacillales;Enterococcaceae;Enterococcus;Enterococcus faecium
GCF_030587915.1	PRJNA224116	SAMN10909532	2018	37.33	126.56	Bacteria;Bacillota;Bacilli;Lactobacillales;Enterococcaceae;Enterococcus;Enterococcus faecium
GCF_030587945.1	PRJNA224116	SAMN10909631	2018	37.33	126.56	Bacteria;Bacillota;Bacilli;Lactobacillales;Enterococcaceae;Enterococcus;Enterococcus faecium
GCF_030588005.1	PRJNA224116	SAMN10914556	2018	37.33	126.56	Bacteria;Bacillota;Bacilli;Lactobacillales;Enterococcaceae;Enterococcus;Enterococcus faecium
GCF_030588025.1	PRJNA224116	SAMN10922937	2018	37.33	126.56	Bacteria;Bacillota;Bacilli;Lactobacillales;Enterococcaceae;Enterococcus;Enterococcus faecium
GCF_030588035.1	PRJNA224116	SAMN10922935	2018	37.33	126.56	Bacteria;Bacillota;Bacilli;Lactobacillales;Enterococcaceae;Enterococcus;Enterococcus faecium
GCF_030588065.1	PRJNA224116	SAMN10909765	2018	37.33	126.56	Bacteria;Bacillota;Bacilli;Lactobacillales;Enterococcaceae;Enterococcus;Enterococcus faecium
GCF_030588105.1	PRJNA224116	SAMN10922948	2018	37.33	126.56	Bacteria;Bacillota;Bacilli;Lactobacillales;Enterococcaceae;Enterococcus;Enterococcus faecium
GCF_030588145.1	PRJNA224116	SAMN10909782	2018	37.33	126.56	Bacteria;Bacillota;Bacilli;Lactobacillales;Enterococcaceae;Enterococcus;Enterococcus faecium
GCF_030588155.1	PRJNA224116	SAMN10922934	2018	37.33	126.56	Bacteria;Bacillota;Bacilli;Lactobacillales;Enterococcaceae;Enterococcus;Enterococcus faecium
GCF_030588205.1	PRJNA224116	SAMN10922952	2018	37.33	126.56	Bacteria;Bacillota;Bacilli;Lactobacillales;Enterococcaceae;Enterococcus;Enterococcus faecium
GCF_038665115.1	PRJNA224116	SAMN41030363	2022-02	22.28	113.58	Bacteria;Bacillota;Bacilli;Lactobacillales;Enterococcaceae;Enterococcus;Enterococcus faecium
GCF_002895225.1	PRJNA224116	SAMN08200704	1999-09	26.4	127.58	Bacteria;Bacillota;Bacilli;Lactobacillales;Streptococcaceae;Lactococcus;Lactococcus lactis subsp. lactis
GCF_044866795.1	PRJNA224116	SAMN44576954	2024-04-15	35.0133567	129.107815	Bacteria;Bacillota;Bacilli;Lactobacillales;Streptococcaceae;Lactococcus;Lactococcus lactis subsp. lactis
GCF_003312895.1	PRJNA224116	SAMN09428134	2003-06-30	17.53	114.34	Bacteria;Bacillota;Bacilli;Bacillales;Bacillaceae;Bacillus;Bacillus amyloliquefaciens
GCF_000978375.1	PRJNA224116	SAMN03140101	2014-03-01	37.27	126.42	Bacteria;Bacillota;Bacilli;Bacillales;Bacillaceae;Bacillus;Bacillus cereus
GCF_001518875.1	PRJNA224116	SAMN03451612	2013	36.49	-128.88	Bacteria;Bacillota;Bacilli;Bacillales;Bacillaceae;Bacillus;Bacillus cereus
GCF_004330325.1	PRJNA224116	SAMN10979530	2015-05-02	54.3213	10.1348	Bacteria;Bacillota;Bacilli;Bacillales;Bacillaceae;Bacillus;Bacillus cereus
GCF_004330405.1	PRJNA224116	SAMN10979526	2015-05-02	54.3213	10.1348	Bacteria;Bacillota;Bacilli;Bacillales;Bacillaceae;Bacillus;Bacillus cereus
GCF_008041975.1	PRJNA224116	SAMN11621489	2018-10-03	-28.74	-13.5	Bacteria;Bacillota;Bacilli;Bacillales;Bacillaceae;Bacillus;Bacillus cereus
GCF_024299105.1	PRJNA224116	SAMN25580665	2019-12	11.327	142.188	Bacteria;Bacillota;Bacilli;Bacillales;Bacillaceae;Bacillus;Bacillus cereus
GCF_028607045.1	PRJNA224116	SAMN33094253	2018-09-01	12.71	-103.91	Bacteria;Bacillota;Bacilli;Bacillales;Bacillaceae;Bacillus;Bacillus cereus
GCF_030517775.1	PRJNA224116	SAMN35524212	2023	12.3	135.5	Bacteria;Bacillota;Bacilli;Bacillales;Bacillaceae;Bacillus;Bacillus cereus
GCF_004359975.2	PRJNA224116	SAMN11105967	2018-09	40.44	14.34	Bacteria;Bacillota;Bacilli;Bacillales;Bacillaceae;Weizmannia;Heyndrickxia coagulans
GCF_004330345.1	PRJNA224116	SAMN10979528	2015-05-02	54.3213	10.1348	Bacteria;Bacillota;Bacilli;Bacillales;Bacillaceae;Bacillus;Bacillus mycoides
GCF_004330435.1	PRJNA224116	SAMN10979525	2015-05-02	54.3213	10.1348	Bacteria;Bacillota;Bacilli;Bacillales;Bacillaceae;Bacillus;Bacillus mycoides
GCF_001468935.1	PRJNA224116	SAMN03893210	2007	40.73	14.27	Bacteria;Bacillota;Bacilli;Bacillales;Bacillaceae;Bacillus;Bacillus pumilus
GCF_014489355.1	PRJNA224116	SAMN15902829	2011-03-24	44.37	35.42	Bacteria;Bacillota;Bacilli;Bacillales;Bacillaceae;Bacillus;Bacillus pumilus
GCF_040779305.1	PRJNA224116	SAMN35624284	2018-07-22	26.42	-109.31	Bacteria;Bacillota;Bacilli;Bacillales;Bacillaceae;Bacillus;Bacillus pumilus
GCF_003399995.1	PRJNA224116	SAMN04283650	2010	27.26	-80.2	Bacteria;Bacillota;Bacilli;Bacillales;Bacillaceae;Bacillus;Bacillus subtilis
GCF_005234095.1	PRJNA224116	SAMN11519450	2017-06-12	30.42	121.53	Bacteria;Bacillota;Bacilli;Bacillales;Bacillaceae;Bacillus;Bacillus subtilis
GCF_009363835.1	PRJNA224116	SAMN13053465	2017-04-12	22.59	114.54	Bacteria;Bacillota;Bacilli;Bacillales;Bacillaceae;Bacillus;Bacillus subtilis
GCF_014171535.1	PRJNA224116	SAMN14081047	2013	-62.194829	-58.969942	Bacteria;Bacillota;Bacilli;Bacillales;Bacillaceae;Bacillus;Bacillus subtilis
GCF_019969135.1	PRJNA224116	SAMN20065942	2018-11-01	0.28	87.52	Bacteria;Bacillota;Bacilli;Bacillales;Bacillaceae;Bacillus;Bacillus subtilis
GCF_025426155.1	PRJNA224116	SAMN30914362	2022	12.3	135.5	Bacteria;Bacillota;Bacilli;Bacillales;Bacillaceae;Bacillus;Bacillus subtilis
GCF_030519455.1	PRJNA224116	SAMN36287554	2013-11-25	10.72855	-44.42513333	Bacteria;Bacillota;Bacilli;Bacillales;Bacillaceae;Bacillus;Bacillus subtilis
GCF_039939295.1	PRJNA224116	SAMN41494203	2017-10-12	-66.38	76.16	Bacteria;Bacillota;Bacilli;Bacillales;Bacillaceae;Bacillus;Bacillus subtilis
GCF_003865195.2	PRJNA224116	SAMD00150856	2017	31.6359	130.7814	Bacteria;Bacillota;Bacilli;Bacillales;Bacillaceae;Parageobacillus;Parageobacillus thermoglucosidasius
GCF_020171765.1	PRJNA224116	SAMN21542855	2021-01-13	22.54	114.597	Bacteria;Bacillota;Bacilli;Bacillales;Bacillaceae;Bacillus;Bacillus thuringiensis
GCF_001639965.1	PRJNA224116	SAMD00050901	missing	37.3750804	126.6306253	Bacteria;Bacillota;Bacilli;Bacillales;Bacillaceae;Bacillus;Bacillus atrophaeus
GCF_003625425.1	PRJNA224116	SAMN08286760	2008	22.19	113.59	Bacteria;Bacillota;Clostridia;Eubacteriales;Peptostreptococcaceae;Clostridioides;Clostridioides difficile
GCF_009362915.1	PRJNA224116	SAMN12500617	2011/2015	25	121	Bacteria;Bacillota;Clostridia;Eubacteriales;Peptostreptococcaceae;Clostridioides;Clostridioides difficile
GCF_025989775.1	PRJNA224116	SAMD00523266	2022-03-08	35.6	139.9	Bacteria;Bacillota;Clostridia;Eubacteriales;Clostridiaceae;Clostridium;Clostridium perfringens
GCF_034930535.1	PRJNA224116	SAMN39118173	2023-11-20	36.43	-4.25	Bacteria;Bacillota;Clostridia;Eubacteriales;Clostridiaceae;Clostridium;Clostridium perfringens
GCF_034930645.1	PRJNA224116	SAMN39118171	2023-11-20	36.43	-4.25	Bacteria;Bacillota;Clostridia;Eubacteriales;Clostridiaceae;Clostridium;Clostridium perfringens
GCF_001676805.1	PRJNA224116	SAMN04871683	2013-09-15	22.28339514	114.1370814	Bacteria;Bacillota;Bacilli;Lactobacillales;Lactobacillaceae;Levilactobacillus;Levilactobacillus brevis
GCF_040084715.1	PRJNA224116	SAMN41398132	2017-08-10	22	114	Bacteria;Bacillota;Bacilli;Lactobacillales;Lactobacillaceae;Lactiplantibacillus;Lactiplantibacillus plantarum
GCF_002370375.1	PRJNA224116	SAMD00065788	2009-12	34.4233	135.1501	Bacteria;Bacillota;Bacilli;Lactobacillales;Lactobacillaceae;Latilactobacillus;Latilactobacillus sakei
GCF_029838235.1	PRJNA224116	SAMN30355629	2004	41	12.49	Bacteria;Bacillota;Bacilli;Lactobacillales;Lactobacillaceae;Latilactobacillus;Latilactobacillus sakei
GCF_003236605.1	PRJNA224116	SAMN08366714	2016	27.96	120.98	Bacteria;Bacillota;Bacilli;Bacillales;Listeriaceae;Listeria;Listeria ivanovii
GCF_003236655.1	PRJNA224116	SAMN08366815	2016	27.97	120.98	Bacteria;Bacillota;Bacilli;Bacillales;Listeriaceae;Listeria;Listeria ivanovii
GCF_004771175.1	PRJNA224116	SAMN08939835	2017-01-01	37.1226118	126.5589317	Bacteria;Bacillota;Bacilli;Bacillales;Listeriaceae;Listeria;Listeria monocytogenes
GCF_004771195.1	PRJNA224116	SAMN08939842	2012	37.1226118	126.5589317	Bacteria;Bacillota;Bacilli;Bacillales;Listeriaceae;Listeria;Listeria monocytogenes
GCF_009914905.1	PRJNA224116	SAMN10617228	2015	-40.9006	174.886	Bacteria;Bacillota;Bacilli;Bacillales;Listeriaceae;Listeria;Listeria monocytogenes
GCF_009916185.1	PRJNA224116	SAMN10617232	2017	-40.9006	174.886	Bacteria;Bacillota;Bacilli;Bacillales;Listeriaceae;Listeria;Listeria monocytogenes
GCF_009916245.1	PRJNA224116	SAMN10617229	2015	-40.9006	174.886	Bacteria;Bacillota;Bacilli;Bacillales;Listeriaceae;Listeria;Listeria monocytogenes
GCF_009916285.1	PRJNA224116	SAMN10617226	2015	-40.9006	174.886	Bacteria;Bacillota;Bacilli;Bacillales;Listeriaceae;Listeria;Listeria monocytogenes
GCF_018440725.1	PRJNA224116	SAMN17321015	2012	54.6	-5.93	Bacteria;Bacillota;Bacilli;Bacillales;Listeriaceae;Listeria;Listeria monocytogenes
GCF_018440775.1	PRJNA224116	SAMN17321013	2012	54.6	-5.93	Bacteria;Bacillota;Bacilli;Bacillales;Listeriaceae;Listeria;Listeria monocytogenes
GCF_018440805.1	PRJNA224116	SAMN17321011	2012	54.6	-5.93	Bacteria;Bacillota;Bacilli;Bacillales;Listeriaceae;Listeria;Listeria monocytogenes
GCF_018440845.1	PRJNA224116	SAMN17321007	2012	54.6	-5.93	Bacteria;Bacillota;Bacilli;Bacillales;Listeriaceae;Listeria;Listeria monocytogenes
GCF_018440905.1	PRJNA224116	SAMN17321006	2012	54.6	-5.93	Bacteria;Bacillota;Bacilli;Bacillales;Listeriaceae;Listeria;Listeria monocytogenes
GCF_018440945.1	PRJNA224116	SAMN17321004	2012	54.6	-5.93	Bacteria;Bacillota;Bacilli;Bacillales;Listeriaceae;Listeria;Listeria monocytogenes
GCF_018446355.1	PRJNA224116	SAMN17321005	2012	54.6	-5.93	Bacteria;Bacillota;Bacilli;Bacillales;Listeriaceae;Listeria;Listeria monocytogenes
GCF_033100855.1	PRJNA224116	SAMN37915372	2017-12-17	43.25	10.5	Bacteria;Bacillota;Bacilli;Bacillales;Listeriaceae;Listeria;Listeria monocytogenes
GCF_033101895.1	PRJNA224116	SAMN37915373	2017-01-17	43.16	10.52	Bacteria;Bacillota;Bacilli;Bacillales;Listeriaceae;Listeria;Listeria monocytogenes
GCF_018440765.1	PRJNA224116	SAMN17321012	2012	54.6	-5.93	Bacteria;Bacillota;Bacilli;Bacillales;Listeriaceae;Listeria;Listeria innocua
GCF_018440865.1	PRJNA224116	SAMN17321009	2012	54.6	-5.93	Bacteria;Bacillota;Bacilli;Bacillales;Listeriaceae;Listeria;Listeria innocua
GCF_018440745.1	PRJNA224116	SAMN17321014	2012	54.6	-5.93	Bacteria;Bacillota;Bacilli;Bacillales;Listeriaceae;Listeria;Listeria welshimeri
GCF_018440825.1	PRJNA224116	SAMN17321010	2012	54.6	-5.93	Bacteria;Bacillota;Bacilli;Bacillales;Listeriaceae;Listeria;Listeria welshimeri
GCF_018440875.1	PRJNA224116	SAMN17321008	2012	54.6	-5.93	Bacteria;Bacillota;Bacilli;Bacillales;Listeriaceae;Listeria;Listeria welshimeri
GCF_003722215.1	PRJNA224116	SAMN10373677	2018-04	34.722403	127.774485	Bacteria;Bacillota;Erysipelotrichia;Erysipelotrichales;Erysipelotrichaceae;Erysipelothrix;Erysipelothrix rhusiopathiae
GCF_004329625.1	PRJNA224116	SAMN06174252	missing	-22.9	-43.17	Bacteria;Actinomycetota;Actinomycetes;Mycobacteriales;Corynebacteriaceae;Corynebacterium;Corynebacterium diphtheriae
GCF_018918905.1	PRJNA224116	SAMN18318468	2019	45.57	13.73	Bacteria;Actinomycetota;Actinomycetes;Propionibacteriales;Propionibacteriaceae;Cutibacterium;Cutibacterium acnes
GCF_002705865.1	PRJNA224116	SAMN07193077	2011	37.34	126.58	Bacteria;Actinomycetota;Actinomycetes;Mycobacteriales;Mycobacteriaceae;Mycobacterium;Mycobacterium kansasii
GCF_000706665.1	PRJNA224116	SAMN02767600	2006-05-17	37.19	126.49	Bacteria;Actinomycetota;Actinomycetes;Mycobacteriales;Mycobacteriaceae;Mycobacterium;Mycobacterium tuberculosis
GCF_009762675.2	PRJNA224116	SAMN10417149	2012	25.5	121.33	Bacteria;Actinomycetota;Actinomycetes;Mycobacteriales;Mycobacteriaceae;Mycobacterium;Mycobacterium tuberculosis
GCF_009833985.1	PRJNA224116	SAMN10417148	2012	25.5	121.33	Bacteria;Actinomycetota;Actinomycetes;Mycobacteriales;Mycobacteriaceae;Mycobacterium;Mycobacterium tuberculosis
GCF_009834005.1	PRJNA224116	SAMN10417147	2012	25.5	121.33	Bacteria;Actinomycetota;Actinomycetes;Mycobacteriales;Mycobacteriaceae;Mycobacterium;Mycobacterium tuberculosis
GCF_009857015.1	PRJNA224116	SAMN10417144	2012	25.5	121.33	Bacteria;Actinomycetota;Actinomycetes;Mycobacteriales;Mycobacteriaceae;Mycobacterium;Mycobacterium tuberculosis
GCF_010367515.1	PRJNA224116	SAMN10417143	2012	25.5	121.33	Bacteria;Actinomycetota;Actinomycetes;Mycobacteriales;Mycobacteriaceae;Mycobacterium;Mycobacterium tuberculosis
GCF_040536865.1	PRJNA224116	SAMN41592672	2020-09-21	37.29	126.47	Bacteria;Actinomycetota;Actinomycetes;Mycobacteriales;Mycobacteriaceae;Mycobacterium;Mycobacterium tuberculosis
GCF_038853135.1	PRJNA224116	SAMN33761289	2016-02	32.33	-117.08	Bacteria;Actinomycetota;Actinomycetes;Mycobacteriales;Nocardiaceae;Rhodococcus;Rhodococcus ruber
GCF_045488035.1	PRJNA224116	SAMN29222687	2013	-23.802	-45.3863	Bacteria;Actinomycetota;Actinomycetes;Mycobacteriales;Nocardiaceae;Rhodococcus;Rhodococcus ruber
GCF_002289335.1	PRJNA224116	SAMN07505022	2011	-23.9	152.39	Bacteria;Actinomycetota;Actinomycetes;Kitasatosporales;Streptomycetaceae;Streptomyces;Streptomyces albidoflavus
GCF_002317005.1	PRJNA224116	SAMN07505020	2011	-23.9	152.39	Bacteria;Actinomycetota;Actinomycetes;Kitasatosporales;Streptomycetaceae;Streptomyces;Streptomyces albidoflavus
GCF_002317025.1	PRJNA224116	SAMN07505024	2011	-23.9	152.39	Bacteria;Actinomycetota;Actinomycetes;Kitasatosporales;Streptomycetaceae;Streptomyces;Streptomyces albidoflavus
GCF_024592655.1	PRJNA224116	SAMN30058160	2018-08-01	28.222972	33.621361	Bacteria;Actinomycetota;Actinomycetes;Kitasatosporales;Streptomycetaceae;Streptomyces;Streptomyces albidoflavus
GCF_038242915.1	PRJNA224116	SAMN36419051	2013-04	36.591415	30.600488	Bacteria;Actinomycetota;Actinomycetes;Kitasatosporales;Streptomycetaceae;Streptomyces;Streptomyces albidoflavus
GCF_041438585.1	PRJNA224116	SAMN30553490	2021-09	55.9175	11.9078	Bacteria;Actinomycetota;Actinomycetes;Kitasatosporales;Streptomycetaceae;Streptomyces;Streptomyces albidoflavus
GCF_041438605.1	PRJNA224116	SAMN30553489	2021-09	55.9175	11.9078	Bacteria;Actinomycetota;Actinomycetes;Kitasatosporales;Streptomycetaceae;Streptomyces;Streptomyces albidoflavus
GCF_041438665.1	PRJNA224116	SAMN30553455	2021-09	55.9175	11.9078	Bacteria;Actinomycetota;Actinomycetes;Kitasatosporales;Streptomycetaceae;Streptomyces;Streptomyces albidoflavus
GCF_045039795.1	PRJNA224116	SAMN24016404	2020-06-24	56.714175	11.515055	Bacteria;Actinomycetota;Actinomycetes;Kitasatosporales;Streptomycetaceae;Streptomyces;Streptomyces albidoflavus
GCF_045039995.1	PRJNA224116	SAMN24016551	2020-07-01	54.90692	9.88508	Bacteria;Actinomycetota;Actinomycetes;Kitasatosporales;Streptomycetaceae;Streptomyces;Streptomyces albidoflavus
GCF_026340025.1	PRJNA224116	SAMN24016604	2020-07-01	55.638	10.17497	Bacteria;Actinomycetota;Actinomycetes;Kitasatosporales;Streptomycetaceae;Streptomyces;Streptomyces albogriseolus
GCF_036227625.1	PRJNA224116	SAMN24016593	2020-07-01	56.95867	8.38231	Bacteria;Actinomycetota;Actinomycetes;Kitasatosporales;Streptomycetaceae;Streptomyces;Streptomyces anulatus
GCF_036227645.1	PRJNA224116	SAMN24016592	2020-07-01	56.95867	8.38231	Bacteria;Actinomycetota;Actinomycetes;Kitasatosporales;Streptomycetaceae;Streptomyces;Streptomyces anulatus
GCF_045208695.1	PRJNA224116	SAMN30553343	2021-04	55.6747	12.0833	Bacteria;Actinomycetota;Actinomycetes;Kitasatosporales;Streptomycetaceae;Streptomyces;Streptomyces anulatus
GCF_032932555.1	PRJNA224116	SAMN37717168	2020-10-30	20.45	119.18	Bacteria;Actinomycetota;Actinomycetes;Kitasatosporales;Streptomycetaceae;Streptomyces;Streptomyces fradiae
GCF_041937565.1	PRJNA224116	SAMN43487822	2022-06-10	24.54	118.4	Bacteria;Actinomycetota;Actinomycetes;Kitasatosporales;Streptomycetaceae;Streptomyces;Streptomyces fradiae
GCF_035919765.1	PRJNA224116	SAMN30553453	2021-09	55.9175	11.9078	Bacteria;Actinomycetota;Actinomycetes;Kitasatosporales;Streptomycetaceae;Streptomyces;Streptomyces globisporus
GCF_036010305.1	PRJNA224116	SAMN24016433	2020-07-01	55.64039	10.17366	Bacteria;Actinomycetota;Actinomycetes;Kitasatosporales;Streptomycetaceae;Streptomyces;Streptomyces globisporus
GCF_033790905.1	PRJNA224116	SAMN29351845	2016-06	58.85	-13.39	Bacteria;Actinomycetota;Actinomycetes;Kitasatosporales;Streptomycetaceae;Streptomyces;Streptomyces microflavus
GCF_035917435.1	PRJNA224116	SAMN30553495	2021-09	55.9175	11.9078	Bacteria;Actinomycetota;Actinomycetes;Kitasatosporales;Streptomycetaceae;Streptomyces;Streptomyces microflavus
GCF_045208555.1	PRJNA224116	SAMN30553341	2021-04	55.6747	12.0833	Bacteria;Actinomycetota;Actinomycetes;Kitasatosporales;Streptomycetaceae;Streptomyces;Streptomyces microflavus
GCF_035918055.1	PRJNA224116	SAMN30553459	2021-09	55.9175	11.9078	Bacteria;Actinomycetota;Actinomycetes;Kitasatosporales;Streptomycetaceae;Streptomyces;Streptomyces phaeochromogenes
GCF_045040175.1	PRJNA224116	SAMN24016572	2020-07-01	54.97122	12.55072	Bacteria;Actinomycetota;Actinomycetes;Kitasatosporales;Streptomycetaceae;Streptomyces;Streptomyces phaeochromogenes
GCF_001485125.1	PRJNA224116	SAMD00034890	2006-10-18	32.0749	130.0739	Bacteria;Actinomycetota;Actinomycetes;Kitasatosporales;Streptomycetaceae;Streptomyces;Streptomyces scabiei
GCF_024181525.1	PRJNA224116	SAMN29200051	2020-01-05	27.730192	34.189506	Bacteria;Actinomycetota;Actinomycetes;Streptosporangiales;Nocardiopsaceae;Nocardiopsis;Nocardiopsis dassonvillei
GCF_001296605.1	PRJNA224116	SAMN03897306	2000/2003	45.31	141.55	Bacteria;Mycoplasmatota;;Mycoplasmoidales;Metamycoplasmataceae;Mycoplasmoides;Mycoplasmoides pneumoniae
GCF_001296825.1	PRJNA224116	SAMN03897307	2000/2003	45.31	141.55	Bacteria;Mycoplasmatota;;Mycoplasmoidales;Metamycoplasmataceae;Mycoplasmoides;Mycoplasmoides pneumoniae
GCF_000787395.1	PRJNA224116	SAMN02999586	2006	41.5215	-70.6816	Bacteria;Pseudomonadota;Gammaproteobacteria;;;;Solemya velum gill symbiont
GCF_001875585.1	PRJNA224116	SAMN05603587	2014-01-13	9.5	-104.17	Bacteria;Pseudomonadota;Gammaproteobacteria;;;;Bathymodiolus thermophilus thioautotrophic gill symbiont
GCF_003711265.1	PRJNA224116	SAMN07956337	2000-04-14	9.82	-104.3	Bacteria;Pseudomonadota;Gammaproteobacteria;;;;Bathymodiolus thermophilus thioautotrophic gill symbiont
GCF_001456275.1	PRJNA224116	SAMN03154423	2009-11-01	-21.133183	-9.710846	Bacteria;Pseudomonadota;Gammaproteobacteria;Xanthomonadales;Xanthomonadaceae;Xylella;Xylella fastidiosa
GCF_009650625.1	PRJNA224116	SAMN12830880	2016-01	41.53	-70.85	Bacteria;Pseudomonadota;Gammaproteobacteria;Pseudomonadales;Marinobacteraceae;Marinobacter;Marinobacter nauticus
GCF_019335185.1	PRJNA224116	SAMN19953117	2020-08-24	22.572	114.508	Bacteria;Pseudomonadota;Gammaproteobacteria;Pseudomonadales;Marinobacteraceae;Marinobacter;Marinobacter nauticus
GCF_019800655.1	PRJNA224116	SAMN19953128	2020-08-24	22.553	114.574	Bacteria;Pseudomonadota;Gammaproteobacteria;Pseudomonadales;Marinobacteraceae;Marinobacter;Marinobacter nauticus
GCF_019800745.1	PRJNA224116	SAMN19953126	2020-08-24	22.553	114.574	Bacteria;Pseudomonadota;Gammaproteobacteria;Pseudomonadales;Marinobacteraceae;Marinobacter;Marinobacter nauticus
GCF_019800825.1	PRJNA224116	SAMN19953127	2020-08-24	22.553	114.574	Bacteria;Pseudomonadota;Gammaproteobacteria;Pseudomonadales;Marinobacteraceae;Marinobacter;Marinobacter nauticus
GCF_019800945.1	PRJNA224116	SAMN19953115	2020-08-24	22.572	114.508	Bacteria;Pseudomonadota;Gammaproteobacteria;Pseudomonadales;Marinobacteraceae;Marinobacter;Marinobacter nauticus
GCF_019801405.1	PRJNA224116	SAMN19953089	2020-08-24	22.651	114.507	Bacteria;Pseudomonadota;Gammaproteobacteria;Pseudomonadales;Marinobacteraceae;Marinobacter;Marinobacter nauticus
GCF_019801925.1	PRJNA224116	SAMN19953152	2020-08-24	22.473	114.473	Bacteria;Pseudomonadota;Gammaproteobacteria;Pseudomonadales;Marinobacteraceae;Marinobacter;Marinobacter nauticus
GCF_019801955.1	PRJNA224116	SAMN19953151	2020-08-24	22.473	114.473	Bacteria;Pseudomonadota;Gammaproteobacteria;Pseudomonadales;Marinobacteraceae;Marinobacter;Marinobacter nauticus
GCF_019801975.1	PRJNA224116	SAMN19953148	2020-08-24	22.473	114.473	Bacteria;Pseudomonadota;Gammaproteobacteria;Pseudomonadales;Marinobacteraceae;Marinobacter;Marinobacter nauticus
GCF_020171415.1	PRJNA224116	SAMN21542870	2020-08-24	22.59	114.552	Bacteria;Pseudomonadota;Gammaproteobacteria;Pseudomonadales;Marinobacteraceae;Marinobacter;Marinobacter nauticus
GCF_000724165.1	PRJNA224116	SAMN02698681	1992	57.42	11.58	Bacteria;Bacillota;Bacilli;Lactobacillales;Streptococcaceae;Streptococcus;Streptococcus mitis
GCF_001077695.1	PRJNA224116	SAMN03295007	1990	38.98	-49.73	Bacteria;Pseudomonadota;Gammaproteobacteria;Alteromonadales;Alteromonadaceae;Alteromonas;Alteromonas macleodii
GCF_001562235.1	PRJNA224116	SAMN04372246	2000	8	98	Bacteria;Pseudomonadota;Gammaproteobacteria;Alteromonadales;Alteromonadaceae;Alteromonas;Alteromonas macleodii
GCF_001578515.1	PRJNA224116	SAMN03835502	2007-08-18	22.45	-158	Bacteria;Pseudomonadota;Gammaproteobacteria;Alteromonadales;Alteromonadaceae;Alteromonas;Alteromonas macleodii
GCF_014825945.1	PRJNA224116	SAMN13259279	2016-07	24.885658	54.103783	Bacteria;Pseudomonadota;Gammaproteobacteria;Alteromonadales;Alteromonadaceae;Alteromonas;Alteromonas macleodii
GCF_036864435.1	PRJNA224116	SAMN39606791	2021-03-05	41.4	2.48	Bacteria;Pseudomonadota;Gammaproteobacteria;Alteromonadales;Alteromonadaceae;Alteromonas;Alteromonas macleodii
GCF_037477885.1	PRJNA224116	SAMN35768725	2020-09-01	36.08	120.48	Bacteria;Pseudomonadota;Gammaproteobacteria;Alteromonadales;Alteromonadaceae;Alteromonas;Alteromonas macleodii
GCF_040907705.1	PRJNA224116	SAMN38273686	2015-10-27	7.18150709	134.3369429	Bacteria;Pseudomonadota;Gammaproteobacteria;Alteromonadales;Alteromonadaceae;Alteromonas;Alteromonas macleodii
GCF_002795405.1	PRJNA224116	SAMN08040641	1982	55.43	12.34	Bacteria;Pseudomonadota;Gammaproteobacteria;Pasteurellales;Pasteurellaceae;Caviibacterium;Caviibacterium pharyngocola
GCF_000731785.2	PRJNA224116	SAMN02666846	2011-04-01	-17.7391	168.2636	Bacteria;Pseudomonadota;Gammaproteobacteria;Vibrionales;Vibrionaceae;Candidatus Photodesmus;Candidatus Photodesmus katoptron
GCF_001746755.1	PRJNA224116	SAMN05467120	1987	41.27	-71.04	Bacteria;Pseudomonadota;Alphaproteobacteria;Rhodospirillales;Thalassospiraceae;Magnetovibrio;Magnetovibrio blakemorei
GCF_008086605.1	PRJNA224116	SAMN11129963	2016-03-07	-41.6	174.51	Bacteria;Campylobacterota;Epsilonproteobacteria;Campylobacterales;Arcobacteraceae;Aliarcobacter;Aliarcobacter cryaerophilus
GCF_008086685.1	PRJNA224116	SAMN11130001	2016-03-07	-41.6	174.51	Bacteria;Campylobacterota;Epsilonproteobacteria;Campylobacterales;Arcobacteraceae;Aliarcobacter;Aliarcobacter cryaerophilus
GCF_900143105.1	PRJNA224116	SAMN05878443	missing	-68.4717	78.1878	Bacteria;Bacillota;Bacilli;Lactobacillales;Carnobacteriaceae;Carnobacterium;Carnobacterium alterfunditum
GCF_045037775.1	PRJNA224116	SAMN44702288	2000-06	42.6486	131.1131	Bacteria;Pseudomonadota;Gammaproteobacteria;Oceanospirillales;Halomonadaceae;Cobetia;Cobetia marina
GCF_001974745.1	PRJNA224116	SAMN05607055	2012	-12.4634	130.8456	Bacteria;Pseudomonadota;Betaproteobacteria;Burkholderiales;Burkholderiaceae;Burkholderia;Burkholderia pseudomallei
GCF_001975065.1	PRJNA224116	SAMN05607057	2013	-12.4634	130.8456	Bacteria;Pseudomonadota;Betaproteobacteria;Burkholderiales;Burkholderiaceae;Burkholderia;Burkholderia pseudomallei
GCF_001975085.1	PRJNA224116	SAMN05607056	2012	-12.4634	130.8456	Bacteria;Pseudomonadota;Betaproteobacteria;Burkholderiales;Burkholderiaceae;Burkholderia;Burkholderia pseudomallei
GCF_001975105.1	PRJNA224116	SAMN05607051	2011	-12.4634	130.8456	Bacteria;Pseudomonadota;Betaproteobacteria;Burkholderiales;Burkholderiaceae;Burkholderia;Burkholderia pseudomallei
GCF_002860065.1	PRJNA224116	SAMN05762138	2014-01-01	22.15	114.15	Bacteria;Pseudomonadota;Betaproteobacteria;Burkholderiales;Burkholderiaceae;Burkholderia;Burkholderia pseudomallei
GCF_003606245.1	PRJNA224116	SAMN07638450	2016-09-01	18.14	109.31	Bacteria;Pseudomonadota;Betaproteobacteria;Burkholderiales;Burkholderiaceae;Burkholderia;Burkholderia pseudomallei
GCF_004348075.1	PRJNA224116	SAMN10961418	2015	7.54	81.8	Bacteria;Pseudomonadota;Betaproteobacteria;Burkholderiales;Burkholderiaceae;Burkholderia;Burkholderia pseudomallei
GCF_004360045.1	PRJNA224116	SAMN11098929	2016	43.41	7.13	Bacteria;Pseudomonadota;Betaproteobacteria;Burkholderiales;Burkholderiaceae;Burkholderia;Burkholderia pseudomallei
GCF_004360075.1	PRJNA224116	SAMN11098927	2014	43.41	7.13	Bacteria;Pseudomonadota;Betaproteobacteria;Burkholderiales;Burkholderiaceae;Burkholderia;Burkholderia pseudomallei
GCF_013371805.1	PRJNA224116	SAMN14082476	2018	20.05	110.26	Bacteria;Pseudomonadota;Betaproteobacteria;Burkholderiales;Burkholderiaceae;Burkholderia;Burkholderia pseudomallei
GCF_013371875.1	PRJNA224116	SAMN14082475	2019	20.05	110.25	Bacteria;Pseudomonadota;Betaproteobacteria;Burkholderiales;Burkholderiaceae;Burkholderia;Burkholderia pseudomallei
GCF_009930525.1	PRJNA224116	SAMN11565621	2016-12-07	23.13	117.19	Bacteria;Pseudomonadota;Gammaproteobacteria;Enterobacterales;Enterobacteriaceae;Salmonella;Salmonella enterica
GCF_009930535.1	PRJNA224116	SAMN11565620	2016-09-26	23.13	117.19	Bacteria;Pseudomonadota;Gammaproteobacteria;Enterobacterales;Enterobacteriaceae;Salmonella;Salmonella enterica
GCF_009930575.1	PRJNA224116	SAMN11565619	2016-07-06	23.13	117.19	Bacteria;Pseudomonadota;Gammaproteobacteria;Enterobacterales;Enterobacteriaceae;Salmonella;Salmonella enterica
GCF_009930595.1	PRJNA224116	SAMN11565618	2016-07-05	23.13	117.19	Bacteria;Pseudomonadota;Gammaproteobacteria;Enterobacterales;Enterobacteriaceae;Salmonella;Salmonella enterica
GCF_009930605.1	PRJNA224116	SAMN11565617	2016-06-24	23.13	117.19	Bacteria;Pseudomonadota;Gammaproteobacteria;Enterobacterales;Enterobacteriaceae;Salmonella;Salmonella enterica
GCF_009930615.1	PRJNA224116	SAMN11565616	2015-11-17	23.13	117.19	Bacteria;Pseudomonadota;Gammaproteobacteria;Enterobacterales;Enterobacteriaceae;Salmonella;Salmonella enterica
GCF_009930655.1	PRJNA224116	SAMN11565615	2015-11-16	23.13	117.19	Bacteria;Pseudomonadota;Gammaproteobacteria;Enterobacterales;Enterobacteriaceae;Salmonella;Salmonella enterica
GCF_009930675.1	PRJNA224116	SAMN11565614	2015-10-22	23.13	117.19	Bacteria;Pseudomonadota;Gammaproteobacteria;Enterobacterales;Enterobacteriaceae;Salmonella;Salmonella enterica
GCF_010078375.1	PRJNA224116	SAMN11565613	2015-05-06	23.13	117.19	Bacteria;Pseudomonadota;Gammaproteobacteria;Enterobacterales;Enterobacteriaceae;Salmonella;Salmonella enterica
GCF_030281495.1	PRJNA224116	SAMN34534634	2022	22.3	114.2	Bacteria;Pseudomonadota;Gammaproteobacteria;Enterobacterales;Enterobacteriaceae;Salmonella;Salmonella enterica
GCF_030283155.1	PRJNA224116	SAMN34534611	2022	22.3	114.2	Bacteria;Pseudomonadota;Gammaproteobacteria;Enterobacterales;Enterobacteriaceae;Salmonella;Salmonella enterica
GCF_030292545.1	PRJNA224116	SAMN34534676	2022	22.3	114.2	Bacteria;Pseudomonadota;Gammaproteobacteria;Enterobacterales;Enterobacteriaceae;Salmonella;Salmonella enterica
GCF_030292565.1	PRJNA224116	SAMN34534674	2022	22.3	114.2	Bacteria;Pseudomonadota;Gammaproteobacteria;Enterobacterales;Enterobacteriaceae;Salmonella;Salmonella enterica
GCF_030292585.1	PRJNA224116	SAMN34534675	2022	22.3	114.2	Bacteria;Pseudomonadota;Gammaproteobacteria;Enterobacterales;Enterobacteriaceae;Salmonella;Salmonella enterica
GCF_030292645.1	PRJNA224116	SAMN34534663	2022	22.3	114.2	Bacteria;Pseudomonadota;Gammaproteobacteria;Enterobacterales;Enterobacteriaceae;Salmonella;Salmonella enterica
GCF_030292665.1	PRJNA224116	SAMN34534667	2022	22.3	114.2	Bacteria;Pseudomonadota;Gammaproteobacteria;Enterobacterales;Enterobacteriaceae;Salmonella;Salmonella enterica
GCF_030292745.1	PRJNA224116	SAMN34534668	2022	22.3	114.2	Bacteria;Pseudomonadota;Gammaproteobacteria;Enterobacterales;Enterobacteriaceae;Salmonella;Salmonella enterica
GCF_030292785.1	PRJNA224116	SAMN34534666	2022	22.3	114.2	Bacteria;Pseudomonadota;Gammaproteobacteria;Enterobacterales;Enterobacteriaceae;Salmonella;Salmonella enterica
GCF_030292825.1	PRJNA224116	SAMN34534662	2022	22.3	114.2	Bacteria;Pseudomonadota;Gammaproteobacteria;Enterobacterales;Enterobacteriaceae;Salmonella;Salmonella enterica
GCF_030292835.1	PRJNA224116	SAMN34534660	2022	22.3	114.2	Bacteria;Pseudomonadota;Gammaproteobacteria;Enterobacterales;Enterobacteriaceae;Salmonella;Salmonella enterica
GCF_030292865.1	PRJNA224116	SAMN34534657	2022	22.3	114.2	Bacteria;Pseudomonadota;Gammaproteobacteria;Enterobacterales;Enterobacteriaceae;Salmonella;Salmonella enterica
GCF_030292885.1	PRJNA224116	SAMN34534653	2022	22.3	114.2	Bacteria;Pseudomonadota;Gammaproteobacteria;Enterobacterales;Enterobacteriaceae;Salmonella;Salmonella enterica
GCF_030292925.1	PRJNA224116	SAMN34534656	2022	22.3	114.2	Bacteria;Pseudomonadota;Gammaproteobacteria;Enterobacterales;Enterobacteriaceae;Salmonella;Salmonella enterica
GCF_030292945.1	PRJNA224116	SAMN34534649	2022	22.3	114.2	Bacteria;Pseudomonadota;Gammaproteobacteria;Enterobacterales;Enterobacteriaceae;Salmonella;Salmonella enterica
GCF_030292985.1	PRJNA224116	SAMN34534650	2022	22.3	114.2	Bacteria;Pseudomonadota;Gammaproteobacteria;Enterobacterales;Enterobacteriaceae;Salmonella;Salmonella enterica
GCF_030293025.1	PRJNA224116	SAMN34534655	2022	22.3	114.2	Bacteria;Pseudomonadota;Gammaproteobacteria;Enterobacterales;Enterobacteriaceae;Salmonella;Salmonella enterica
GCF_030293045.1	PRJNA224116	SAMN34534652	2022	22.3	114.2	Bacteria;Pseudomonadota;Gammaproteobacteria;Enterobacterales;Enterobacteriaceae;Salmonella;Salmonella enterica
GCF_030293065.1	PRJNA224116	SAMN34534651	2022	22.3	114.2	Bacteria;Pseudomonadota;Gammaproteobacteria;Enterobacterales;Enterobacteriaceae;Salmonella;Salmonella enterica
GCF_030293095.1	PRJNA224116	SAMN34534643	2022	22.3	114.2	Bacteria;Pseudomonadota;Gammaproteobacteria;Enterobacterales;Enterobacteriaceae;Salmonella;Salmonella enterica
GCF_030293125.1	PRJNA224116	SAMN34534654	2022	22.3	114.2	Bacteria;Pseudomonadota;Gammaproteobacteria;Enterobacterales;Enterobacteriaceae;Salmonella;Salmonella enterica
GCF_030293145.1	PRJNA224116	SAMN34534648	2022	22.3	114.2	Bacteria;Pseudomonadota;Gammaproteobacteria;Enterobacterales;Enterobacteriaceae;Salmonella;Salmonella enterica
GCF_030293165.1	PRJNA224116	SAMN34534647	2022	22.3	114.2	Bacteria;Pseudomonadota;Gammaproteobacteria;Enterobacterales;Enterobacteriaceae;Salmonella;Salmonella enterica
GCF_030293245.1	PRJNA224116	SAMN34534642	2022	22.3	114.2	Bacteria;Pseudomonadota;Gammaproteobacteria;Enterobacterales;Enterobacteriaceae;Salmonella;Salmonella enterica
GCF_030293255.1	PRJNA224116	SAMN34534644	2022	22.3	114.2	Bacteria;Pseudomonadota;Gammaproteobacteria;Enterobacterales;Enterobacteriaceae;Salmonella;Salmonella enterica
GCF_030293285.1	PRJNA224116	SAMN34534641	2022	22.3	114.2	Bacteria;Pseudomonadota;Gammaproteobacteria;Enterobacterales;Enterobacteriaceae;Salmonella;Salmonella enterica
GCF_030293305.1	PRJNA224116	SAMN34534640	2022	22.3	114.2	Bacteria;Pseudomonadota;Gammaproteobacteria;Enterobacterales;Enterobacteriaceae;Salmonella;Salmonella enterica
GCF_030293325.1	PRJNA224116	SAMN34534615	2022	22.3	114.2	Bacteria;Pseudomonadota;Gammaproteobacteria;Enterobacterales;Enterobacteriaceae;Salmonella;Salmonella enterica
GCF_030293405.1	PRJNA224116	SAMN34534616	2022	22.3	114.2	Bacteria;Pseudomonadota;Gammaproteobacteria;Enterobacterales;Enterobacteriaceae;Salmonella;Salmonella enterica
GCF_030293425.1	PRJNA224116	SAMN34534610	2022	22.3	114.2	Bacteria;Pseudomonadota;Gammaproteobacteria;Enterobacterales;Enterobacteriaceae;Salmonella;Salmonella enterica
GCF_030293445.1	PRJNA224116	SAMN34534639	2022	22.3	114.2	Bacteria;Pseudomonadota;Gammaproteobacteria;Enterobacterales;Enterobacteriaceae;Salmonella;Salmonella enterica
GCF_030293465.1	PRJNA224116	SAMN34534636	2022	22.3	114.2	Bacteria;Pseudomonadota;Gammaproteobacteria;Enterobacterales;Enterobacteriaceae;Salmonella;Salmonella enterica
GCF_030293505.1	PRJNA224116	SAMN34534638	2022	22.3	114.2	Bacteria;Pseudomonadota;Gammaproteobacteria;Enterobacterales;Enterobacteriaceae;Salmonella;Salmonella enterica
GCF_030293545.1	PRJNA224116	SAMN34534635	2022	22.3	114.2	Bacteria;Pseudomonadota;Gammaproteobacteria;Enterobacterales;Enterobacteriaceae;Salmonella;Salmonella enterica
GCF_030293585.1	PRJNA224116	SAMN34534627	2022	22.3	114.2	Bacteria;Pseudomonadota;Gammaproteobacteria;Enterobacterales;Enterobacteriaceae;Salmonella;Salmonella enterica
GCF_030293625.1	PRJNA224116	SAMN34534626	2022	22.3	114.2	Bacteria;Pseudomonadota;Gammaproteobacteria;Enterobacterales;Enterobacteriaceae;Salmonella;Salmonella enterica
GCF_030293645.1	PRJNA224116	SAMN34534630	2022	22.3	114.2	Bacteria;Pseudomonadota;Gammaproteobacteria;Enterobacterales;Enterobacteriaceae;Salmonella;Salmonella enterica
GCF_030293665.1	PRJNA224116	SAMN34534631	2022	22.3	114.2	Bacteria;Pseudomonadota;Gammaproteobacteria;Enterobacterales;Enterobacteriaceae;Salmonella;Salmonella enterica
GCF_030293685.1	PRJNA224116	SAMN34534629	2022	22.3	114.2	Bacteria;Pseudomonadota;Gammaproteobacteria;Enterobacterales;Enterobacteriaceae;Salmonella;Salmonella enterica
GCF_030293705.1	PRJNA224116	SAMN34534619	2022	22.3	114.2	Bacteria;Pseudomonadota;Gammaproteobacteria;Enterobacterales;Enterobacteriaceae;Salmonella;Salmonella enterica
GCF_030293725.1	PRJNA224116	SAMN34534622	2022	22.3	114.2	Bacteria;Pseudomonadota;Gammaproteobacteria;Enterobacterales;Enterobacteriaceae;Salmonella;Salmonella enterica
GCF_030293745.1	PRJNA224116	SAMN34534625	2022	22.3	114.2	Bacteria;Pseudomonadota;Gammaproteobacteria;Enterobacterales;Enterobacteriaceae;Salmonella;Salmonella enterica
GCF_030293765.1	PRJNA224116	SAMN34534621	2022	22.3	114.2	Bacteria;Pseudomonadota;Gammaproteobacteria;Enterobacterales;Enterobacteriaceae;Salmonella;Salmonella enterica
GCF_030293865.1	PRJNA224116	SAMN34534618	2022	22.3	114.2	Bacteria;Pseudomonadota;Gammaproteobacteria;Enterobacterales;Enterobacteriaceae;Salmonella;Salmonella enterica
GCF_030293885.1	PRJNA224116	SAMN34534620	2022	22.3	114.2	Bacteria;Pseudomonadota;Gammaproteobacteria;Enterobacterales;Enterobacteriaceae;Salmonella;Salmonella enterica
GCF_030293905.1	PRJNA224116	SAMN34534612	2022	22.3	114.2	Bacteria;Pseudomonadota;Gammaproteobacteria;Enterobacterales;Enterobacteriaceae;Salmonella;Salmonella enterica
GCF_030293915.1	PRJNA224116	SAMN34534617	2022	22.3	114.2	Bacteria;Pseudomonadota;Gammaproteobacteria;Enterobacterales;Enterobacteriaceae;Salmonella;Salmonella enterica
GCF_030293945.1	PRJNA224116	SAMN34534623	2022	22.3	114.2	Bacteria;Pseudomonadota;Gammaproteobacteria;Enterobacterales;Enterobacteriaceae;Salmonella;Salmonella enterica
GCF_030293965.1	PRJNA224116	SAMN34534613	2022	22.3	114.2	Bacteria;Pseudomonadota;Gammaproteobacteria;Enterobacterales;Enterobacteriaceae;Salmonella;Salmonella enterica
GCF_046720835.1	PRJNA224116	SAMN46192145	2021-11-26	30.39	120.52	Bacteria;Pseudomonadota;Gammaproteobacteria;Enterobacterales;Enterobacteriaceae;Salmonella;Salmonella enterica
GCF_032140215.1	PRJNA224116	SAMN37184666	2023-01-21	13.28	-16.41	Bacteria;Bacillota;Bacilli;Bacillales;Staphylococcaceae;Staphylococcus;Staphylococcus arlettae
GCF_032139635.1	PRJNA224116	SAMN37184684	2023-01-21	13.28	-16.41	Bacteria;Bacillota;Bacilli;Bacillales;Staphylococcaceae;Staphylococcus;Staphylococcus saprophyticus
GCF_032139815.1	PRJNA224116	SAMN37184676	2023-01-21	13.28	-16.41	Bacteria;Bacillota;Bacilli;Bacillales;Staphylococcaceae;Staphylococcus;Staphylococcus saprophyticus
GCF_025698885.1	PRJNA224116	SAMN20425661	2021-04-27	30.9864	122.2782	Bacteria;Pseudomonadota;Alphaproteobacteria;Hyphomicrobiales;Nitrobacteraceae;Nitrobacter;Nitrobacter sp.
GCF_000962995.1	PRJNA224116	SAMN03257616	1961	-18.8	178.26	Bacteria;Pseudomonadota;Gammaproteobacteria;Xanthomonadales;Xanthomonadaceae;Xanthomonas;Xanthomonas albilineans
GCF_000963075.1	PRJNA224116	SAMN03257639	1932	14.36	-61.4	Bacteria;Pseudomonadota;Gammaproteobacteria;Xanthomonadales;Xanthomonadaceae;Xanthomonas;Xanthomonas albilineans
GCF_017498685.1	PRJNA224116	SAMN16418414	2000	45	147.37	Bacteria;Pseudomonadota;Gammaproteobacteria;Enterobacterales;Yersiniaceae;Yersinia;Yersinia ruckeri
GCF_021249365.1	PRJNA224116	SAMN23839833	2021-04	22.28	113.58	Bacteria;Pseudomonadota;Gammaproteobacteria;Vibrionales;Vibrionaceae;Vibrio;Vibrio furnissii
GCF_001557875.1	PRJNA224116	SAMN04279312	2014-01-05	29.4469435	-10.1169459	Bacteria;Pseudomonadota;Gammaproteobacteria;Vibrionales;Vibrionaceae;Vibrio;Vibrio splendidus
GCF_003345295.1	PRJNA224116	SAMN09659035	2015-10-30	38.98	-127	Bacteria;Pseudomonadota;Gammaproteobacteria;Vibrionales;Vibrionaceae;Vibrio;Vibrio splendidus
GCF_018729395.1	PRJNA224116	SAMN19351437	2013-10-07	42.25	-70.54	Bacteria;Pseudomonadota;Gammaproteobacteria;Vibrionales;Vibrionaceae;Vibrio;Vibrio splendidus
GCF_025264605.1	PRJNA224116	SAMN16442765	2011-04-11	33.4514155	-118.4870232	Bacteria;Pseudomonadota;Gammaproteobacteria;Vibrionales;Vibrionaceae;Vibrio;Vibrio splendidus
GCF_022397515.1	PRJNA224116	SAMN24777706	2013-01-01/2014-01-01	-32.7171	152.1049	Bacteria;Pseudomonadota;Gammaproteobacteria;Vibrionales;Vibrionaceae;Vibrio;Vibrio tubiashii
GCF_022397575.1	PRJNA224116	SAMN24777708	2013-01-01/2014-01-01	-32.7171	152.1049	Bacteria;Pseudomonadota;Gammaproteobacteria;Vibrionales;Vibrionaceae;Vibrio;Vibrio tubiashii
GCF_022397595.1	PRJNA224116	SAMN24777707	2013-01-01/2014-01-01	-32.7171	152.1049	Bacteria;Pseudomonadota;Gammaproteobacteria;Vibrionales;Vibrionaceae;Vibrio;Vibrio tubiashii
GCF_032603535.1	PRJNA224116	SAMN32860464	2017	70.388	31.156	Bacteria;Spirochaetota;Spirochaetia;Spirochaetales;Borreliaceae;Borreliella;Borreliella garinii
GCF_032604805.1	PRJNA224116	SAMN32860465	2017	70.388	31.156	Bacteria;Spirochaetota;Spirochaetia;Spirochaetales;Borreliaceae;Borreliella;Borreliella garinii
GCF_032605755.1	PRJNA224116	SAMN32860466	2017	70.388	31.156	Bacteria;Spirochaetota;Spirochaetia;Spirochaetales;Borreliaceae;Borreliella;Borreliella garinii
GCF_032606795.1	PRJNA224116	SAMN32860467	2017	70.388	31.156	Bacteria;Spirochaetota;Spirochaetia;Spirochaetales;Borreliaceae;Borreliella;Borreliella garinii
GCF_032607615.1	PRJNA224116	SAMN32860461	2017	70.388	31.156	Bacteria;Spirochaetota;Spirochaetia;Spirochaetales;Borreliaceae;Borreliella;Borreliella garinii
GCF_032608435.1	PRJNA224116	SAMN32860463	2017	70.388	31.156	Bacteria;Spirochaetota;Spirochaetia;Spirochaetales;Borreliaceae;Borreliella;Borreliella garinii
GCF_032609235.1	PRJNA224116	SAMN32860460	2017	70.388	31.156	Bacteria;Spirochaetota;Spirochaetia;Spirochaetales;Borreliaceae;Borreliella;Borreliella garinii
GCF_032610035.1	PRJNA224116	SAMN32860462	2017	70.388	31.156	Bacteria;Spirochaetota;Spirochaetia;Spirochaetales;Borreliaceae;Borreliella;Borreliella garinii
GCF_032610675.1	PRJNA224116	SAMN32860459	2017	70.388	31.156	Bacteria;Spirochaetota;Spirochaetia;Spirochaetales;Borreliaceae;Borreliella;Borreliella garinii
GCF_035341875.1	PRJNA224116	SAMN32949868	2017	70.388	31.156	Bacteria;Spirochaetota;Spirochaetia;Spirochaetales;Borreliaceae;Borreliella;Borreliella garinii
GCF_044498745.1	PRJNA224116	SAMN41944040	1990	65.92926346	-22.42820437	Bacteria;Rhodothermota;Rhodothermia;Rhodothermales;Rhodothermaceae;Rhodothermus;Rhodothermus marinus
GCF_018682645.1	PRJNA224116	SAMN17762316	2017-07-01	-22.840094	-43.231528	Bacteria;Pseudomonadota;Betaproteobacteria;Burkholderiales;Alcaligenaceae;Alcaligenes;Alcaligenes faecalis subsp. faecalis
GCF_001040845.1	PRJNA224116	SAMN03436066	1980	38.4	-69.19	Bacteria;Cyanobacteriota;Cyanophyceae;Synechococcales;Synechococcaceae;Synechococcus;Synechococcus sp. WH 8020
GCF_024104815.1	PRJNA224116	SAMN19186364	2019	45.57	13.73	Bacteria;Actinomycetota;Actinomycetes;Propionibacteriales;Propionibacteriaceae;Cutibacterium;Cutibacterium avidum
GCF_024104825.1	PRJNA224116	SAMN19186365	2019	45.57	13.73	Bacteria;Actinomycetota;Actinomycetes;Propionibacteriales;Propionibacteriaceae;Cutibacterium;Cutibacterium avidum
GCF_024104855.1	PRJNA224116	SAMN19186363	2019	45.57	13.73	Bacteria;Actinomycetota;Actinomycetes;Propionibacteriales;Propionibacteriaceae;Cutibacterium;Cutibacterium avidum
GCF_024104875.1	PRJNA224116	SAMN19186362	2019	45.57	13.73	Bacteria;Actinomycetota;Actinomycetes;Propionibacteriales;Propionibacteriaceae;Cutibacterium;Cutibacterium avidum
GCF_024734405.1	PRJNA224116	SAMN15615649	2016-10	11.21	142.25	Bacteria;Actinomycetota;Actinomycetes;Pseudonocardiales;Pseudonocardiaceae;Saccharopolyspora;Saccharopolyspora gregorii
GCF_035918035.1	PRJNA224116	SAMN30553460	2021-09	55.9175	11.9078	Bacteria;Actinomycetota;Actinomycetes;Kitasatosporales;Streptomycetaceae;Streptomyces;Streptomyces hirsutus
GCF_014360585.1	PRJNA224116	SAMN15637596	2016-04-11	38.15	118.5	Bacteria;Actinomycetota;Actinomycetes;Propionibacteriales;Nocardioidaceae;Nocardioides;Nocardioides sp.
GCF_001187745.1	PRJNA224116	SAMN03856544	2011	37.33	126.58	Bacteria;Actinomycetota;Actinomycetes;Mycobacteriales;Mycobacteriaceae;Mycobacteroides;Mycobacteroides abscessus
GCF_001792635.1	PRJNA224116	SAMN03068287	2002	48.7272	-3.9844	Bacteria;Actinomycetota;Actinomycetes;Mycobacteriales;Mycobacteriaceae;Mycobacteroides;Mycobacteroides abscessus
GCF_003071785.1	PRJNA224116	SAMN08931143	2017	20.1	109.4	Bacteria;Actinomycetota;Actinomycetes;Mycobacteriales;Mycobacteriaceae;Mycobacteroides;Mycobacteroides abscessus
GCF_020883195.1	PRJNA224116	SAMN22875803	2015-09	22.5	114	Bacteria;Actinomycetota;Actinomycetes;Mycobacteriales;Nocardiaceae;Nocardia;Nocardia farcinica
GCF_014117305.1	PRJNA224116	SAMN15656457	2018-02-28	37.4	126.5	Bacteria;Actinomycetota;Actinomycetes;Mycobacteriales;Nocardiaceae;Nocardia;Nocardia seriolae
GCF_022398535.1	PRJNA224116	SAMN24777654	2013-01-01/2014-01-01	-32.7171	152.1049	Bacteria;Pseudomonadota;Gammaproteobacteria;Vibrionales;Vibrionaceae;Photobacterium;Photobacterium damselae
GCF_022398555.1	PRJNA224116	SAMN24777655	2013-01-01/2014-01-01	-32.7171	152.1049	Bacteria;Pseudomonadota;Gammaproteobacteria;Vibrionales;Vibrionaceae;Photobacterium;Photobacterium damselae
GCF_028439335.1	PRJNA224116	SAMN21889491	2016-10	23.39	-110.3	Bacteria;Pseudomonadota;Gammaproteobacteria;Vibrionales;Vibrionaceae;Photobacterium;Photobacterium damselae
GCF_003124085.1	PRJNA224116	SAMN08998681	2006	-34.6083	-58.22	Bacteria;Pseudomonadota;Gammaproteobacteria;Alteromonadales;Shewanellaceae;Shewanella;Shewanella algae
GCF_025643615.1	PRJNA224116	SAMN09988152	2015	24.1	120.4	Bacteria;Pseudomonadota;Gammaproteobacteria;Alteromonadales;Shewanellaceae;Shewanella;Shewanella algae
GCF_001932165.1	PRJNA224116	SAMN04286625	1998-10	55.4	12.34	Bacteria;Pseudomonadota;Alphaproteobacteria;Hyphomicrobiales;Bartonellaceae;Bartonella;Bartonella henselae
GCF_001932215.1	PRJNA224116	SAMN04286627	1998-03	55.4	12.34	Bacteria;Pseudomonadota;Alphaproteobacteria;Hyphomicrobiales;Bartonellaceae;Bartonella;Bartonella henselae
GCF_001932225.1	PRJNA224116	SAMN04286626	1998-03	55.4	12.34	Bacteria;Pseudomonadota;Alphaproteobacteria;Hyphomicrobiales;Bartonellaceae;Bartonella;Bartonella henselae
GCF_001932235.1	PRJNA224116	SAMN04286633	1998-03	55.4	12.34	Bacteria;Pseudomonadota;Alphaproteobacteria;Hyphomicrobiales;Bartonellaceae;Bartonella;Bartonella henselae
GCF_009295725.1	PRJNA224116	SAMN13025790	1977	25.33	-80.12	Bacteria;Bacillota;Clostridia;Eubacteriales;Clostridiaceae;Clostridium;Clostridium tarantellae
GCF_004786015.1	PRJNA224116	SAMN09937998	2009-04-22	-4.48	-12.22	Bacteria;Pseudomonadota;Gammaproteobacteria;Thiotrichales;Piscirickettsiaceae;Hydrogenovibrio;Hydrogenovibrio crunogenus
GCF_022809675.1	PRJNA224116	SAMN26900494	2022	22.28	113.58	Bacteria;Pseudomonadota;Gammaproteobacteria;Enterobacterales;Enterobacteriaceae;Klebsiella;Klebsiella pneumoniae subsp. rhinoscleromatis
GCF_003594775.1	PRJNA224116	SAMN09206170	2016-07-10	43.36	5.29	Bacteria;Pseudomonadota;Gammaproteobacteria;Moraxellales;Moraxellaceae;Acinetobacter;Acinetobacter radioresistens
GCF_036324325.1	PRJNA224116	SAMN39438758	2021-11-26	-14.29	66.13	Bacteria;Pseudomonadota;Gammaproteobacteria;Thiotrichales;Piscirickettsiaceae;Methylophaga;Methylophaga thalassica
GCF_002798885.1	PRJNA224116	SAMN06645022	1999	54.067	14.083	Bacteria;Pseudomonadota;Gammaproteobacteria;Xanthomonadales;Xanthomonadaceae;Stenotrophomonas;Stenotrophomonas maltophilia
GCF_033790825.1	PRJNA224116	SAMN29351853	2016-06	58.85	-13.39	Bacteria;Pseudomonadota;Alphaproteobacteria;Caulobacterales;Caulobacteraceae;Brevundimonas;Brevundimonas vesicularis
GCF_001485105.1	PRJNA224116	SAMD00034892	2006-10-18	32.0749	130.0739	Bacteria;Actinomycetota;Actinomycetes;Kitasatosporales;Streptomycetaceae;Streptomyces;Streptomyces acidiscabies
GCF_001949645.1	PRJNA224116	SAMD00034893	2006-10-18	27.4108	128.5557	Bacteria;Actinomycetota;Actinomycetes;Kitasatosporales;Streptomycetaceae;Streptomyces;Streptomyces acidiscabies
GCF_042657925.1	PRJNA224116	SAMN43781994	2024-06-28	28.26	-16.17	Bacteria;Actinomycetota;Actinomycetes;Mycobacteriales;Mycobacteriaceae;Mycobacterium;Mycobacterium branderi
GCF_005886875.1	PRJNA224116	SAMN08093567	2007-02-18	-17.0857	-72.419	Bacteria;Pseudomonadota;Gammaproteobacteria;Alteromonadales;Pseudoalteromonadaceae;Pseudoalteromonas;Pseudoalteromonas aurantia
GCF_005887285.1	PRJNA224116	SAMN08093569	2007-02-24	-14.1631	-77.4286	Bacteria;Pseudomonadota;Gammaproteobacteria;Alteromonadales;Pseudoalteromonadaceae;Pseudoalteromonas;Pseudoalteromonas aurantia
GCF_005887355.1	PRJNA224116	SAMN08093568	2007-02-18	-17.0857	-72.419	Bacteria;Pseudomonadota;Gammaproteobacteria;Alteromonadales;Pseudoalteromonadaceae;Pseudoalteromonas;Pseudoalteromonas aurantia
GCF_005887445.1	PRJNA224116	SAMN08093546	2006-11-27	-33.3267	127.6573	Bacteria;Pseudomonadota;Gammaproteobacteria;Alteromonadales;Pseudoalteromonadaceae;Pseudoalteromonas;Pseudoalteromonas citrea
GCF_005887475.1	PRJNA224116	SAMN08093545	2006-11-27	-33.3267	127.6573	Bacteria;Pseudomonadota;Gammaproteobacteria;Alteromonadales;Pseudoalteromonadaceae;Pseudoalteromonas;Pseudoalteromonas citrea
GCF_006704145.1	PRJNA224116	SAMN12060782	2011-01-01	21.2733	-157.49	Bacteria;Pseudomonadota;Gammaproteobacteria;Alteromonadales;Pseudoalteromonadaceae;Pseudoalteromonas;Pseudoalteromonas luteoviolacea
GCF_005886805.2	PRJNA224116	SAMN08093571	2007-03-08	0.8812	-88.6031	Bacteria;Pseudomonadota;Gammaproteobacteria;Alteromonadales;Pseudoalteromonadaceae;Pseudoalteromonas;Pseudoalteromonas rubra
GCF_005887095.1	PRJNA224116	SAMN08093548	2006-12-24	-8.0692	155.8781	Bacteria;Pseudomonadota;Gammaproteobacteria;Alteromonadales;Pseudoalteromonadaceae;Pseudoalteromonas;Pseudoalteromonas rubra
GCF_005887115.1	PRJNA224116	SAMN08093547	2006-12-22	-10.3454	157.7956	Bacteria;Pseudomonadota;Gammaproteobacteria;Alteromonadales;Pseudoalteromonadaceae;Pseudoalteromonas;Pseudoalteromonas rubra
GCF_005887405.1	PRJNA224116	SAMN08093549	2006-12-24	-8.0692	155.8781	Bacteria;Pseudomonadota;Gammaproteobacteria;Alteromonadales;Pseudoalteromonadaceae;Pseudoalteromonas;Pseudoalteromonas rubra
GCF_900476435.1	PRJNA224116	SAMEA104724135	1996-02	10.3683	142.4308	Bacteria;Pseudomonadota;Gammaproteobacteria;Alteromonadales;Shewanellaceae;Shewanella;Shewanella benthica
GCF_005886095.1	PRJNA224116	SAMN08093544	2006-11-15	-16.0604	119.3541	Bacteria;Pseudomonadota;Gammaproteobacteria;Alteromonadales;Pseudoalteromonadaceae;Pseudoalteromonas;Pseudoalteromonas piscicida
GCF_005886225.1	PRJNA224116	SAMN08093542	2006-11-15	-16.0604	119.3541	Bacteria;Pseudomonadota;Gammaproteobacteria;Alteromonadales;Pseudoalteromonadaceae;Pseudoalteromonas;Pseudoalteromonas piscicida
GCF_005886255.1	PRJNA224116	SAMN08093540	2006-11-15	-16.0604	119.3541	Bacteria;Pseudomonadota;Gammaproteobacteria;Alteromonadales;Pseudoalteromonadaceae;Pseudoalteromonas;Pseudoalteromonas piscicida
GCF_005886265.1	PRJNA224116	SAMN08093538	2006-11-11	-17.0038	120.7788	Bacteria;Pseudomonadota;Gammaproteobacteria;Alteromonadales;Pseudoalteromonadaceae;Pseudoalteromonas;Pseudoalteromonas piscicida
GCF_005886275.1	PRJNA224116	SAMN08093541	2006-11-15	-16.0604	119.3541	Bacteria;Pseudomonadota;Gammaproteobacteria;Alteromonadales;Pseudoalteromonadaceae;Pseudoalteromonas;Pseudoalteromonas piscicida
GCF_005886515.1	PRJNA224116	SAMN08093543	2006-11-15	-16.0604	119.3541	Bacteria;Pseudomonadota;Gammaproteobacteria;Alteromonadales;Pseudoalteromonadaceae;Pseudoalteromonas;Pseudoalteromonas piscicida
GCF_005886575.1	PRJNA224116	SAMN08093539	2006-11-11	-17.0038	120.7788	Bacteria;Pseudomonadota;Gammaproteobacteria;Alteromonadales;Pseudoalteromonadaceae;Pseudoalteromonas;Pseudoalteromonas piscicida
GCF_005886595.1	PRJNA224116	SAMN08093524	2006-10-26	-38.407	66.3738	Bacteria;Pseudomonadota;Gammaproteobacteria;Alteromonadales;Pseudoalteromonadaceae;Pseudoalteromonas;Pseudoalteromonas piscicida
GCF_022398415.1	PRJNA224116	SAMN24777658	2013-01-01/2014-01-01	-32.7171	152.1049	Bacteria;Pseudomonadota;Gammaproteobacteria;Alteromonadales;Pseudoalteromonadaceae;Pseudoalteromonas;Pseudoalteromonas piscicida
GCF_037618985.1	PRJNA224116	SAMN32961355	2022-06-30	31.4	-64.1	Bacteria;Pseudomonadota;Gammaproteobacteria;Alteromonadales;Pseudoalteromonadaceae;Pseudoalteromonas;Pseudoalteromonas piscicida
GCF_040091575.1	PRJNA224116	SAMN38199007	2020-12-27	26.681361	-82.089	Bacteria;Pseudomonadota;Gammaproteobacteria;Alteromonadales;Pseudoalteromonadaceae;Pseudoalteromonas;Pseudoalteromonas piscicida
GCF_015240415.1	PRJNA224116	SAMN15866159	2017-11/2018-04	39.28	-0.22	Bacteria;Actinomycetota;Actinomycetes;Micrococcales;Micrococcaceae;Rothia;Rothia mucilaginosa
GCF_002775055.1	PRJNA224116	SAMN04517755	NA	-22.8926228	-43.16253662	Bacteria;Actinomycetota;Actinomycetes;Mycobacteriales;Corynebacteriaceae;Corynebacterium;Corynebacterium striatum
GCF_019335205.1	PRJNA224116	SAMN19953104	2020-08-24	22.59	114.552	Bacteria;Pseudomonadota;Gammaproteobacteria;Alteromonadales;Ferrimonadaceae;Ferrimonas;Ferrimonas balearica
GCF_019335245.1	PRJNA224116	SAMN19953173	2019-10-20	22.477	114.613	Bacteria;Pseudomonadota;Gammaproteobacteria;Alteromonadales;Ferrimonadaceae;Ferrimonas;Ferrimonas balearica
GCF_019800765.1	PRJNA224116	SAMN19953129	2020-08-24	22.553	114.574	Bacteria;Pseudomonadota;Gammaproteobacteria;Alteromonadales;Ferrimonadaceae;Ferrimonas;Ferrimonas balearica
GCF_019801265.1	PRJNA224116	SAMN19953097	2020-08-24	22.651	114.507	Bacteria;Pseudomonadota;Gammaproteobacteria;Alteromonadales;Ferrimonadaceae;Ferrimonas;Ferrimonas balearica
GCF_019801505.1	PRJNA224116	SAMN19953176	2019-10-20	22.477	114.613	Bacteria;Pseudomonadota;Gammaproteobacteria;Alteromonadales;Ferrimonadaceae;Ferrimonas;Ferrimonas balearica
GCF_033319045.1	PRJNA224116	SAMN36809176	2020-03-20	21.846621	-105.883377	Bacteria;Pseudomonadota;Gammaproteobacteria;Oceanospirillales;Halomonadaceae;Halomonas;Vreelandella venusta
GCF_003994395.1	PRJNA224116	SAMN10640341	2018-04-06	41	-71	Bacteria;Actinomycetota;Actinomycetes;Kitasatosporales;Streptomycetaceae;Streptomyces;Streptomyces griseoviridis
GCF_007997305.1	PRJNA224116	SAMN10790460	1988	-68	78	Bacteria;Pseudomonadota;Gammaproteobacteria;Moraxellales;Moraxellaceae;Psychrobacter;Psychrobacter frigidicola
GCF_020171885.1	PRJNA224116	SAMN21542848	2021-01-13	22.651	114.515	Bacteria;Bacillota;Bacilli;Bacillales;Bacillaceae;Halobacillus;Halobacillus litoralis
GCF_023347725.1	PRJNA224116	SAMN27783522	2019	39.17	-76.36	Bacteria;Bacillota;Tissierellia;;;Ezakiella;Ezakiella coagulans
GCF_044283575.1	PRJNA224116	SAMN44235037	2017-07-10	22	114	Bacteria;Bacillota;Bacilli;Lactobacillales;Lactobacillaceae;Lacticaseibacillus;Lacticaseibacillus rhamnosus
GCF_020092025.1	PRJNA224116	SAMN19960611	2010-03	-38.95	47.4	Bacteria;Actinomycetota;Actinomycetes;Kitasatosporales;Streptomycetaceae;Streptomyces;Streptomyces olivaceus
GCF_020092035.1	PRJNA224116	SAMN19960607	2005-03	17.55	110.37	Bacteria;Actinomycetota;Actinomycetes;Kitasatosporales;Streptomycetaceae;Streptomyces;Streptomyces olivaceus
GCF_020092045.1	PRJNA224116	SAMN19960610	2011-01	-37.82	49.62	Bacteria;Actinomycetota;Actinomycetes;Kitasatosporales;Streptomycetaceae;Streptomyces;Streptomyces olivaceus
GCF_020092085.1	PRJNA224116	SAMN19960609	2008-10	-37.82	72	Bacteria;Actinomycetota;Actinomycetes;Kitasatosporales;Streptomycetaceae;Streptomyces;Streptomyces olivaceus
GCF_020092095.1	PRJNA224116	SAMN19960608	2008-10	-37.82	62	Bacteria;Actinomycetota;Actinomycetes;Kitasatosporales;Streptomycetaceae;Streptomyces;Streptomyces olivaceus
GCF_020092125.1	PRJNA224116	SAMN19960604	2005-09	19.88	115.1	Bacteria;Actinomycetota;Actinomycetes;Kitasatosporales;Streptomycetaceae;Streptomyces;Streptomyces olivaceus
GCF_020092175.1	PRJNA224116	SAMN19960603	2006-03	18.32	108.95	Bacteria;Actinomycetota;Actinomycetes;Kitasatosporales;Streptomycetaceae;Streptomyces;Streptomyces olivaceus
GCF_020092205.1	PRJNA224116	SAMN19960606	2009-01	39.02	121.77	Bacteria;Actinomycetota;Actinomycetes;Kitasatosporales;Streptomycetaceae;Streptomyces;Streptomyces olivaceus
GCF_035917375.1	PRJNA224116	SAMN30553501	2021-09	55.9175	11.9078	Bacteria;Actinomycetota;Actinomycetes;Micromonosporales;Micromonosporaceae;Micromonospora;Micromonospora peucetia
GCF_018860465.1	PRJNA224116	SAMN19350961	2015-11	42.25	-70.54	Bacteria;Pseudomonadota;Gammaproteobacteria;Vibrionales;Vibrionaceae;Vibrio;Vibrio cyclitrophicus
GCF_002012285.1	PRJNA224116	SAMN05827444	2010-08	37.56	126.58	Bacteria;Pseudomonadota;Gammaproteobacteria;Moraxellales;Moraxellaceae;Acinetobacter;Acinetobacter pittii
GCF_029906465.1	PRJNA224116	SAMN34258005	2022	22.28	113.58	Bacteria;Pseudomonadota;Gammaproteobacteria;Moraxellales;Moraxellaceae;Acinetobacter;Acinetobacter pittii
GCF_030541045.1	PRJNA224116	SAMN35731311	2023-01-20	30.3	120.75	Bacteria;Pseudomonadota;Gammaproteobacteria;Moraxellales;Moraxellaceae;Acinetobacter;Acinetobacter pittii
GCF_030541065.1	PRJNA224116	SAMN35731309	2023-01-20	30.3	120.73	Bacteria;Pseudomonadota;Gammaproteobacteria;Moraxellales;Moraxellaceae;Acinetobacter;Acinetobacter pittii
GCF_030544245.1	PRJNA224116	SAMN35731310	2023-01-20	30.3	120.74	Bacteria;Pseudomonadota;Gammaproteobacteria;Moraxellales;Moraxellaceae;Acinetobacter;Acinetobacter pittii
GCF_037045845.1	PRJNA224116	SAMN40125646	2021-09	36.04	120.25	Bacteria;Pseudomonadota;Gammaproteobacteria;Moraxellales;Moraxellaceae;Acinetobacter;Acinetobacter pittii
GCF_037045875.1	PRJNA224116	SAMN40125644	2021-02	36.04	120.23	Bacteria;Pseudomonadota;Gammaproteobacteria;Moraxellales;Moraxellaceae;Acinetobacter;Acinetobacter pittii
GCF_030685355.1	PRJNA224116	SAMN36714512	2014	26.35	126.82	Bacteria;Pseudomonadota;Gammaproteobacteria;Vibrionales;Vibrionaceae;Photobacterium;Photobacterium leiognathi subsp. mandapamensis
GCF_030685375.1	PRJNA224116	SAMN36714504	missing	33.24	133.57	Bacteria;Pseudomonadota;Gammaproteobacteria;Vibrionales;Vibrionaceae;Photobacterium;Photobacterium leiognathi subsp. mandapamensis
GCF_030685395.1	PRJNA224116	SAMN36714511	2014	26.39	127.99	Bacteria;Pseudomonadota;Gammaproteobacteria;Vibrionales;Vibrionaceae;Photobacterium;Photobacterium leiognathi subsp. mandapamensis
GCF_030685435.1	PRJNA224116	SAMN36714510	2014	26.39	127.99	Bacteria;Pseudomonadota;Gammaproteobacteria;Vibrionales;Vibrionaceae;Photobacterium;Photobacterium leiognathi subsp. mandapamensis
GCF_030685455.1	PRJNA224116	SAMN36714524	2014	26.66	127.88	Bacteria;Pseudomonadota;Gammaproteobacteria;Vibrionales;Vibrionaceae;Photobacterium;Photobacterium leiognathi subsp. mandapamensis
GCF_030685475.1	PRJNA224116	SAMN36714523	2014	26.66	127.88	Bacteria;Pseudomonadota;Gammaproteobacteria;Vibrionales;Vibrionaceae;Photobacterium;Photobacterium leiognathi subsp. mandapamensis
GCF_030685515.1	PRJNA224116	SAMN36714521	2004	34.88	138.55	Bacteria;Pseudomonadota;Gammaproteobacteria;Vibrionales;Vibrionaceae;Photobacterium;Photobacterium leiognathi subsp. mandapamensis
GCF_030685575.1	PRJNA224116	SAMN36714506	missing	34.88	138.55	Bacteria;Pseudomonadota;Gammaproteobacteria;Vibrionales;Vibrionaceae;Photobacterium;Photobacterium leiognathi subsp. mandapamensis
GCF_030716725.1	PRJNA224116	SAMN36714522	1967	9.8	101.39	Bacteria;Pseudomonadota;Gammaproteobacteria;Vibrionales;Vibrionaceae;Photobacterium;Photobacterium leiognathi subsp. mandapamensis
GCF_030716825.1	PRJNA224116	SAMN36714505	missing	34.88	138.55	Bacteria;Pseudomonadota;Gammaproteobacteria;Vibrionales;Vibrionaceae;Photobacterium;Photobacterium leiognathi subsp. mandapamensis
GCF_030716845.1	PRJNA224116	SAMN36714519	2004	34.88	138.55	Bacteria;Pseudomonadota;Gammaproteobacteria;Vibrionales;Vibrionaceae;Photobacterium;Photobacterium leiognathi subsp. mandapamensis
GCF_030716865.1	PRJNA224116	SAMN36714526	2019	26.66	127.88	Bacteria;Pseudomonadota;Gammaproteobacteria;Vibrionales;Vibrionaceae;Photobacterium;Photobacterium leiognathi subsp. mandapamensis
GCF_030716925.1	PRJNA224116	SAMN36714515	1982	14.56	120.74	Bacteria;Pseudomonadota;Gammaproteobacteria;Vibrionales;Vibrionaceae;Photobacterium;Photobacterium leiognathi subsp. mandapamensis
GCF_030716945.1	PRJNA224116	SAMN36714517	1980	35.21	139.38	Bacteria;Pseudomonadota;Gammaproteobacteria;Vibrionales;Vibrionaceae;Photobacterium;Photobacterium leiognathi subsp. mandapamensis
GCF_030716975.1	PRJNA224116	SAMN36714513	2014	26.35	126.82	Bacteria;Pseudomonadota;Gammaproteobacteria;Vibrionales;Vibrionaceae;Photobacterium;Photobacterium leiognathi subsp. mandapamensis
GCF_030716995.1	PRJNA224116	SAMN36714514	1982	14.56	120.74	Bacteria;Pseudomonadota;Gammaproteobacteria;Vibrionales;Vibrionaceae;Photobacterium;Photobacterium leiognathi subsp. mandapamensis
GCF_033447015.1	PRJNA224116	SAMN37845258	2021	13.58	121.04	Bacteria;Pseudomonadota;Gammaproteobacteria;Vibrionales;Vibrionaceae;Photobacterium;Photobacterium leiognathi subsp. mandapamensis
GCF_033447385.1	PRJNA224116	SAMN37845254	2021	13.58	121.04	Bacteria;Pseudomonadota;Gammaproteobacteria;Vibrionales;Vibrionaceae;Photobacterium;Photobacterium leiognathi subsp. mandapamensis
GCF_033447445.1	PRJNA224116	SAMN37845252	2021	13.58	121.04	Bacteria;Pseudomonadota;Gammaproteobacteria;Vibrionales;Vibrionaceae;Photobacterium;Photobacterium leiognathi subsp. mandapamensis
GCF_033447645.1	PRJNA224116	SAMN37845243	2021	13.58	121.04	Bacteria;Pseudomonadota;Gammaproteobacteria;Vibrionales;Vibrionaceae;Photobacterium;Photobacterium leiognathi subsp. mandapamensis
GCF_033447745.1	PRJNA224116	SAMN37845238	2021	13.58	121.04	Bacteria;Pseudomonadota;Gammaproteobacteria;Vibrionales;Vibrionaceae;Photobacterium;Photobacterium leiognathi subsp. mandapamensis
GCF_033447755.1	PRJNA224116	SAMN37845237	2021	13.58	121.04	Bacteria;Pseudomonadota;Gammaproteobacteria;Vibrionales;Vibrionaceae;Photobacterium;Photobacterium leiognathi subsp. mandapamensis
GCF_033447865.1	PRJNA224116	SAMN37845231	2021	13.58	121.04	Bacteria;Pseudomonadota;Gammaproteobacteria;Vibrionales;Vibrionaceae;Photobacterium;Photobacterium leiognathi subsp. mandapamensis
GCF_033447885.1	PRJNA224116	SAMN37845229	2021	13.58	121.04	Bacteria;Pseudomonadota;Gammaproteobacteria;Vibrionales;Vibrionaceae;Photobacterium;Photobacterium leiognathi subsp. mandapamensis
GCF_033447945.1	PRJNA224116	SAMN37845227	2021	13.58	121.04	Bacteria;Pseudomonadota;Gammaproteobacteria;Vibrionales;Vibrionaceae;Photobacterium;Photobacterium leiognathi subsp. mandapamensis
GCF_033447965.1	PRJNA224116	SAMN37845226	2021	13.58	121.04	Bacteria;Pseudomonadota;Gammaproteobacteria;Vibrionales;Vibrionaceae;Photobacterium;Photobacterium leiognathi subsp. mandapamensis
GCF_033447985.1	PRJNA224116	SAMN37845225	2021	13.58	121.04	Bacteria;Pseudomonadota;Gammaproteobacteria;Vibrionales;Vibrionaceae;Photobacterium;Photobacterium leiognathi subsp. mandapamensis
GCF_033448005.1	PRJNA224116	SAMN37845224	2021	13.58	121.04	Bacteria;Pseudomonadota;Gammaproteobacteria;Vibrionales;Vibrionaceae;Photobacterium;Photobacterium leiognathi subsp. mandapamensis
GCF_033448065.1	PRJNA224116	SAMN37845220	2019	26.66	127.88	Bacteria;Pseudomonadota;Gammaproteobacteria;Vibrionales;Vibrionaceae;Photobacterium;Photobacterium leiognathi subsp. mandapamensis
GCF_033448085.1	PRJNA224116	SAMN37845221	2019	26.66	127.88	Bacteria;Pseudomonadota;Gammaproteobacteria;Vibrionales;Vibrionaceae;Photobacterium;Photobacterium leiognathi subsp. mandapamensis
GCF_033448125.1	PRJNA224116	SAMN37845218	2019	26.66	127.88	Bacteria;Pseudomonadota;Gammaproteobacteria;Vibrionales;Vibrionaceae;Photobacterium;Photobacterium leiognathi subsp. mandapamensis
GCF_033448265.1	PRJNA224116	SAMN37845211	2019	26.66	127.88	Bacteria;Pseudomonadota;Gammaproteobacteria;Vibrionales;Vibrionaceae;Photobacterium;Photobacterium leiognathi subsp. mandapamensis
GCF_033448305.1	PRJNA224116	SAMN37845209	2019	26.66	127.88	Bacteria;Pseudomonadota;Gammaproteobacteria;Vibrionales;Vibrionaceae;Photobacterium;Photobacterium leiognathi subsp. mandapamensis
GCF_033448345.1	PRJNA224116	SAMN37845204	2019	26.66	127.88	Bacteria;Pseudomonadota;Gammaproteobacteria;Vibrionales;Vibrionaceae;Photobacterium;Photobacterium leiognathi subsp. mandapamensis
GCF_033448385.1	PRJNA224116	SAMN37845203	2019	26.66	127.88	Bacteria;Pseudomonadota;Gammaproteobacteria;Vibrionales;Vibrionaceae;Photobacterium;Photobacterium leiognathi subsp. mandapamensis
GCF_033448405.1	PRJNA224116	SAMN37845201	2019	26.66	127.88	Bacteria;Pseudomonadota;Gammaproteobacteria;Vibrionales;Vibrionaceae;Photobacterium;Photobacterium leiognathi subsp. mandapamensis
GCF_033448445.1	PRJNA224116	SAMN37845200	2019	26.66	127.88	Bacteria;Pseudomonadota;Gammaproteobacteria;Vibrionales;Vibrionaceae;Photobacterium;Photobacterium leiognathi subsp. mandapamensis
GCF_033448485.1	PRJNA224116	SAMN37845197	2019	26.66	127.88	Bacteria;Pseudomonadota;Gammaproteobacteria;Vibrionales;Vibrionaceae;Photobacterium;Photobacterium leiognathi subsp. mandapamensis
GCF_033448525.1	PRJNA224116	SAMN37845196	2019	26.66	127.88	Bacteria;Pseudomonadota;Gammaproteobacteria;Vibrionales;Vibrionaceae;Photobacterium;Photobacterium leiognathi subsp. mandapamensis
GCF_033448545.1	PRJNA224116	SAMN37845194	2019	26.66	127.88	Bacteria;Pseudomonadota;Gammaproteobacteria;Vibrionales;Vibrionaceae;Photobacterium;Photobacterium leiognathi subsp. mandapamensis
GCF_033448625.1	PRJNA224116	SAMN37845192	2019	26.66	127.88	Bacteria;Pseudomonadota;Gammaproteobacteria;Vibrionales;Vibrionaceae;Photobacterium;Photobacterium leiognathi subsp. mandapamensis
GCF_033448645.1	PRJNA224116	SAMN37845207	2019	26.66	127.88	Bacteria;Pseudomonadota;Gammaproteobacteria;Vibrionales;Vibrionaceae;Photobacterium;Photobacterium leiognathi subsp. mandapamensis
GCF_033448685.1	PRJNA224116	SAMN37845190	2019	26.66	127.88	Bacteria;Pseudomonadota;Gammaproteobacteria;Vibrionales;Vibrionaceae;Photobacterium;Photobacterium leiognathi subsp. mandapamensis
GCF_033448705.1	PRJNA224116	SAMN37845189	2019	26.66	127.88	Bacteria;Pseudomonadota;Gammaproteobacteria;Vibrionales;Vibrionaceae;Photobacterium;Photobacterium leiognathi subsp. mandapamensis
GCF_033458845.1	PRJNA224116	SAMN37845232	2021	13.58	121.04	Bacteria;Pseudomonadota;Gammaproteobacteria;Vibrionales;Vibrionaceae;Photobacterium;Photobacterium leiognathi subsp. mandapamensis
GCF_007997375.1	PRJNA224116	SAMN10790307	1986	-68	78	Bacteria;Bacteroidota;Flavobacteriia;Flavobacteriales;Flavobacteriaceae;Psychroserpens;Psychroserpens burtonensis
GCF_001678675.1	PRJNA224116	SAMN05231771	1994-12	-68	78	Bacteria;Bacteroidota;Flavobacteriia;Flavobacteriales;Flavobacteriaceae;Gelidibacter;Gelidibacter algens
GCF_003798525.1	PRJNA224116	SAMN08204758	2013	33.2	-79.12	Bacteria;Pseudomonadota;Gammaproteobacteria;Vibrionales;Vibrionaceae;Vibrio;Vibrio diabolicus
GCF_008757025.1	PRJNA224116	SAMN12812929	2012-03-20	12.02722222	93.01027778	Bacteria;Pseudomonadota;Gammaproteobacteria;Vibrionales;Vibrionaceae;Vibrio;Vibrio diabolicus
GCF_013368925.1	PRJNA224116	SAMN11536928	2013	33.2	-79.12	Bacteria;Pseudomonadota;Gammaproteobacteria;Vibrionales;Vibrionaceae;Vibrio;Vibrio diabolicus
GCF_016825335.1	PRJNA224116	SAMN16783108	2008	22.5	114	Bacteria;Pseudomonadota;Gammaproteobacteria;Vibrionales;Vibrionaceae;Vibrio;Vibrio diabolicus
GCF_022395435.1	PRJNA224116	SAMN24777681	2013-01-01/2014-01-01	-32.7171	152.1049	Bacteria;Pseudomonadota;Gammaproteobacteria;Vibrionales;Vibrionaceae;Vibrio;Vibrio diabolicus
GCF_022398015.1	PRJNA224116	SAMN24777680	2013-01-01/2014-01-01	-32.7171	152.1049	Bacteria;Pseudomonadota;Gammaproteobacteria;Vibrionales;Vibrionaceae;Vibrio;Vibrio diabolicus
GCF_022398055.1	PRJNA224116	SAMN24777679	2013-01-01/2014-01-01	-32.7171	152.1049	Bacteria;Pseudomonadota;Gammaproteobacteria;Vibrionales;Vibrionaceae;Vibrio;Vibrio diabolicus
GCF_022398225.1	PRJNA224116	SAMN24777670	2013-01-01/2014-01-01	-32.7171	152.1049	Bacteria;Pseudomonadota;Gammaproteobacteria;Vibrionales;Vibrionaceae;Vibrio;Vibrio diabolicus
GCF_014359475.1	PRJNA224116	SAMN15637650	2016-04-11	38.15	118.5	Bacteria;Pseudomonadota;Gammaproteobacteria;Pseudomonadales;Marinobacteraceae;Marinobacter;Marinobacter sp.
GCF_041984115.1	PRJNA224116	SAMN43537507	2019-11-25	17.04	110	Bacteria;Pseudomonadota;Gammaproteobacteria;Pseudomonadales;Marinobacteraceae;Marinobacter;Marinobacter sp.
GCF_025698745.1	PRJNA224116	SAMN20425669	2021-04-27	30.7175	123	Bacteria;Actinomycetota;Actinomycetes;Micrococcales;Microbacteriaceae;Microbacterium;Microbacterium sp.
GCF_025698785.1	PRJNA224116	SAMN20425666	2021-04-27	30.7672	122.83	Bacteria;Actinomycetota;Actinomycetes;Micrococcales;Microbacteriaceae;Microbacterium;Microbacterium sp.
GCF_039833085.1	PRJNA224116	SAMN39175674	2019-03-08	27.27	-111.44	Bacteria;Actinomycetota;Actinomycetes;Micrococcales;Microbacteriaceae;Microbacterium;Microbacterium sp.
GCF_021404345.1	PRJNA224116	SAMN14838978	2018-10-16	3.69	63.83	Bacteria;Pseudomonadota;Gammaproteobacteria;Oceanospirillales;Halomonadaceae;Halomonas;Billgrantia desiderata
GCF_027214355.1	PRJNA224116	SAMN32218564	missing	54.331849	10.144127	Bacteria;Pseudomonadota;Gammaproteobacteria;Pseudomonadales;Pseudomonadaceae;Pseudomonas;Pseudomonas anguilliseptica
GCF_014216335.1	PRJNA224116	SAMN12282934	2017	-66.41138889	110.6583333	Bacteria;Actinomycetota;Actinomycetes;Kitasatosporales;Streptomycetaceae;Streptomyces;Streptomyces rutgersensis
GCF_004295485.1	PRJNA224116	SAMN10928631	2013	-66.01	67.9	Bacteria;Actinomycetota;Actinomycetes;Micrococcales;Intrasporangiaceae;Janibacter;Janibacter limosus
GCF_009663695.2	PRJNA224116	SAMN10166849	1987	40.708	-74.025	Bacteria;Pseudomonadota;Betaproteobacteria;Burkholderiales;Burkholderiaceae;Cupriavidus;Cupriavidus necator H850
GCF_001443665.1	PRJNA224116	SAMN03657162	2010-07	47.95	-129.1	Bacteria;Pseudomonadota;Gammaproteobacteria;;;;endosymbiont of Ridgeia piscesae
GCF_001443675.1	PRJNA224116	SAMN04209398	2010-07	47.93	-129.96	Bacteria;Pseudomonadota;Gammaproteobacteria;;;;endosymbiont of Ridgeia piscesae
GCF_027214045.1	PRJNA224116	SAMN32218574	missing	54.331849	10.144127	Bacteria;Pseudomonadota;Betaproteobacteria;Burkholderiales;Alcaligenaceae;Castellaniella;Castellaniella denitrificans
GCF_001756615.1	PRJNA224116	SAMN05250369	1995-12	-68	78	Bacteria;Pseudomonadota;Gammaproteobacteria;Alteromonadales;Alteromonadaceae;Glaciecola;Glaciecola punicea
GCF_001529365.1	PRJNA224116	SAMN04413751	2006	-62.15	-58.37	Bacteria;Pseudomonadota;Gammaproteobacteria;Alteromonadales;Shewanellaceae;Shewanella;Shewanella frigidimarina
GCF_007997175.1	PRJNA224116	SAMN10785628	2001	-69	75	Bacteria;Bacteroidota;Cytophagia;Cytophagales;Cyclobacteriaceae;Algoriphagus;Algoriphagus ratkowskyi
GCF_007997065.1	PRJNA224116	SAMN10785754	1995	-69	75	Bacteria;Bacteroidota;Flavobacteriia;Flavobacteriales;Flavobacteriaceae;Polaribacter;Polaribacter sp. IC063
GCF_007997085.1	PRJNA224116	SAMN10785755	1993	-69	75	Bacteria;Bacteroidota;Flavobacteriia;Flavobacteriales;Flavobacteriaceae;Polaribacter;Polaribacter sp. IC066
GCF_019801485.1	PRJNA224116	SAMN19953178	2019-10-20	22.477	114.613	Bacteria;Actinomycetota;Actinomycetes;Micrococcales;Microbacteriaceae;Microbacterium;Microbacterium esteraromaticum
GCF_037619095.1	PRJNA224116	SAMN32961350	2022-08-14	31.4	-64.1	Bacteria;Actinomycetota;Actinomycetes;Micrococcales;Microbacteriaceae;Microbacterium;Microbacterium esteraromaticum
GCF_027084515.1	PRJNA224116	SAMN26853296	2020-02-14	18.47	-66.12	Bacteria;Pseudomonadota;Betaproteobacteria;Burkholderiales;Burkholderiaceae;Burkholderia;Burkholderia thailandensis
GCF_028664465.1	PRJNA224116	SAMN12907008	2018-12-11	18.47	-66.12	Bacteria;Pseudomonadota;Betaproteobacteria;Burkholderiales;Burkholderiaceae;Burkholderia;Burkholderia thailandensis
GCF_001444365.1	PRJNA224116	SAMN04255090	1978-12-13	11.205	142.2577	Bacteria;Pseudomonadota;Gammaproteobacteria;Alteromonadales;Colwelliaceae;Colwellia;Colwellia sp. MT41
GCF_018340585.1	PRJNA224116	SAMN18747132	2021-02	48.855976	-2.3444382	Bacteria;Pseudomonadota;Gammaproteobacteria;Enterobacterales;Enterobacteriaceae;Salmonella;Salmonella enterica subsp. enterica serovar Bovismorbificans
GCF_036237135.1	PRJNA224116	SAMN24016540	2020-07-01	55.02356	10.83067	Bacteria;Actinomycetota;Actinomycetes;Kitasatosporales;Streptomycetaceae;Streptomyces;Streptomyces canus
GCF_019890995.1	PRJNA224116	SAMN21035574	2019-09	22.275866	114.171324	Bacteria;Pseudomonadota;Gammaproteobacteria;Enterobacterales;Enterobacteriaceae;Salmonella;Salmonella enterica subsp. enterica
GCF_022095355.1	PRJNA224116	SAMN25580698	2021	22.3	114.1	Bacteria;Pseudomonadota;Gammaproteobacteria;Enterobacterales;Enterobacteriaceae;Salmonella;Salmonella enterica subsp. enterica
GCF_022095395.1	PRJNA224116	SAMN25580697	2021	22.3	114.1	Bacteria;Pseudomonadota;Gammaproteobacteria;Enterobacterales;Enterobacteriaceae;Salmonella;Salmonella enterica subsp. enterica
GCF_022760155.1	PRJNA224116	SAMN26818630	2021-10	22.28	113.58	Bacteria;Pseudomonadota;Gammaproteobacteria;Enterobacterales;Enterobacteriaceae;Salmonella;Salmonella enterica subsp. enterica
GCF_040969815.1	PRJNA224116	SAMN42720447	2023-07-09	22.28	113.58	Bacteria;Pseudomonadota;Gammaproteobacteria;Enterobacterales;Enterobacteriaceae;Salmonella;Salmonella enterica subsp. enterica
GCF_004115975.1	PRJNA224116	SAMN10786078	2001	-68	78	Bacteria;Bacteroidota;Flavobacteriia;Flavobacteriales;Flavobacteriaceae;Gelidibacter;Gelidibacter gilvus
GCF_019141545.1	PRJNA224116	SAMN16776174	2014-10-15	54.12	7.53	Bacteria;Pseudomonadota;Alphaproteobacteria;Rhodobacterales;Paracoccaceae;Paracoccus;Paracoccus marcusii
GCF_041879345.1	PRJNA224116	SAMN23733457	2009-09-04	74.5937	-137.1223	Bacteria;Pseudomonadota;Alphaproteobacteria;Rhodobacterales;Paracoccaceae;Paracoccus;Paracoccus marcusii
GCF_000759855.1	PRJNA224116	SAMN02769552	1991-08-08	-15	-135	Bacteria;Cyanobacteriota;Cyanophyceae;Synechococcales;Prochlorococcaceae;Prochlorococcus;Prochlorococcus marinus str. MIT 9107
GCF_000760235.1	PRJNA224116	SAMN02769564	1905-06-14	22.75	-158	Bacteria;Cyanobacteriota;Cyanophyceae;Synechococcales;Prochlorococcaceae;Prochlorococcus;Prochlorococcus marinus str. PAC1
GCF_000759885.1	PRJNA224116	SAMN02769550	1992-09-01	8	136	Bacteria;Cyanobacteriota;Cyanophyceae;Synechococcales;Prochlorococcaceae;Prochlorococcus;Prochlorococcus marinus str. GP2
GCF_014304795.1	PRJNA224116	SAMN13641356	1981-01-01	41.52	-70.67	Bacteria;Cyanobacteriota;Cyanophyceae;Synechococcales;Synechococcaceae;Synechococcus;Synechococcus sp. WH 8101
GCF_001650835.1	PRJNA224116	SAMN04965931	1991-07-05	-2.6667	-82.7167	Bacteria;Pseudomonadota;Alphaproteobacteria;Rhodobacterales;Roseobacteraceae;Sulfitobacter;Sulfitobacter pontiacus
GCF_013487745.1	PRJNA224116	SAMN14218545	2016-06-26	11.5869	141.8755	Bacteria;Pseudomonadota;Alphaproteobacteria;Rhodobacterales;Roseobacteraceae;Sulfitobacter;Sulfitobacter pontiacus
GCF_022788675.1	PRJNA224116	SAMN22154496	2016-05-24	45.0001	178.7499	Bacteria;Pseudomonadota;Alphaproteobacteria;Rhodobacterales;Roseobacteraceae;Sulfitobacter;Sulfitobacter pontiacus
GCF_025140615.1	PRJNA224116	SAMN20693624	2021-03-23	36.28	120.66	Bacteria;Pseudomonadota;Alphaproteobacteria;Rhodobacterales;Roseobacteraceae;Sulfitobacter;Sulfitobacter pontiacus
GCF_037805265.1	PRJNA224116	SAMN39915194	NA	10.4876	-154.8304	Bacteria;Pseudomonadota;Alphaproteobacteria;Rhodobacterales;Roseobacteraceae;Sulfitobacter;Sulfitobacter pontiacus
GCF_042446185.1	PRJNA224116	SAMN43835687	2018-03	11.33	142.2	Bacteria;Pseudomonadota;Alphaproteobacteria;Rhodobacterales;Roseobacteraceae;Sulfitobacter;Sulfitobacter pontiacus
GCF_002381365.1	PRJNA224116	SAMN06834800	2016-05-23	39.970433	177.32685	Bacteria;Pseudomonadota;Alphaproteobacteria;Rhodobacterales;Roseobacteraceae;Phaeobacter;Phaeobacter gallaeciensis
GCF_002381385.1	PRJNA224116	SAMN06834809	2016-05-29	54.00135	179.581483	Bacteria;Pseudomonadota;Alphaproteobacteria;Rhodobacterales;Roseobacteraceae;Phaeobacter;Phaeobacter gallaeciensis
GCF_028888745.1	PRJNA224116	SAMN33404375	2020-10-26	25.1642	119.4258	Bacteria;Pseudomonadota;Alphaproteobacteria;Rhodobacterales;Roseobacteraceae;Phaeobacter;Phaeobacter gallaeciensis
GCF_028888755.1	PRJNA224116	SAMN33404353	2020-10-26	25.1642	119.4258	Bacteria;Pseudomonadota;Alphaproteobacteria;Rhodobacterales;Roseobacteraceae;Phaeobacter;Phaeobacter gallaeciensis
GCF_028888765.1	PRJNA224116	SAMN33404380	2021-01-20	18.197	109.4238	Bacteria;Pseudomonadota;Alphaproteobacteria;Rhodobacterales;Roseobacteraceae;Phaeobacter;Phaeobacter gallaeciensis
GCF_028888775.1	PRJNA224116	SAMN33404379	2021-01-20	18.197	109.4238	Bacteria;Pseudomonadota;Alphaproteobacteria;Rhodobacterales;Roseobacteraceae;Phaeobacter;Phaeobacter gallaeciensis
GCF_028888845.1	PRJNA224116	SAMN33404366	2020-10-26	25.1642	119.4258	Bacteria;Pseudomonadota;Alphaproteobacteria;Rhodobacterales;Roseobacteraceae;Phaeobacter;Phaeobacter gallaeciensis
GCF_028888855.1	PRJNA224116	SAMN33404336	2020-10-26	25.1642	119.4258	Bacteria;Pseudomonadota;Alphaproteobacteria;Rhodobacterales;Roseobacteraceae;Phaeobacter;Phaeobacter gallaeciensis
GCF_028888865.1	PRJNA224116	SAMN33404373	2020-10-26	25.1642	119.4258	Bacteria;Pseudomonadota;Alphaproteobacteria;Rhodobacterales;Roseobacteraceae;Phaeobacter;Phaeobacter gallaeciensis
GCF_028888905.1	PRJNA224116	SAMN33404374	2020-10-26	25.1642	119.4258	Bacteria;Pseudomonadota;Alphaproteobacteria;Rhodobacterales;Roseobacteraceae;Phaeobacter;Phaeobacter gallaeciensis
GCF_028888915.1	PRJNA224116	SAMN33404367	2020-10-26	25.1642	119.4258	Bacteria;Pseudomonadota;Alphaproteobacteria;Rhodobacterales;Roseobacteraceae;Phaeobacter;Phaeobacter gallaeciensis
GCF_028888945.1	PRJNA224116	SAMN33404317	2020-10-26	25.1642	119.4258	Bacteria;Pseudomonadota;Alphaproteobacteria;Rhodobacterales;Roseobacteraceae;Phaeobacter;Phaeobacter gallaeciensis
GCF_028888955.1	PRJNA224116	SAMN33404344	2020-10-26	25.1642	119.4258	Bacteria;Pseudomonadota;Alphaproteobacteria;Rhodobacterales;Roseobacteraceae;Phaeobacter;Phaeobacter gallaeciensis
GCF_028888965.1	PRJNA224116	SAMN33404335	2020-10-26	25.1642	119.4258	Bacteria;Pseudomonadota;Alphaproteobacteria;Rhodobacterales;Roseobacteraceae;Phaeobacter;Phaeobacter gallaeciensis
GCF_028888975.1	PRJNA224116	SAMN33404343	2020-10-26	25.1642	119.4258	Bacteria;Pseudomonadota;Alphaproteobacteria;Rhodobacterales;Roseobacteraceae;Phaeobacter;Phaeobacter gallaeciensis
GCF_028889025.1	PRJNA224116	SAMN33404337	2020-10-26	25.1642	119.4258	Bacteria;Pseudomonadota;Alphaproteobacteria;Rhodobacterales;Roseobacteraceae;Phaeobacter;Phaeobacter gallaeciensis
GCF_028889045.1	PRJNA224116	SAMN33404341	2020-10-26	25.1642	119.4258	Bacteria;Pseudomonadota;Alphaproteobacteria;Rhodobacterales;Roseobacteraceae;Phaeobacter;Phaeobacter gallaeciensis
GCF_028889065.1	PRJNA224116	SAMN33404342	2020-10-26	25.1642	119.4258	Bacteria;Pseudomonadota;Alphaproteobacteria;Rhodobacterales;Roseobacteraceae;Phaeobacter;Phaeobacter gallaeciensis
GCF_028889075.1	PRJNA224116	SAMN33404334	2020-10-26	25.1642	119.4258	Bacteria;Pseudomonadota;Alphaproteobacteria;Rhodobacterales;Roseobacteraceae;Phaeobacter;Phaeobacter gallaeciensis
GCF_028889085.1	PRJNA224116	SAMN33404339	2020-10-26	25.1642	119.4258	Bacteria;Pseudomonadota;Alphaproteobacteria;Rhodobacterales;Roseobacteraceae;Phaeobacter;Phaeobacter gallaeciensis
GCF_028889105.1	PRJNA224116	SAMN33404340	2020-10-26	25.1642	119.4258	Bacteria;Pseudomonadota;Alphaproteobacteria;Rhodobacterales;Roseobacteraceae;Phaeobacter;Phaeobacter gallaeciensis
GCF_028889145.1	PRJNA224116	SAMN33404318	2020-10-26	25.1642	119.4258	Bacteria;Pseudomonadota;Alphaproteobacteria;Rhodobacterales;Roseobacteraceae;Phaeobacter;Phaeobacter gallaeciensis
GCF_028889165.1	PRJNA224116	SAMN33404333	2020-10-26	25.1642	119.4258	Bacteria;Pseudomonadota;Alphaproteobacteria;Rhodobacterales;Roseobacteraceae;Phaeobacter;Phaeobacter gallaeciensis
GCF_028889175.1	PRJNA224116	SAMN33404324	2020-10-26	25.1642	119.4258	Bacteria;Pseudomonadota;Alphaproteobacteria;Rhodobacterales;Roseobacteraceae;Phaeobacter;Phaeobacter gallaeciensis
GCF_028889185.1	PRJNA224116	SAMN33404331	2020-10-26	25.1642	119.4258	Bacteria;Pseudomonadota;Alphaproteobacteria;Rhodobacterales;Roseobacteraceae;Phaeobacter;Phaeobacter gallaeciensis
GCF_028889215.1	PRJNA224116	SAMN33404330	2020-10-26	25.1642	119.4258	Bacteria;Pseudomonadota;Alphaproteobacteria;Rhodobacterales;Roseobacteraceae;Phaeobacter;Phaeobacter gallaeciensis
GCF_028889235.1	PRJNA224116	SAMN33404328	2020-10-26	25.1642	119.4258	Bacteria;Pseudomonadota;Alphaproteobacteria;Rhodobacterales;Roseobacteraceae;Phaeobacter;Phaeobacter gallaeciensis
GCF_028889265.1	PRJNA224116	SAMN33404329	2020-10-26	25.1642	119.4258	Bacteria;Pseudomonadota;Alphaproteobacteria;Rhodobacterales;Roseobacteraceae;Phaeobacter;Phaeobacter gallaeciensis
GCF_028889285.1	PRJNA224116	SAMN33404326	2020-10-26	25.1642	119.4258	Bacteria;Pseudomonadota;Alphaproteobacteria;Rhodobacterales;Roseobacteraceae;Phaeobacter;Phaeobacter gallaeciensis
GCF_028889295.1	PRJNA224116	SAMN33404323	2020-10-26	25.1642	119.4258	Bacteria;Pseudomonadota;Alphaproteobacteria;Rhodobacterales;Roseobacteraceae;Phaeobacter;Phaeobacter gallaeciensis
GCF_028889305.1	PRJNA224116	SAMN33404327	2020-10-26	25.1642	119.4258	Bacteria;Pseudomonadota;Alphaproteobacteria;Rhodobacterales;Roseobacteraceae;Phaeobacter;Phaeobacter gallaeciensis
GCF_028889345.1	PRJNA224116	SAMN33404322	2020-10-26	25.1642	119.4258	Bacteria;Pseudomonadota;Alphaproteobacteria;Rhodobacterales;Roseobacteraceae;Phaeobacter;Phaeobacter gallaeciensis
GCF_028889365.1	PRJNA224116	SAMN33404316	2020-10-26	25.1642	119.4258	Bacteria;Pseudomonadota;Alphaproteobacteria;Rhodobacterales;Roseobacteraceae;Phaeobacter;Phaeobacter gallaeciensis
GCF_028889385.1	PRJNA224116	SAMN33404321	2020-10-26	25.1642	119.4258	Bacteria;Pseudomonadota;Alphaproteobacteria;Rhodobacterales;Roseobacteraceae;Phaeobacter;Phaeobacter gallaeciensis
GCF_028889405.1	PRJNA224116	SAMN33404319	2020-10-26	25.1642	119.4258	Bacteria;Pseudomonadota;Alphaproteobacteria;Rhodobacterales;Roseobacteraceae;Phaeobacter;Phaeobacter gallaeciensis
GCF_028889425.1	PRJNA224116	SAMN33404315	2020-10-26	25.1642	119.4258	Bacteria;Pseudomonadota;Alphaproteobacteria;Rhodobacterales;Roseobacteraceae;Phaeobacter;Phaeobacter gallaeciensis
GCF_028889445.1	PRJNA224116	SAMN33404314	2020-10-26	25.1642	119.4258	Bacteria;Pseudomonadota;Alphaproteobacteria;Rhodobacterales;Roseobacteraceae;Phaeobacter;Phaeobacter gallaeciensis
GCF_028889455.1	PRJNA224116	SAMN33404372	2020-10-26	25.1642	119.4258	Bacteria;Pseudomonadota;Alphaproteobacteria;Rhodobacterales;Roseobacteraceae;Phaeobacter;Phaeobacter gallaeciensis
GCF_028889465.1	PRJNA224116	SAMN33404368	2020-10-26	25.1642	119.4258	Bacteria;Pseudomonadota;Alphaproteobacteria;Rhodobacterales;Roseobacteraceae;Phaeobacter;Phaeobacter gallaeciensis
GCF_028889495.1	PRJNA224116	SAMN33404320	2020-10-26	25.1642	119.4258	Bacteria;Pseudomonadota;Alphaproteobacteria;Rhodobacterales;Roseobacteraceae;Phaeobacter;Phaeobacter gallaeciensis
GCF_028889525.1	PRJNA224116	SAMN33404360	2020-10-26	25.1642	119.4258	Bacteria;Pseudomonadota;Alphaproteobacteria;Rhodobacterales;Roseobacteraceae;Phaeobacter;Phaeobacter gallaeciensis
GCF_028889545.1	PRJNA224116	SAMN33404370	2020-10-26	25.1642	119.4258	Bacteria;Pseudomonadota;Alphaproteobacteria;Rhodobacterales;Roseobacteraceae;Phaeobacter;Phaeobacter gallaeciensis
GCF_028889555.1	PRJNA224116	SAMN33404371	2020-10-26	25.1642	119.4258	Bacteria;Pseudomonadota;Alphaproteobacteria;Rhodobacterales;Roseobacteraceae;Phaeobacter;Phaeobacter gallaeciensis
GCF_028889565.1	PRJNA224116	SAMN33404359	2020-10-26	25.1642	119.4258	Bacteria;Pseudomonadota;Alphaproteobacteria;Rhodobacterales;Roseobacteraceae;Phaeobacter;Phaeobacter gallaeciensis
GCF_028889605.1	PRJNA224116	SAMN33404354	2020-10-26	25.1642	119.4258	Bacteria;Pseudomonadota;Alphaproteobacteria;Rhodobacterales;Roseobacteraceae;Phaeobacter;Phaeobacter gallaeciensis
GCF_028889625.1	PRJNA224116	SAMN33404362	2020-10-26	25.1642	119.4258	Bacteria;Pseudomonadota;Alphaproteobacteria;Rhodobacterales;Roseobacteraceae;Phaeobacter;Phaeobacter gallaeciensis
GCF_028889645.1	PRJNA224116	SAMN33404364	2020-10-26	25.1642	119.4258	Bacteria;Pseudomonadota;Alphaproteobacteria;Rhodobacterales;Roseobacteraceae;Phaeobacter;Phaeobacter gallaeciensis
GCF_028889665.1	PRJNA224116	SAMN33404358	2020-10-26	25.1642	119.4258	Bacteria;Pseudomonadota;Alphaproteobacteria;Rhodobacterales;Roseobacteraceae;Phaeobacter;Phaeobacter gallaeciensis
GCF_028889675.1	PRJNA224116	SAMN33404363	2020-10-26	25.1642	119.4258	Bacteria;Pseudomonadota;Alphaproteobacteria;Rhodobacterales;Roseobacteraceae;Phaeobacter;Phaeobacter gallaeciensis
GCF_028889705.1	PRJNA224116	SAMN33404365	2020-10-26	25.1642	119.4258	Bacteria;Pseudomonadota;Alphaproteobacteria;Rhodobacterales;Roseobacteraceae;Phaeobacter;Phaeobacter gallaeciensis
GCF_028889715.1	PRJNA224116	SAMN33404325	2020-10-26	25.1642	119.4258	Bacteria;Pseudomonadota;Alphaproteobacteria;Rhodobacterales;Roseobacteraceae;Phaeobacter;Phaeobacter gallaeciensis
GCF_028889745.1	PRJNA224116	SAMN33404345	2020-10-26	25.1642	119.4258	Bacteria;Pseudomonadota;Alphaproteobacteria;Rhodobacterales;Roseobacteraceae;Phaeobacter;Phaeobacter gallaeciensis
GCF_028889765.1	PRJNA224116	SAMN33404352	2020-10-26	25.1642	119.4258	Bacteria;Pseudomonadota;Alphaproteobacteria;Rhodobacterales;Roseobacteraceae;Phaeobacter;Phaeobacter gallaeciensis
GCF_028889775.1	PRJNA224116	SAMN33404357	2020-10-26	25.1642	119.4258	Bacteria;Pseudomonadota;Alphaproteobacteria;Rhodobacterales;Roseobacteraceae;Phaeobacter;Phaeobacter gallaeciensis
GCF_028889805.1	PRJNA224116	SAMN33404356	2020-10-26	25.1642	119.4258	Bacteria;Pseudomonadota;Alphaproteobacteria;Rhodobacterales;Roseobacteraceae;Phaeobacter;Phaeobacter gallaeciensis
GCF_028889815.1	PRJNA224116	SAMN33404346	2020-10-26	25.1642	119.4258	Bacteria;Pseudomonadota;Alphaproteobacteria;Rhodobacterales;Roseobacteraceae;Phaeobacter;Phaeobacter gallaeciensis
GCF_028889845.1	PRJNA224116	SAMN33404355	2020-10-26	25.1642	119.4258	Bacteria;Pseudomonadota;Alphaproteobacteria;Rhodobacterales;Roseobacteraceae;Phaeobacter;Phaeobacter gallaeciensis
GCF_028889865.1	PRJNA224116	SAMN33404332	2020-10-26	25.1642	119.4258	Bacteria;Pseudomonadota;Alphaproteobacteria;Rhodobacterales;Roseobacteraceae;Phaeobacter;Phaeobacter gallaeciensis
GCF_028889885.1	PRJNA224116	SAMN33404351	2020-10-26	25.1642	119.4258	Bacteria;Pseudomonadota;Alphaproteobacteria;Rhodobacterales;Roseobacteraceae;Phaeobacter;Phaeobacter gallaeciensis
GCF_028889905.1	PRJNA224116	SAMN33404348	2020-10-26	25.1642	119.4258	Bacteria;Pseudomonadota;Alphaproteobacteria;Rhodobacterales;Roseobacteraceae;Phaeobacter;Phaeobacter gallaeciensis
GCF_028889915.1	PRJNA224116	SAMN33404349	2020-10-26	25.1642	119.4258	Bacteria;Pseudomonadota;Alphaproteobacteria;Rhodobacterales;Roseobacteraceae;Phaeobacter;Phaeobacter gallaeciensis
GCF_028889945.1	PRJNA224116	SAMN33404347	2020-10-26	25.1642	119.4258	Bacteria;Pseudomonadota;Alphaproteobacteria;Rhodobacterales;Roseobacteraceae;Phaeobacter;Phaeobacter gallaeciensis
GCF_028889965.1	PRJNA224116	SAMN33404386	2021-01-20	18.197	109.4238	Bacteria;Pseudomonadota;Alphaproteobacteria;Rhodobacterales;Roseobacteraceae;Phaeobacter;Phaeobacter gallaeciensis
GCF_028889975.1	PRJNA224116	SAMN33404381	2021-01-20	18.197	109.4238	Bacteria;Pseudomonadota;Alphaproteobacteria;Rhodobacterales;Roseobacteraceae;Phaeobacter;Phaeobacter gallaeciensis
GCF_028889995.1	PRJNA224116	SAMN33404350	2020-10-26	25.1642	119.4258	Bacteria;Pseudomonadota;Alphaproteobacteria;Rhodobacterales;Roseobacteraceae;Phaeobacter;Phaeobacter gallaeciensis
GCF_028890035.1	PRJNA224116	SAMN33404376	2020-10-26	25.1642	119.4258	Bacteria;Pseudomonadota;Alphaproteobacteria;Rhodobacterales;Roseobacteraceae;Phaeobacter;Phaeobacter gallaeciensis
GCF_028890065.1	PRJNA224116	SAMN33404361	2020-10-26	25.1642	119.4258	Bacteria;Pseudomonadota;Alphaproteobacteria;Rhodobacterales;Roseobacteraceae;Phaeobacter;Phaeobacter gallaeciensis
GCF_028890075.1	PRJNA224116	SAMN33404384	2021-01-20	18.197	109.4238	Bacteria;Pseudomonadota;Alphaproteobacteria;Rhodobacterales;Roseobacteraceae;Phaeobacter;Phaeobacter gallaeciensis
GCF_028890105.1	PRJNA224116	SAMN33404382	2021-01-20	18.197	109.4238	Bacteria;Pseudomonadota;Alphaproteobacteria;Rhodobacterales;Roseobacteraceae;Phaeobacter;Phaeobacter gallaeciensis
GCF_028890145.1	PRJNA224116	SAMN33404383	2021-01-20	18.197	109.4238	Bacteria;Pseudomonadota;Alphaproteobacteria;Rhodobacterales;Roseobacteraceae;Phaeobacter;Phaeobacter gallaeciensis
GCF_028890165.1	PRJNA224116	SAMN33404385	2021-01-20	18.197	109.4238	Bacteria;Pseudomonadota;Alphaproteobacteria;Rhodobacterales;Roseobacteraceae;Phaeobacter;Phaeobacter gallaeciensis
GCF_028890175.1	PRJNA224116	SAMN33404313	2020-10-26	25.1642	119.4258	Bacteria;Pseudomonadota;Alphaproteobacteria;Rhodobacterales;Roseobacteraceae;Phaeobacter;Phaeobacter gallaeciensis
GCF_028890205.1	PRJNA224116	SAMN33404312	2020-10-26	25.1642	119.4258	Bacteria;Pseudomonadota;Alphaproteobacteria;Rhodobacterales;Roseobacteraceae;Phaeobacter;Phaeobacter gallaeciensis
GCF_028994495.1	PRJNA224116	SAMN33404338	2020-10-26	25.1642	119.4258	Bacteria;Pseudomonadota;Alphaproteobacteria;Rhodobacterales;Roseobacteraceae;Phaeobacter;Phaeobacter gallaeciensis
GCF_001889305.1	PRJNA224116	SAMN03771551	2007-05-01	23.32	-116.34	Bacteria;Chloroflexota;Dehalococcoidia;Dehalococcoidales;Dehalococcoidaceae;Dehalococcoides;Dehalococcoides mccartyi
GCF_015351675.1	PRJNA224116	SAMN16578991	2019-09	41	12	Bacteria;Chloroflexota;Dehalococcoidia;Dehalococcoidales;Dehalococcoidaceae;Dehalococcoides;Dehalococcoides mccartyi
GCF_016463945.1	PRJNA224116	SAMN16987473	2019-09	41	12	Bacteria;Chloroflexota;Dehalococcoidia;Dehalococcoidales;Dehalococcoidaceae;Dehalococcoides;Dehalococcoides mccartyi
GCF_003940765.1	PRJNA224116	SAMN10521483	2018-06-18	41	-71	Bacteria;Pseudomonadota;Gammaproteobacteria;Enterobacterales;Enterobacteriaceae;Enterobacter;Enterobacter asburiae
GCF_031851415.1	PRJNA224116	SAMN37298529	2022-05-31	43.38	4.86	Bacteria;Pseudomonadota;Gammaproteobacteria;Enterobacterales;Enterobacteriaceae;Enterobacter;Enterobacter asburiae
GCF_031851475.1	PRJNA224116	SAMN37298526	2022-05-31	43.38	4.86	Bacteria;Pseudomonadota;Gammaproteobacteria;Enterobacterales;Enterobacteriaceae;Enterobacter;Enterobacter asburiae
GCF_031851495.1	PRJNA224116	SAMN37298525	2022-05-31	43.38	4.86	Bacteria;Pseudomonadota;Gammaproteobacteria;Enterobacterales;Enterobacteriaceae;Enterobacter;Enterobacter asburiae
GCF_037094655.1	PRJNA224116	SAMN40213720	2013-01	-67.39	46.1	Bacteria;Pseudomonadota;Gammaproteobacteria;Alteromonadales;Shewanellaceae;Shewanella;Shewanella baltica
GCF_018861085.1	PRJNA224116	SAMN19350918	2015-11	42.25	-70.54	Bacteria;Bacteroidota;Flavobacteriia;Flavobacteriales;Flavobacteriaceae;Zobellia;Zobellia galactanivorans
GCF_010588305.2	PRJNA224116	SAMN13153433	2011-07-23	47.97	-129.1	Bacteria;Aquificota;Aquificae;Desulfurobacteriales;Desulfurobacteriaceae;Desulfurobacterium;Desulfurobacterium thermolithotrophum
GCF_023277405.1	PRJNA224116	SAMN20060268	2017	6.264	100.193	Bacteria;Pseudomonadota;Gammaproteobacteria;Xanthomonadales;Xanthomonadaceae;Xanthomonas;Xanthomonas oryzae pv. oryzae
GCF_035917555.1	PRJNA224116	SAMN30553491	2021-09	55.9175	11.9078	Bacteria;Actinomycetota;Actinomycetes;Kitasatosporales;Streptomycetaceae;Streptomyces;Streptomyces cyaneofuscatus
GCF_035918115.1	PRJNA224116	SAMN30553456	2021-09	55.9175	11.9078	Bacteria;Actinomycetota;Actinomycetes;Kitasatosporales;Streptomycetaceae;Streptomyces;Streptomyces cyaneofuscatus
GCF_022576485.1	PRJNA224116	SAMN14088742	2007	41.551588	12.430242	Bacteria;Pseudomonadota;Gammaproteobacteria;Legionellales;Legionellaceae;Legionella;Legionella pneumophila serogroup 1
GCF_022576715.1	PRJNA224116	SAMN14088728	2003	41.551588	12.430242	Bacteria;Pseudomonadota;Gammaproteobacteria;Legionellales;Legionellaceae;Legionella;Legionella pneumophila serogroup 1
GCF_022576735.1	PRJNA224116	SAMN14088726	2003	41.551588	12.430242	Bacteria;Pseudomonadota;Gammaproteobacteria;Legionellales;Legionellaceae;Legionella;Legionella pneumophila serogroup 1
GCF_022576755.1	PRJNA224116	SAMN14088727	2003	41.551588	12.430242	Bacteria;Pseudomonadota;Gammaproteobacteria;Legionellales;Legionellaceae;Legionella;Legionella pneumophila serogroup 1
GCF_022576765.1	PRJNA224116	SAMN14088725	2003	41.551588	12.430242	Bacteria;Pseudomonadota;Gammaproteobacteria;Legionellales;Legionellaceae;Legionella;Legionella pneumophila serogroup 1
GCF_022576795.1	PRJNA224116	SAMN14088724	2003	41.551588	12.430242	Bacteria;Pseudomonadota;Gammaproteobacteria;Legionellales;Legionellaceae;Legionella;Legionella pneumophila serogroup 1
GCF_014216315.1	PRJNA224116	SAMN12282932	2017	-66.41138889	110.6583333	Bacteria;Actinomycetota;Actinomycetes;Kitasatosporales;Streptomycetaceae;Streptomyces;Streptomyces finlayi
GCF_004803895.1	PRJNA224116	SAMN07244044	1956-01-01	21.289373	-157.91748	Bacteria;Actinomycetota;Actinomycetes;Kitasatosporales;Streptomycetaceae;Streptomyces;Streptomyces hawaiiensis
GCF_044129415.1	PRJNA224116	SAMN40411444	2006-07-06	12.15	75.08	Bacteria;Actinomycetota;Actinomycetes;Kitasatosporales;Streptomycetaceae;Streptomyces;Streptomyces racemochromogenes
GCF_004765685.1	PRJNA224116	SAMN11149781	1972	41.1858	-72.552	Bacteria;Pseudomonadota;Gammaproteobacteria;Enterobacterales;Enterobacteriaceae;Citrobacter;Citrobacter rodentium
GCF_041431075.1	PRJNA224116	SAMN24016256	2016-10-24/2016-10-30	55.7986	1	Bacteria;Actinomycetota;Actinomycetes;Kitasatosporales;Streptomycetaceae;Streptomyces;Streptomyces clavifer
GCF_035616105.1	PRJNA224116	SAMN31400053	2021-10-03	21.624	108.908	Bacteria;Actinomycetota;Actinomycetes;Kitasatosporales;Streptomycetaceae;Streptomyces;Streptomyces kunmingensis
GCF_041020385.1	PRJNA224116	SAMN41706082	1997	53.48	8.2	Bacteria;Pseudomonadota;Alphaproteobacteria;Rhodobacterales;Paracoccaceae;Rhodovulum;Rhodovulum iodosum
GCF_018409485.1	PRJNA224116	SAMD00246909	2012	26.13	127.42	Bacteria;Pseudomonadota;Gammaproteobacteria;Moraxellales;Moraxellaceae;Acinetobacter;Acinetobacter variabilis
GCF_012931565.1	PRJNA224116	SAMN14548994	2018-11-09	55.9396761	12.56553	Bacteria;Bacillota;Bacilli;Bacillales;Staphylococcaceae;Mammaliicoccus;Mammaliicoccus vitulinus
GCF_017598955.1	PRJNA224116	SAMN18417780	2015	5.625	-26.958056	Bacteria;Actinomycetota;Actinomycetes;Micrococcales;Micrococcaceae;Kocuria;Kocuria rhizophila
GCF_017723815.1	PRJNA224116	SAMN18418057	2015	5.625	-26.958056	Bacteria;Actinomycetota;Actinomycetes;Micrococcales;Micrococcaceae;Kocuria;Kocuria rhizophila
GCF_038594385.1	PRJNA224116	SAMN40962405	2012-08	-15.2833	-13.6	Bacteria;Pseudomonadota;Alphaproteobacteria;Sphingomonadales;Sphingomonadaceae;Citromicrobium;Citromicrobium bathyomarinum
GCF_038594465.1	PRJNA224116	SAMN40962404	2012-08	-15.2667	-13.6	Bacteria;Pseudomonadota;Alphaproteobacteria;Sphingomonadales;Sphingomonadaceae;Citromicrobium;Citromicrobium bathyomarinum
GCF_038594485.1	PRJNA224116	SAMN40962403	2012-08	-15.2833	-13.6	Bacteria;Pseudomonadota;Alphaproteobacteria;Sphingomonadales;Sphingomonadaceae;Citromicrobium;Citromicrobium bathyomarinum
GCF_038594605.1	PRJNA224116	SAMN40962396	2011-07	-3.1027	-102.5535	Bacteria;Pseudomonadota;Alphaproteobacteria;Sphingomonadales;Sphingomonadaceae;Citromicrobium;Citromicrobium bathyomarinum
GCF_038594725.1	PRJNA224116	SAMN40962391	2007-04	18.285	109.1072	Bacteria;Pseudomonadota;Alphaproteobacteria;Sphingomonadales;Sphingomonadaceae;Citromicrobium;Citromicrobium bathyomarinum
GCF_001566595.1	PRJNA224116	SAMN04075657	2014-05	38.7	13.2	Bacteria;Pseudomonadota;Gammaproteobacteria;Enterobacterales;Enterobacteriaceae;Klebsiella;Klebsiella pneumoniae subsp. pneumoniae
GCF_001746535.1	PRJNA224116	SAMN04087463	2013-04-14	37.58	23.42	Bacteria;Pseudomonadota;Gammaproteobacteria;Enterobacterales;Enterobacteriaceae;Klebsiella;Klebsiella pneumoniae subsp. pneumoniae
GCF_002951555.1	PRJNA224116	SAMN06173548	2009	-22.9068	-43.1729	Bacteria;Pseudomonadota;Gammaproteobacteria;Enterobacterales;Enterobacteriaceae;Klebsiella;Klebsiella pneumoniae subsp. pneumoniae
GCF_002951595.1	PRJNA224116	SAMN06173549	2009	-22.9068	-43.1729	Bacteria;Pseudomonadota;Gammaproteobacteria;Enterobacterales;Enterobacteriaceae;Klebsiella;Klebsiella pneumoniae subsp. pneumoniae
GCF_009909305.1	PRJNA224116	SAMN13503956	2017-07-24	37.541	125.98	Bacteria;Pseudomonadota;Gammaproteobacteria;Enterobacterales;Enterobacteriaceae;Klebsiella;Klebsiella pneumoniae subsp. pneumoniae
GCF_009909325.1	PRJNA224116	SAMN13503954	2017-07-20	37.541	125.98	Bacteria;Pseudomonadota;Gammaproteobacteria;Enterobacterales;Enterobacteriaceae;Klebsiella;Klebsiella pneumoniae subsp. pneumoniae
GCF_002799605.1	PRJNA224116	SAMN08092717	1996-07-01	-34.35	-58.24	Bacteria;Pseudomonadota;Betaproteobacteria;Burkholderiales;Alcaligenaceae;Achromobacter;Achromobacter ruhlandii
GCF_002803005.1	PRJNA224116	SAMN08051689	2007-10-02	-34.35	-58.24	Bacteria;Pseudomonadota;Betaproteobacteria;Burkholderiales;Alcaligenaceae;Achromobacter;Achromobacter ruhlandii
GCF_015665245.1	PRJNA224116	SAMN16454467	2017-06	29.04	-69.44	Bacteria;Pseudomonadota;Alphaproteobacteria;Maricaulales;Maricaulaceae;Maricaulis;Maricaulis maris
GCF_020524625.1	PRJNA224116	SAMN21557931	2021-01-13	22.651	114.515	Bacteria;Pseudomonadota;Alphaproteobacteria;Caulobacterales;Caulobacteraceae;Brevundimonas;Brevundimonas poindexterae
GCF_000759975.1	PRJNA224116	SAMN02769556	1993-07-15	34.76	-66.19	Bacteria;Cyanobacteriota;Cyanophyceae;Synechococcales;Prochlorococcaceae;Prochlorococcus;Prochlorococcus marinus str. MIT 9302
GCF_011106855.1	PRJNA224116	SAMN13198556	2016-08-15	-19	116	Bacteria;Pseudomonadota;Gammaproteobacteria;Pseudomonadales;Pseudomonadaceae;Stutzerimonas;Stutzerimonas balearica
GCF_001449005.1	PRJNA224116	SAMN04031629	1998	14.4	-61	Bacteria;Pseudomonadota;Betaproteobacteria;Burkholderiales;Burkholderiaceae;Paraburkholderia;Paraburkholderia caribensis
GCF_018861125.1	PRJNA224116	SAMN19350923	2015-11	42.25	-70.54	Bacteria;Bacteroidota;Flavobacteriia;Flavobacteriales;Flavobacteriaceae;Cellulophaga;Cellulophaga baltica
GCF_001481655.1	PRJNA224116	SAMN04270979	2009	24	119	Bacteria;Bacteroidota;Flavobacteriia;Flavobacteriales;Flavobacteriaceae;Myroides;Myroides odoratimimus
GCF_030144685.1	PRJNA224116	SAMN34590097	2021-11-11	40.15	26.4	Bacteria;Bacteroidota;Flavobacteriia;Flavobacteriales;Flavobacteriaceae;Myroides;Myroides odoratimimus
GCF_024399395.1	PRJNA224116	SAMN09005831	2017-10-17	24.12	120.32	Bacteria;Bacillota;Bacilli;Lactobacillales;Streptococcaceae;Streptococcus;Streptococcus constellatus
GCF_900128865.1	PRJNA224116	SAMN05878438	missing	-68.4564	78.1897	Bacteria;Pseudomonadota;Gammaproteobacteria;Oceanospirillales;Halomonadaceae;Halomonas;Vreelandella aquamarina
GCF_900129255.1	PRJNA224116	SAMN05878249	missing	-68.4564	78.1897	Bacteria;Pseudomonadota;Gammaproteobacteria;Oceanospirillales;Halomonadaceae;Halomonas;Vreelandella aquamarina
GCF_900142865.1	PRJNA224116	SAMN05878442	missing	-68.4564	78.1897	Bacteria;Pseudomonadota;Gammaproteobacteria;Oceanospirillales;Halomonadaceae;Halomonas;Vreelandella aquamarina
GCF_028414575.1	PRJNA224116	SAMN30032990	1986-08-14	50.9	155.91	Bacteria;Pseudomonadota;Gammaproteobacteria;Alteromonadales;Pseudoalteromonadaceae;Pseudoalteromonas;Pseudoalteromonas distincta
GCF_022969095.1	PRJNA224116	SAMN25998903	2016-10	22.75	-158	Bacteria;Pseudomonadota;Gammaproteobacteria;Alteromonadales;Moritellaceae;Moritella;Moritella sp.
GCF_003966695.1	PRJNA224116	SAMD00129510	2015-08-30	34.47	135.3	Bacteria;Pseudomonadota;Alphaproteobacteria;Caulobacterales;Caulobacteraceae;Asticcacaulis;Asticcacaulis excentricus
GCF_027214325.1	PRJNA224116	SAMN32218562	missing	54.331849	10.144127	Bacteria;Actinomycetota;Actinomycetes;Micrococcales;Microbacteriaceae;Microbacterium;Microbacterium oxydans
GCF_016801755.1	PRJNA224116	SAMN17369681	2018	21.9935	113.7221	Bacteria;Pseudomonadota;Alphaproteobacteria;Rhodobacterales;Roseobacteraceae;Sulfitobacter;Sulfitobacter mediterraneus
GCF_016801775.1	PRJNA224116	SAMN17369646	2018	21.9935	113.7221	Bacteria;Pseudomonadota;Alphaproteobacteria;Rhodobacterales;Roseobacteraceae;Sulfitobacter;Sulfitobacter mediterraneus
GCF_016812995.1	PRJNA224116	SAMN17369726	2018	21.9935	113.7221	Bacteria;Pseudomonadota;Alphaproteobacteria;Rhodobacterales;Roseobacteraceae;Sulfitobacter;Sulfitobacter mediterraneus
GCF_016813005.1	PRJNA224116	SAMN17369727	2018	21.9935	113.7221	Bacteria;Pseudomonadota;Alphaproteobacteria;Rhodobacterales;Roseobacteraceae;Sulfitobacter;Sulfitobacter mediterraneus
GCF_016813015.1	PRJNA224116	SAMN17369728	2018	21.9935	113.7221	Bacteria;Pseudomonadota;Alphaproteobacteria;Rhodobacterales;Roseobacteraceae;Sulfitobacter;Sulfitobacter mediterraneus
GCF_016813055.1	PRJNA224116	SAMN17369724	2018	21.9935	113.7221	Bacteria;Pseudomonadota;Alphaproteobacteria;Rhodobacterales;Roseobacteraceae;Sulfitobacter;Sulfitobacter mediterraneus
GCF_016813075.1	PRJNA224116	SAMN17369725	2018	21.9935	113.7221	Bacteria;Pseudomonadota;Alphaproteobacteria;Rhodobacterales;Roseobacteraceae;Sulfitobacter;Sulfitobacter mediterraneus
GCF_016813095.1	PRJNA224116	SAMN17369722	2018	21.9935	113.7221	Bacteria;Pseudomonadota;Alphaproteobacteria;Rhodobacterales;Roseobacteraceae;Sulfitobacter;Sulfitobacter mediterraneus
GCF_016813105.1	PRJNA224116	SAMN17369723	2018	21.9935	113.7221	Bacteria;Pseudomonadota;Alphaproteobacteria;Rhodobacterales;Roseobacteraceae;Sulfitobacter;Sulfitobacter mediterraneus
GCF_016813135.1	PRJNA224116	SAMN17369721	2018	21.9935	113.7221	Bacteria;Pseudomonadota;Alphaproteobacteria;Rhodobacterales;Roseobacteraceae;Sulfitobacter;Sulfitobacter mediterraneus
GCF_016813145.1	PRJNA224116	SAMN17369720	2018	21.9935	113.7221	Bacteria;Pseudomonadota;Alphaproteobacteria;Rhodobacterales;Roseobacteraceae;Sulfitobacter;Sulfitobacter mediterraneus
GCF_016813175.1	PRJNA224116	SAMN17369719	2018	21.9935	113.7221	Bacteria;Pseudomonadota;Alphaproteobacteria;Rhodobacterales;Roseobacteraceae;Sulfitobacter;Sulfitobacter mediterraneus
GCF_016813195.1	PRJNA224116	SAMN17369717	2018	21.9935	113.7221	Bacteria;Pseudomonadota;Alphaproteobacteria;Rhodobacterales;Roseobacteraceae;Sulfitobacter;Sulfitobacter mediterraneus
GCF_016813205.1	PRJNA224116	SAMN17369718	2018	21.9935	113.7221	Bacteria;Pseudomonadota;Alphaproteobacteria;Rhodobacterales;Roseobacteraceae;Sulfitobacter;Sulfitobacter mediterraneus
GCF_016813235.1	PRJNA224116	SAMN17369716	2018	21.9935	113.7221	Bacteria;Pseudomonadota;Alphaproteobacteria;Rhodobacterales;Roseobacteraceae;Sulfitobacter;Sulfitobacter mediterraneus
GCF_016813245.1	PRJNA224116	SAMN17369715	2018	21.9935	113.7221	Bacteria;Pseudomonadota;Alphaproteobacteria;Rhodobacterales;Roseobacteraceae;Sulfitobacter;Sulfitobacter mediterraneus
GCF_016813275.1	PRJNA224116	SAMN17369714	2018	21.9935	113.7221	Bacteria;Pseudomonadota;Alphaproteobacteria;Rhodobacterales;Roseobacteraceae;Sulfitobacter;Sulfitobacter mediterraneus
GCF_016813295.1	PRJNA224116	SAMN17369713	2018	21.9935	113.7221	Bacteria;Pseudomonadota;Alphaproteobacteria;Rhodobacterales;Roseobacteraceae;Sulfitobacter;Sulfitobacter mediterraneus
GCF_016813315.1	PRJNA224116	SAMN17369712	2018	21.9935	113.7221	Bacteria;Pseudomonadota;Alphaproteobacteria;Rhodobacterales;Roseobacteraceae;Sulfitobacter;Sulfitobacter mediterraneus
GCF_016813335.1	PRJNA224116	SAMN17369711	2018	21.9935	113.7221	Bacteria;Pseudomonadota;Alphaproteobacteria;Rhodobacterales;Roseobacteraceae;Sulfitobacter;Sulfitobacter mediterraneus
GCF_016813355.1	PRJNA224116	SAMN17369709	2018	21.9935	113.7221	Bacteria;Pseudomonadota;Alphaproteobacteria;Rhodobacterales;Roseobacteraceae;Sulfitobacter;Sulfitobacter mediterraneus
GCF_016813365.1	PRJNA224116	SAMN17369710	2018	21.9935	113.7221	Bacteria;Pseudomonadota;Alphaproteobacteria;Rhodobacterales;Roseobacteraceae;Sulfitobacter;Sulfitobacter mediterraneus
GCF_016813395.1	PRJNA224116	SAMN17369708	2018	21.9935	113.7221	Bacteria;Pseudomonadota;Alphaproteobacteria;Rhodobacterales;Roseobacteraceae;Sulfitobacter;Sulfitobacter mediterraneus
GCF_016813415.1	PRJNA224116	SAMN17369707	2018	21.9935	113.7221	Bacteria;Pseudomonadota;Alphaproteobacteria;Rhodobacterales;Roseobacteraceae;Sulfitobacter;Sulfitobacter mediterraneus
GCF_016813435.1	PRJNA224116	SAMN17369705	2018	21.9935	113.7221	Bacteria;Pseudomonadota;Alphaproteobacteria;Rhodobacterales;Roseobacteraceae;Sulfitobacter;Sulfitobacter mediterraneus
[truncated: 5,316 more rows]
