# Supplementary material for: Machine learning models for delineating marine microbial taxa
Source: NAR Genom Bioinform. 2025 Jun 19;7(2):lqaf090. doi: 10.1093/nargab/lqaf090 (PMC12204397; doi:10.1093/nargab/lqaf090)
Supplement: lqaf090_Supplemental_Files [file lqaf090_supplemental_files.zip › Data S5 - RefSeq genome SGBs.tsv]

# Members of 3175 RefSeq genome SGBs
# Generated using the command: ./dependencies/distances_to_bins.R -v --in_distance_list output/genome_analysis/ANI/mash_ANIs_QF_closely_related.tsv.gz --transform_distances_by 100-$x --subgraph_tree_method hclust --symmetrize --subgraph_cutoff 15 --missing_distance 50 --subgraph_tree_rooting none --out_summary output/genome_analysis/SGBs/ocean/binning_summary.txt --out_subgraphs output/genome_ana…
# bin	members
GCF_017974245.1	GCF_017974245.1
GCF_002119875.1	GCF_002119875.1
GCF_036287785.1	GCF_036287785.1,GCF_024081805.1,GCF_022494395.1,GCF_024730825.1,GCF_022494195.1,GCF_022789125.1,GCF_022789145.1,GCF_022790165.2,GCF_022789685.2,GCF_024731085.1,GCF_022789705.1,GCF_022789345.2,GCF_022789085.1,GCF_022789945.1,GCF_022790045.1,GCF_022790465.1,GCF_022789465.1,GCF_029814845.1,GCF_022788925.1,GCF_025490515.1,GCF_023093995.1,GCF_022789885.2,GCF_022789565.1,GCF_030463825.1,GCF_025118435.1…
GCF_040930385.1	GCF_040930385.1,GCF_022818635.1
GCF_022818695.2	GCF_022818695.2
GCF_022818615.1	GCF_022818615.1,GCF_026222785.1,GCF_022494055.1,GCF_022818605.1,GCF_019915565.1,GCF_022818525.1,GCF_022818715.1,GCF_043949965.1,GCF_030124225.1,GCF_030124255.1,GCF_030124125.1,GCF_030124245.1
GCF_031851415.1	GCF_031851415.1,GCF_003940765.1,GCF_031851475.1,GCF_031851495.1
GCF_003231215.1	GCF_003231215.1,GCF_011118395.1
GCF_031851455.1	GCF_031851455.1
GCF_014750645.1	GCF_014750645.1,GCF_001887225.1,GCF_024607665.1,GCF_002018415.1,GCF_024623665.1
GCF_024607805.1	GCF_024607805.1
GCF_021022905.1	GCF_021022905.1,GCF_030143745.1,GCF_044440585.1
GCF_031851515.1	GCF_031851515.1,GCF_031875345.1,GCF_031851395.1,GCF_031851435.1
GCF_023757585.1	GCF_023757585.1,GCF_044095145.1,GCF_024733435.1,GCF_024733455.1,GCF_024733415.1,GCF_012975085.1,GCF_027920365.1
GCF_024607735.1	GCF_024607735.1
GCF_002215385.1	GCF_002215385.1,GCF_036509015.1,GCF_036509175.1,GCF_043357115.1,GCF_030035205.1,GCF_009664065.1,GCF_009664045.1,GCF_009664025.1
GCF_031851535.1	GCF_031851535.1
GCF_008373795.1	GCF_008373795.1
GCF_015180625.1	GCF_015180625.1,GCF_019163295.1,GCF_030293165.1,GCF_030293065.1,GCF_030293125.1,GCF_030292665.1,GCF_030292985.1,GCF_030293285.1,GCF_030281495.1,GCF_012912015.1,GCF_017094605.1,GCF_007994655.1,GCF_015180645.1,GCF_001295525.1,GCF_001295635.1,GCF_001295495.1,GCF_001295675.1,GCF_001295725.1,GCF_001295745.1,GCF_001295595.1,GCF_001295665.1,GCF_001295415.1,GCF_023017365.1,GCF_022760155.1,GCF_009930605.1…
GCF_009899175.1	GCF_009899175.1,GCF_020881875.1,GCF_002018815.2,GCF_015472145.1,GCF_032647445.1,GCF_008642395.1,GCF_032648305.1,GCF_032648345.1,GCF_032648365.1,GCF_029992075.1,GCF_004960365.1,GCF_004960125.1,GCF_005574095.1,GCF_004960735.1,GCF_015472125.1,GCF_015472085.1,GCF_015472485.1,GCF_020827635.1,GCF_020827575.1,GCF_032648125.1,GCF_032647565.1,GCF_014169915.1,GCF_011043635.1,GCF_013374905.1,GCF_004960835.1…
GCF_004745115.1	GCF_004745115.1,GCF_005845405.1
GCF_905175355.1	GCF_905175355.1,GCF_900460395.1,GCF_030248355.1,GCF_000829735.1,GCF_002021755.1
GCF_002954525.1	GCF_002954525.1,GCF_002875385.1
GCF_022397875.1	GCF_022397875.1,GCF_028898625.1,GCF_028898685.1,GCF_028898665.1,GCF_028885545.1,GCF_028885585.1,GCF_009184745.1,GCF_021397735.1,GCF_028898825.1,GCF_039542195.1,GCF_036351935.1
GCF_030248475.1	GCF_030248475.1,GCF_030248375.1,GCF_022453845.1,GCF_002906475.1,GCF_905175415.2,GCF_002906455.1,GCF_011806535.1,GCF_021397475.1,GCF_020859525.1,GCF_024442215.1,GCF_024442175.1,GCF_000334195.1,GCF_002163755.1,GCF_024442155.1,GCF_024442195.1,GCF_024442235.1,GCF_003312585.1,GCF_000259875.1
GCF_903986985.1	GCF_903986985.1,GCF_002214395.1,GCF_030248695.1,GCF_030248515.1
GCF_905175395.2	GCF_905175395.2,GCF_019670485.1,GCF_019670025.1
GCF_022288885.1	GCF_022288885.1,GCF_043843855.1,GCF_043844035.1,GCF_013368925.1,GCF_016825335.1,GCF_043840395.1,GCF_043842955.1,GCF_043843975.1,GCF_003798525.1,GCF_043843235.1,GCF_008757025.1,GCF_043844735.1,GCF_012275705.1,GCF_043844605.1,GCF_043844625.1,GCF_042055065.1,GCF_022808245.1,GCF_022398225.1,GCF_043840435.1,GCF_043844425.1,GCF_043844215.1,GCF_043844135.1,GCF_043843355.1,GCF_043840905.1,GCF_022398055.1…
GCF_020223655.1	GCF_020223655.1,GCF_020223715.1,GCF_022398255.1,GCF_001525595.2,GCF_043844055.1,GCF_030248435.1,GCF_016823165.1,GCF_043844585.1,GCF_041501565.1,GCF_030248455.1,GCF_042849475.1,GCF_042848625.1,GCF_004349375.1,GCF_014274185.1,GCF_022289855.1,GCF_022289695.1,GCF_027586975.1,GCF_027214205.1,GCF_043843935.1,GCF_043844315.1,GCF_043840145.1,GCF_001469735.1,GCF_964199265.1,GCF_027591915.1,GCF_043844335.1…
GCF_022291015.1	GCF_022291015.1,GCF_023206515.1,GCF_026168185.1,GCF_020782035.1,GCF_004194515.1,GCF_027591805.1,GCF_027591965.1,GCF_027591885.1,GCF_027591935.1,GCF_024181925.1,GCF_027277625.1,GCF_026162575.1,GCF_009859285.1,GCF_009859325.1,GCF_022397605.1,GCF_022397635.1,GCF_020782215.1,GCF_023205895.1,GCF_001541615.1,GCF_001270975.1,GCF_001270885.1,GCF_026933275.1,GCF_026933405.1,GCF_026936025.1,GCF_026933175.1…
GCF_003443775.1	GCF_003443775.1,GCF_022397855.1
GCF_021728395.1	GCF_021728395.1
GCF_905175365.1	GCF_905175365.1,GCF_905175385.1
GCF_003144035.1	GCF_003144035.1
GCF_000830505.1	GCF_000830505.1
GCF_003345295.1	GCF_003345295.1,GCF_014164465.1,GCF_002876645.1,GCF_002875045.1,GCF_002875005.1,GCF_002875065.1,GCF_002875085.1,GCF_002875095.1,GCF_002875345.1,GCF_001974565.1,GCF_002873735.1,GCF_003667985.1,GCF_003050545.1,GCF_002875585.1,GCF_003050175.1,GCF_003050125.1,GCF_002876565.1,GCF_003050145.1,GCF_002875305.1,GCF_002873485.1,GCF_002874335.1,GCF_002876045.1,GCF_003050255.1,GCF_002876945.2,GCF_002875495.1…
GCF_002873455.1	GCF_002873455.1,GCF_002878595.1,GCF_001974615.1,GCF_002877345.1,GCF_002872905.1,GCF_002877195.1
GCF_002874515.1	GCF_002874515.1,GCF_029910115.1,GCF_002874165.1,GCF_002874155.1,GCF_002878515.1,GCF_002874085.1,GCF_001974605.1,GCF_002875825.1,GCF_002877415.1,GCF_030397615.1,GCF_002875805.1,GCF_002874235.1,GCF_002874275.1,GCF_002877535.1,GCF_002875745.1,GCF_002876255.1,GCF_002876795.1,GCF_002874445.1,GCF_002876415.1,GCF_002875785.1,GCF_002874555.1,GCF_002875665.1,GCF_002874115.1,GCF_002877645.1,GCF_002873475.1…
GCF_002875945.1	GCF_002875945.1
GCF_002875145.1	GCF_002875145.1,GCF_041469745.1,GCF_000272365.2,GCF_041472905.1,GCF_041470305.1,GCF_900382745.1,GCF_002876335.1,GCF_002876245.1
GCF_002875995.1	GCF_002875995.1,GCF_041472185.1
GCF_041439375.1	GCF_041439375.1,GCF_036864535.1,GCF_041469945.1,GCF_002874195.1,GCF_002873045.1,GCF_003050585.1,GCF_003050065.1,GCF_002872545.1,GCF_002872555.1,GCF_002874055.1,GCF_018440505.1,GCF_017916745.1,GCF_017916695.1,GCF_017918265.1,GCF_017916835.1
GCF_001557875.1	GCF_001557875.1
GCF_902751245.1	GCF_902751245.1,GCF_023221655.1,GCF_000272085.2,GCF_002876185.1,GCF_002876665.1,GCF_002877245.1,GCF_002876675.1,GCF_002875525.1,GCF_002875485.1,GCF_002877735.1,GCF_002877155.1
GCF_025264605.1	GCF_025264605.1
GCF_002875905.1	GCF_002875905.1,GCF_002875605.1,GCF_002875555.1,GCF_002876915.1,GCF_002872765.1,GCF_002875885.1,GCF_001974575.1,GCF_002875685.1,GCF_002875705.1
GCF_022371215.1	GCF_022371215.1
GCF_022397915.1	GCF_022397915.1,GCF_013394185.1,GCF_022397895.1
GCF_000256265.2	GCF_000256265.2,GCF_002874015.1,GCF_002877375.1,GCF_002872755.1,GCF_000256325.2,GCF_002873515.2,GCF_000256445.2,GCF_002873345.2,GCF_002876425.1,GCF_002872735.1,GCF_002875015.1,GCF_000256305.2,GCF_002873095.2,GCF_002874845.1,GCF_002873905.2,GCF_018860465.1,GCF_002873935.1,GCF_002872645.1,GCF_023206035.1,GCF_002873825.1,GCF_000256365.2,GCF_002873965.2,GCF_002874615.1,GCF_002875465.1,GCF_002872565.1…
GCF_009906185.1	GCF_009906185.1,GCF_002876865.1,GCF_022397795.1,GCF_041468905.1,GCF_041472885.1
GCF_027587015.1	GCF_027587015.1,GCF_002954555.1,GCF_022397535.1,GCF_022397675.1,GCF_022397655.1,GCF_041472505.1,GCF_002876325.1
GCF_001635455.1	GCF_001635455.1
GCF_022397955.1	GCF_022397955.1,GCF_022397995.1
GCF_041473155.1	GCF_041473155.1,GCF_041470205.1,GCF_041472685.1,GCF_041473015.1
GCF_041474775.1	GCF_041474775.1
GCF_008756975.1	GCF_008756975.1,GCF_009363355.1,GCF_030248625.1,GCF_042848905.1,GCF_008756925.1
GCF_024362845.1	GCF_024362845.1
GCF_030248535.1	GCF_030248535.1,GCF_030248675.1
GCF_022397975.1	GCF_022397975.1
GCF_043844075.1	GCF_043844075.1,GCF_001418695.1,GCF_021249365.1
GCF_022289955.1	GCF_022289955.1,GCF_022290015.1,GCF_001418705.1,GCF_022290265.1,GCF_044005715.1,GCF_022290435.1,GCF_002796765.2,GCF_022290215.1,GCF_016822055.1
GCF_037672085.1	GCF_037672085.1,GCF_001718105.1,GCF_036888835.1,GCF_001718095.1,GCF_021014785.1,GCF_021014725.1,GCF_021014685.1,GCF_001729195.1,GCF_024359565.1,GCF_021014865.1,GCF_000299535.2,GCF_900604915.1,GCF_034008165.1,GCF_002076265.1,GCF_002078755.1,GCF_002076745.1,GCF_002076735.1,GCF_002076235.1,GCF_002078695.1,GCF_002076315.1,GCF_002076455.1,GCF_002078635.1,GCF_002196105.1,GCF_016103055.1,GCF_002196135.1
GCF_008121605.1	GCF_008121605.1,GCF_008121595.1,GCF_008121705.1,GCF_001642125.1,GCF_001642205.1,GCF_001642215.1,GCF_008121695.1,GCF_001642225.1,GCF_001642165.1,GCF_001642145.1,GCF_008121655.1,GCF_011379925.1,GCF_002115465.1,GCF_011379865.1,GCF_011327435.1,GCF_011327365.1,GCF_011379945.1,GCF_011379935.1,GCF_011379955.1,GCF_011380015.1,GCF_011327395.1,GCF_011379905.1,GCF_011327415.1,GCF_011380045.1,GCF_011319335.1…
GCF_011379825.1	GCF_011379825.1,GCF_011379815.1,GCF_011379605.1,GCF_011379535.1,GCF_011379625.1,GCF_011379745.1,GCF_011379645.1,GCF_011379845.1,GCF_011379705.1,GCF_008121855.1,GCF_011379665.1,GCF_011379805.1,GCF_011379765.1,GCF_011379545.1,GCF_011379515.1,GCF_011327345.1,GCF_011379655.1,GCF_011379555.1,GCF_008121795.1,GCF_008121765.1,GCF_011379725.1,GCF_008121785.1,GCF_008121775.1,GCF_011379715.1
GCF_009811715.1	GCF_009811715.1,GCF_010721835.1
GCF_011379405.1	GCF_011379405.1,GCF_046529655.1,GCF_011327075.1,GCF_011379215.1,GCF_011380055.1,GCF_011326875.1,GCF_011379505.1,GCF_011379385.1,GCF_011326825.1,GCF_011326995.1,GCF_011379265.1,GCF_011319325.1,GCF_011326795.1,GCF_011327055.1,GCF_011327085.1,GCF_011326835.1,GCF_011379115.1,GCF_011379455.1,GCF_011327295.1,GCF_011327005.1,GCF_011379065.1,GCF_011327115.1,GCF_046529705.1,GCF_011327175.1,GCF_011326915.1…
GCF_006367855.1	GCF_006367855.1,GCF_037045905.1,GCF_016125715.1,GCF_013416275.1,GCF_016125625.1,GCF_014531355.1,GCF_000757665.1,GCF_014531515.1,GCF_030165035.1,GCF_014531235.1,GCF_018156145.1,GCF_012524085.1,GCF_014531435.1,GCF_014531475.1,GCF_014531005.1,GCF_014531035.1,GCF_014531275.1,GCF_014531175.1,GCF_014531045.1,GCF_014531155.1,GCF_013377175.1,GCF_019331655.1,GCF_002811175.1,GCF_014531655.1,GCF_006366515.1…
GCF_030541095.1	GCF_030541095.1,GCF_008086325.1
GCF_037045875.1	GCF_037045875.1,GCF_002012285.1,GCF_029906465.1,GCF_037045845.1,GCF_014169935.1,GCF_030544245.1,GCF_030541065.1,GCF_030541045.1,GCF_012910685.1
GCF_037046085.1	GCF_037046085.1,GCF_030541015.1
GCF_028599265.1	GCF_028599265.1,GCF_028599215.1,GCF_001596795.1,GCF_028598535.1,GCF_028598785.1,GCF_028599385.1,GCF_028598655.1,GCF_028599155.1,GCF_028598575.1,GCF_028598455.1,GCF_028599185.1,GCF_028598475.1,GCF_028599315.1,GCF_003952205.1,GCF_005887105.1,GCF_002310855.1,GCF_025942345.1,GCF_005886415.1,GCF_005886475.1,GCF_028598735.1,GCF_028599295.1,GCF_028598715.1,GCF_028598675.1,GCF_005930395.1,GCF_005930405.1…
GCF_005886915.1	GCF_005886915.1
GCF_005886985.1	GCF_005886985.1,GCF_036697305.1,GCF_004328865.1,GCF_014925295.1
GCF_018100985.1	GCF_018100985.1
GCF_000238335.3	GCF_000238335.3,GCF_001468185.2,GCF_001468205.2,GCF_943787305.1,GCF_022809815.1,GCF_005930865.1,GCF_016865405.1
GCF_001468485.1	GCF_001468485.1,GCF_005886485.1,GCF_005886675.1,GCF_005886505.1,GCF_005886395.1,GCF_005886645.1,GCF_005886365.1
GCF_039731325.1	GCF_039731325.1,GCF_000238395.3,GCF_002863625.1,GCF_002836695.1,GCF_002836155.1,GCF_002836095.1
GCF_014077565.1	GCF_014077565.1,GCF_014163565.1,GCF_014163835.1,GCF_014164015.1,GCF_014164135.1,GCF_014163875.1,GCF_014164345.1,GCF_014163655.1,GCF_014164385.1,GCF_014164415.1,GCF_014164325.1,GCF_014164115.1,GCF_014163935.1,GCF_014164075.1,GCF_014164025.1,GCF_007786285.1,GCF_943789085.1,GCF_000497935.1,GCF_000497995.1,GCF_014163745.1,GCF_014163785.1,GCF_014163885.1,GCF_014534795.1,GCF_014163815.1,GCF_014163975.1…
GCF_002407505.1	GCF_002407505.1,GCF_000690035.1,GCF_000690055.1,GCF_000310105.2
GCF_011378875.1	GCF_011378875.1,GCF_000498095.1
GCF_014905615.1	GCF_014905615.1,GCF_005886635.1,GCF_001999225.1,GCF_014164455.1,GCF_014164085.1,GCF_014164225.1
GCF_001465295.1	GCF_001465295.1,GCF_014163535.1,GCF_002221505.1,GCF_017653575.1,GCF_014164175.1
GCF_005887175.1	GCF_005887175.1,GCF_005887465.1,GCF_005887265.1,GCF_005887255.1,GCF_013394125.1,GCF_013394165.1,GCF_001974855.1,GCF_004328665.1
GCF_005886925.1	GCF_005886925.1,GCF_005930795.1,GCF_002310835.1,GCF_001455325.1,GCF_002310795.1,GCF_005887165.1,GCF_005930895.1,GCF_000497975.1,GCF_005886135.1,GCF_023650455.1,GCF_000576475.1
GCF_016695175.1	GCF_016695175.1,GCF_040091575.1,GCF_024124685.1,GCF_000967555.1,GCF_005886245.1,GCF_005886515.1,GCF_005886225.1,GCF_005886575.1,GCF_005886255.1,GCF_005886595.1,GCF_005886265.1,GCF_005886095.1,GCF_005886275.1,GCF_001709235.1,GCF_022398415.1,GCF_014596995.1,GCF_000814665.1,GCF_014858715.1,GCF_021530695.1,GCF_021728055.1,GCF_021728455.1
GCF_003429305.1	GCF_003429305.1,GCF_037911175.1,GCF_002208135.1,GCF_003429325.1
GCF_005886535.1	GCF_005886535.1,GCF_005886105.2,GCF_022398435.1,GCF_004103285.1
GCF_037618985.1	GCF_037618985.1
GCF_014858745.1	GCF_014858745.1,GCF_013366255.1
GCF_014645095.1	GCF_014645095.1,GCF_000688295.1
GCF_002210105.1	GCF_002210105.1
GCF_000768315.1	GCF_000768315.1,GCF_017795125.1
GCF_002814095.1	GCF_002814095.1,GCF_030126985.1
GCF_000473225.1	GCF_000473225.1
GCF_002786325.1	GCF_002786325.1
GCF_030164425.1	GCF_030164425.1
GCF_019801965.1	GCF_019801965.1
GCF_020171625.1	GCF_020171625.1
GCF_020524745.1	GCF_020524745.1,GCF_011806505.1
GCF_001969385.1	GCF_001969385.1
GCF_024721115.1	GCF_024721115.1
GCF_001975705.1	GCF_001975705.1
GCF_028890025.1	GCF_028890025.1,GCF_028888825.1,GCF_028890115.1
GCF_014884385.1	GCF_014884385.1
GCF_028889045.1	GCF_028889045.1,GCF_028889905.1,GCF_028888905.1,GCF_028889815.1,GCF_028888865.1,GCF_028889945.1,GCF_028888975.1,GCF_028889065.1,GCF_028890035.1,GCF_028889915.1,GCF_028889745.1,GCF_028889105.1,GCF_028888955.1,GCF_028890105.1,GCF_028889965.1,GCF_028890145.1,GCF_028890165.1,GCF_028890075.1,GCF_028889885.1,GCF_028889625.1,GCF_028889775.1,GCF_028888755.1,GCF_028889805.1,GCF_028889765.1,GCF_028890065.1…
GCF_027912675.1	GCF_027912675.1
GCF_027913215.1	GCF_027913215.1
GCF_000647535.1	GCF_000647535.1,GCF_016813905.1,GCF_016814055.1,GCF_016813925.1,GCF_016813955.1,GCF_016814115.1,GCF_016813995.1,GCF_016814195.1,GCF_016814225.1,GCF_016814095.1,GCF_016814205.1,GCF_016814125.1,GCF_016814015.1,GCF_016814035.1,GCF_016814155.1,GCF_016814245.1,GCF_016814175.1,GCF_016814045.1,GCF_016814275.1,GCF_016814335.1,GCF_016813635.1,GCF_016813535.1,GCF_016813805.1,GCF_016813735.1,GCF_016813695.1…
GCF_016814435.1	GCF_016814435.1,GCF_016814565.1,GCF_016814595.1,GCF_021043185.1,GCF_016814515.1,GCF_016801775.1,GCF_016814555.1,GCF_016814395.1,GCF_016814495.1,GCF_016814295.1,GCF_016814455.1,GCF_016814325.1,GCF_016814475.1,GCF_016814415.1,GCF_016814315.1,GCF_016814375.1,GCF_016814535.1
GCF_003433175.1	GCF_003433175.1,GCF_003600475.1,GCF_026932955.1,GCF_000763745.1,GCF_015827445.1,GCF_015827125.1,GCF_015827135.1,GCF_003432975.1,GCF_015828925.1,GCF_003432925.1,GCF_003600425.1,GCF_003600385.1,GCF_003433165.1,GCF_003433105.1,GCF_003600375.1,GCF_003432855.1,GCF_003600515.1,GCF_003433155.1,GCF_003433185.1,GCF_003600465.1,GCF_003433015.1,GCF_003433095.1,GCF_003600435.1,GCF_003432865.1,GCF_003600605.1…
GCF_027213915.1	GCF_027213915.1,GCF_028807335.1
GCF_001650875.1	GCF_001650875.1
GCF_009363555.1	GCF_009363555.1
GCF_020906175.1	GCF_020906175.1,GCF_020906075.1,GCF_020905695.1,GCF_020905955.1,GCF_020906115.1,GCF_020906355.1,GCF_020905935.1,GCF_020906215.1,GCF_020906295.1,GCF_020906315.1,GCF_020906435.1,GCF_020906335.1,GCF_020906095.1,GCF_020905755.1,GCF_020905975.1,GCF_020905715.1,GCF_021043195.1,GCF_020906155.1,GCF_020906395.1,GCF_020905815.1,GCF_020906195.1,GCF_020906235.1,GCF_020906415.1,GCF_020905855.1,GCF_020905795.1…
GCF_021043285.1	GCF_021043285.1
GCF_003335545.1	GCF_003335545.1,GCF_022788695.1
GCF_021735945.1	GCF_021735945.1,GCF_021736025.1
GCF_006064855.1	GCF_006064855.1
GCF_021735935.1	GCF_021735935.1,GCF_040790655.1,GCF_038593635.1,GCF_013487745.1,GCF_037805145.1,GCF_025140615.1,GCF_950061805.1,GCF_000735125.2,GCF_001650835.1,GCF_950071295.1,GCF_950072095.1,GCF_034377005.1,GCF_022788675.1,GCF_033238925.1,GCF_037805325.1,GCF_037805425.1,GCF_037805265.1,GCF_037805305.1,GCF_037805745.1,GCF_037805285.1,GCF_037805485.1,GCF_037805465.1,GCF_042446185.1,GCF_003352105.1,GCF_040790645.1
GCF_003491185.1	GCF_003491185.1,GCF_024806755.1,GCF_024809595.1,GCF_024808095.1,GCF_024808065.1,GCF_024806775.1,GCF_003290325.1,GCF_024808135.1,GCF_024808975.1,GCF_024807455.1,GCF_024809725.1,GCF_024808715.1,GCF_014197195.1,GCF_024808355.1,GCF_014197155.1,GCF_024806915.1,GCF_024808115.1,GCF_024806505.1,GCF_024808935.1,GCF_024810015.1,GCF_024809615.1,GCF_024808295.1,GCF_024807175.1,GCF_024809115.1,GCF_024808395.1…
GCF_000647595.2	GCF_000647595.2,GCF_002021595.1,GCF_003837505.1,GCF_022569915.1,GCF_003975385.1,GCF_000590905.1,GCF_032941915.1,GCF_002263545.1,GCF_002263615.1,GCF_003976165.1,GCF_002237405.1,GCF_002237425.1,GCF_003975305.1,GCF_003976135.1,GCF_003837415.1,GCF_003975315.1,GCF_003975325.1,GCF_016622445.1,GCF_046498905.1,GCF_002135635.1,GCF_007559125.1,GCF_020990445.1,GCF_046498805.1,GCF_046498875.1,GCF_046498655.1…
GCF_037000785.1	GCF_037000785.1
GCF_008807735.1	GCF_008807735.1,GCF_001884125.1
GCF_001884045.1	GCF_001884045.1
GCF_027714545.1	GCF_027714545.1,GCF_027714125.1,GCF_027713925.1,GCF_027714005.1,GCF_027716405.1,GCF_027712725.1
GCF_001883995.1	GCF_001883995.1,GCF_027713565.1,GCF_027711905.1,GCF_027712325.1,GCF_027715805.1,GCF_027714025.1,GCF_027713705.1,GCF_027713685.1,GCF_027716925.1,GCF_027716865.1,GCF_027716945.1,GCF_027716205.1,GCF_027716165.1,GCF_027716265.1,GCF_027716845.1,GCF_027716625.1,GCF_027716325.1,GCF_027714365.1,GCF_027715825.1,GCF_027715765.1,GCF_027713605.1,GCF_027716665.1,GCF_021249305.1,GCF_027713765.1,GCF_027713805.1…
GCF_000978375.1	GCF_000978375.1,GCF_001883965.1,GCF_001883975.1,GCF_001518875.1,GCF_030517775.1,GCF_008041975.1,GCF_024299105.1,GCF_013112375.1,GCF_004634455.1,GCF_001482495.1,GCF_002844795.1,GCF_028607045.1,GCF_020171765.1,GCF_001883875.1,GCF_001883945.1,GCF_045277855.1
GCF_001884105.1	GCF_001884105.1
GCF_000496285.1	GCF_000496285.1,GCF_004330395.1
GCF_004330345.1	GCF_004330345.1,GCF_004330435.1
GCF_001884065.1	GCF_001884065.1
GCF_015700245.1	GCF_015700245.1,GCF_015700495.1,GCF_015700065.1,GCF_015700105.1,GCF_015700135.1,GCF_019456875.1,GCF_019456835.1,GCF_015700235.1,GCF_015700475.1,GCF_015700435.1,GCF_019456855.1,GCF_015700205.1,GCF_019456715.1,GCF_019456735.1,GCF_015700055.1,GCF_015700075.1,GCF_015700525.1,GCF_015700195.1,GCF_015700155.1,GCF_015700425.1,GCF_015700305.1,GCF_015700505.1,GCF_015700355.1,GCF_015700395.1,GCF_015700415.1…
GCF_000724165.1	GCF_000724165.1
GCF_002355895.1	GCF_002355895.1
GCF_001292245.1	GCF_001292245.1,GCF_001292485.1,GCF_001291965.1,GCF_001292205.1,GCF_001291585.1,GCF_001292265.1,GCF_002177255.1,GCF_026200725.1,GCF_026200755.1,GCF_043658805.1,GCF_043659015.1,GCF_001292045.1,GCF_001291505.1,GCF_001292185.1,GCF_001292025.1,GCF_001291805.1,GCF_001292285.1,GCF_001292145.1,GCF_001292385.1,GCF_001291925.1,GCF_001291825.1
GCF_001292505.1	GCF_001292505.1,GCF_001292405.1,GCF_043659035.1,GCF_001292005.1,GCF_001292085.1,GCF_001291665.1,GCF_001291705.1,GCF_001291865.1,GCF_001291945.1,GCF_001292105.1,GCF_001291765.1,GCF_001291645.1,GCF_001291885.1,GCF_001292345.1,GCF_001291485.1,GCF_001291725.1,GCF_001292365.1,GCF_001291745.1,GCF_001291845.1,GCF_001292165.1,GCF_001291905.1,GCF_001291625.1,GCF_001292465.1,GCF_001291685.1,GCF_001292445.1…
GCF_014764705.1	GCF_014764705.1,GCF_041361335.1,GCF_024397475.1,GCF_019702405.1,GCF_042192495.1,GCF_021432085.1,GCF_021021335.1
GCF_020524725.1	GCF_020524725.1,GCF_016622355.1,GCF_024448345.1
GCF_000661915.1	GCF_000661915.1,GCF_024448295.1,GCF_002890955.1
GCF_000237885.1	GCF_000237885.1,GCF_015291885.1
GCF_027591865.1	GCF_027591865.1,GCF_016622565.1,GCF_001635435.1,GCF_009363815.1,GCF_016622345.1,GCF_016622545.1,GCF_016622555.1,GCF_016622305.1,GCF_030250585.1,GCF_009737025.1
GCF_030263795.1	GCF_030263795.1,GCF_019264725.1,GCF_045487975.1,GCF_045488155.1,GCF_043562345.1,GCF_039583995.1,GCF_016622325.1,GCF_016622135.1
GCF_016622115.1	GCF_016622115.1
GCF_011106855.1	GCF_011106855.1,GCF_001575035.2,GCF_016622525.1,GCF_016622365.1,GCF_016622245.1
GCF_022810315.1	GCF_022810315.1
GCF_023195795.1	GCF_023195795.1,GCF_019880365.1
GCF_015956425.1	GCF_015956425.1
GCF_033790755.1	GCF_033790755.1,GCF_016622425.1,GCF_024448865.1,GCF_002890895.1
GCF_038562055.1	GCF_038562055.1
GCF_022576045.1	GCF_022576045.1,GCF_002836195.1,GCF_016622455.1,GCF_016622375.1,GCF_018972185.1,GCF_003293815.1
GCF_003325755.1	GCF_003325755.1
GCF_013620795.1	GCF_013620795.1
GCF_039584005.1	GCF_039584005.1
GCF_021462265.1	GCF_021462265.1
GCF_046718965.1	GCF_046718965.1
GCF_003994395.1	GCF_003994395.1
GCF_030262575.1	GCF_030262575.1
GCF_013375055.1	GCF_013375055.1
GCF_001514305.1	GCF_001514305.1
GCF_004187715.1	GCF_004187715.1
GCF_015712165.1	GCF_015712165.1
GCF_004803895.1	GCF_004803895.1
GCF_040635705.1	GCF_040635705.1
GCF_036237135.1	GCF_036237135.1
GCF_003443735.1	GCF_003443735.1
GCF_013044505.1	GCF_013044505.1
GCF_040635835.1	GCF_040635835.1
GCF_013364175.1	GCF_013364175.1
GCF_040635005.1	GCF_040635005.1
GCF_018966745.1	GCF_018966745.1
GCF_026340025.1	GCF_026340025.1
GCF_018638305.1	GCF_018638305.1,GCF_021083325.1
GCF_040634555.1	GCF_040634555.1,GCF_035918035.1
GCF_001672315.1	GCF_001672315.1
GCF_001469455.2	GCF_001469455.2
GCF_004522685.1	GCF_004522685.1,GCF_016017415.1,GCF_013364375.1
GCF_040634975.1	GCF_040634975.1
GCF_025909865.1	GCF_025909865.1
GCF_015244315.1	GCF_015244315.1,GCF_011650445.1,GCF_020092045.1,GCF_020092095.1,GCF_020092205.1,GCF_020092125.1,GCF_020092035.1,GCF_020092175.1,GCF_020092025.1,GCF_020092085.1
GCF_012933395.1	GCF_012933395.1
GCF_023072675.1	GCF_023072675.1
GCF_040703735.1	GCF_040703735.1,GCF_040635395.1
GCF_009377185.1	GCF_009377185.1
GCF_004337435.2	GCF_004337435.2
GCF_035962435.1	GCF_035962435.1
GCF_001485125.1	GCF_001485125.1
GCF_045505125.1	GCF_045505125.1
GCF_026341275.1	GCF_026341275.1
GCF_035918055.1	GCF_035918055.1,GCF_045040175.1
GCF_001949645.1	GCF_001949645.1,GCF_001485105.1
GCF_002875915.1	GCF_002875915.1,GCF_002875985.1,GCF_002876535.1,GCF_002873675.1,GCF_002874475.1,GCF_002875235.1,GCF_002876965.1,GCF_002877105.1,GCF_002874295.1,GCF_002876585.1,GCF_002877045.1,GCF_002878535.1,GCF_002876765.1,GCF_002875355.1,GCF_002877545.1,GCF_002875425.1,GCF_002877685.1,GCF_002876855.1,GCF_002873525.1,GCF_002876715.1,GCF_002876195.1,GCF_002877305.1,GCF_002875185.1,GCF_002876495.1,GCF_002876165.1…
GCF_030716945.1	GCF_030716945.1,GCF_030716725.1,GCF_030716845.1,GCF_033448345.1,GCF_030716995.1,GCF_030716865.1,GCF_033448525.1,GCF_033448445.1,GCF_033448405.1,GCF_030685455.1,GCF_033447745.1,GCF_033448485.1,GCF_033447885.1,GCF_033447755.1,GCF_033447965.1,GCF_033447945.1,GCF_033448125.1,GCF_033448305.1,GCF_033448065.1,GCF_033448645.1,GCF_030685395.1,GCF_033448005.1,GCF_033447015.1,GCF_033448705.1,GCF_033447985.1…
GCF_002954615.1	GCF_002954615.1
GCF_000759975.1	GCF_000759975.1
GCF_000760015.1	GCF_000760015.1
GCF_017695965.1	GCF_017695965.1,GCF_019324835.1
GCF_017696015.1	GCF_017696015.1,GCF_019324885.1
GCF_000760035.1	GCF_000760035.1,GCF_000760115.1,GCF_902519915.1,GCF_022447305.1,GCF_902521235.1,GCF_002812945.1,GCF_019325115.1,GCF_017696245.1,GCF_019324955.1,GCF_017696085.1,GCF_902595615.1,GCF_019324905.1,GCF_017696035.1,GCF_019324925.1,GCF_017696315.1
GCF_902622435.1	GCF_902622435.1
GCF_902521405.1	GCF_902521405.1
GCF_017696275.1	GCF_017696275.1,GCF_019325005.1,GCF_019324945.1
GCF_902616385.1	GCF_902616385.1
GCF_000757845.1	GCF_000757845.1
GCF_902522795.1	GCF_902522795.1
GCF_902536725.1	GCF_902536725.1
GCF_017696055.1	GCF_017696055.1
GCF_017696075.1	GCF_017696075.1,GCF_019324985.1
GCF_019324845.1	GCF_019324845.1,GCF_017695975.1
GCF_000759885.1	GCF_000759885.1
GCF_019325055.1	GCF_019325055.1,GCF_017696205.1
GCF_000760055.1	GCF_000760055.1,GCF_000760075.1,GCF_000760095.1
GCF_017695955.1	GCF_017695955.1,GCF_019325105.1
GCF_000759955.1	GCF_000759955.1
GCF_017696175.1	GCF_017696175.1,GCF_019325015.1
GCF_000759855.1	GCF_000759855.1,GCF_000759865.1,GCF_000759935.1
GCF_006741355.1	GCF_006741355.1,GCF_018517045.1,GCF_006381655.1,GCF_018517085.1,GCF_030588105.1,GCF_030464085.1,GCF_030463985.1,GCF_030587885.1,GCF_030587905.1,GCF_030464065.1,GCF_030588035.1,GCF_030588025.1,GCF_030588205.1,GCF_030463925.1,GCF_030463965.1,GCF_030588145.1,GCF_030464105.1,GCF_030588155.1,GCF_030588005.1,GCF_016864255.1,GCF_002562805.1,GCF_002630985.1,GCF_002630975.1,GCF_003409035.2,GCF_002334625.1…
GCF_016917925.1	GCF_016917925.1,GCF_016917895.1
GCF_034375205.1	GCF_034375205.1,GCF_009827515.1
GCF_001028625.1	GCF_001028625.1,GCF_001461885.1
GCF_003581645.1	GCF_003581645.1
GCF_019857185.1	GCF_019857185.1,GCF_021021475.1,GCF_020524565.1
GCF_038594485.1	GCF_038594485.1
GCF_038594605.1	GCF_038594605.1
GCF_038594725.1	GCF_038594725.1,GCF_038594465.1,GCF_038594385.1
GCF_041238525.1	GCF_041238525.1,GCF_964222115.1
GCF_019711655.1	GCF_019711655.1
GCF_001542855.1	GCF_001542855.1
GCF_009828015.1	GCF_009828015.1,GCF_021021345.1,GCF_001634695.1,GCF_001634795.1,GCF_001634995.1,GCF_001635065.1
GCF_024171405.1	GCF_024171405.1
GCF_019801865.1	GCF_019801865.1,GCF_019801885.1
GCF_029688735.1	GCF_029688735.1
GCF_029688625.1	GCF_029688625.1
GCF_019711555.1	GCF_019711555.1,GCF_002895025.1,GCF_019857205.1
GCF_003355455.1	GCF_003355455.1
GCF_019711635.1	GCF_019711635.1
GCF_009827325.1	GCF_009827325.1
GCF_001661915.1	GCF_001661915.1
GCF_007570835.1	GCF_007570835.1
GCF_001634625.1	GCF_001634625.1
GCF_002556635.1	GCF_002556635.1
GCF_020985325.1	GCF_020985325.1,GCF_020985305.1
GCF_001661675.2	GCF_001661675.2,GCF_014211955.1
GCF_039542285.1	GCF_039542285.1
GCF_003584125.1	GCF_003584125.1
GCF_001077815.2	GCF_001077815.2
GCF_900574125.1	GCF_900574125.1,GCF_001681735.1,GCF_001681825.1,GCF_001681795.1,GCF_001681265.1,GCF_001681305.1,GCF_001681755.1,GCF_001681635.1,GCF_018860895.1,GCF_001681925.1,GCF_001681475.1,GCF_001682005.1,GCF_001681405.1,GCF_001681525.1,GCF_001681415.1,GCF_001681845.1,GCF_001681335.1,GCF_001681815.1,GCF_001681355.1,GCF_001681285.1,GCF_000376545.2,GCF_001681445.1,GCF_001681385.1,GCF_001681535.1,GCF_001681235.1…
GCF_022348205.1	GCF_022348205.1
GCF_003721115.1	GCF_003721115.1,GCF_004122815.1,GCF_000772025.1,GCF_004012035.1,GCF_004681195.1,GCF_019265525.1,GCF_019265645.1,GCF_029625375.1,GCF_025398055.1,GCF_015774815.1,GCF_002140115.1,GCF_034421975.1,GCF_009497915.1,GCF_019265575.1,GCF_019265535.1,GCF_009764445.1,GCF_009764405.1,GCF_013346725.1,GCF_013346705.1,GCF_013346765.1,GCF_013346735.1,GCF_013344945.1,GCF_015101695.1,GCF_039748155.1,GCF_039748205.1…
GCF_014825945.1	GCF_014825945.1,GCF_001562235.1,GCF_036864435.1,GCF_000808635.1,GCF_037477885.1,GCF_001750305.1,GCF_040907705.1,GCF_000172635.2,GCF_016758275.1,GCF_016758345.1,GCF_901457775.2,GCF_901457785.2,GCF_901446615.2,GCF_901446755.2,GCF_002849875.1,GCF_000808595.1,GCF_901457815.2,GCF_001578515.1,GCF_014349115.1,GCF_022348315.1,GCF_901457835.2,GCF_001077695.1
GCF_000808575.1	GCF_000808575.1
GCF_005117025.1	GCF_005117025.1
GCF_002993325.1	GCF_002993325.1,GCF_036864385.1
GCF_018619335.1	GCF_018619335.1
GCF_006517115.1	GCF_006517115.1,GCF_001886435.1,GCF_006517095.1,GCF_009759785.1,GCF_001886415.1,GCF_001886395.1,GCF_001562295.1,GCF_001562315.1
GCF_001886475.1	GCF_001886475.1,GCF_002831605.1
GCF_011106835.1	GCF_011106835.1,GCF_033842865.1,GCF_021394275.1,GCF_039615595.1,GCF_039616155.1,GCF_039615785.1,GCF_039615835.1,GCF_039616545.1,GCF_030436035.1,GCF_039616115.1,GCF_039616095.1,GCF_039615695.1,GCF_039616255.1,GCF_039615625.1,GCF_039616035.1,GCF_039616745.1,GCF_039615555.1,GCF_039615545.1,GCF_039615815.1,GCF_039615925.1,GCF_039616205.1,GCF_039616345.1,GCF_039616325.1,GCF_039616065.1,GCF_039616365.1…
GCF_004000395.1	GCF_004000395.1,GCF_026626005.1,GCF_004196145.1,GCF_000299175.2,GCF_045039995.1,GCF_040635445.1,GCF_041438665.1,GCF_045039795.1,GCF_024105205.1,GCF_038242915.1,GCF_041438585.1,GCF_040635525.1,GCF_002289335.1,GCF_002317025.1,GCF_002317005.1,GCF_000800535.1,GCF_015601545.1,GCF_024592655.1,GCF_040635865.1,GCF_000797385.1,GCF_041438605.1,GCF_024105335.1,GCF_024105195.1,GCF_024107415.1,GCF_024107435.1…
GCF_014216335.1	GCF_014216335.1
GCF_003957915.1	GCF_003957915.1,GCF_003957985.1,GCF_003957865.1,GCF_028994195.1,GCF_003958275.1,GCF_003958535.1,GCF_003958135.1,GCF_003958295.1,GCF_003958075.1,GCF_003958165.1,GCF_003958305.1,GCF_003958215.1,GCF_003958095.1,GCF_003958445.1,GCF_003958565.1,GCF_003958065.1,GCF_003958575.1,GCF_003958505.1,GCF_003958205.1,GCF_003958335.1,GCF_003958405.1,GCF_003957935.1,GCF_003958395.1,GCF_003958365.1,GCF_003958185.1…
GCF_001908115.1	GCF_001908115.1
GCF_000622325.1	GCF_000622325.1,GCF_001650795.1,GCF_016815135.1,GCF_016814675.1,GCF_016815225.1,GCF_016814605.1,GCF_016814865.1,GCF_016814955.1,GCF_016814975.1,GCF_016814635.1,GCF_016814755.1,GCF_016815155.1,GCF_016815085.1,GCF_016815215.1,GCF_016815035.1,GCF_016815195.1,GCF_016815055.1,GCF_016815115.1,GCF_016815175.1,GCF_016814895.1,GCF_016814995.1,GCF_016814645.1,GCF_016814855.1,GCF_016814715.1,GCF_016814935.1…
GCF_001444505.1	GCF_001444505.1,GCF_019926375.1,GCF_037619135.1,GCF_001854065.1,GCF_024085615.1
GCF_033790785.1	GCF_033790785.1
GCF_039762275.1	GCF_039762275.1
GCF_014770435.1	GCF_014770435.1
GCF_002836715.1	GCF_002836715.1,GCF_009812035.1,GCF_002863645.1,GCF_004378465.1,GCF_014076715.1,GCF_002836165.1,GCF_014076825.1,GCF_014076755.1,GCF_014076735.1,GCF_001742065.1,GCF_002836505.1,GCF_002836235.1,GCF_013414195.1,GCF_002836735.1
GCF_015277735.1	GCF_015277735.1,GCF_016106655.1
GCF_015234355.1	GCF_015234355.1
GCF_021023115.1	GCF_021023115.1
GCF_015351755.1	GCF_015351755.1,GCF_017942195.1
GCF_904846405.1	GCF_904846405.1,GCF_002836005.1
GCF_002352555.1	GCF_002352555.1
GCF_002836335.1	GCF_002836335.1
GCF_950073855.1	GCF_950073855.1
GCF_028765605.1	GCF_028765605.1,GCF_028765575.1
GCF_900312675.1	GCF_900312675.1
GCF_028765525.1	GCF_028765525.1,GCF_004168385.1,GCF_004167985.1,GCF_004168245.1,GCF_004167675.1,GCF_004168395.1,GCF_028765545.1,GCF_028765555.1,GCF_028765415.1,GCF_028765445.1,GCF_028765405.1,GCF_028765455.1
GCF_000985635.1	GCF_000985635.1,GCF_001691095.1,GCF_016464335.1,GCF_021366275.1,GCF_001690945.1,GCF_001690915.1,GCF_001691015.1,GCF_001691135.1,GCF_001690975.1,GCF_001691105.1,GCF_001730145.1,GCF_041470685.1
GCF_001691055.1	GCF_001691055.1,GCF_014163665.1
GCF_001691065.1	GCF_001691065.1,GCF_001690985.1,GCF_001691025.1
GCF_003176735.1	GCF_003176735.1
GCF_026013475.1	GCF_026013475.1
GCF_002573675.1	GCF_002573675.1,GCF_002688545.1
GCF_013694245.2	GCF_013694245.2
GCF_019038635.1	GCF_019038635.1,GCF_029581475.1,GCF_014472385.1,GCF_040635415.1,GCF_001855515.1,GCF_017599015.1,GCF_033843705.1
GCF_040635545.1	GCF_040635545.1,GCF_040299445.1,GCF_023072725.1,GCF_023072695.1
GCF_019374995.1	GCF_019374995.1
GCF_007833915.1	GCF_007833915.1
GCF_027497215.1	GCF_027497215.1
GCF_003176715.1	GCF_003176715.1
GCF_035917375.1	GCF_035917375.1
GCF_035920425.1	GCF_035920425.1
GCF_030269705.1	GCF_030269705.1
GCF_006228125.1	GCF_006228125.1
GCF_027497255.1	GCF_027497255.1
GCF_001507315.1	GCF_001507315.1,GCF_016774385.1
GCF_029626175.1	GCF_029626175.1
GCF_014764405.1	GCF_014764405.1,GCF_003419945.1
GCF_013364215.1	GCF_013364215.1
GCF_000698495.1	GCF_000698495.1
GCF_041431075.1	GCF_041431075.1
GCF_014216315.1	GCF_014216315.1
GCF_045208695.1	GCF_045208695.1,GCF_036227645.1,GCF_036227625.1
GCF_002910985.1	GCF_002910985.1,GCF_002910935.1
GCF_024380135.1	GCF_024380135.1,GCF_002551415.1,GCF_002551435.1,GCF_021491675.1,GCF_035919765.1,GCF_036010305.1
GCF_029906565.1	GCF_029906565.1,GCF_002832675.1
GCF_002382885.1	GCF_002382885.1
GCF_040635735.1	GCF_040635735.1,GCF_035917555.1,GCF_035918115.1
GCF_045208555.1	GCF_045208555.1,GCF_035917435.1,GCF_033790905.1
GCF_004000405.1	GCF_004000405.1,GCF_001751305.1
GCF_026339475.1	GCF_026339475.1
GCF_022347745.1	GCF_022347745.1
GCF_023701695.1	GCF_023701695.1
GCF_026339515.1	GCF_026339515.1
GCF_026340595.1	GCF_026340595.1
GCF_002906235.1	GCF_002906235.1,GCF_020252345.1,GCF_015351545.2,GCF_020252305.1,GCF_020252245.1,GCF_020252265.1,GCF_022289285.1,GCF_013369285.1,GCF_022289415.1,GCF_044005795.1,GCF_020252285.1,GCF_001675245.1,GCF_029990625.1,GCF_022289315.1,GCF_022808515.1,GCF_013369375.1,GCF_000959825.1,GCF_002891685.1,GCF_002073095.1,GCF_002891755.1,GCF_002150885.1,GCF_002892625.1,GCF_000764895.1,GCF_004302935.1,GCF_002903365.1…
GCF_013369385.1	GCF_013369385.1
GCF_024105465.1	GCF_024105465.1,GCF_027213805.1,GCF_001550135.1,GCF_005886795.1,GCF_005886125.1,GCF_022398475.1,GCF_030247135.1
GCF_950075255.1	GCF_950075255.1,GCF_014349195.1,GCF_005887425.1,GCF_037619325.1,GCF_005887185.1,GCF_005887195.1
GCF_001641615.1	GCF_001641615.1,GCF_005886115.1
GCF_011806445.1	GCF_011806445.1,GCF_004195145.1,GCF_022398505.1
GCF_005886815.1	GCF_005886815.1,GCF_037619075.1,GCF_004792295.1
GCF_021728095.1	GCF_021728095.1,GCF_001550155.1
GCF_000576675.1	GCF_000576675.1,GCF_014925285.1,GCF_020966275.1,GCF_003515105.1,GCF_013423925.1,GCF_014117385.1
GCF_002115725.1	GCF_002115725.1,GCF_016819665.1,GCF_016819755.1,GCF_016817295.1,GCF_016819535.1,GCF_016817335.1,GCF_016819935.1,GCF_016819555.1,GCF_016819835.1,GCF_016819955.1,GCF_016819585.1,GCF_016819635.1,GCF_016819485.1,GCF_016819875.1,GCF_016817315.1,GCF_016819915.1,GCF_016819795.1,GCF_016819885.1,GCF_016819655.1,GCF_016819615.1,GCF_016819715.1,GCF_016819765.1,GCF_016819735.1,GCF_016819695.1,GCF_016819575.1…
GCF_004771175.1	GCF_004771175.1,GCF_000585815.1,GCF_000585775.1,GCF_009916285.1,GCF_009914905.1,GCF_018440845.1,GCF_033101895.1,GCF_033100855.1,GCF_009916185.1,GCF_009916245.1,GCF_018440725.1,GCF_018440775.1,GCF_018440945.1,GCF_018440805.1,GCF_018446355.1,GCF_000585835.1,GCF_000585755.1,GCF_004771195.1,GCF_000585795.1,GCF_000585855.1,GCF_018440905.1
GCF_018440865.1	GCF_018440865.1,GCF_018440765.1
GCF_018440745.1	GCF_018440745.1,GCF_018440825.1,GCF_018440875.1
GCF_003236605.1	GCF_003236605.1,GCF_003236655.1
GCF_017565505.1	GCF_017565505.1,GCF_017565525.1,GCF_017565605.1,GCF_017565565.1,GCF_017565615.1,GCF_017565515.1,GCF_017565585.1
GCF_003854415.1	GCF_003854415.1
GCF_003854685.1	GCF_003854685.1,GCF_015712215.1,GCF_015712265.1
GCF_045345775.1	GCF_045345775.1
GCF_041431335.1	GCF_041431335.1
GCF_002860065.1	GCF_002860065.1,GCF_004360075.1,GCF_004360045.1,GCF_013371875.1,GCF_013371805.1,GCF_004348075.1,GCF_003606245.1,GCF_001975105.1,GCF_001975085.1,GCF_001975065.1,GCF_001974745.1
GCF_027084515.1	GCF_027084515.1,GCF_028664465.1
GCF_003403095.1	GCF_003403095.1,GCF_017922435.1,GCF_036322645.1,GCF_001983425.1,GCF_017642645.1,GCF_001662875.1,GCF_039523095.1
GCF_018424665.1	GCF_018424665.1,GCF_003326805.1,GCF_001613795.1
GCF_000948415.1	GCF_000948415.1
GCF_011806525.1	GCF_011806525.1
GCF_000763295.1	GCF_000763295.1
GCF_020782095.1	GCF_020782095.1,GCF_017643345.1,GCF_002844235.1,GCF_023588965.1,GCF_963999505.1,GCF_937897705.1
GCF_029624155.1	GCF_029624155.1,GCF_003326675.1
GCF_003326795.1	GCF_003326795.1
GCF_040218635.1	GCF_040218635.1,GCF_040221875.1
GCF_011806425.1	GCF_011806425.1
GCF_002844275.1	GCF_002844275.1
GCF_014489355.1	GCF_014489355.1,GCF_001468935.1,GCF_018128715.1,GCF_018128745.1,GCF_041431275.1,GCF_001183525.1
GCF_002077215.1	GCF_002077215.1,GCF_036211425.1,GCF_029931435.1,GCF_001895885.1,GCF_030123005.1,GCF_030122965.1,GCF_018128855.1,GCF_001482475.1
GCF_040779305.1	GCF_040779305.1,GCF_000715205.1
GCF_014764715.1	GCF_014764715.1
GCF_004634445.1	GCF_004634445.1,GCF_006007905.1,GCF_002042895.1,GCF_030122945.1,GCF_900156275.1,GCF_018128635.1,GCF_033790805.1,GCF_030348255.1,GCF_030645085.1
GCF_014077275.1	GCF_014077275.1,GCF_014077245.1,GCF_014077345.1,GCF_014077195.1,GCF_014077375.1,GCF_014077355.1,GCF_014077305.1,GCF_014077325.1,GCF_014077405.1,GCF_014077455.1,GCF_014077415.1,GCF_014077435.1,GCF_014077515.1,GCF_014077465.1,GCF_014076785.1
GCF_007954345.1	GCF_007954345.1,GCF_007954355.1,GCF_007954305.1
GCF_014076955.1	GCF_014076955.1,GCF_014076915.1,GCF_014076885.1,GCF_014076905.1,GCF_014076925.1,GCF_014076835.1,GCF_014076795.1,GCF_014076845.1
GCF_025138375.1	GCF_025138375.1,GCF_025138055.1,GCF_025137935.1,GCF_025137775.1,GCF_025138255.1,GCF_025137635.1,GCF_025138695.1,GCF_025138535.1,GCF_013283535.1,GCF_013283075.1,GCF_013283565.1,GCF_013283525.1,GCF_013283035.1,GCF_013283495.1,GCF_013283165.1,GCF_013283055.1,GCF_013283445.1,GCF_013283605.1,GCF_013283485.1,GCF_013283465.1,GCF_013283115.1,GCF_013283095.1,GCF_013283585.1,GCF_013283135.1
GCF_005887355.1	GCF_005887355.1,GCF_005886875.1,GCF_005887285.1
GCF_005887475.1	GCF_005887475.1,GCF_005887445.1
GCF_018100875.1	GCF_018100875.1,GCF_018100885.1,GCF_018101015.1,GCF_014858725.1
GCF_022347945.1	GCF_022347945.1,GCF_005887125.1,GCF_009363775.1,GCF_005886775.1,GCF_005876865.1,GCF_008808095.1,GCF_005886975.1,GCF_005887065.1,GCF_005886935.1,GCF_005887035.1,GCF_005887015.1,GCF_005887005.1,GCF_000967625.1,GCF_000967585.1
GCF_024707485.1	GCF_024707485.1
GCF_002214545.1	GCF_002214545.1
GCF_012027355.1	GCF_012027355.1
GCF_006274605.1	GCF_006274605.1
GCF_008152015.1	GCF_008152015.1
GCF_012027645.1	GCF_012027645.1
GCF_012027305.1	GCF_012027305.1
GCF_904067545.1	GCF_904067545.1
GCF_002214565.1	GCF_002214565.1,GCF_002197185.1
GCF_012027615.1	GCF_012027615.1
GCF_002214465.1	GCF_002214465.1,GCF_012027515.1
GCF_012027285.1	GCF_012027285.1,GCF_000265525.1
GCF_026988555.1	GCF_026988555.1
GCF_012027415.1	GCF_012027415.1,GCF_012027455.1,GCF_012027545.1,GCF_012027535.1
GCF_012027395.1	GCF_012027395.1
GCF_012027555.1	GCF_012027555.1
GCF_012027595.1	GCF_012027595.1
GCF_000979265.1	GCF_000979265.1,GCF_000979115.1,GCF_000980025.1,GCF_000979205.1,GCF_000979915.1,GCF_000979195.1,GCF_000979925.1,GCF_000979175.1,GCF_000980105.1,GCF_000980085.1,GCF_000979275.1,GCF_000980055.1,GCF_000980135.1,GCF_000979255.1,GCF_000980175.1,GCF_000980075.1,GCF_000980155.1,GCF_000979125.1,GCF_000979995.1,GCF_000979855.1,GCF_000979895.1,GCF_000979935.1,GCF_000979185.1
GCF_024512895.1	GCF_024512895.1,GCF_024511885.1,GCF_024512465.1,GCF_024512445.1,GCF_024512645.1,GCF_024512625.1,GCF_024512185.1,GCF_024512195.1,GCF_024512145.1,GCF_024513085.1,GCF_024513065.1,GCF_024513285.1,GCF_024513345.1,GCF_024513245.1,GCF_024513185.1,GCF_024512085.1,GCF_024513325.1,GCF_024512265.1,GCF_024512225.1,GCF_024512285.1,GCF_024513225.1,GCF_024512605.1,GCF_024511985.1
GCF_014163985.1	GCF_014163985.1,GCF_014164575.1,GCF_007786355.1,GCF_964275705.1,GCF_014163635.1,GCF_014164235.1,GCF_014163915.1,GCF_014164295.1,GCF_014164495.1,GCF_014164365.1,GCF_014163675.1,GCF_014163545.1,GCF_014163945.1,GCF_014164425.1,GCF_014164535.1,GCF_014164315.1
GCF_018069805.1	GCF_018069805.1
GCF_014925355.1	GCF_014925355.1,GCF_964275635.1,GCF_949372515.1
GCF_021613355.1	GCF_021613355.1,GCF_005886375.1
GCF_001653135.1	GCF_001653135.1
GCF_025426155.1	GCF_025426155.1,GCF_005234095.1,GCF_003399995.1,GCF_004328925.1,GCF_040733615.1,GCF_025837035.1,GCF_000735115.1,GCF_000982455.1,GCF_014171535.1,GCF_009996815.1,GCF_014298115.1,GCF_019969135.1,GCF_013186645.1,GCF_030519455.1,GCF_009363835.1,GCF_039939295.1,GCF_030219925.1,GCF_002201875.1,GCF_000819585.1,GCF_040736055.1,GCF_041765565.1
GCF_041862045.1	GCF_041862045.1
GCF_025809355.1	GCF_025809355.1
GCF_014060985.1	GCF_014060985.1
GCF_021228675.1	GCF_021228675.1
GCF_002836515.1	GCF_002836515.1
GCF_000968015.1	GCF_000968015.1,GCF_000967955.1
GCF_001280445.1	GCF_001280445.1,GCF_001308855.1,GCF_023476525.1
GCF_002355315.1	GCF_002355315.1
GCF_000967945.1	GCF_000967945.1
GCF_000967965.1	GCF_000967965.1
GCF_022662455.1	GCF_022662455.1,GCF_022662415.1
GCF_025642995.1	GCF_025642995.1
GCF_002251635.1	GCF_002251635.1
GCF_001647715.1	GCF_001647715.1
GCF_000967935.1	GCF_000967935.1,GCF_000968025.1
GCF_036688725.1	GCF_036688725.1
GCF_004379315.1	GCF_004379315.1
GCF_024734645.1	GCF_024734645.1
GCF_001529365.1	GCF_001529365.1,GCF_003797125.1,GCF_002836795.1,GCF_014164215.1
GCF_964276155.1	GCF_964276155.1,GCF_002836315.1,GCF_014163715.1,GCF_010092445.1
GCF_014164505.1	GCF_014164505.1
GCF_006385555.1	GCF_006385555.1,GCF_005234075.1
GCF_014164185.1	GCF_014164185.1,GCF_003797885.1,GCF_039871945.1,GCF_014164545.1,GCF_014163775.1,GCF_014163845.1
GCF_023283865.1	GCF_023283865.1,GCF_002836275.1
GCF_000682775.1	GCF_000682775.1,GCF_963974415.1,GCF_017640815.1,GCF_003509425.1
GCF_000682715.1	GCF_000682715.1,GCF_964216035.1,GCF_041232825.1,GCF_041231175.1,GCF_964220825.1,GCF_041237515.1,GCF_964220985.1,GCF_041242115.1,GCF_964219315.1,GCF_041254575.1,GCF_964229005.1
GCF_003263295.1	GCF_003263295.1,GCF_003263285.1,GCF_000682675.1
GCF_000682755.1	GCF_000682755.1
GCF_022811925.1	GCF_022811925.1
GCF_017303275.1	GCF_017303275.1
GCF_019037115.1	GCF_019037115.1,GCF_019036895.1,GCF_000294775.2,GCF_023823835.1,GCF_023712325.1,GCF_023516215.1,GCF_023713405.1,GCF_001856025.1,GCF_042725555.1,GCF_014883935.1,GCF_038398625.1,GCF_023713325.1,GCF_030223485.1
GCF_004366035.1	GCF_004366035.1
GCF_000565285.1	GCF_000565285.1
GCF_020739485.1	GCF_020739485.1
GCF_001447155.2	GCF_001447155.2,GCF_041928535.1,GCF_041927945.1,GCF_041927975.1,GCF_009363515.1,GCF_009363275.1
GCF_030541005.1	GCF_030541005.1
GCF_020171415.1	GCF_020171415.1,GCF_009650625.1,GCF_019801405.1,GCF_019801975.1,GCF_019801955.1,GCF_019801925.1,GCF_019800825.1,GCF_019800745.1,GCF_019800655.1,GCF_019800945.1,GCF_019335185.1
GCF_013371085.1	GCF_013371085.1
GCF_963977585.1	GCF_963977585.1
GCF_003298795.1	GCF_003298795.1
GCF_005937175.1	GCF_005937175.1,GCF_017168345.1,GCF_038562075.1,GCF_038562085.1,GCF_021395175.1,GCF_006542315.2,GCF_002836495.1,GCF_009728585.1
GCF_038593445.1	GCF_038593445.1,GCF_020595105.1,GCF_038593645.1,GCF_038593655.1
GCF_007786325.1	GCF_007786325.1
GCF_020428305.1	GCF_020428305.1
GCF_029854215.1	GCF_029854215.1
GCF_018618175.1	GCF_018618175.1,GCF_018618205.1,GCF_004337065.1,GCF_004337275.1,GCF_004337295.1,GCF_018618335.1,GCF_018618375.1
GCF_018617985.1	GCF_018617985.1,GCF_005960665.1,GCF_018618115.1,GCF_018618155.1
GCF_018618455.1	GCF_018618455.1
GCF_018617245.1	GCF_018617245.1,GCF_018617075.1,GCF_018617135.1,GCF_018617035.1
GCF_018617655.1	GCF_018617655.1
GCF_028747625.1	GCF_028747625.1
GCF_020514995.1	GCF_020514995.1,GCF_019801145.1
GCF_025144465.1	GCF_025144465.1
GCF_019801465.1	GCF_019801465.1,GCF_019801275.1
GCF_006740765.1	GCF_006740765.1,GCF_025139165.1
GCF_000473145.1	GCF_000473145.1
GCF_025139955.1	GCF_025139955.1,GCF_000473325.1,GCF_025140155.1,GCF_025139835.1,GCF_025139665.1
GCF_004123675.1	GCF_004123675.1,GCF_018101175.1,GCF_004535885.1
GCF_000473165.1	GCF_000473165.1
GCF_000511355.1	GCF_000511355.1
GCF_035322745.1	GCF_035322745.1,GCF_001999205.1,GCF_046480475.1,GCF_022833015.1,GCF_002747285.1,GCF_033809795.1,GCF_000815145.1,GCF_001558705.1,GCF_003312895.1,GCF_001639945.1,GCF_004378445.1,GCF_005518225.1,GCF_002005345.1,GCF_015732475.1,GCF_014872755.1,GCF_019801565.1,GCF_030520205.1
GCF_002850535.1	GCF_002850535.1
GCF_003584135.1	GCF_003584135.1,GCF_008017365.1
GCF_008017345.1	GCF_008017345.1,GCF_003584165.1
GCF_010500845.1	GCF_010500845.1
GCF_020782875.1	GCF_020782875.1
GCF_036323825.1	GCF_036323825.1
GCF_007785775.2	GCF_007785775.2
GCF_029193885.1	GCF_029193885.1
GCF_003992595.1	GCF_003992595.1
GCF_029194005.1	GCF_029194005.1
GCF_017313275.1	GCF_017313275.1
GCF_011068285.1	GCF_011068285.1,GCF_019457985.1
GCF_001683915.1	GCF_001683915.1
GCF_017313785.1	GCF_017313785.1
GCF_013376415.1	GCF_013376415.1
GCF_022788715.1	GCF_022788715.1
GCF_022788735.1	GCF_022788735.1
GCF_025143985.1	GCF_025143985.1
GCF_027214245.1	GCF_027214245.1,GCF_025142135.1,GCF_003611275.1,GCF_025142275.1,GCF_004349565.1,GCF_001635055.1,GCF_001634775.1,GCF_001634725.1
GCF_021154965.1	GCF_021154965.1,GCF_034376865.1,GCF_001635605.1
GCF_022788655.1	GCF_022788655.1
GCF_001634785.1	GCF_001634785.1,GCF_001634885.1
GCF_000763535.1	GCF_000763535.1,GCF_013266655.1,GCF_013266665.1,GCF_013266605.1,GCF_013266555.1,GCF_037162445.1,GCF_009676865.1,GCF_009363455.1,GCF_009708195.1,GCF_013266565.1,GCF_013266595.1,GCF_000967465.2,GCF_000967485.1
GCF_017051755.1	GCF_017051755.1
GCF_022398095.1	GCF_022398095.1,GCF_022398215.1,GCF_022398025.1
GCF_013282965.1	GCF_013282965.1,GCF_013283315.1,GCF_013282935.1,GCF_013283405.1,GCF_013282925.1,GCF_013283295.1,GCF_013283155.1,GCF_013282985.1,GCF_013283385.1,GCF_013283425.1,GCF_013283015.1,GCF_013283275.1,GCF_013283255.1,GCF_013282875.1,GCF_013283365.1,GCF_013283345.1
GCF_030540945.1	GCF_030540945.1
GCF_003441595.1	GCF_003441595.1
GCF_002744735.1	GCF_002744735.1
GCF_019801045.1	GCF_019801045.1,GCF_017798185.1
GCF_913055835.1	GCF_913055835.1
GCF_001266795.1	GCF_001266795.1,GCF_002933295.1,GCF_019335285.1,GCF_000166295.1
GCF_021021495.1	GCF_021021495.1,GCF_001650915.1,GCF_001650765.1,GCF_016758325.1,GCF_016758285.1
GCF_018860425.1	GCF_018860425.1
GCF_017498685.1	GCF_017498685.1,GCF_001882675.1,GCF_001883155.1,GCF_001882465.1,GCF_001880365.1,GCF_001882625.1,GCF_001880435.1,GCF_001880465.1,GCF_001883745.1,GCF_001883245.1,GCF_001883265.1,GCF_001883485.1,GCF_001883575.1,GCF_001882895.1,GCF_001883495.1,GCF_001883605.1
GCF_014280115.1	GCF_014280115.1,GCF_014279635.1,GCF_014279615.1,GCF_014279535.1,GCF_900473975.1,GCF_900474085.1,GCF_014279895.1
GCF_014280075.1	GCF_014280075.1
GCF_020514235.1	GCF_020514235.1
GCF_000737595.1	GCF_000737595.1
GCF_900474185.1	GCF_900474185.1,GCF_020514255.1,GCF_020514355.1,GCF_011365345.1
GCF_014279755.1	GCF_014279755.1
GCF_001632025.1	GCF_001632025.1,GCF_001632075.1,GCF_001632145.1,GCF_001632125.1,GCF_012933585.1,GCF_001632005.1,GCF_012933605.1,GCF_012933595.1,GCF_001632065.1,GCF_001632045.1,GCF_001631985.1,GCF_001631965.1
GCF_000760335.1	GCF_000760335.1,GCF_000760295.1,GCF_000760315.1
GCF_001400055.1	GCF_001400055.1,GCF_031195055.1,GCF_016917995.1,GCF_002220885.1,GCF_045348465.1,GCF_046531845.1,GCF_025482175.1,GCF_029876235.1,GCF_030024185.1,GCF_029812995.1,GCF_029876245.1,GCF_029876205.1,GCF_029876225.1,GCF_018517125.1,GCF_025482775.1
GCF_014077505.1	GCF_014077505.1
GCF_002076895.1	GCF_002076895.1
GCF_003061515.1	GCF_003061515.1
GCF_014077185.1	GCF_014077185.1,GCF_014077085.1,GCF_014077065.1,GCF_014077005.1,GCF_014077115.1,GCF_014076995.1,GCF_014077125.1,GCF_014077215.1,GCF_014077155.1,GCF_014076985.1,GCF_014077045.1
GCF_014077095.1	GCF_014077095.1
GCF_020882645.1	GCF_020882645.1,GCF_001579905.1,GCF_030384605.1,GCF_001403915.1,GCF_012395805.1,GCF_009363595.1,GCF_020882625.1,GCF_001932055.2,GCF_020882585.1,GCF_020882605.1,GCF_009363375.1,GCF_009363335.1,GCF_009363315.1
GCF_027359675.1	GCF_027359675.1
GCF_039831395.1	GCF_039831395.1
GCF_003056335.1	GCF_003056335.1
GCF_003590715.1	GCF_003590715.1
GCF_000967735.1	GCF_000967735.1,GCF_024105395.1,GCF_004010775.1,GCF_041879345.1,GCF_015390265.1,GCF_019141545.1,GCF_000967825.1
GCF_000787695.1	GCF_000787695.1
GCF_004335005.1	GCF_004335005.1
GCF_004310385.1	GCF_004310385.1
GCF_004310345.1	GCF_004310345.1
GCF_004117015.1	GCF_004117015.1,GCF_006704135.1,GCF_030028355.1,GCF_017168435.1,GCF_017840535.1,GCF_017168495.1,GCF_017168555.1,GCF_017168405.1,GCF_017168505.1,GCF_017168445.1,GCF_023072805.1,GCF_023072735.1,GCF_017168395.1,GCF_019890915.1
GCF_013181605.1	GCF_013181605.1,GCF_002005525.1,GCF_019093765.1,GCF_019093785.1,GCF_019093745.1,GCF_019093805.1,GCF_001940085.1,GCF_013183915.1,GCF_013183985.1,GCF_013181635.1,GCF_013183945.1,GCF_013181575.1,GCF_017821235.1,GCF_001653415.1
GCF_041475555.1	GCF_041475555.1,GCF_041474875.1,GCF_041530385.1,GCF_041468075.1,GCF_041472985.1,GCF_041470125.1,GCF_041475545.1,GCF_041475515.1,GCF_041475525.1,GCF_041468145.1,GCF_041468155.1
GCF_041468085.1	GCF_041468085.1,GCF_041475535.1
GCF_000787395.1	GCF_000787395.1,GCF_002021315.1,GCF_002021275.1,GCF_002021185.1,GCF_002020895.1,GCF_002020915.1,GCF_002021175.1,GCF_002021235.1,GCF_002021195.1,GCF_002021155.1,GCF_002021115.1,GCF_002021255.1,GCF_002020935.1
GCF_024158645.1	GCF_024158645.1,GCF_011398715.1,GCF_001596805.1,GCF_011764625.1,GCF_024158665.1,GCF_024158065.1,GCF_900129255.1,GCF_900128865.1,GCF_900142865.1
GCF_024124605.1	GCF_024124605.1
GCF_009660035.1	GCF_009660035.1,GCF_022348135.1,GCF_022348125.1
GCF_001700965.1	GCF_001700965.1
GCF_009711865.1	GCF_009711865.1
GCF_033843685.1	GCF_033843685.1,GCF_039548215.1,GCF_039548195.1,GCF_039548115.1
GCF_002893095.1	GCF_002893095.1
GCF_002836645.1	GCF_002836645.1,GCF_002836675.1,GCF_002836635.1
GCF_001939825.1	GCF_001939825.1
GCF_020428325.2	GCF_020428325.2
GCF_002798885.1	GCF_002798885.1
GCF_035341875.1	GCF_035341875.1,GCF_032605755.1,GCF_032606795.1,GCF_032607615.1,GCF_032610035.1,GCF_032608435.1,GCF_032609235.1,GCF_032610675.1,GCF_032604805.1,GCF_032603535.1
GCF_021044465.1	GCF_021044465.1,GCF_021044335.1,GCF_021043825.1
GCF_017653625.1	GCF_017653625.1,GCF_003989595.1
GCF_019249255.1	GCF_019249255.1,GCF_019249215.1
GCF_019931075.1	GCF_019931075.1,GCF_001632825.1,GCF_001562195.1,GCF_001632765.1,GCF_001562125.1,GCF_001562115.1,GCF_001433715.1
GCF_018100795.1	GCF_018100795.1
GCF_027359575.1	GCF_027359575.1
GCF_027359355.1	GCF_027359355.1
GCF_027359595.1	GCF_027359595.1,GCF_027359525.1
GCF_000760235.1	GCF_000760235.1,GCF_027359475.1,GCF_003208065.1,GCF_019325065.1
GCF_000757865.1	GCF_000757865.1
GCF_027359395.1	GCF_027359395.1
GCF_003208055.1	GCF_003208055.1,GCF_019325045.1
GCF_013403865.1	GCF_013403865.1
GCF_013403915.1	GCF_013403915.1
GCF_013394675.1	GCF_013394675.1,GCF_013404085.1
GCF_018860545.1	GCF_018860545.1
GCF_039538385.1	GCF_039538385.1,GCF_018860565.1
GCF_013404025.1	GCF_013404025.1,GCF_019278425.1,GCF_013404055.1
GCF_013403925.1	GCF_013403925.1
GCF_013403985.1	GCF_013403985.1
GCF_018219455.1	GCF_018219455.1,GCF_018219435.1,GCF_018219415.1
GCF_001574435.1	GCF_001574435.1
GCF_022969095.1	GCF_022969095.1
GCF_018219155.1	GCF_018219155.1
GCF_000276805.1	GCF_000276805.1
GCF_002836355.1	GCF_002836355.1
GCF_964276075.1	GCF_964276075.1,GCF_008931805.1,GCF_000291685.1
GCF_015082335.1	GCF_015082335.1
GCF_000756655.1	GCF_000756655.1
GCF_019431375.1	GCF_019431375.1
GCF_950054265.1	GCF_950054265.1,GCF_001634835.1,GCF_001635515.1,GCF_001635525.1
GCF_015665385.1	GCF_015665385.1,GCF_015665355.1
GCF_001634945.1	GCF_001634945.1,GCF_001635175.1
GCF_002888555.1	GCF_002888555.1,GCF_003597125.1
GCF_024895295.1	GCF_024895295.1,GCF_013623905.1
GCF_012844365.1	GCF_012844365.1
GCF_011617465.1	GCF_011617465.1
GCF_001606005.1	GCF_001606005.1
GCF_011617705.1	GCF_011617705.1
GCF_017948325.1	GCF_017948325.1,GCF_013623835.1
GCF_011617245.1	GCF_011617245.1
GCF_030227105.1	GCF_030227105.1,GCF_021023135.1
GCF_039677785.1	GCF_039677785.1,GCF_039888935.1,GCF_039652635.1,GCF_039888975.1,GCF_041477345.1,GCF_039888945.1,GCF_039889005.1,GCF_039581235.1
GCF_045347795.1	GCF_045347795.1,GCF_039938375.1,GCF_039938345.1
GCF_022810365.1	GCF_022810365.1,GCF_001682295.1,GCF_001647205.1,GCF_003860625.1,GCF_024436645.1,GCF_018729485.1,GCF_000010105.1,GCF_027270845.1,GCF_013277835.1,GCF_002501585.1
GCF_937864515.1	GCF_937864515.1
GCF_000819625.1	GCF_000819625.1,GCF_002381385.1,GCF_002381365.1
GCF_000826845.1	GCF_000826845.1,GCF_000826835.2
GCF_033238845.1	GCF_033238845.1,GCF_030060455.1,GCF_001969345.1,GCF_018101115.1,GCF_018101215.1
GCF_037911135.1	GCF_037911135.1
GCF_016648745.1	GCF_016648745.1,GCF_016648635.1,GCF_016648665.1,GCF_016648765.1,GCF_016648815.1,GCF_016648795.1,GCF_016648675.1,GCF_016648655.1,GCF_016648645.1,GCF_016648865.1,GCF_016648915.1
GCF_022397595.1	GCF_022397595.1,GCF_022397575.1,GCF_022397515.1,GCF_028446965.1,GCF_028446725.1,GCF_028447235.1,GCF_028446865.1,GCF_028446765.1,GCF_028446805.1,GCF_028446945.1,GCF_028446845.1
GCF_027270635.1	GCF_027270635.1
GCF_003688915.1	GCF_003688915.1
GCF_000954115.1	GCF_000954115.1
GCF_022810385.1	GCF_022810385.1,GCF_022810405.1
GCF_017168275.1	GCF_017168275.1
GCF_017168335.1	GCF_017168335.1
GCF_017168235.1	GCF_017168235.1,GCF_020889545.1,GCF_027213855.1
GCF_001766295.1	GCF_001766295.1,GCF_001766355.1,GCF_001766375.1,GCF_001766335.1,GCF_022576485.1,GCF_022576715.1,GCF_022576765.1,GCF_022576735.1,GCF_022576795.1,GCF_022576755.1
GCF_014132355.1	GCF_014132355.1
GCF_010672585.1	GCF_010672585.1
GCF_010692555.1	GCF_010692555.1
GCF_010692625.1	GCF_010692625.1,GCF_010672505.1,GCF_010672745.1,GCF_010672625.1,GCF_010672685.1
GCF_010672455.1	GCF_010672455.1
GCF_010672385.1	GCF_010672385.1
GCF_001767235.1	GCF_001767235.1,GCF_010692445.1,GCF_010672105.1,GCF_010672755.1,GCF_010672005.1,GCF_010692325.1
GCF_010671925.1	GCF_010671925.1
GCF_010672795.1	GCF_010672795.1,GCF_010672485.1,GCF_010671945.1
GCF_016756575.1	GCF_016756575.1,GCF_016756555.1
GCF_000472785.1	GCF_000472785.1
GCF_016756535.1	GCF_016756535.1
GCF_016756595.1	GCF_016756595.1
GCF_015500075.1	GCF_015500075.1
GCF_029872135.1	GCF_029872135.1
GCF_030294925.1	GCF_030294925.1
GCF_016756635.1	GCF_016756635.1,GCF_016756615.1
GCF_029027945.1	GCF_029027945.1,GCF_008868125.1,GCF_039526085.1
GCF_025698745.1	GCF_025698745.1,GCF_025698785.1
GCF_027214325.1	GCF_027214325.1,GCF_004337555.1
GCF_020524545.1	GCF_020524545.1
GCF_033790885.1	GCF_033790885.1
GCF_014171575.1	GCF_014171575.1
GCF_008795955.1	GCF_008795955.1,GCF_016757015.1
GCF_030227115.1	GCF_030227115.1
GCF_007559285.1	GCF_007559285.1
GCF_937889495.1	GCF_937889495.1,GCF_040221955.1,GCF_018424725.1,GCF_016461915.1,GCF_027214085.1,GCF_003997005.1
GCF_024507975.1	GCF_024507975.1,GCF_000750635.1,GCF_902375385.1
GCF_014897385.1	GCF_014897385.1,GCF_030372125.1,GCF_024508135.1,GCF_000821065.1,GCF_018333195.1
GCF_042675985.1	GCF_042675985.1
GCF_900166635.1	GCF_900166635.1
GCF_002020275.1	GCF_002020275.1,GCF_002020135.1
GCF_000737065.1	GCF_000737065.1
GCF_002020145.1	GCF_002020145.1,GCF_009296265.1,GCF_002020115.1,GCF_002085925.2
GCF_029917025.1	GCF_029917025.1,GCF_001940525.2,GCF_002213225.1
GCF_017168035.1	GCF_017168035.1
GCF_033842905.1	GCF_033842905.1
GCF_031460255.1	GCF_031460255.1
GCF_043965275.1	GCF_043965275.1,GCF_009363395.1,GCF_009363475.1
GCF_026723825.1	GCF_026723825.1
GCF_029537485.1	GCF_029537485.1
GCF_024397895.1	GCF_024397895.1
GCF_002025205.1	GCF_002025205.1
GCF_038446055.1	GCF_038446055.1,GCF_038446155.1,GCF_022175585.2,GCF_038446185.1,GCF_041082025.1,GCF_038446175.1,GCF_002716905.3,GCF_002716965.3,GCF_002716925.3,GCF_002304195.1
GCF_009363655.1	GCF_009363655.1,GCF_009363735.1,GCF_019801375.1,GCF_019801285.1
GCF_001441615.1	GCF_001441615.1
GCF_028807495.1	GCF_028807495.1
GCF_009363715.1	GCF_009363715.1
GCF_001650975.1	GCF_001650975.1,GCF_001441635.1,GCF_008728195.1
GCF_036226205.1	GCF_036226205.1,GCF_029590475.1,GCF_020181575.1,GCF_001730205.1,GCF_001730215.1
GCF_027214185.1	GCF_027214185.1
GCF_022953335.1	GCF_022953335.1,GCF_024583155.1
GCF_002925765.1	GCF_002925765.1
GCF_001865655.1	GCF_001865655.1,GCF_001447995.1,GCF_018860675.1,GCF_900105545.1,GCF_002700155.1,GCF_900105105.1
GCF_029350945.1	GCF_029350945.1
GCF_003075045.1	GCF_003075045.1
GCF_029350975.1	GCF_029350975.1
GCF_002860425.1	GCF_002860425.1,GCF_002860555.1,GCF_002860435.1,GCF_002860525.1,GCF_002860545.1,GCF_002860485.1,GCF_002860465.1,GCF_002860585.1,GCF_002860505.1
GCF_948329545.1	GCF_948329545.1,GCF_045843675.1,GCF_002874375.2,GCF_002873035.1,GCF_002872975.1,GCF_002875635.1,GCF_041469925.1,GCF_002876705.1,GCF_002877015.1
GCF_009796845.1	GCF_009796845.1
GCF_007786215.1	GCF_007786215.1
GCF_020217465.1	GCF_020217465.1,GCF_018860945.1,GCF_001306765.1
GCF_004006355.1	GCF_004006355.1,GCF_045037775.1,GCF_029846335.1,GCF_030397495.1
GCF_015330105.1	GCF_015330105.1,GCF_015330125.1
GCF_018860745.1	GCF_018860745.1
GCF_015330135.1	GCF_015330135.1,GCF_015330165.1
GCF_029323795.1	GCF_029323795.1
GCF_018860715.1	GCF_018860715.1,GCF_044597075.1
GCF_009725985.1	GCF_009725985.1
GCF_001623225.1	GCF_001623225.1,GCF_001623145.1,GCF_001623065.1,GCF_001623085.1,GCF_001623245.1,GCF_001623075.1,GCF_001623165.1
GCF_001623285.1	GCF_001623285.1
GCF_018282095.1	GCF_018282095.1
GCF_040112515.1	GCF_040112515.1,GCF_034376465.1,GCF_019891335.1,GCF_019891355.1
GCF_045011005.1	GCF_045011005.1
GCF_003296175.1	GCF_003296175.1,GCF_025698725.1,GCF_019801575.1,GCF_019801525.1
GCF_009363675.1	GCF_009363675.1
GCF_009363755.1	GCF_009363755.1
GCF_004798905.1	GCF_004798905.1
GCF_016056335.1	GCF_016056335.1
GCF_015992245.1	GCF_015992245.1
GCF_017868935.1	GCF_017868935.1
GCF_009834345.1	GCF_009834345.1
GCF_021404345.1	GCF_021404345.1
GCF_014931605.1	GCF_014931605.1
GCF_041987405.1	GCF_041987405.1,GCF_041987505.1,GCF_041984445.1
GCF_004959925.1	GCF_004959925.1
GCF_019800985.1	GCF_019800985.1,GCF_040370035.1,GCF_019800905.1,GCF_900109195.1,GCF_900112545.1
GCF_017338795.1	GCF_017338795.1,GCF_022832475.1,GCF_030123025.1,GCF_009932115.1,GCF_018324505.1,GCF_018324565.1,GCF_038049955.1,GCF_035985545.1,GCF_046537605.1
GCF_900299485.1	GCF_900299485.1,GCF_943373825.1,GCF_900624725.1
GCF_943422735.1	GCF_943422735.1
GCF_000626715.1	GCF_000626715.1
GCF_943416075.1	GCF_943416075.1,GCF_900299475.1,GCF_900299525.1
GCF_005887405.1	GCF_005887405.1,GCF_005887095.1
GCF_005887115.1	GCF_005887115.1
GCF_004212645.1	GCF_004212645.1,GCF_017742995.1
GCF_005886805.2	GCF_005886805.2,GCF_035825145.1
GCF_001482385.1	GCF_001482385.1
GCF_005886885.1	GCF_005886885.1,GCF_004103265.1,GCF_014925335.1,GCF_001444405.1
GCF_005876835.1	GCF_005876835.1
GCF_004214845.1	GCF_004214845.1,GCF_005887275.1,GCF_005886345.1
GCF_020171965.1	GCF_020171965.1
GCF_009827445.1	GCF_009827445.1
GCF_019711615.1	GCF_019711615.1
GCF_020171365.1	GCF_020171365.1
GCF_019801325.1	GCF_019801325.1,GCF_019800645.1,GCF_022919935.1
GCF_019711595.1	GCF_019711595.1
GCF_021395115.1	GCF_021395115.1,GCF_032680905.1,GCF_041897525.1,GCF_032810065.1,GCF_002072815.1,GCF_021395135.1
GCF_009846745.1	GCF_009846745.1,GCF_004360225.1
GCF_002115785.1	GCF_002115785.1,GCF_000300235.2,GCF_003326715.1,GCF_001858545.1,GCF_021021275.1,GCF_001692855.1
GCF_023094175.1	GCF_023094175.1,GCF_003326725.1
GCF_001635845.1	GCF_001635845.1,GCF_001635675.1,GCF_001634935.1,GCF_001635365.1,GCF_001635225.1,GCF_001635315.1,GCF_001635235.1
GCF_016837205.1	GCF_016837205.1,GCF_016837165.1,GCF_016837185.1,GCF_016837255.1,GCF_014857925.1,GCF_016837225.1,GCF_016837235.1
GCF_009674625.1	GCF_009674625.1
GCF_001469865.1	GCF_001469865.1
GCF_001469875.2	GCF_001469875.2
GCF_014969745.1	GCF_014969745.1
GCF_033550185.1	GCF_033550185.1,GCF_003665905.1,GCF_003665865.1
GCF_010668685.1	GCF_010668685.1,GCF_010668905.1,GCF_010668865.1,GCF_010668385.1,GCF_010668355.1
GCF_010668925.1	GCF_010668925.1,GCF_010668875.1
GCF_011399095.1	GCF_011399095.1,GCF_033319045.1,GCF_023330625.1,GCF_013177515.1,GCF_003950215.1
GCF_003612795.1	GCF_003612795.1,GCF_021151565.1
GCF_014217585.1	GCF_014217585.1
GCF_045039905.1	GCF_045039905.1
GCF_026340975.1	GCF_026340975.1
GCF_026340255.1	GCF_026340255.1
GCF_003721495.1	GCF_003721495.1
GCF_044129415.1	GCF_044129415.1
GCF_029894145.1	GCF_029894145.1
GCF_030291635.1	GCF_030291635.1
GCF_009932335.1	GCF_009932335.1
GCF_028994055.1	GCF_028994055.1
GCF_002906855.1	GCF_002906855.1
GCF_003940825.1	GCF_003940825.1
GCF_025398015.1	GCF_025398015.1
GCF_024355235.1	GCF_024355235.1
GCF_009857015.1	GCF_009857015.1,GCF_040536865.1,GCF_000706665.1,GCF_010367515.1,GCF_009762675.2,GCF_009834005.1,GCF_009833985.1
GCF_040635635.1	GCF_040635635.1,GCF_040634965.1,GCF_000710955.1,GCF_040634875.1,GCF_040635105.1,GCF_040635665.1
GCF_018207095.1	GCF_018207095.1
GCF_017347115.1	GCF_017347115.1,GCF_000186265.1
GCF_009797025.1	GCF_009797025.1
GCF_000468595.1	GCF_000468595.1,GCF_000468615.2,GCF_019278585.1,GCF_019278565.1
GCF_026652155.1	GCF_026652155.1,GCF_024105615.1,GCF_024105415.1,GCF_024105555.1,GCF_024105535.1,GCF_024105435.1
GCF_002148795.1	GCF_002148795.1,GCF_046481765.1
GCF_022449305.1	GCF_022449305.1,GCF_000299935.1,GCF_003633955.1
GCF_001618175.1	GCF_001618175.1
GCF_022832715.1	GCF_022832715.1,GCF_020320405.1,GCF_020447245.1,GCF_020447205.1
GCF_025345565.1	GCF_025345565.1
GCF_025318105.1	GCF_025318105.1
GCF_014279835.1	GCF_014279835.1,GCF_014279555.1
GCF_014279775.1	GCF_014279775.1
GCF_014279655.1	GCF_014279655.1
GCF_023630655.1	GCF_023630655.1,GCF_001040845.1
GCF_000523275.1	GCF_000523275.1,GCF_000523315.1,GCF_000523335.1,GCF_000522965.1,GCF_000523355.1,GCF_000523295.1
GCF_002833365.1	GCF_002833365.1
GCF_001932675.1	GCF_001932675.1
GCF_900142975.1	GCF_900142975.1
GCF_001752425.1	GCF_001752425.1,GCF_002833385.1
GCF_020310005.1	GCF_020310005.1
GCF_038593695.1	GCF_038593695.1,GCF_024398575.1
GCF_001294685.1	GCF_001294685.1,GCF_016461845.1,GCF_027977715.1,GCF_019797805.1
GCF_001541965.1	GCF_001541965.1,GCF_020102825.1,GCF_020171825.1,GCF_000785045.1,GCF_020524855.1,GCF_020524445.1
GCF_023283985.1	GCF_023283985.1,GCF_002873615.1
GCF_002873135.1	GCF_002873135.1,GCF_002874355.1,GCF_002874545.1,GCF_002873635.1
GCF_000011245.1	GCF_000011245.1,GCF_042679885.1
GCF_947492075.1	GCF_947492075.1,GCF_033238825.1,GCF_025149665.1,GCF_025151205.1
GCF_002831645.1	GCF_002831645.1,GCF_019278545.1
GCF_004843725.1	GCF_004843725.1
GCF_002836085.1	GCF_002836085.1
GCF_014764725.1	GCF_014764725.1,GCF_014764695.1
GCF_001632165.1	GCF_001632165.1,GCF_014304815.1
GCF_014279975.1	GCF_014279975.1
GCF_014279995.1	GCF_014279995.1,GCF_001632105.1,GCF_001631935.1
GCF_020782175.1	GCF_020782175.1,GCF_032139635.1,GCF_032139815.1
GCF_002614725.1	GCF_002614725.1
GCF_027213895.1	GCF_027213895.1,GCF_001663395.1
GCF_001999595.1	GCF_001999595.1,GCF_001999585.1,GCF_001999645.1,GCF_001999545.1,GCF_001941385.1,GCF_001999555.1
GCF_003665955.1	GCF_003665955.1,GCF_003666025.1,GCF_003666005.1
GCF_003666015.1	GCF_003666015.1
GCF_037414695.1	GCF_037414695.1
GCF_003665925.1	GCF_003665925.1
GCF_000956175.1	GCF_000956175.1,GCF_041431065.1
GCF_014078525.1	GCF_014078525.1
GCF_013407185.1	GCF_013407185.1
GCF_025698845.1	GCF_025698845.1,GCF_025699125.1
GCF_019801055.1	GCF_019801055.1,GCF_019801175.1,GCF_019801075.1
GCF_024105635.1	GCF_024105635.1
GCF_006351965.1	GCF_006351965.1
GCF_018424695.1	GCF_018424695.1
GCF_003122365.1	GCF_003122365.1
GCF_011766325.1	GCF_011766325.1
GCF_026627225.1	GCF_026627225.1,GCF_013018355.1,GCF_003097515.1,GCF_004403015.1
GCF_013302895.1	GCF_013302895.1
GCF_040635935.1	GCF_040635935.1
GCF_003323715.1	GCF_003323715.1,GCF_022699385.1
GCF_003323735.1	GCF_003323735.1
GCF_000280905.1	GCF_000280905.1
GCF_019278505.1	GCF_019278505.1,GCF_019278525.1,GCF_019278485.1
GCF_019263805.1	GCF_019263805.1
GCF_009796785.1	GCF_009796785.1
GCF_000766795.1	GCF_000766795.1
GCF_900106075.1	GCF_900106075.1,GCF_002846595.1,GCF_943846125.1,GCF_000766805.1,GCF_943844935.1,GCF_943788215.1
GCF_027474385.1	GCF_027474385.1,GCF_020781875.1,GCF_021184005.1
GCF_963677335.1	GCF_963677335.1,GCF_002903165.1,GCF_014641295.1
GCF_040361315.1	GCF_040361315.1,GCF_000215955.2
GCF_040361235.1	GCF_040361235.1,GCF_040361255.1
GCF_040361435.1	GCF_040361435.1
GCF_040361215.1	GCF_040361215.1
GCF_022398495.1	GCF_022398495.1,GCF_022398425.1,GCF_000832025.1
GCF_022398395.1	GCF_022398395.1,GCF_022398355.1
GCF_002215585.1	GCF_002215585.1
GCF_900127505.1	GCF_900127505.1,GCF_001298715.1,GCF_903642105.1,GCF_903166125.1
GCF_900128535.1	GCF_900128535.1,GCF_900127295.1
GCF_040822545.1	GCF_040822545.1,GCF_040370075.1,GCF_040372575.1,GCF_040365275.1,GCF_040362055.1
GCF_024346915.1	GCF_024346915.1,GCF_041860215.1
GCF_014083925.1	GCF_014083925.1
GCF_024347115.1	GCF_024347115.1
GCF_001506075.1	GCF_001506075.1
GCF_019801505.1	GCF_019801505.1,GCF_019800765.1,GCF_019335205.1,GCF_019801265.1,GCF_019335245.1
GCF_000789335.1	GCF_000789335.1,GCF_000230655.2,GCF_000978555.1,GCF_000784835.1,GCF_011057665.1
GCF_041524235.1	GCF_041524235.1,GCF_041521385.1
GCF_003671915.1	GCF_003671915.1
GCF_041435035.1	GCF_041435035.1
GCF_018682645.1	GCF_018682645.1
GCF_000338295.1	GCF_000338295.1,GCF_000346315.1
GCF_000304635.1	GCF_000304635.1,GCF_000195185.1
GCF_001027925.1	GCF_001027925.1
GCF_013404005.1	GCF_013404005.1,GCF_013394635.1,GCF_013394615.1,GCF_013394595.1
GCF_013394655.1	GCF_013394655.1
GCF_002833405.1	GCF_002833405.1,GCF_002836445.1,GCF_002836345.1,GCF_002835975.1
GCF_001592825.1	GCF_001592825.1
GCF_020628665.1	GCF_020628665.1,GCF_020628455.1,GCF_020628735.1,GCF_020628355.1,GCF_020628555.1
GCF_020171385.1	GCF_020171385.1,GCF_019800785.1,GCF_019800705.1,GCF_019802305.1
GCF_019801245.1	GCF_019801245.1
GCF_001999655.1	GCF_001999655.1,GCF_001682135.1,GCF_001941365.1,GCF_018588215.1,GCF_001999705.1
GCF_025821585.1	GCF_025821585.1,GCF_964226415.1,GCF_041258855.1
GCF_902705885.1	GCF_902705885.1
GCF_022348005.1	GCF_022348005.1
GCF_009720525.1	GCF_009720525.1,GCF_007744075.1
GCF_007751945.1	GCF_007751945.1,GCF_007748015.1,GCF_007748155.1
GCF_001723735.1	GCF_001723735.1,GCF_001723695.1,GCF_001723685.1,GCF_001723675.1,GCF_001723665.1
GCF_040286265.1	GCF_040286265.1,GCF_009371975.2
GCF_014789785.1	GCF_014789785.1,GCF_013414345.1
GCF_040286215.1	GCF_040286215.1
GCF_015339545.1	GCF_015339545.1,GCF_015070765.1
GCF_030518195.1	GCF_030518195.1
GCF_001653335.1	GCF_001653335.1
GCF_950074475.1	GCF_950074475.1
GCF_023845045.1	GCF_023845045.1,GCF_023845025.1,GCF_011765735.1,GCF_011765705.1
GCF_013416675.1	GCF_013416675.1
GCF_020524105.1	GCF_020524105.1,GCF_019334305.1
GCF_017303375.1	GCF_017303375.1
GCF_025398035.1	GCF_025398035.1,GCF_029834455.1
GCF_018619015.1	GCF_018619015.1,GCF_018618895.1,GCF_018618875.1
GCF_018618575.1	GCF_018618575.1,GCF_018618605.1
GCF_023701715.1	GCF_023701715.1,GCF_023701745.1,GCF_005860785.2,GCF_016107395.1
GCF_029504575.1	GCF_029504575.1
GCF_001027945.1	GCF_001027945.1,GCF_043519395.1,GCF_011952225.1
GCF_041224515.1	GCF_041224515.1
GCF_002700005.1	GCF_002700005.1
GCF_027587255.1	GCF_027587255.1,GCF_014764305.1,GCF_003008475.2,GCF_003008415.2
GCF_000422365.1	GCF_000422365.1
GCF_900129155.1	GCF_900129155.1,GCF_002792415.1
GCF_014623465.1	GCF_014623465.1
GCF_016906065.1	GCF_016906065.1
GCF_024397855.1	GCF_024397855.1
GCF_002786295.1	GCF_002786295.1,GCF_900172385.1
GCF_020177265.1	GCF_020177265.1
GCF_900215355.1	GCF_900215355.1,GCF_002786285.1
GCF_900185035.1	GCF_900185035.1,GCF_013033475.1,GCF_019801065.1,GCF_013033425.1,GCF_013033465.1
GCF_014905675.1	GCF_014905675.1,GCF_014905705.1,GCF_014925645.1
GCF_015709045.1	GCF_015709045.1,GCF_015709065.1
GCF_001485235.1	GCF_001485235.1,GCF_003583285.1,GCF_902377515.1,GCF_000612865.1
GCF_000724085.1	GCF_000724085.1
GCF_001251095.1	GCF_001251095.1,GCF_041224535.1,GCF_019801155.1,GCF_033238885.1,GCF_020171225.1
GCF_000760355.1	GCF_000760355.1,GCF_000760375.1,GCF_000760275.1,GCF_000760255.1,GCF_000760155.1
GCF_964276365.1	GCF_964276365.1,GCF_040012435.1,GCF_003285205.1
GCF_024435075.2	GCF_024435075.2
GCF_000508165.1	GCF_000508165.1
GCF_001941605.1	GCF_001941605.1,GCF_040182395.1,GCF_000750195.1,GCF_000568425.1
GCF_027915275.1	GCF_027915275.1
GCF_025397955.1	GCF_025397955.1,GCF_002291265.1,GCF_000217675.1,GCF_008107435.1,GCF_008107465.1
GCF_000808555.1	GCF_000808555.1,GCF_000808535.1,GCF_000816475.1,GCF_000785575.1,GCF_000783325.1
GCF_003711265.1	GCF_003711265.1,GCF_001875585.1,GCF_903166105.1,GCF_900127575.1,GCF_903166115.1
GCF_024104855.1	GCF_024104855.1,GCF_024104825.1,GCF_024104875.1,GCF_024104815.1
GCF_030464365.1	GCF_030464365.1
GCF_001017125.1	GCF_001017125.1
GCF_032944295.1	GCF_032944295.1
GCF_023702065.1	GCF_023702065.1
GCF_020171785.1	GCF_020171785.1,GCF_011082085.1
GCF_009818105.1	GCF_009818105.1
GCF_020524165.1	GCF_020524165.1
GCF_029532165.1	GCF_029532165.1,GCF_029593895.1,GCF_029593915.1,GCF_029532145.1
GCF_002734025.1	GCF_002734025.1
GCF_002696735.1	GCF_002696735.1
GCF_002952115.1	GCF_002952115.1
GCF_004832235.1	GCF_004832235.1
GCF_001792635.1	GCF_001792635.1,GCF_001050395.1,GCF_003071785.1,GCF_001187745.1
GCF_019469345.1	GCF_019469345.1,GCF_019469325.1,GCF_019469265.1,GCF_019469365.1
GCF_001440345.1	GCF_001440345.1,GCF_001444365.1,GCF_002207865.1,GCF_001432325.1
GCF_028750675.1	GCF_028750675.1
GCF_025398315.1	GCF_025398315.1
GCF_019931735.1	GCF_019931735.1
GCF_023283965.1	GCF_023283965.1
GCF_000430645.1	GCF_000430645.1,GCF_018100855.1,GCF_900299505.1,GCF_943733665.1
GCF_001932165.1	GCF_001932165.1,GCF_001932225.1,GCF_001932215.1,GCF_001932235.1
GCF_000224005.2	GCF_000224005.2,GCF_021457485.1,GCF_016583515.1
GCF_012276755.1	GCF_012276755.1
GCF_021172145.1	GCF_021172145.1
GCF_021172165.1	GCF_021172165.1
GCF_009495795.1	GCF_009495795.1
GCF_009495755.1	GCF_009495755.1
GCF_000740735.1	GCF_000740735.1,GCF_000155655.1,GCF_000012805.1,GCF_007990675.1
GCF_001723355.1	GCF_001723355.1,GCF_003071365.1
GCF_000828475.1	GCF_000828475.1
GCF_001723285.1	GCF_001723285.1
GCF_009659405.1	GCF_009659405.1,GCF_024584785.1,GCF_010020805.1,GCF_010020795.1
GCF_013372625.1	GCF_013372625.1
GCF_013364275.1	GCF_013364275.1
GCF_003432485.1	GCF_003432485.1
GCF_008824145.1	GCF_008824145.1
GCF_036697265.1	GCF_036697265.1
GCF_018860365.1	GCF_018860365.1
GCF_030291335.1	GCF_030291335.1
GCF_003426735.1	GCF_003426735.1
GCF_900198835.1	GCF_900198835.1
GCF_012027635.1	GCF_012027635.1
GCF_000151205.2	GCF_000151205.2
GCF_000769655.1	GCF_000769655.1
GCF_038853135.1	GCF_038853135.1,GCF_045488035.1,GCF_002741725.1,GCF_021441945.1
GCF_005924235.1	GCF_005924235.1,GCF_022348025.1
GCF_002102065.1	GCF_002102065.1,GCF_025823065.1
GCF_000875775.1	GCF_000875775.1,GCF_014078535.1
GCF_000328945.1	GCF_000328945.1
GCF_006740685.1	GCF_006740685.1
GCF_001475745.1	GCF_001475745.1,GCF_001476135.1
GCF_040545555.1	GCF_040545555.1
GCF_030406605.1	GCF_030406605.1
GCF_030733105.1	GCF_030733105.1,GCF_042140135.1,GCF_030732975.1,GCF_003149475.2
GCF_022828475.1	GCF_022828475.1
GCF_026241095.1	GCF_026241095.1
GCF_024734405.1	GCF_024734405.1
GCF_016526145.1	GCF_016526145.1
GCF_021698995.1	GCF_021698995.1,GCF_021699025.1,GCF_021699055.1
GCF_021698975.1	GCF_021698975.1
GCF_020782245.1	GCF_020782245.1,GCF_950065515.1
GCF_043589935.1	GCF_043589935.1
GCF_000508185.1	GCF_000508185.1
GCF_022398535.1	GCF_022398535.1,GCF_026001825.1,GCF_028439335.1,GCF_022398555.1
GCF_002844375.1	GCF_002844375.1,GCF_002844295.1
GCF_003326755.1	GCF_003326755.1
GCF_002115825.1	GCF_002115825.1
GCF_018883605.1	GCF_018883605.1,GCF_030291795.1
GCF_021233395.1	GCF_021233395.1
GCF_013364155.1	GCF_013364155.1
GCF_045819115.1	GCF_045819115.1,GCF_045037765.1
GCF_027214355.1	GCF_027214355.1
GCF_943846705.1	GCF_943846705.1
GCF_034371605.1	GCF_034371605.1
GCF_027213785.1	GCF_027213785.1
GCF_036864515.1	GCF_036864515.1
GCF_000600975.2	GCF_000600975.2
GCF_003726935.1	GCF_003726935.1,GCF_002214345.1,GCF_022397715.1,GCF_022397775.1
GCF_007197555.1	GCF_007197555.1,GCF_009377275.1
GCF_900476435.1	GCF_900476435.1
GCF_002005305.1	GCF_002005305.1
GCF_002836135.1	GCF_002836135.1,GCF_002836075.1,GCF_002836205.1,GCF_002836615.1
GCF_016648735.1	GCF_016648735.1,GCF_016648925.1,GCF_016648855.1,GCF_016648825.1
GCF_011806455.1	GCF_011806455.1
GCF_020524585.1	GCF_020524585.1
GCF_019429625.1	GCF_019429625.1
GCF_001550095.1	GCF_001550095.1
GCF_003576285.1	GCF_003576285.1,GCF_003576315.1,GCF_003576295.1
GCF_002088975.1	GCF_002088975.1
GCF_003263315.1	GCF_003263315.1,GCF_000682735.1,GCF_001683975.1
GCF_000685215.1	GCF_000685215.1
GCF_002237805.1	GCF_002237805.1,GCF_017168375.1
GCF_017723815.1	GCF_017723815.1,GCF_017598955.1
GCF_003790425.1	GCF_003790425.1,GCF_009938225.1
GCF_009938205.1	GCF_009938205.1,GCF_001939755.1
GCF_001750185.1	GCF_001750185.1,GCF_000974945.1,GCF_001625715.1
GCF_000814765.1	GCF_000814765.1
GCF_022398185.1	GCF_022398185.1,GCF_022398135.1,GCF_022398155.1
GCF_027214095.1	GCF_027214095.1
GCF_001901345.1	GCF_001901345.1,GCF_001901355.1
GCF_001042895.1	GCF_001042895.1
GCF_001529285.1	GCF_001529285.1
GCF_000816185.1	GCF_000816185.1,GCF_024705535.1,GCF_024705585.1,GCF_024705615.1
GCF_900313025.1	GCF_900313025.1
GCF_000473205.1	GCF_000473205.1
GCF_021228235.1	GCF_021228235.1
GCF_029697505.1	GCF_029697505.1
GCF_003585905.1	GCF_003585905.1,GCF_040930455.2,GCF_003576595.1
GCF_011784885.1	GCF_011784885.1,GCF_001430865.1,GCF_002117085.1
GCF_007997205.1	GCF_007997205.1,GCF_007997225.1,GCF_007997235.1
GCF_002761295.1	GCF_002761295.1
GCF_004137855.1	GCF_004137855.1
GCF_003722075.1	GCF_003722075.1
GCF_003095655.1	GCF_003095655.1
GCF_000355805.1	GCF_000355805.1
GCF_001653755.1	GCF_001653755.1
GCF_017351175.1	GCF_017351175.1
GCF_001563225.1	GCF_001563225.1
GCF_028532725.1	GCF_028532725.1
GCF_913057475.1	GCF_913057475.1,GCF_001592965.1,GCF_034376045.1
GCF_003056405.1	GCF_003056405.1,GCF_002949085.1
GCF_009758415.1	GCF_009758415.1
GCF_018860475.1	GCF_018860475.1,GCF_003590315.1
GCF_002742335.1	GCF_002742335.1
GCF_016583875.1	GCF_016583875.1,GCF_016653215.1,GCF_016653195.1
GCF_000833025.1	GCF_000833025.1,GCF_030144685.1,GCF_001481655.1
GCF_007997315.1	GCF_007997315.1,GCF_000355905.1
GCF_002836055.1	GCF_002836055.1
GCF_022865125.1	GCF_022865125.1
GCF_001927245.1	GCF_001927245.1
GCF_003258595.1	GCF_003258595.1
GCF_001456945.1	GCF_001456945.1
GCF_012221945.1	GCF_012221945.1
GCF_004100365.1	GCF_004100365.1
GCF_002954425.1	GCF_002954425.1,GCF_013004065.1
GCF_040221015.1	GCF_040221015.1
GCF_039522305.1	GCF_039522305.1,GCF_030296755.1
GCF_036324325.1	GCF_036324325.1
GCF_041232715.1	GCF_041232715.1,GCF_041241935.1,GCF_964221725.1
GCF_021462425.1	GCF_021462425.1,GCF_025379905.1
GCF_016584015.1	GCF_016584015.1
GCF_003261095.1	GCF_003261095.1,GCF_010499545.1
GCF_000233695.2	GCF_000233695.2
GCF_025698805.1	GCF_025698805.1,GCF_000981545.1,GCF_000981565.1
GCF_025128255.1	GCF_025128255.1,GCF_014224355.1,GCF_014224335.1
GCF_002189605.1	GCF_002189605.1,GCF_001630115.1,GCF_001700275.1
GCF_019649015.1	GCF_019649015.1
GCF_019670105.1	GCF_019670105.1
GCF_019670125.1	GCF_019670125.1
GCF_025837015.1	GCF_025837015.1,GCF_003148465.1,GCF_030587775.1
GCF_016647575.1	GCF_016647575.1
GCF_004116975.1	GCF_004116975.1
GCF_000770765.1	GCF_000770765.1
GCF_002189065.1	GCF_002189065.1,GCF_019722015.1
GCF_019721995.1	GCF_019721995.1
GCF_013294075.1	GCF_013294075.1,GCF_013294005.1
GCF_013294025.1	GCF_013294025.1
GCF_014898265.1	GCF_014898265.1
GCF_040892635.1	GCF_040892635.1
GCF_039539625.1	GCF_039539625.1
GCF_024529975.1	GCF_024529975.1,GCF_900143745.1
GCF_024346755.1	GCF_024346755.1
GCF_015665495.1	GCF_015665495.1,GCF_000582555.1,GCF_020340755.1
GCF_004151355.1	GCF_004151355.1,GCF_039530005.1,GCF_039529985.1
GCF_002381345.1	GCF_002381345.1,GCF_008692135.1,GCF_008692185.1
GCF_002724745.1	GCF_002724745.1,GCF_024231995.1,GCF_039615355.1
GCF_022213125.1	GCF_022213125.1,GCF_021556485.1
GCF_009746545.1	GCF_009746545.1
GCF_963971765.1	GCF_963971765.1,GCF_950063895.1,GCF_937890695.1
GCF_007748115.1	GCF_007748115.1
GCF_028748185.1	GCF_028748185.1
GCF_046290535.1	GCF_046290535.1
GCF_025989775.1	GCF_025989775.1,GCF_034930645.1,GCF_034930535.1
GCF_012958305.1	GCF_012958305.1,GCF_014154995.1,GCF_014154945.1
GCF_004028275.1	GCF_004028275.1,GCF_003991075.1
GCF_001507555.1	GCF_001507555.1
GCF_001856085.1	GCF_001856085.1,GCF_003428865.1,GCF_007004625.1
GCF_002022665.1	GCF_002022665.1,GCF_002022605.1
GCF_002810325.1	GCF_002810325.1
GCF_001635445.1	GCF_001635445.1,GCF_001983995.1,GCF_002869505.1
GCF_009753805.1	GCF_009753805.1,GCF_006491645.1
GCF_004303025.1	GCF_004303025.1
GCF_000753865.1	GCF_000753865.1,GCF_000753915.1
GCF_036864575.1	GCF_036864575.1
GCF_040219595.1	GCF_040219595.1,GCF_040221235.1,GCF_040222935.1
GCF_036223305.1	GCF_036223305.1,GCF_036223365.1,GCF_036223345.1
GCF_020410885.1	GCF_020410885.1,GCF_014905115.1
GCF_009068765.1	GCF_009068765.1
GCF_000426265.1	GCF_000426265.1
GCF_000473065.1	GCF_000473065.1
GCF_000472925.1	GCF_000472925.1
GCF_028401425.1	GCF_028401425.1,GCF_018861025.1,GCF_018860285.1
GCF_001317345.1	GCF_001317345.1
GCF_023746595.1	GCF_023746595.1
GCF_012027425.1	GCF_012027425.1
GCF_022409535.1	GCF_022409535.1,GCF_022409515.1,GCF_022409575.1
GCF_002799605.1	GCF_002799605.1,GCF_002803005.1
GCF_003267925.1	GCF_003267925.1
GCF_039523255.1	GCF_039523255.1,GCF_022343685.1
GCF_039523155.1	GCF_039523155.1
GCF_030546875.1	GCF_030546875.1,GCF_003515705.1,GCF_008087205.1
GCF_014304795.1	GCF_014304795.1,GCF_004209775.1
GCF_014279595.1	GCF_014279595.1
GCF_023115425.1	GCF_023115425.1
GCF_014217875.1	GCF_014217875.1
GCF_017852955.1	GCF_017852955.1
GCF_014280095.1	GCF_014280095.1,GCF_014280035.1
GCF_014279815.1	GCF_014279815.1
GCF_014279795.1	GCF_014279795.1
GCF_014279875.1	GCF_014279875.1
GCF_014279955.1	GCF_014279955.1
GCF_004332415.1	GCF_004332415.1,GCF_004332405.1,GCF_014217855.1
GCF_013256625.1	GCF_013256625.1
GCF_017571525.1	GCF_017571525.1
GCF_013256425.1	GCF_013256425.1
GCF_018967845.1	GCF_018967845.1,GCF_018967865.2,GCF_018967825.2
GCF_018132775.1	GCF_018132775.1
GCF_022348225.1	GCF_022348225.1
GCF_045488055.1	GCF_045488055.1
GCF_015351675.1	GCF_015351675.1,GCF_016463945.1
GCF_001889305.1	GCF_001889305.1
GCF_026157155.1	GCF_026157155.1,GCF_022865105.1
GCF_026157085.1	GCF_026157085.1
GCF_022267275.1	GCF_022267275.1,GCF_022267355.1,GCF_022030075.1
GCF_007746795.1	GCF_007746795.1
GCF_009720545.1	GCF_009720545.1
GCF_002706765.1	GCF_002706765.1
GCF_009791395.1	GCF_009791395.1
GCF_023699475.1	GCF_023699475.1
GCF_023074835.1	GCF_023074835.1
GCF_900176045.1	GCF_900176045.1,GCF_016593175.1,GCF_016593215.1
GCF_020781975.1	GCF_020781975.1,GCF_964010355.1,GCF_002730355.1
GCF_020781835.1	GCF_020781835.1
GCF_004022425.1	GCF_004022425.1
GCF_001456955.1	GCF_001456955.1
GCF_017168295.1	GCF_017168295.1,GCF_021395155.1
GCF_000685355.1	GCF_000685355.1
GCF_022436485.1	GCF_022436485.1
GCF_017168255.1	GCF_017168255.1
GCF_022983135.1	GCF_022983135.1
GCF_019800665.1	GCF_019800665.1,GCF_019800845.1
GCF_001999945.1	GCF_001999945.1
GCF_009914725.1	GCF_009914725.1
GCF_028912405.1	GCF_028912405.1
GCF_029633965.1	GCF_029633965.1
GCF_016427555.1	GCF_016427555.1
GCF_003336705.1	GCF_003336705.1
GCF_019916045.1	GCF_019916045.1
GCF_025147875.1	GCF_025147875.1,GCF_900162665.1
GCF_007991515.1	GCF_007991515.1
GCF_900198395.1	GCF_900198395.1,GCF_900198385.1
GCF_900198405.1	GCF_900198405.1
GCF_000255135.1	GCF_000255135.1,GCF_013363265.1,GCF_013363245.1
GCF_021532445.1	GCF_021532445.1,GCF_021532415.1,GCF_022347705.1
GCF_964275385.1	GCF_964275385.1,GCF_024206775.1,GCF_024206795.1
GCF_030412915.1	GCF_030412915.1
GCF_030412965.1	GCF_030412965.1
GCF_030506255.1	GCF_030506255.1
GCF_019263705.2	GCF_019263705.2,GCF_019263715.1
GCF_019263585.2	GCF_019263585.2
GCF_019504665.1	GCF_019504665.1,GCF_019722725.1,GCF_019504685.1
GCF_024494545.1	GCF_024494545.1
GCF_900166965.1	GCF_900166965.1
GCF_030716765.1	GCF_030716765.1
GCF_002075795.1	GCF_002075795.1,GCF_018100775.1,GCF_001675935.1
GCF_039762335.1	GCF_039762335.1,GCF_039871505.1,GCF_037094655.1
GCF_000308235.1	GCF_000308235.1,GCF_000368585.1,GCF_000271425.1
GCF_002128305.1	GCF_002128305.1,GCF_020410765.1
GCF_001984575.1	GCF_001984575.1
GCF_000297635.1	GCF_000297635.1,GCF_013364095.1
GCF_000993785.3	GCF_000993785.3
GCF_020532765.1	GCF_020532765.1,GCF_002954645.1
GCF_015767435.1	GCF_015767435.1
GCF_002900225.1	GCF_002900225.1,GCF_001439665.1
GCF_009796865.1	GCF_009796865.1
GCF_040361195.1	GCF_040361195.1,GCF_040361355.1,GCF_000732535.1
GCF_001635355.1	GCF_001635355.1,GCF_001635735.1,GCF_001635725.1
GCF_020524485.1	GCF_020524485.1,GCF_022818885.1
GCF_018417475.1	GCF_018417475.1
GCF_009828055.1	GCF_009828055.1
GCF_002155425.1	GCF_002155425.1
GCF_002155305.1	GCF_002155305.1
GCF_003730275.1	GCF_003730275.1,GCF_963973575.1
GCF_020524625.1	GCF_020524625.1
GCF_017642725.1	GCF_017642725.1,GCF_017643205.1
GCF_040226335.1	GCF_040226335.1
GCF_002370415.1	GCF_002370415.1,GCF_026240235.1,GCF_000787735.1
GCF_021021505.1	GCF_021021505.1,GCF_014334315.1,GCF_020782185.1
GCF_040110185.1	GCF_040110185.1,GCF_040219695.1,GCF_040218835.1
GCF_028534175.1	GCF_028534175.1,GCF_028534455.1
GCF_028534295.1	GCF_028534295.1
GCF_021184045.1	GCF_021184045.1,GCF_000765475.1
GCF_900774285.1	GCF_900774285.1
GCF_026898155.1	GCF_026898155.1
GCF_010500815.1	GCF_010500815.1
GCF_002088275.1	GCF_002088275.1
GCF_036964545.1	GCF_036964545.1,GCF_000685295.1
GCF_000682695.1	GCF_000682695.1
GCF_003336425.1	GCF_003336425.1,GCF_003336445.1,GCF_003336455.1
GCF_023555375.1	GCF_023555375.1,GCF_005096345.1
GCF_001469965.1	GCF_001469965.1
GCF_009735315.1	GCF_009735315.1
GCF_020833785.1	GCF_020833785.1
GCF_022968815.1	GCF_022968815.1
GCF_001568075.1	GCF_001568075.1,GCF_022509745.1,GCF_019173525.1
GCF_018682615.1	GCF_018682615.1,GCF_018831085.1,GCF_018831145.1
GCF_025532125.1	GCF_025532125.1,GCF_016906305.1
GCF_015265435.1	GCF_015265435.1
GCF_014201675.1	GCF_014201675.1,GCF_007991015.1
GCF_000183745.1	GCF_000183745.1
GCF_002877365.1	GCF_002877365.1,GCF_041475045.1,GCF_041468665.1
GCF_030409635.1	GCF_030409635.1,GCF_030400295.1
GCF_010587385.1	GCF_010587385.1
GCF_002915595.1	GCF_002915595.1,GCF_003725715.1
GCF_902705855.1	GCF_902705855.1
GCF_013041605.1	GCF_013041605.1,GCF_027214155.1
GCF_011806485.1	GCF_011806485.1
GCF_028807445.1	GCF_028807445.1,GCF_028802875.1
GCF_021021435.1	GCF_021021435.1
GCF_014925325.1	GCF_014925325.1,GCF_006704145.1
GCF_018100955.1	GCF_018100955.1
GCF_013282155.1	GCF_013282155.1,GCF_041554975.1
GCF_000156335.1	GCF_000156335.1
GCF_024158765.1	GCF_024158765.1,GCF_022348165.1,GCF_024158705.1
GCF_041474395.1	GCF_041474395.1,GCF_000827885.1,GCF_000827875.1
GCF_002179555.1	GCF_002179555.1
GCF_001858555.1	GCF_001858555.1
GCF_003206715.1	GCF_003206715.1
GCF_034317065.1	GCF_034317065.1,GCF_022489625.1,GCF_009729875.1
GCF_001274805.1	GCF_001274805.1
GCF_024582835.1	GCF_024582835.1
GCF_011806575.1	GCF_011806575.1
GCF_019801345.1	GCF_019801345.1,GCF_002211215.1,GCF_002211205.1
GCF_009363255.1	GCF_009363255.1,GCF_009363495.1
GCF_009363575.1	GCF_009363575.1
GCF_002873195.1	GCF_002873195.1,GCF_002874415.1,GCF_002873335.1
GCF_009753675.1	GCF_009753675.1,GCF_009765655.1,GCF_005771405.1
GCF_020171305.1	GCF_020171305.1,GCF_009363615.1,GCF_013033705.1
GCF_004002195.1	GCF_004002195.1,GCF_004002535.1,GCF_004002125.1
GCF_041987845.1	GCF_041987845.1,GCF_041986965.1
GCF_025562755.1	GCF_025562755.1
GCF_025562715.2	GCF_025562715.2
GCF_000377745.1	GCF_000377745.1
GCF_024204685.1	GCF_024204685.1
GCF_002507315.1	GCF_002507315.1,GCF_002507545.1
GCF_013340845.1	GCF_013340845.1
GCF_009296185.1	GCF_009296185.1
GCF_028356935.1	GCF_028356935.1
GCF_036223515.1	GCF_036223515.1
GCF_007279605.1	GCF_007279605.1,GCF_004799345.1
GCF_963971585.2	GCF_963971585.2,GCF_000763575.1
GCF_013359465.3	GCF_013359465.3,GCF_041357995.1
GCF_001296605.1	GCF_001296605.1,GCF_001296825.1
GCF_000423365.1	GCF_000423365.1
GCF_021568695.1	GCF_021568695.1
GCF_000420265.1	GCF_000420265.1
GCF_042140145.1	GCF_042140145.1
GCF_002093115.1	GCF_002093115.1
GCF_002898515.1	GCF_002898515.1
GCF_040222815.1	GCF_040222815.1,GCF_040222385.1
GCF_007997015.1	GCF_007997015.1
GCF_004005565.1	GCF_004005565.1
GCF_003351865.1	GCF_003351865.1
GCF_004310395.1	GCF_004310395.1
GCF_008274645.2	GCF_008274645.2
GCF_001050135.1	GCF_001050135.1
GCF_010499435.1	GCF_010499435.1,GCF_012979235.1
GCF_032850805.1	GCF_032850805.1,GCF_032850045.1
GCF_010092565.1	GCF_010092565.1,GCF_014622645.1
GCF_024347255.1	GCF_024347255.1,GCF_900111095.1
GCF_027627495.1	GCF_027627495.1,GCF_026278265.1
GCF_002214605.1	GCF_002214605.1
GCF_001577775.1	GCF_001577775.1
GCF_000325705.1	GCF_000325705.1
GCF_005281475.1	GCF_005281475.1
GCF_007860045.1	GCF_007860045.1,GCF_038443385.1
GCF_014534745.1	GCF_014534745.1
GCF_001583495.1	GCF_001583495.1
GCF_021555095.1	GCF_021555095.1,GCF_029023725.1
GCF_001886815.1	GCF_001886815.1,GCF_000241815.1
GCF_002245495.1	GCF_002245495.1
GCF_039654065.1	GCF_039654065.1
GCF_007741475.1	GCF_007741475.1
GCF_007753095.1	GCF_007753095.1
GCF_029838235.1	GCF_029838235.1,GCF_002370375.1
GCF_023734775.1	GCF_023734775.1
GCF_015714725.1	GCF_015714725.1
GCF_001624595.1	GCF_001624595.1,GCF_001624705.1
GCF_013394205.1	GCF_013394205.1,GCF_030397555.1
GCF_003585765.1	GCF_003585765.1,GCF_000472485.1
GCF_009711525.1	GCF_009711525.1
GCF_040226175.1	GCF_040226175.1
GCF_012224465.1	GCF_012224465.1,GCF_013394105.1
GCF_018619345.1	GCF_018619345.1,GCF_018678055.1
GCF_900092635.1	GCF_900092635.1
GCF_040084715.1	GCF_040084715.1
GCF_021532625.1	GCF_021532625.1
GCF_018861045.1	GCF_018861045.1
GCF_016595575.1	GCF_016595575.1,GCF_016811075.1
GCF_002201915.1	GCF_002201915.1,GCF_002201895.1
GCF_003045125.1	GCF_003045125.1,GCF_000812185.1
GCF_016604485.1	GCF_016604485.1,GCF_000379445.1
GCF_002814155.1	GCF_002814155.1,GCF_005887375.1
GCF_010669085.1	GCF_010669085.1
GCF_001316435.1	GCF_001316435.1
GCF_003313305.1	GCF_003313305.1,GCF_018141425.1
GCF_008692555.1	GCF_008692555.1,GCF_008692505.1
GCF_031432745.1	GCF_031432745.1,GCF_031432735.1
GCF_015482715.1	GCF_015482715.1
GCF_015482705.1	GCF_015482705.1
GCF_040580765.1	GCF_040580765.1,GCF_030159915.1
GCF_035321745.1	GCF_035321745.1,GCF_022690785.1
GCF_041256085.1	GCF_041256085.1,GCF_964229525.1
GCF_041232765.1	GCF_041232765.1,GCF_964218355.1
GCF_002631205.1	GCF_002631205.1
GCF_004803465.1	GCF_004803465.1
GCF_015665295.1	GCF_015665295.1
GCF_015665245.1	GCF_015665245.1
GCF_033126985.1	GCF_033126985.1
GCF_030294985.1	GCF_030294985.1
GCF_018860445.1	GCF_018860445.1,GCF_029906505.1
GCF_913055935.1	GCF_913055935.1
GCF_010448835.1	GCF_010448835.1
GCF_000463525.1	GCF_000463525.1
GCF_026153455.1	GCF_026153455.1
GCF_022448685.1	GCF_022448685.1
GCF_022448665.1	GCF_022448665.1
GCF_020447165.1	GCF_020447165.1,GCF_020447105.2
GCF_002009335.2	GCF_002009335.2,GCF_001854245.1
GCF_002943105.1	GCF_002943105.1
GCF_028864635.1	GCF_028864635.1
GCF_001006285.1	GCF_001006285.1,GCF_039564185.1
GCF_036697365.1	GCF_036697365.1
GCF_030397575.1	GCF_030397575.1
GCF_007625085.1	GCF_007625085.1,GCF_013085545.1
GCF_030068505.1	GCF_030068505.1
GCF_030068475.1	GCF_030068475.1
GCF_011947535.1	GCF_011947535.1,GCF_001273615.1
GCF_001413925.1	GCF_001413925.1,GCF_002994045.1
GCF_009362915.1	GCF_009362915.1,GCF_003625425.1
GCF_009806145.1	GCF_009806145.1,GCF_004793635.1
GCF_025195015.1	GCF_025195015.1,GCF_001885215.1
GCF_018156225.1	GCF_018156225.1
GCF_018271975.1	GCF_018271975.1
GCF_026672275.1	GCF_026672275.1
GCF_003202155.1	GCF_003202155.1
GCF_002843385.1	GCF_002843385.1
GCF_002843315.1	GCF_002843315.1
GCF_943788425.1	GCF_943788425.1
GCF_000738435.1	GCF_000738435.1
GCF_001011155.1	GCF_001011155.1
GCF_026619435.1	GCF_026619435.1
GCF_026109735.1	GCF_026109735.1
GCF_026241755.1	GCF_026241755.1
GCF_019655435.1	GCF_019655435.1,GCF_019655415.1
GCF_000260115.1	GCF_000260115.1,GCF_037462395.1
GCF_023721415.1	GCF_023721415.1,GCF_016734785.1
GCF_029603165.1	GCF_029603165.1,GCF_029603155.1
GCF_018860505.1	GCF_018860505.1
GCF_018860665.1	GCF_018860665.1
GCF_000808615.1	GCF_000808615.1
GCF_029223585.1	GCF_029223585.1
GCF_011784865.1	GCF_011784865.1,GCF_020310025.1
GCF_004104035.1	GCF_004104035.1
GCF_004104075.1	GCF_004104075.1
GCF_020782115.1	GCF_020782115.1
GCF_002744755.1	GCF_002744755.1
GCF_037619475.1	GCF_037619475.1
GCF_001942345.1	GCF_001942345.1
GCF_000739065.1	GCF_000739065.1
GCF_000025525.1	GCF_000025525.1
GCF_000214415.1	GCF_000214415.1
GCF_000243455.1	GCF_000243455.1
GCF_000371805.1	GCF_000371805.1,GCF_000363885.1
GCF_001941625.1	GCF_001941625.1,GCF_001941645.1
GCF_002835935.1	GCF_002835935.1
GCF_943787955.1	GCF_943787955.1
GCF_031296915.1	GCF_031296915.1
GCF_031296935.1	GCF_031296935.1
GCF_001673755.1	GCF_001673755.1,GCF_001913155.1
GCF_001895925.1	GCF_001895925.1,GCF_003003695.1
GCF_004214835.1	GCF_004214835.1
GCF_003987045.1	GCF_003987045.1
GCF_044866795.1	GCF_044866795.1,GCF_002895225.1
GCF_009733705.1	GCF_009733705.1,GCF_001517915.1
GCF_013166725.1	GCF_013166725.1,GCF_013166755.1
GCF_025960985.1	GCF_025960985.1
GCF_040703125.1	GCF_040703125.1
GCF_921010045.1	GCF_921010045.1,GCF_900299535.1
GCF_020447175.2	GCF_020447175.2,GCF_020447225.1
GCF_902705875.1	GCF_902705875.1,GCF_902705895.1
GCF_004793685.1	GCF_004793685.1,GCF_017161425.1
GCF_014171775.1	GCF_014171775.1,GCF_014171595.1
GCF_001646945.1	GCF_001646945.1,GCF_001646955.1
GCF_021845525.1	GCF_021845525.1
GCF_021845485.1	GCF_021845485.1
GCF_001951155.1	GCF_001951155.1,GCF_002120265.1
GCF_019431245.1	GCF_019431245.1,GCF_018982885.2
GCF_014212065.1	GCF_014212065.1,GCF_006346335.1
GCF_020341635.1	GCF_020341635.1
GCF_001573155.1	GCF_001573155.1
GCF_000191045.1	GCF_000191045.1,GCF_010588305.2
GCF_003073135.1	GCF_003073135.1
GCF_003344865.1	GCF_003344865.1
GCF_030063085.1	GCF_030063085.1
GCF_022489025.1	GCF_022489025.1
GCF_003428875.1	GCF_003428875.1,GCF_002836425.1
GCF_019295435.1	GCF_019295435.1
GCF_039523995.1	GCF_039523995.1
GCF_010993815.1	GCF_010993815.1
GCF_018449435.1	GCF_018449435.1
GCF_015265475.1	GCF_015265475.1
GCF_015265455.1	GCF_015265455.1
GCF_029027405.1	GCF_029027405.1
GCF_029027585.1	GCF_029027585.1
GCF_009601725.1	GCF_009601725.1,GCF_030157885.1
GCF_029910095.1	GCF_029910095.1,GCF_029910075.1
GCF_007655305.1	GCF_007655305.1,GCF_002694565.1
GCF_001433455.1	GCF_001433455.1
GCF_012027325.1	GCF_012027325.1
GCF_003987515.1	GCF_003987515.1,GCF_001998885.1
GCF_000732625.1	GCF_000732625.1
GCF_002954765.1	GCF_002954765.1
GCF_002813655.1	GCF_002813655.1,GCF_002813675.1
GCF_007558815.1	GCF_007558815.1,GCF_039544675.1
GCF_001559595.1	GCF_001559595.1
GCF_028683135.1	GCF_028683135.1
GCF_001659985.1	GCF_001659985.1
GCF_036221525.1	GCF_036221525.1
GCF_041468115.1	GCF_041468115.1,GCF_041468095.1
GCF_003335675.1	GCF_003335675.1
GCF_020166345.1	GCF_020166345.1
GCF_014280195.1	GCF_014280195.1
GCF_014280175.1	GCF_014280175.1
GCF_018860345.1	GCF_018860345.1,GCF_032461525.1
GCF_000737575.1	GCF_000737575.1,GCF_014280215.1
GCF_900474295.1	GCF_900474295.1,GCF_900473935.1
GCF_014925405.1	GCF_014925405.1,GCF_002156545.1
GCF_003605755.1	GCF_003605755.1,GCF_036563135.1
GCF_001050305.1	GCF_001050305.1,GCF_026871175.1
GCF_012720095.1	GCF_012720095.1,GCF_026409565.1
GCF_000442595.1	GCF_000442595.1,GCF_002443175.1
GCF_024397915.1	GCF_024397915.1
GCF_001528745.1	GCF_001528745.1
GCF_020883455.1	GCF_020883455.1,GCF_003149435.1
GCF_009827455.1	GCF_009827455.1,GCF_030409775.1
GCF_029917065.1	GCF_029917065.1,GCF_029917045.1
GCF_003315315.1	GCF_003315315.1,GCF_003337215.1
GCF_008367235.1	GCF_008367235.1,GCF_008367275.1
GCF_014349235.1	GCF_014349235.1
GCF_003687485.1	GCF_003687485.1
GCF_021556435.1	GCF_021556435.1,GCF_026262595.1
GCF_004011835.1	GCF_004011835.1
GCF_004011825.1	GCF_004011825.1
GCF_003719295.1	GCF_003719295.1
GCF_000423125.1	GCF_000423125.1
GCF_006829085.1	GCF_006829085.1
GCF_016775705.1	GCF_016775705.1
GCF_900446845.1	GCF_900446845.1
GCF_003385415.1	GCF_003385415.1
GCF_036964325.1	GCF_036964325.1
GCF_036964565.1	GCF_036964565.1
GCF_034376615.1	GCF_034376615.1
GCF_000009785.1	GCF_000009785.1
GCF_003865195.2	GCF_003865195.2
GCF_030268025.1	GCF_030268025.1
GCF_027019385.1	GCF_027019385.1,GCF_027023865.1
GCF_018861085.1	GCF_018861085.1,GCF_002211465.1
GCF_007744675.1	GCF_007744675.1
GCF_007754425.1	GCF_007754425.1
GCF_009846755.1	GCF_009846755.1
GCF_000299335.2	GCF_000299335.2
GCF_009363435.1	GCF_009363435.1,GCF_026191725.2
GCF_000473245.1	GCF_000473245.1
GCF_020171945.1	GCF_020171945.1
GCF_001043175.1	GCF_001043175.1,GCF_000283275.1
GCF_003336245.1	GCF_003336245.1
GCF_003856835.1	GCF_003856835.1
GCF_040743285.1	GCF_040743285.1
GCF_039545215.1	GCF_039545215.1
GCF_016593195.1	GCF_016593195.1,GCF_016629565.1
GCF_003399635.1	GCF_003399635.1
GCF_003399625.1	GCF_003399625.1
GCF_003856975.1	GCF_003856975.1,GCF_013349365.1
GCF_000275825.1	GCF_000275825.1
GCF_027594745.1	GCF_027594745.1
GCF_028747645.1	GCF_028747645.1,GCF_019801485.1
GCF_007954365.1	GCF_007954365.1
GCF_014217665.1	GCF_014217665.1
GCF_019753765.1	GCF_019753765.1,GCF_039536565.1
GCF_030012965.1	GCF_030012965.1,GCF_000380565.1
GCF_000708675.1	GCF_000708675.1
GCF_024425175.1	GCF_024425175.1
GCF_016597725.1	GCF_016597725.1
GCF_018860765.1	GCF_018860765.1
GCF_000979295.1	GCF_000979295.1,GCF_000979975.1
GCF_003369565.1	GCF_003369565.1
GCF_003352005.1	GCF_003352005.1
GCF_000420325.1	GCF_000420325.1,GCF_950069325.1
GCF_017347095.1	GCF_017347095.1
GCF_017347125.1	GCF_017347125.1
GCF_041021325.1	GCF_041021325.1,GCF_040796285.1
GCF_017150735.1	GCF_017150735.1,GCF_017150815.1
GCF_013387475.1	GCF_013387475.1
GCF_013387455.1	GCF_013387455.1
GCF_022662295.1	GCF_022662295.1,GCF_022662475.1
GCF_013363285.1	GCF_013363285.1
GCF_900129175.1	GCF_900129175.1
GCF_002831665.1	GCF_002831665.1
GCF_001418015.1	GCF_001418015.1
GCF_009796825.1	GCF_009796825.1
GCF_009796805.1	GCF_009796805.1
GCF_019265565.1	GCF_019265565.1
GCF_019797765.1	GCF_019797765.1
GCF_015690345.1	GCF_015690345.1
GCF_003030385.1	GCF_003030385.1
GCF_021699195.1	GCF_021699195.1
GCF_009497075.1	GCF_009497075.1
GCF_004295485.1	GCF_004295485.1
GCF_014217915.1	GCF_014217915.1
GCF_001642735.1	GCF_001642735.1,GCF_001642775.1
GCF_039543465.1	GCF_039543465.1,GCF_023383595.1
GCF_023544445.1	GCF_023544445.1
GCF_023544465.1	GCF_023544465.1
GCF_001013305.1	GCF_001013305.1,GCF_001021555.1
GCF_039536765.1	GCF_039536765.1,GCF_009827995.1
GCF_026901265.1	GCF_026901265.1,GCF_026901245.1
GCF_001443665.1	GCF_001443665.1,GCF_001443675.1
GCF_003448965.1	GCF_003448965.1
GCF_005887635.2	GCF_005887635.2
GCF_011290545.1	GCF_011290545.1,GCF_014235845.1
GCF_007004545.3	GCF_007004545.3,GCF_009372175.1
GCF_007197645.1	GCF_007197645.1
GCF_027571385.1	GCF_027571385.1
GCF_013033515.1	GCF_013033515.1,GCF_013033505.1
GCF_000963075.1	GCF_000963075.1,GCF_000962995.1
GCF_023277405.1	GCF_023277405.1
GCF_000730305.1	GCF_000730305.1
GCF_045040435.1	GCF_045040435.1,GCF_045208155.1
GCF_035917695.1	GCF_035917695.1,GCF_036237195.1
GCF_041937565.1	GCF_041937565.1,GCF_032932555.1
GCF_014779715.1	GCF_014779715.1
GCF_026262575.1	GCF_026262575.1
GCF_020739505.1	GCF_020739505.1,GCF_000220705.2
GCF_007997065.1	GCF_007997065.1,GCF_007997085.1
GCF_963966745.1	GCF_963966745.1
GCF_964276175.1	GCF_964276175.1
GCF_007997075.1	GCF_007997075.1
GCF_002831685.1	GCF_002831685.1
GCF_023205095.1	GCF_023205095.1
GCF_008086165.1	GCF_008086165.1
GCF_024362345.1	GCF_024362345.1,GCF_001280865.1
GCF_019278445.1	GCF_019278445.1,GCF_019278465.1
GCF_003384935.1	GCF_003384935.1,GCF_003426875.1
GCF_022429645.1	GCF_022429645.1
GCF_022429565.1	GCF_022429565.1
GCF_017589435.1	GCF_017589435.1,GCF_014217645.1
GCF_022348085.1	GCF_022348085.1
GCF_007096635.1	GCF_007096635.1
GCF_036322735.1	GCF_036322735.1,GCF_026191375.1
GCF_002441635.1	GCF_002441635.1,GCF_017168155.1
GCF_039522345.1	GCF_039522345.1,GCF_009649175.1
GCF_016653205.1	GCF_016653205.1,GCF_001633165.1
GCF_006363825.1	GCF_006363825.1,GCF_016134045.1
GCF_003122215.1	GCF_003122215.1
GCF_017303295.1	GCF_017303295.1
GCF_007995245.1	GCF_007995245.1
GCF_001969365.1	GCF_001969365.1
GCF_001635135.1	GCF_001635135.1,GCF_001635105.1
GCF_018409485.1	GCF_018409485.1
GCF_028657965.1	GCF_028657965.1
GCF_002094875.1	GCF_002094875.1,GCF_001981245.1
GCF_039523595.1	GCF_039523595.1,GCF_009827405.1
GCF_001719165.1	GCF_001719165.1,GCF_000714795.1
GCF_001886695.1	GCF_001886695.1,GCF_001010925.1
GCF_022832375.1	GCF_022832375.1
GCF_022832385.1	GCF_022832385.1
GCF_022576075.2	GCF_022576075.2,GCF_018636735.1
GCF_039539805.1	GCF_039539805.1,GCF_009827295.1
GCF_030406725.1	GCF_030406725.1,GCF_030406755.1
GCF_003589745.1	GCF_003589745.1
GCF_003862485.1	GCF_003862485.1
GCF_004360145.1	GCF_004360145.1
GCF_900302485.1	GCF_900302485.1
GCF_020782355.1	GCF_020782355.1
GCF_033790825.1	GCF_033790825.1
GCF_003966265.1	GCF_003966265.1
GCF_003966225.1	GCF_003966225.1
GCF_000969395.1	GCF_000969395.1
GCF_012241415.1	GCF_012241415.1
GCF_001624695.1	GCF_001624695.1
GCF_003075075.1	GCF_003075075.1
GCF_023283565.1	GCF_023283565.1,GCF_018394335.1
GCF_029210365.1	GCF_029210365.1
GCF_024105655.1	GCF_024105655.1
GCF_042648565.1	GCF_042648565.1,GCF_001889605.1
GCF_005577315.1	GCF_005577315.1,GCF_030122985.1
GCF_026619425.1	GCF_026619425.1
GCF_027214025.1	GCF_027214025.1
GCF_041257885.1	GCF_041257885.1,GCF_002088945.1
GCF_027213945.1	GCF_027213945.1
GCF_000376805.1	GCF_000376805.1
GCF_024181525.1	GCF_024181525.1,GCF_001877055.1
GCF_019930565.1	GCF_019930565.1
GCF_023195735.1	GCF_023195735.1
GCF_008086685.1	GCF_008086685.1,GCF_008086605.1
GCF_000760175.1	GCF_000760175.1,GCF_027359375.1
GCF_001679305.1	GCF_001679305.1,GCF_007897175.1
GCF_001642835.1	GCF_001642835.1
GCF_002893765.1	GCF_002893765.1
GCF_000969305.1	GCF_000969305.1,GCF_000969315.2
GCF_004916895.1	GCF_004916895.1
GCF_004150225.1	GCF_004150225.1
GCF_046027215.1	GCF_046027215.1
GCF_046027095.1	GCF_046027095.1
GCF_000382165.1	GCF_000382165.1
GCF_019100565.1	GCF_019100565.1
GCF_017347075.1	GCF_017347075.1,GCF_017347085.1
GCF_004369005.1	GCF_004369005.1,GCF_039523055.1
GCF_030540835.1	GCF_030540835.1
GCF_030540765.1	GCF_030540765.1
GCF_030540825.1	GCF_030540825.1,GCF_036595805.1
GCF_020171525.1	GCF_020171525.1,GCF_015905325.1
GCF_003254585.1	GCF_003254585.1
GCF_009674815.1	GCF_009674815.1
GCF_020012155.1	GCF_020012155.1,GCF_020012125.1
GCF_017051665.1	GCF_017051665.1
GCF_024347195.1	GCF_024347195.1
GCF_002943715.1	GCF_002943715.1
GCF_007997115.1	GCF_007997115.1
GCF_008086185.1	GCF_008086185.1,GCF_008086175.1
GCF_029624125.1	GCF_029624125.1
GCF_001971725.1	GCF_001971725.1
GCF_025000125.1	GCF_025000125.1
GCF_019800885.1	GCF_019800885.1
GCF_021151495.1	GCF_021151495.1,GCF_000731955.1
GCF_002770575.1	GCF_002770575.1,GCF_015767455.1
GCF_024158715.1	GCF_024158715.1,GCF_024158685.1
GCF_039541215.1	GCF_039541215.1,GCF_020005165.1
GCF_002924445.1	GCF_002924445.1,GCF_002798435.1
GCF_020782145.1	GCF_020782145.1
GCF_014252955.1	GCF_014252955.1
GCF_002836775.1	GCF_002836775.1
GCF_002836255.1	GCF_002836255.1
GCF_000524665.1	GCF_000524665.1,GCF_002837115.1
GCF_004798965.1	GCF_004798965.1
GCF_014840935.1	GCF_014840935.1
GCF_026625145.1	GCF_026625145.1
GCF_000934685.1	GCF_000934685.1
GCF_009827095.1	GCF_009827095.1,GCF_018760365.1
GCF_003202975.1	GCF_003202975.1,GCF_023167685.1
GCF_001458195.1	GCF_001458195.1,GCF_001458095.1
GCF_000712275.1	GCF_000712275.1,GCF_000622405.1
GCF_011806565.1	GCF_011806565.1
GCF_015220045.1	GCF_015220045.1
GCF_028807375.1	GCF_028807375.1,GCF_028807435.1
GCF_900302455.1	GCF_900302455.1
GCF_900172225.1	GCF_900172225.1
GCF_003575965.1	GCF_003575965.1
GCF_014899185.1	GCF_014899185.1
GCF_024464595.1	GCF_024464595.1
GCF_004799685.1	GCF_004799685.1
GCF_003047105.1	GCF_003047105.1
GCF_000299875.1	GCF_000299875.1
GCF_024355225.1	GCF_024355225.1
GCF_003072125.1	GCF_003072125.1
GCF_002210165.1	GCF_002210165.1
GCF_019966545.1	GCF_019966545.1
GCF_001854555.1	GCF_001854555.1,GCF_001854605.1
GCF_001507545.1	GCF_001507545.1,GCF_020171505.1
GCF_009938185.1	GCF_009938185.1,GCF_009938165.1
GCF_021021395.1	GCF_021021395.1,GCF_035481585.1
GCF_036697285.1	GCF_036697285.1,GCF_018860305.1
GCF_028807315.1	GCF_028807315.1,GCF_037804965.1
GCF_002245355.1	GCF_002245355.1
GCF_900100865.1	GCF_900100865.1
GCF_001267955.1	GCF_001267955.1
GCF_004135205.1	GCF_004135205.1
GCF_002216855.1	GCF_002216855.1
GCF_020144665.1	GCF_020144665.1
GCF_015240255.1	GCF_015240255.1
GCF_005377625.1	GCF_005377625.1
GCF_021462415.1	GCF_021462415.1
GCF_949373045.1	GCF_949373045.1
GCF_000756615.1	GCF_000756615.1
GCF_002005165.1	GCF_002005165.1
GCF_000504205.1	GCF_000504205.1
GCF_003722215.1	GCF_003722215.1
GCF_014359955.1	GCF_014359955.1
GCF_000429905.1	GCF_000429905.1
GCF_004293625.1	GCF_004293625.1
GCF_914590485.1	GCF_914590485.1
GCF_002838765.1	GCF_002838765.1
GCF_030062115.1	GCF_030062115.1
GCF_011683915.1	GCF_011683915.1
GCF_015354615.1	GCF_015354615.1
GCF_009363695.1	GCF_009363695.1
GCF_026735315.1	GCF_026735315.1
GCF_020524035.2	GCF_020524035.2
GCF_021655555.1	GCF_021655555.1
GCF_040566695.1	GCF_040566695.1
GCF_019931065.1	GCF_019931065.1
GCF_024124665.1	GCF_024124665.1
GCF_002087085.1	GCF_002087085.1
GCF_006569185.2	GCF_006569185.2
GCF_000194135.1	GCF_000194135.1
GCF_019703855.1	GCF_019703855.1
GCF_013168275.1	GCF_013168275.1
GCF_003515775.1	GCF_003515775.1
GCF_001659685.2	GCF_001659685.2
GCF_002943565.1	GCF_002943565.1
GCF_028748065.1	GCF_028748065.1
GCF_020328055.1	GCF_020328055.1
GCF_000332055.1	GCF_000332055.1
GCF_026262625.1	GCF_026262625.1
GCF_029537735.1	GCF_029537735.1
GCF_019469245.1	GCF_019469245.1
GCF_002238045.1	GCF_002238045.1
GCF_004349435.1	GCF_004349435.1
GCF_000422325.1	GCF_000422325.1
GCF_027924145.1	GCF_027924145.1
GCF_030378065.1	GCF_030378065.1
GCF_000739715.2	GCF_000739715.2
GCF_019798055.1	GCF_019798055.1
GCF_001625015.1	GCF_001625015.1
GCF_001747095.1	GCF_001747095.1
GCF_001747105.1	GCF_001747105.1
GCF_014529625.1	GCF_014529625.1
GCF_020149915.1	GCF_020149915.1
GCF_014524565.1	GCF_014524565.1
GCF_025136295.1	GCF_025136295.1
GCF_036323845.1	GCF_036323845.1
GCF_019801215.1	GCF_019801215.1
GCF_003095375.1	GCF_003095375.1
GCF_024398035.1	GCF_024398035.1
GCF_007741515.1	GCF_007741515.1
GCF_007752135.1	GCF_007752135.1
GCF_014230145.1	GCF_014230145.1
GCF_023522295.1	GCF_023522295.1
GCF_002207765.1	GCF_002207765.1
GCF_017656475.1	GCF_017656475.1
GCF_016757965.1	GCF_016757965.1
GCF_000734035.1	GCF_000734035.1
GCF_027938815.1	GCF_027938815.1
GCF_000025905.1	GCF_000025905.1
GCF_030077875.1	GCF_030077875.1
GCF_000184345.1	GCF_000184345.1
GCF_039539945.1	GCF_039539945.1
GCF_009711445.1	GCF_009711445.1
GCF_028728065.1	GCF_028728065.1
GCF_002688585.1	GCF_002688585.1
GCF_000316665.1	GCF_000316665.1
GCF_046290285.1	GCF_046290285.1
GCF_007993045.1	GCF_007993045.1
GCF_008245085.1	GCF_008245085.1
GCF_009711345.1	GCF_009711345.1
GCF_003114855.1	GCF_003114855.1
GCF_013315265.1	GCF_013315265.1
GCF_017498505.1	GCF_017498505.1
GCF_002282855.1	GCF_002282855.1
GCF_033253705.1	GCF_033253705.1
GCF_010367435.1	GCF_010367435.1
GCF_021654575.1	GCF_021654575.1
GCF_028401385.2	GCF_028401385.2
GCF_039523415.1	GCF_039523415.1
GCF_000621125.1	GCF_000621125.1
GCF_016406125.1	GCF_016406125.1
GCF_002844555.1	GCF_002844555.1
GCF_004152935.1	GCF_004152935.1
GCF_003143775.1	GCF_003143775.1
GCF_008362905.1	GCF_008362905.1
GCF_004115085.1	GCF_004115085.1
GCF_003259155.1	GCF_003259155.1
GCF_003966975.1	GCF_003966975.1
GCF_003449035.1	GCF_003449035.1
GCF_032878975.1	GCF_032878975.1
GCF_046709905.1	GCF_046709905.1
GCF_012955605.1	GCF_012955605.1
GCF_026222555.1	GCF_026222555.1
GCF_011326755.1	GCF_011326755.1
GCF_003966695.1	GCF_003966695.1
GCF_007570825.1	GCF_007570825.1
GCF_027214005.1	GCF_027214005.1
GCF_000183425.1	GCF_000183425.1
GCF_005577435.1	GCF_005577435.1
GCF_001756615.1	GCF_001756615.1
GCF_028869115.1	GCF_028869115.1
GCF_038794295.1	GCF_038794295.1
GCF_001507535.1	GCF_001507535.1
GCF_900172325.1	GCF_900172325.1
GCF_029542625.1	GCF_029542625.1
GCF_000812665.2	GCF_000812665.2
GCF_900092655.1	GCF_900092655.1
GCF_001017655.1	GCF_001017655.1
GCF_002237755.1	GCF_002237755.1
GCF_004284785.1	GCF_004284785.1
GCF_036322805.1	GCF_036322805.1
GCF_009711475.1	GCF_009711475.1
GCF_000517085.1	GCF_000517085.1
GCF_036492835.1	GCF_036492835.1
GCF_019688735.1	GCF_019688735.1
GCF_012317585.1	GCF_012317585.1
GCF_000378345.1	GCF_000378345.1
GCF_015482585.1	GCF_015482585.1
GCF_001026905.1	GCF_001026905.1
GCF_007859715.1	GCF_007859715.1
GCF_030070105.1	GCF_030070105.1
GCF_026262685.1	GCF_026262685.1
GCF_026230195.1	GCF_026230195.1
GCF_023715605.1	GCF_023715605.1
GCF_029945545.1	GCF_029945545.1
GCF_019891545.1	GCF_019891545.1
GCF_003344925.1	GCF_003344925.1
GCF_018141525.1	GCF_018141525.1
GCF_018141545.1	GCF_018141545.1
GCF_011089875.1	GCF_011089875.1
GCF_016097405.1	GCF_016097405.1
GCF_003953955.1	GCF_003953955.1
GCF_000421285.1	GCF_000421285.1
GCF_010500615.1	GCF_010500615.1
GCF_000212675.2	GCF_000212675.2
GCF_003399445.1	GCF_003399445.1
GCF_014211975.1	GCF_014211975.1
GCF_000756305.1	GCF_000756305.1
GCF_001889165.1	GCF_001889165.1
GCF_001676805.1	GCF_001676805.1
GCF_000165505.1	GCF_000165505.1
GCF_003716585.1	GCF_003716585.1
GCF_011398155.1	GCF_011398155.1
GCF_004359975.2	GCF_004359975.2
GCF_002210225.1	GCF_002210225.1
GCF_041591655.1	GCF_041591655.1
GCF_000813665.1	GCF_000813665.1
GCF_003362725.1	GCF_003362725.1
GCF_004212215.1	GCF_004212215.1
GCF_000503895.1	GCF_000503895.1
GCF_003671475.1	GCF_003671475.1
GCF_011742145.1	GCF_011742145.1
GCF_026725475.1	GCF_026725475.1
GCF_000384395.1	GCF_000384395.1
GCF_000025505.1	GCF_000025505.1
GCF_009371985.2	GCF_009371985.2
GCF_018141445.1	GCF_018141445.1
GCF_010681825.2	GCF_010681825.2
GCF_006120725.1	GCF_006120725.1
GCF_026788005.1	GCF_026788005.1
GCF_030403435.1	GCF_030403435.1
GCF_029211145.1	GCF_029211145.1
GCF_030295325.1	GCF_030295325.1
GCF_007197775.1	GCF_007197775.1
GCF_022530855.2	GCF_022530855.2
GCF_004297185.1	GCF_004297185.1
GCF_003568865.1	GCF_003568865.1
GCF_025998535.1	GCF_025998535.1
GCF_014217565.1	GCF_014217565.1
GCF_001456275.1	GCF_001456275.1
GCF_002753895.1	GCF_002753895.1
GCF_003865345.1	GCF_003865345.1
GCF_041429785.1	GCF_041429785.1
GCF_009688985.1	GCF_009688985.1
GCF_003326015.1	GCF_003326015.1
GCF_030938565.1	GCF_030938565.1
GCF_003231495.1	GCF_003231495.1
GCF_018224885.1	GCF_018224885.1
GCF_000746255.1	GCF_000746255.1
GCF_011207455.1	GCF_011207455.1
GCF_007860185.1	GCF_007860185.1
GCF_004329625.1	GCF_004329625.1
GCF_029946165.1	GCF_029946165.1
GCF_007859935.1	GCF_007859935.1
GCF_014217335.1	GCF_014217335.1
GCF_022227695.1	GCF_022227695.1
GCF_040834005.1	GCF_040834005.1
GCF_003344765.1	GCF_003344765.1
GCF_000184705.1	GCF_000184705.1
GCF_002795845.1	GCF_002795845.1
GCF_027923405.1	GCF_027923405.1
GCF_030440305.1	GCF_030440305.1
GCF_002775055.1	GCF_002775055.1
GCF_003173355.1	GCF_003173355.1
GCF_002109495.1	GCF_002109495.1
GCF_007750395.1	GCF_007750395.1
GCF_000228725.2	GCF_000228725.2
GCF_002945325.1	GCF_002945325.1
GCF_900120175.1	GCF_900120175.1
GCF_012790675.1	GCF_012790675.1
GCF_002742285.1	GCF_002742285.1
GCF_024662015.1	GCF_024662015.1
GCF_028283155.1	GCF_028283155.1
GCF_008933115.1	GCF_008933115.1
GCF_000688235.1	GCF_000688235.1
GCF_000807855.2	GCF_000807855.2
GCF_007097495.1	GCF_007097495.1
GCF_012641475.1	GCF_012641475.1
GCF_009811795.1	GCF_009811795.1
GCF_025907915.1	GCF_025907915.1
GCF_009847015.1	GCF_009847015.1
GCF_001270965.1	GCF_001270965.1
GCF_943787815.1	GCF_943787815.1
GCF_003987015.1	GCF_003987015.1
GCF_009002475.1	GCF_009002475.1
GCF_003856525.1	GCF_003856525.1
GCF_003151135.1	GCF_003151135.1
GCF_016342405.1	GCF_016342405.1
GCF_000425245.1	GCF_000425245.1
GCF_008630015.1	GCF_008630015.1
GCF_000330725.2	GCF_000330725.2
GCF_000586015.1	GCF_000586015.1
GCF_001661595.2	GCF_001661595.2
GCF_003992625.1	GCF_003992625.1
GCF_900102795.1	GCF_900102795.1
GCF_003058465.1	GCF_003058465.1
GCF_027213965.1	GCF_027213965.1
GCF_000144645.1	GCF_000144645.1
GCF_001550065.1	GCF_001550065.1
GCF_019334345.1	GCF_019334345.1
GCF_039523515.1	GCF_039523515.1
GCF_000331535.1	GCF_000331535.1
GCF_004335085.1	GCF_004335085.1
GCF_000316605.1	GCF_000316605.1
GCF_001904615.1	GCF_001904615.1
GCF_030067835.1	GCF_030067835.1
GCF_001895085.1	GCF_001895085.1
GCF_007748035.1	GCF_007748035.1
GCF_017377395.1	GCF_017377395.1
GCF_000219105.1	GCF_000219105.1
GCF_032268605.1	GCF_032268605.1
GCF_030409605.1	GCF_030409605.1
GCF_000382125.1	GCF_000382125.1
GCF_030662215.1	GCF_030662215.1
GCF_018860315.1	GCF_018860315.1
GCF_013307245.1	GCF_013307245.1
GCF_018687275.1	GCF_018687275.1
GCF_005116665.1	GCF_005116665.1
GCF_030323845.1	GCF_030323845.1
GCF_003856495.1	GCF_003856495.1
GCF_001443605.1	GCF_001443605.1
GCF_000931935.2	GCF_000931935.2
GCF_018704065.1	GCF_018704065.1
GCF_024220515.1	GCF_024220515.1
GCF_002002525.1	GCF_002002525.1
GCF_000967725.1	GCF_000967725.1
GCF_002943755.1	GCF_002943755.1
GCF_003584645.1	GCF_003584645.1
GCF_017168145.1	GCF_017168145.1
GCF_008000775.2	GCF_008000775.2
GCF_022807975.1	GCF_022807975.1
GCF_000420665.1	GCF_000420665.1
GCF_000731795.2	GCF_000731795.2
GCF_000731785.2	GCF_000731785.2
GCF_009711505.1	GCF_009711505.1
GCF_015390205.1	GCF_015390205.1
GCF_963966375.1	GCF_963966375.1
GCF_016839225.1	GCF_016839225.1
GCF_010669285.1	GCF_010669285.1
GCF_008064665.1	GCF_008064665.1
GCF_001594005.1	GCF_001594005.1
GCF_039541895.1	GCF_039541895.1
GCF_014773225.1	GCF_014773225.1
GCF_001444425.1	GCF_001444425.1
GCF_009649995.1	GCF_009649995.1
GCF_035804015.1	GCF_035804015.1
GCF_017811715.1	GCF_017811715.1
GCF_033344935.1	GCF_033344935.1
GCF_029872155.1	GCF_029872155.1
GCF_026016445.1	GCF_026016445.1
GCF_017798205.1	GCF_017798205.1
GCF_020886695.1	GCF_020886695.1
GCF_015644725.1	GCF_015644725.1
GCF_021290925.1	GCF_021290925.1
GCF_001895265.1	GCF_001895265.1
GCF_029193815.1	GCF_029193815.1
GCF_022096995.1	GCF_022096995.1
GCF_016592575.1	GCF_016592575.1
GCF_007859875.1	GCF_007859875.1
GCF_001677435.1	GCF_001677435.1
GCF_015223135.1	GCF_015223135.1
GCF_006546625.1	GCF_006546625.1
GCF_012934855.1	GCF_012934855.1
GCF_002150785.1	GCF_002150785.1
GCF_002163875.1	GCF_002163875.1
GCF_028401415.1	GCF_028401415.1
GCF_018199995.1	GCF_018199995.1
GCF_000422285.1	GCF_000422285.1
GCF_006517175.1	GCF_006517175.1
GCF_001187845.1	GCF_001187845.1
GCF_000155675.2	GCF_000155675.2
GCF_011683955.1	GCF_011683955.1
GCF_026008515.1	GCF_026008515.1
GCF_000300815.1	GCF_000300815.1
GCF_020524345.1	GCF_020524345.1
GCF_009827545.1	GCF_009827545.1
GCF_027257905.1	GCF_027257905.1
GCF_025660375.1	GCF_025660375.1
GCF_003386095.1	GCF_003386095.1
GCF_020731145.1	GCF_020731145.1
GCF_009882935.1	GCF_009882935.1
GCF_017377355.1	GCF_017377355.1
GCF_000568405.1	GCF_000568405.1
GCF_002994615.1	GCF_002994615.1
GCF_002994635.1	GCF_002994635.1
GCF_030161435.1	GCF_030161435.1
GCF_030161415.1	GCF_030161415.1
GCF_015240415.1	GCF_015240415.1
GCF_006385135.1	GCF_006385135.1
GCF_003410055.1	GCF_003410055.1
GCF_001187785.1	GCF_001187785.1
GCF_007745175.1	GCF_007745175.1
GCF_023149135.1	GCF_023149135.1
GCF_001577525.1	GCF_001577525.1
GCF_001968985.1	GCF_001968985.1
GCF_030381805.1	GCF_030381805.1
GCF_012295575.1	GCF_012295575.1
GCF_009914765.1	GCF_009914765.1
GCF_007860135.1	GCF_007860135.1
GCF_025905525.1	GCF_025905525.1
GCF_012927745.1	GCF_012927745.1
GCF_014283215.1	GCF_014283215.1
GCF_020424085.1	GCF_020424085.1
GCF_040564635.1	GCF_040564635.1
GCF_025574485.1	GCF_025574485.1
GCF_019469205.1	GCF_019469205.1
GCF_014270035.1	GCF_014270035.1
GCF_014349155.1	GCF_014349155.1
GCF_009671245.1	GCF_009671245.1
GCF_002591915.1	GCF_002591915.1
GCF_900142285.1	GCF_900142285.1
GCF_001908275.1	GCF_001908275.1
GCF_007997295.1	GCF_007997295.1
GCF_000231385.2	GCF_000231385.2
GCF_018918905.1	GCF_018918905.1
[truncated: 1,178 more rows]
