# Supplementary material for: Machine learning models for delineating marine microbial taxa
Source: NAR Genom Bioinform. 2025 Jun 19;7(2):lqaf090. doi: 10.1093/nargab/lqaf090 (PMC12204397; doi:10.1093/nargab/lqaf090)
Supplement: lqaf090_Supplemental_Files [file lqaf090_supplemental_files.zip › Data S7 - Forward sensitivities - rarefied gene groups.tsv]

# Table created by editing the following input table: output/SGB_taxon_grouping/ocean_rarefied_KOs/forward_sensitivities_all_taxlevels.tsv.temp1.tsv
# Used command: ./dependencies/edit_table_basic.py -i output/SGB_taxon_grouping/ocean_rarefied_KOs/forward_sensitivities_all_taxlevels.tsv.temp1.tsv -o output/SGB_taxon_grouping/ocean_rarefied_KOs/forward_sensitivities_all_taxlevels.tsv --column_names_are_in first_data_line --row_names_are_in_column predictor -f -v --verbose_prefix ' ' --save_output_row_names_under_column predictor --save_output_…
# Generated on: 2024.02.09 17:58:06
#
predictor	true_positive_rate.L2	true_negative_rate.L2	accuracy.L2	balanced_accuracy.L2	false_positive_rate.L2	false_negative_rate.L2	true_positive_rate.L3	true_negative_rate.L3	accuracy.L3	balanced_accuracy.L3	false_positive_rate.L3	false_negative_rate.L3	true_positive_rate.L4	true_negative_rate.L4	accuracy.L4	balanced_accuracy.L4	false_positive_rate.L4	false_negative_rate.L4	true_positive_rate.L5	true_negative_rate.L5	accuracy.L5	balanced_accuracy.L5	false_positive_rate.L5	false_negative_rate.L5	true_positive_rate.L6	true_negative_rate.L6	accuracy.L6	balanced_accuracy.L6	false_positive_rate.L6	false_negative_rate.L6	Ngenes
AAI	0.89701718	0.906813425	0.905256314	0.901915302	0.093186575	0.102982821	0.94113613	0.949514659	0.948781427	0.945325394	0.050485341	0.05886387	0.971636742	0.952830814	0.953192384	0.962233778	0.047169186	0.028363258	0.989384289	0.982014534	0.98206664	0.985699411	0.017985466	0.010615711	1	0.994984945	0.994988886	0.997492472	0.005015055	0
ANI	0.221225851	0.951304648	0.835258815	0.586265249	0.048695352	0.778774149	0.303520402	0.945814995	0.889605746	0.624667699	0.054185005	0.696479598	0.547749154	0.932742975	0.925340951	0.740246065	0.067257025	0.452250846	0.76079264	0.929534666	0.928341615	0.845163653	0.070465334	0.23920736	0.936305733	0.986397727	0.986358357	0.96135173	0.013602273	0.063694268
FSG.KEGG_B_metabolism_of_cofactors_and_vitamins	0.812378076	0.792701346	0.795828957	0.802539711	0.207298654	0.187621924	0.842496285	0.830780108	0.831805428	0.836638197	0.169219892	0.157503715	0.911527453	0.897076602	0.897354439	0.904302027	0.102923398	0.088472547	0.929228592	0.928597345	0.928601808	0.928912969	0.071402655	0.070771408	0.968152866	0.951778316	0.951791185	0.959965591	0.048221684	0.031847134	479
FSG.KEGG_A_environmental_information_processing	0.722421496	0.668468436	0.677044261	0.695444966	0.331531564	0.277578504	0.714996	0.718858421	0.718520408	0.71692721	0.281141579	0.285004001	0.776997138	0.795153005	0.794803934	0.786075072	0.204846995	0.223002862	0.835102619	0.854982413	0.854841857	0.845042516	0.145017587	0.164897382	0.859872612	0.896031543	0.896003124	0.877952077	0.103968457	0.140127389	1224
FSG.KEGG_B_energy_metabolism	0.747309798	0.715915037	0.720905226	0.731612418	0.284084963	0.252690202	0.76265859	0.737060768	0.739300915	0.749859679	0.262939232	0.23734141	0.79104866	0.796632303	0.79652495	0.793840481	0.203367697	0.20895134	0.86482661	0.842016146	0.842177422	0.853421378	0.157983854	0.13517339	0.923566879	0.947018773	0.94700034	0.935292826	0.052981227	0.076433121	656
FSG.KEGG_B_drug_resistance_antimicrobial	0.77871122	0.633717473	0.656764191	0.706214347	0.366282527	0.22128878	0.763344382	0.677131692	0.684676439	0.720238037	0.322868308	0.236655618	0.780640125	0.717387867	0.718603976	0.749013996	0.282612133	0.219359875	0.786978061	0.812626614	0.812445272	0.799802337	0.187373386	0.213021939	0.802547771	0.903316149	0.903236949	0.85293196	0.096683851	0.197452229	124
FSG.KEGG_B_metabolism_of_other_amino_acids	0.69366308	0.699936968	0.698939735	0.696800024	0.300063032	0.30633692	0.714996	0.737526651	0.735554922	0.726261325	0.262473349	0.285004001	0.818891491	0.809716434	0.809892837	0.814303963	0.190283566	0.181108509	0.851380043	0.874434332	0.874271332	0.862907187	0.125565668	0.148619958	0.923566879	0.951953667	0.951931356	0.937760273	0.048046333	0.076433121	189
FSG.KEGG_B_nucleotide_metabolism	0.653420175	0.709986442	0.700995249	0.681703309	0.290013558	0.346579825	0.733569551	0.77852441	0.774590266	0.75604698	0.22147559	0.266430449	0.823835545	0.854722785	0.854128936	0.839279165	0.145277215	0.176164455	0.929936306	0.92463641	0.924673882	0.927286358	0.07536359	0.070063694	0.96178344	0.950575905	0.950584713	0.956179672	0.049424095	0.038216561	210
FSG.KEGG_A_metabolism	0.725190359	0.667576471	0.676734184	0.696383415	0.332423529	0.274809641	0.733283804	0.722766362	0.723686777	0.728025083	0.277233638	0.266716196	0.813947437	0.840613347	0.840100659	0.827280392	0.159386653	0.186052563	0.903750885	0.912929983	0.912865085	0.908340434	0.087070017	0.096249115	0.955414013	0.938411515	0.938424878	0.946912764	0.061588485	0.044585987	3468
FSG.KEGG_B_lipid_metabolism	0.787772953	0.718941773	0.729882471	0.753357363	0.281058228	0.212227047	0.799291348	0.723193879	0.729853411	0.761242613	0.276806121	0.200708652	0.845433255	0.789577584	0.790651484	0.81750542	0.210422416	0.154566745	0.874026893	0.837853637	0.838109392	0.855940265	0.162146363	0.125973107	0.917197452	0.917499587	0.917499349	0.91734852	0.082500413	0.082802548	260
FSG.KEGG	0.755962495	0.70687051	0.714673668	0.731416503	0.29312949	0.244037506	0.769973711	0.748132355	0.750043762	0.759053033	0.251867645	0.230026289	0.85193859	0.829100332	0.829539428	0.840519461	0.170899668	0.14806141	0.904458599	0.862067749	0.862367464	0.883263174	0.137932251	0.095541401	0.923566879	0.930986628	0.930980797	0.927276754	0.069013372	0.076433121	10256
FSG.KEGG_A_genetic_information_processing	0.614341451	0.683798345	0.67275819	0.649069898	0.316201656	0.385658549	0.603554692	0.696802942	0.68864249	0.650178817	0.303197058	0.396445308	0.644808743	0.703451864	0.702324371	0.674130304	0.296548136	0.355191257	0.643312102	0.803586007	0.802452827	0.723449054	0.196413993	0.356687898	0.732484076	0.844783792	0.844695529	0.788633934	0.155216209	0.267515924	563
FSG.KEGG_B_signal_transduction	0.668114027	0.591705913	0.603850963	0.62990997	0.408294087	0.331885973	0.626757344	0.723166474	0.714729403	0.674961909	0.276833526	0.373242656	0.725735103	0.799840848	0.798416066	0.762787975	0.200159152	0.274264897	0.867657466	0.83822151	0.83842963	0.852939488	0.16177849	0.132342534	0.859872612	0.876166714	0.876153908	0.868019663	0.123833286	0.140127389	642
FSG.KEGG_B_translation	0.803033163	0.402496313	0.46616154	0.602764738	0.597503687	0.196966837	0.566064693	0.657811224	0.649782192	0.611937959	0.342188776	0.433935307	0.540723393	0.713587603	0.710264056	0.627155498	0.286412398	0.459276607	0.513800425	0.770401838	0.768587598	0.642101132	0.229598162	0.486199575	0.630573248	0.81348103	0.813337272	0.722027139	0.186518971	0.369426752	214
FSG.KEGG_B_transport_and_catabolism	0.632748096	0.732452072	0.716604151	0.682600084	0.267547928	0.367251904	0.652874614	0.735920723	0.728653093	0.694397669	0.264079277	0.347125386	0.780379912	0.826259061	0.825376972	0.803319486	0.173740939	0.219620089	0.879688606	0.85115754	0.851359263	0.865423073	0.14884246	0.120311394	0.898089172	0.904944414	0.904939026	0.901516793	0.095055586	0.101910828	143
FSG.KEGG_B_cellular_community_prokaryotes	0.806462778	0.466289663	0.52036009	0.63637622	0.533710337	0.193537222	0.710481198	0.656682141	0.661390268	0.68358167	0.343317859	0.289518802	0.759823055	0.750962819	0.751133169	0.755392937	0.249037181	0.240176945	0.808209483	0.815216844	0.8151673	0.811713164	0.184783157	0.191790517	0.878980892	0.903907334	0.903887743	0.891444113	0.096092666	0.121019108	377
FSG.KEGG_A_cellular_processes	0.709017683	0.639152514	0.650257564	0.674085099	0.360847486	0.290982317	0.707566579	0.680655964	0.683010998	0.694111272	0.319344036	0.292433421	0.717408275	0.704385352	0.704635735	0.710896813	0.295614648	0.282591725	0.784854919	0.772815691	0.772900811	0.778835305	0.22718431	0.215145081	0.853503185	0.902554622	0.90251607	0.878028903	0.097445378	0.146496815	722
FSG.KEGG_B_membrane_transport	0.725505003	0.686854812	0.69299825	0.706179907	0.313145188	0.274494997	0.740256029	0.692856634	0.697004706	0.716556332	0.307143366	0.259743971	0.758001561	0.753309291	0.753399506	0.755655426	0.24669071	0.241998439	0.800424629	0.818754472	0.818624876	0.80958955	0.181245528	0.199575372	0.802547771	0.899338173	0.8992621	0.850942972	0.100661827	0.197452229	573
FSG.KEGG_B_xenobiotics_biodegradation_and_metabolism	0.561921843	0.61706151	0.608297074	0.589491676	0.38293849	0.438078157	0.540861813	0.69868292	0.684871491	0.619772366	0.30131708	0.459138187	0.692167577	0.834782875	0.832040904	0.763475226	0.165217125	0.307832423	0.856334041	0.848854554	0.848907436	0.852594298	0.151145446	0.143665959	0.898089172	0.908681907	0.908673582	0.90338554	0.091318093	0.101910828	327
FSG.KEGG_B_biosynthesis_of_other_secondary_metabolites	0.775407463	0.61117454	0.63727932	0.693291002	0.38882546	0.224592537	0.753686136	0.631135276	0.641860093	0.692410706	0.368864724	0.246313864	0.749154307	0.691137988	0.69225343	0.720146147	0.308862012	0.250845694	0.796886058	0.805027263	0.804969702	0.800956661	0.194972737	0.203113942	0.866242038	0.898611717	0.898586275	0.882426877	0.101388284	0.133757962	162
FSG.KEGG_B_carbohydrate_metabolism	0.760115789	0.654684601	0.671442861	0.707400195	0.345315399	0.239884211	0.723854155	0.732845891	0.732058996	0.728350023	0.267154109	0.276145845	0.813687224	0.833431103	0.8330515	0.823559163	0.166568897	0.186312777	0.884642604	0.883474939	0.883483195	0.884058772	0.116525061	0.115357396	0.936305733	0.934709092	0.934710347	0.935507412	0.065290908	0.063694268	821
FSG.KEGG_B_cell_growth_and_death	0.77921465	0.529494315	0.569187297	0.654354483	0.470505685	0.22078535	0.766944794	0.719351709	0.723516732	0.743148252	0.280648291	0.233055206	0.838407494	0.81213432	0.812639457	0.825270907	0.18786568	0.161592506	0.857041755	0.851827775	0.851864639	0.854434765	0.148172225	0.142958245	0.917197452	0.88898241	0.889004586	0.903089931	0.11101759	0.082802548	115
FSG.KEGG_B_amino_acid_metabolism	0.691020074	0.748650159	0.739489873	0.719835117	0.251349841	0.308979926	0.686078409	0.811366464	0.800402107	0.748722437	0.188633536	0.313921591	0.874577153	0.883630298	0.883456239	0.879103726	0.116369702	0.125422847	0.906581741	0.905340711	0.905349485	0.905961226	0.094659289	0.093418259	0.974522293	0.959303403	0.959315365	0.966912848	0.040696597	0.025477707	629
FSG.KEGG_B_replication_and_repair	0.704392423	0.741556063	0.735648912	0.722974243	0.258443937	0.295607577	0.716310436	0.757778886	0.75414985	0.737044661	0.242221114	0.283689565	0.825136612	0.810874367	0.811148578	0.818005489	0.189125633	0.174863388	0.873319179	0.860485391	0.860576129	0.866902285	0.139514609	0.126680821	0.917197452	0.872238839	0.872274175	0.894718146	0.127761161	0.082802548	119
