# Supplementary material for: Machine learning models for delineating marine microbial taxa
Source: NAR Genom Bioinform. 2025 Jun 19;7(2):lqaf090. doi: 10.1093/nargab/lqaf090 (PMC12204397; doi:10.1093/nargab/lqaf090)
Supplement: lqaf090_Supplemental_Files [file lqaf090_supplemental_files.zip › Data S8 - Forward sensitivities - non-rarefied gene groups.tsv]

# Table created by editing the following input table: output/MAG_analysis/SGB_taxon_grouping/ocean/full_KOs/forward_sensitivities_all_taxlevels.tsv.temp1.tsv
# Used command: ./dependencies/edit_table_basic.py -i output/MAG_analysis/SGB_taxon_grouping/ocean/full_KOs/forward_sensitivities_all_taxlevels.tsv.temp1.tsv -o output/MAG_analysis/SGB_taxon_grouping/ocean/full_KOs/forward_sensitivities_all_taxlevels.tsv --column_names_are_in first_data_line --row_names_are_in_column predictor -f -v --verbose_prefix ' ' --save_output_row_names_under_column predic…
# Generated on: 2025.04.13 22:49:39
#
predictor	true_positive_rate.L2	true_negative_rate.L2	accuracy.L2	balanced_accuracy.L2	false_positive_rate.L2	false_negative_rate.L2	threshold.L2	direction.L2	true_positive_rate.L3	true_negative_rate.L3	accuracy.L3	balanced_accuracy.L3	false_positive_rate.L3	false_negative_rate.L3	threshold.L3	direction.L3	true_positive_rate.L4	true_negative_rate.L4	accuracy.L4	balanced_accuracy.L4	false_positive_rate.L4	false_negative_rate.L4	threshold.L4	direction.L4	true_positive_rate.L5	true_negative_rate.L5	accuracy.L5	balanced_accuracy.L5	false_positive_rate.L5	false_negative_rate.L5	threshold.L5	direction.L5	true_positive_rate.L6	true_negative_rate.L6	accuracy.L6	balanced_accuracy.L6	false_positive_rate.L6	false_negative_rate.L6	threshold.L6	direction.L6	Ngenes
AAI	0.89701718	0.906813425	0.905256314	0.901915302	0.093186575	0.10298282	39.59727124	+	0.94113613	0.949514659	0.948781427	0.945325394	0.050485341	0.05886387	42.54592597	+	0.971636742	0.952830814	0.953192384	0.962233778	0.047169186	0.028363258	48.02196478	+	0.989384289	0.982014534	0.98206664	0.985699411	0.017985466	0.010615711	53.81497699	+	1	0.994388749	0.99439316	0.997194375	0.005611251	0	61.2718048	+
ANI	0.221225851	0.951304648	0.835258815	0.586265249	0.048695352	0.778774149	59.11135483	+	0.303520402	0.945814995	0.889605746	0.624667699	0.054185005	0.696479598	1.851222618	+	0.547749154	0.932742975	0.925340951	0.740246064	0.067257025	0.452250846	54.16956763	+	0.76079264	0.929534666	0.928341615	0.845163653	0.070465334	0.23920736	59.53837545	+	0.936305732	0.986397727	0.986358357	0.96135173	0.013602273	0.063694268	63.14408886	+
FSG.KEGG_B_metabolism_of_cofactors_and_vitamins	0.745327544	0.782556729	0.77663916	0.763942136	0.217443271	0.254672456	0.476527742	+	0.79249057	0.837143531	0.833235807	0.81481705	0.162856469	0.20750943	0.508283121	+	0.909705959	0.903753845	0.903868282	0.906729902	0.096246155	0.090294041	0.564045455	+	0.937721161	0.940530544	0.94051068	0.939125852	0.059469456	0.062278839	0.603446515	+	0.98089172	0.973777424	0.973783015	0.977334572	0.026222576	0.01910828	0.674103273	+	479
FSG.KEGG_A_environmental_information_processing	0.764583727	0.78245564	0.779614904	0.773519683	0.21754436	0.235416273	0.32421768	+	0.777688879	0.843945431	0.838147109	0.810817155	0.156054569	0.222311121	0.358150019	+	0.891230809	0.900489188	0.900311184	0.895859999	0.099510812	0.108769191	0.410629457	+	0.963198868	0.942848648	0.942992529	0.953023758	0.057151352	0.036801132	0.460200277	+	0.98089172	0.959654106	0.959670798	0.970272913	0.040345894	0.01910828	0.498286625	+	1224
FSG.KEGG_B_energy_metabolism	0.800893588	0.752473717	0.760170043	0.776683652	0.247526283	0.199106412	0.371496871	+	0.795519488	0.803720492	0.803002796	0.79961999	0.196279508	0.204480512	0.401781762	+	0.889669529	0.895092303	0.894988043	0.892380916	0.104907697	0.110330471	0.463655458	+	0.948336872	0.939648656	0.939710084	0.943992764	0.060351344	0.051663128	0.50794518	+	0.968152866	0.971828516	0.971825627	0.969990691	0.028171484	0.031847134	0.574711707	+	656
FSG.KEGG_B_drug_resistance_antimicrobial	0.753382418	0.671756815	0.684731183	0.712569616	0.328243185	0.246617582	0.456804189	+	0.761915648	0.68798952	0.694459032	0.724952584	0.31201048	0.238084352	0.480451955	+	0.772053084	0.722187932	0.723146657	0.747120508	0.277812068	0.227946916	0.514301936	+	0.812455768	0.8111652	0.811174325	0.811810484	0.1888348	0.187544232	0.57177762	+	0.808917197	0.899578655	0.899507399	0.854247926	0.100421345	0.191082803	0.653005567	+	124
FSG.KEGG_B_metabolism_of_other_amino_acids	0.768233591	0.741437134	0.745696424	0.754835363	0.258562866	0.231766409	0.34407386	+	0.790261744	0.779341076	0.780296779	0.78480141	0.220658924	0.209738256	0.366273433	+	0.864949258	0.859726891	0.859827298	0.862338075	0.140273109	0.135050742	0.413982335	+	0.905166313	0.907033935	0.90702073	0.906100124	0.092966065	0.094833687	0.44738261	+	0.936305732	0.967715269	0.967690583	0.952010501	0.032284731	0.063694268	0.525801031	+	189
FSG.KEGG_B_nucleotide_metabolism	0.638820716	0.754447933	0.736069017	0.696634325	0.245552067	0.361179284	0.504082082	+	0.758943879	0.804860536	0.800842223	0.781902208	0.195139464	0.241056121	0.525167839	+	0.851418163	0.885068787	0.884421809	0.868243475	0.114931213	0.148581837	0.578782779	+	0.931351734	0.941205817	0.941136146	0.936278776	0.058794183	0.068648266	0.631350201	+	0.961783439	0.960360523	0.960361641	0.961071981	0.039639477	0.038216561	0.668787628	+	210
FSG.KEGG_A_metabolism	0.817066264	0.858248894	0.851702926	0.837657579	0.141751106	0.182933736	0.395199417	+	0.860841239	0.878218023	0.876697325	0.869529631	0.121781977	0.139158761	0.414203209	+	0.93989071	0.919051821	0.919452477	0.929471266	0.080948179	0.06010929	0.45683895	+	0.970276008	0.963565446	0.963612892	0.966920727	0.036434554	0.029723992	0.510784905	+	0.987261146	0.98775044	0.987750055	0.987505793	0.01224956	0.012738854	0.604948491	+	3468
FSG.KEGG_B_lipid_metabolism	0.745044365	0.737577898	0.738764691	0.741311132	0.262422102	0.254955635	0.396222156	+	0.743627843	0.777006177	0.774085133	0.76031701	0.222993823	0.256372157	0.4216138	+	0.841790268	0.855340009	0.855079497	0.848565138	0.144659991	0.158209732	0.473093937	+	0.917905166	0.901399933	0.90151663	0.90965255	0.098600067	0.082094834	0.508443933	+	0.968152866	0.954944664	0.954955045	0.961548765	0.045055336	0.031847134	0.57298357	+	260
FSG.KEGG	0.794789503	0.882433043	0.868502126	0.838611273	0.117566957	0.205210497	0.397694394	+	0.853526117	0.907157617	0.902464153	0.880341867	0.092842383	0.146473883	0.419633753	+	0.957064793	0.932018629	0.932500175	0.944541711	0.067981371	0.042935207	0.463729073	+	0.979476292	0.963011117	0.96312753	0.971243704	0.036988883	0.020523708	0.513657172	+	1	0.986623179	0.986633693	0.99331159	0.013376821	0	0.600024946	+	10256
FSG.KEGG_B_cell_motility	0.579950916	0.684910328	0.668227057	0.632430622	0.315089672	0.420049084	0.136734062	+	0.550120014	0.777121278	0.757255673	0.663620646	0.222878722	0.449879986	0.208821981	+	0.718449128	0.790164202	0.788785383	0.754306665	0.209835798	0.281550872	0.238484279	+	0.769992923	0.803923644	0.803683744	0.786958283	0.196076356	0.230007077	0.264379361	+	0.751592357	0.801532072	0.801492821	0.776562214	0.198467928	0.248407643	0.267071559	+	96
FSG.KEGG_A_genetic_information_processing	0.585708892	0.83027092	0.791397849	0.707989906	0.16972908	0.414291108	0.792221645	+	0.631386444	0.850560979	0.831380316	0.740973711	0.149439021	0.368613556	0.806812946	+	0.712984647	0.872709002	0.869638086	0.792846825	0.127290998	0.287015353	0.827060255	+	0.772823779	0.8855058	0.884709108	0.82916479	0.1144942	0.227176221	0.835391511	+	0.853503185	0.908606757	0.908563447	0.881054971	0.091393243	0.146496815	0.849900015	+	563
FSG.KEGG_B_signal_transduction	0.74985841	0.792249417	0.785511378	0.771053914	0.207750583	0.25014159	0.300428678	+	0.761058407	0.839620935	0.832745678	0.800339671	0.160379065	0.238941593	0.330796895	+	0.857142857	0.881788828	0.881314976	0.869465842	0.118211172	0.142857143	0.372855016	+	0.954706299	0.924948851	0.925159244	0.939827575	0.075051149	0.045293701	0.414875108	+	0.968152866	0.95668816	0.956697171	0.962420513	0.04331184	0.031847134	0.473515952	+	642
FSG.KEGG_B_translation	0.702315776	0.567200656	0.588677169	0.634758216	0.432799344	0.297684224	0.47366485	+	0.501428735	0.780788056	0.75634043	0.641108395	0.219211944	0.498571265	0.911379415	+	0.70543846	0.655711364	0.656667434	0.680574912	0.344288636	0.29456154	0.530201544	+	0.702760085	0.683483002	0.683619296	0.693121544	0.316516998	0.297239915	0.9379932	+	0.598726115	0.882559532	0.88233645	0.740642823	0.117440468	0.401273885	0.958447364	+	214
FSG.KEGG_B_environmental_adaptation	0.819300233	0.787753913	0.792768192	0.803527073	0.212246087	0.180699767	0.323004306	+	0.829637673	0.835307401	0.834811225	0.832472537	0.164692599	0.170362327	0.383380448	+	0.848295602	0.809517494	0.810263055	0.828906548	0.190482506	0.151704398	0.399961223	+	0.891012031	0.862692629	0.862892855	0.87685233	0.137307371	0.108987969	0.454600004	+	0.891719745	0.904378278	0.904368329	0.898049012	0.095621722	0.108280255	0.513458428	+	87
FSG.KEGG_B_transport_and_catabolism	0.6481027	0.730162694	0.71711928	0.689132697	0.269837306	0.3518973	0.190964493	+	0.641787633	0.752944659	0.743216952	0.697366146	0.247055341	0.358212367	0.213290898	+	0.795732501	0.814899076	0.814530573	0.805315788	0.185100924	0.204267499	0.258786531	+	0.889596603	0.85751217	0.857739016	0.873554387	0.14248783	0.110403397	0.292934567	+	0.898089172	0.909939429	0.909930115	0.9040143	0.090060571	0.101910828	0.352350148	+	143
FSG.KEGG_B_cellular_community_prokaryotes	0.696117299	0.656991818	0.663210803	0.676554558	0.343008182	0.303882701	0.338907235	+	0.725054292	0.72308974	0.723261664	0.724072016	0.27691026	0.274945708	0.368014269	+	0.806141036	0.80153949	0.80162796	0.803840263	0.19846051	0.193858964	0.410174556	+	0.862703468	0.866144589	0.86612026	0.864424029	0.133855411	0.137296532	0.447624804	+	0.942675159	0.938211113	0.938214622	0.940443136	0.061788887	0.057324841	0.513476315	+	377
FSG.KEGG_A_cellular_processes	0.678560191	0.740515437	0.730667667	0.709537814	0.259484563	0.321439809	0.353383475	+	0.708995314	0.795794989	0.788198873	0.752395152	0.204205011	0.291004686	0.386573867	+	0.847775176	0.864751402	0.864425011	0.856263289	0.135248598	0.152224824	0.439989067	+	0.929936306	0.907885586	0.908041491	0.918910946	0.092114414	0.070063694	0.47819682	+	0.942675159	0.944418559	0.944417189	0.943546859	0.055581441	0.057324841	0.528246405	+	722
FSG.KEGG_B_membrane_transport	0.700522308	0.752610485	0.744331083	0.726566396	0.247389515	0.299477692	0.350005619	+	0.724368499	0.796343088	0.790044362	0.760355793	0.203656912	0.275631501	0.381255611	+	0.852979443	0.854921725	0.854884382	0.853950584	0.145078275	0.147020557	0.433143449	+	0.916489738	0.893276489	0.893440613	0.904883114	0.106723511	0.083510262	0.469360617	+	0.936305732	0.920255111	0.920267727	0.928280422	0.079744889	0.063694268	0.50186142	+	573
FSG.KEGG_B_xenobiotics_biodegradation_and_metabolism	0.673525895	0.630631273	0.637449362	0.652078584	0.369368727	0.326474105	0.230731541	+	0.648416962	0.70760048	0.702421142	0.678008721	0.29239952	0.351583038	0.257756733	+	0.781680978	0.855860314	0.854434116	0.818770646	0.144139686	0.218319022	0.323539218	+	0.905874027	0.881252583	0.881426663	0.893563305	0.118747417	0.094125973	0.342692527	+	0.955414013	0.933787243	0.933804241	0.944600628	0.066212757	0.044585987	0.3959505	+	327
FSG.KEGG_B_biosynthesis_of_other_secondary_metabolites	0.765716443	0.662979877	0.679309827	0.71434816	0.337020123	0.234283557	0.461762098	+	0.757743742	0.671173862	0.678749869	0.714458802	0.328826138	0.242256258	0.477304899	+	0.757220921	0.742979713	0.74325352	0.750100317	0.257020287	0.242779079	0.520733089	+	0.804670913	0.839884498	0.839635528	0.822277705	0.160115502	0.195329087	0.571017639	+	0.904458599	0.921362331	0.921349046	0.912910465	0.078637669	0.095541401	0.632779925	+	162
FSG.KEGG_B_carbohydrate_metabolism	0.771663206	0.801894534	0.797089272	0.78677887	0.198105466	0.228336794	0.349127068	+	0.800377186	0.830242972	0.827629322	0.815310079	0.169757028	0.199622814	0.367527422	+	0.89357273	0.892761134	0.892776738	0.893166932	0.107238866	0.10642727	0.408859857	+	0.951167728	0.929252462	0.929407409	0.940210095	0.070747538	0.048832272	0.438922723	+	1	0.975340558	0.975359939	0.987670279	0.024659442	0	0.516280016	+	821
FSG.KEGG_B_transcription	0.554401863	0.805343466	0.765456364	0.679872664	0.194656534	0.445598137	0.609460234	+	0.561949937	0.779023179	0.760026407	0.670486558	0.220976821	0.438050063	0.611293598	+	0.712464221	0.6389851	0.640397835	0.67572466	0.3610149	0.287535779	0.617409266	+	0.602972399	0.770588295	0.769403205	0.686780347	0.229411705	0.397027601	0.631288801	+	0.694267516	0.768210262	0.768152146	0.731238889	0.231789738	0.305732484	0.631330398	+	59
FSG.KEGG_B_cell_growth_and_death	0.772984708	0.53604134	0.573703426	0.654513024	0.46395866	0.227015292	0.463664937	+	0.778317522	0.708724082	0.714814426	0.743520802	0.291275918	0.221682478	0.539633407	+	0.838407494	0.812328159	0.812829569	0.825367827	0.187671841	0.161592506	0.604297883	+	0.854210899	0.854256745	0.854256421	0.854233822	0.145743255	0.145789101	0.635009394	+	0.923566879	0.882178768	0.882211298	0.902872824	0.117821232	0.076433121	0.66058064	+	115
FSG.KEGG_B_signaling_molecules_and_interaction	0.749701089	0.401568669	0.456904226	0.575634879	0.598431331	0.250298911	0.229292406	+	0.754429078	0.39051461	0.422361926	0.572471844	0.60948539	0.245570922	0.174328102	+	0.817850638	0.382332087	0.390705516	0.600091362	0.617667913	0.182149362	0.022422196	+	0.861995754	0.383651317	0.38703334	0.622823535	0.616348683	0.138004246	0.500811225	+	0.72611465	0.596641266	0.596743026	0.661377958	0.403358734	0.27388535	0.619137002	+	50
FSG.KEGG_B_amino_acid_metabolism	0.777956076	0.745456924	0.750622656	0.7617065	0.254543076	0.222043924	0.427569364	+	0.749971425	0.789327428	0.785883259	0.769649427	0.210672572	0.250028575	0.457094724	+	0.823054905	0.875494162	0.874485947	0.849274533	0.124505838	0.176945095	0.512642866	+	0.890304317	0.929081124	0.928806961	0.90969272	0.070918876	0.109695683	0.555198624	+	0.974522293	0.972985837	0.972987044	0.973754065	0.027014163	0.025477707	0.625733185	+	629
FSG.KEGG_B_replication_and_repair	0.690642502	0.750374625	0.74088022	0.720508564	0.249625375	0.309357498	0.763858887	+	0.708023774	0.761407297	0.756735535	0.734715536	0.238592703	0.291976226	0.778436805	+	0.81498829	0.812236341	0.812289251	0.813612316	0.187763659	0.18501171	0.811178518	+	0.88393489	0.855738316	0.855937674	0.869836603	0.144261684	0.11606511	0.836359485	+	0.923566879	0.875254886	0.875292857	0.899410883	0.124745114	0.076433121	0.851391231	+	119
