# Supplementary material for: Machine learning models for delineating marine microbial taxa
Source: NAR Genom Bioinform. 2025 Jun 19;7(2):lqaf090. doi: 10.1093/nargab/lqaf090 (PMC12204397; doi:10.1093/nargab/lqaf090)
Supplement: lqaf090_Supplemental_Files [file lqaf090_supplemental_files.zip › Data S9 - Erroneous classifications of MAG pairs.xlsx]

## Sheet: phylum
MAG1	MAG2	true_classification	predicted_classification	AAI	FSG.KEGG	FSG.KEGG_B_environmental_adaptation	FSG.KEGG_B_amino_acid_metabolism	taxonomy1	taxonomy2
Australia.Great.Barrier.Reef.Sponge.Microbiome.PRJNA555144.Engelberts2020_GCA_009842065.1_ASM984206v1	Global.Ocean.PRJEB33281.Pachiadaki2019_GCA_902622545.1	0	1	40.6496	0.342721	0.346184	0.402445	Bacteria;Acidobacteriota;Vicinamibacteria;Bin61;Bin61;Bin61;Bin61 sp009840635	Bacteria;Pseudomonadota;Alphaproteobacteria;Pelagibacterales;Pelagibacteraceae;Pelagibacter;Pelagibacter sp902622545
USA.Auka.Hydrothermal.Vent.Sediments.PRJNA713414_GCA_021163285.1	USA.Auka.Hydrothermal.Vent.Sediments.PRJNA713414_GCA_021160845.1	0	1	38.6282	0.480629	0	0.302009	Bacteria;Desulfobacterota;DSM-4660;Desulfatiglandales;Desulfatiglandaceae;JAGGXA01;JAGGXA01 sp021163285	Bacteria;Krumholzibacteriota;Krumholzibacteria;Krumholzibacteriales;WJIX01;JAGHBT01;JAGHBT01 sp021160845
Global.Cold.Seep.Sediments.Han2023.PRJNA950938_GCA_030622955.1	Mediterranean.Brine.Pool.Blum2023.PRJNA1042791_GCA_034660675.1	0	1	42.3579	0.491332	0.181666	0.5986	Bacteria;Verrucomicrobiota;Kiritimatiellia;CAJWTS01	Bacteria;CG03;CG03;CG03;CG03;CG03
Global.OceanDNA.Nishimura2022_OceanDNA-b29555	China.Estuary.Surface.Water.Zhou2022.PRJNA730330_GCA_023264375.1	1	0	32.9613	0.317627	0.201471	0.309581	Bacteria;Pseudomonadota;Alphaproteobacteria;Rhodobacterales;Rhodobacteraceae;Nioella;Nioella sediminis	Bacteria;Pseudomonadota;Gammaproteobacteria;Pseudomonadales;Moraxellaceae;Moraxella_A;Moraxella_A cinereus
Global.OMZ.Waters.Zhang2023.PRJNA955304_GCA_030739855.1	Pacific.Ocean.Deep.Sea.Zhang2023.PRJNA808646_GCA_027297865.1	0	1	41.5367	0.443032	0.137564	0.538969	Bacteria;Pseudomonadota;Alphaproteobacteria;UBA11136;UBA11136	Bacteria;Methylomirabilota;Methylomirabilia;Methylomirabilales;CSP1-5;CSP1-5;CSP1-5 sp001643535
Global.OceanDNA.Nishimura2022_OceanDNA-b34267	Global.OceanDNA.Nishimura2022_OceanDNA-b45838	0	1	43.1223	0.336237	0.401381	0.358906	Bacteria;Pseudomonadota;Gammaproteobacteria;Enterobacterales_A;Aeromonadaceae;Oceanisphaera;Oceanisphaera sp018222825	Bacteria;Verrucomicrobiota;Verrucomicrobiae;Opitutales;Opitutaceae;UBA5691;UBA5691 sp002420265
Global.OceanDNA.Nishimura2022_OceanDNA-b24713	Genomes.From.Earths.Microbiomes.GEM.Nayfach2021_3300025617_38	1	0	38.6282	0.3899	0.293401	0.34758	Bacteria;Pseudomonadota;Alphaproteobacteria;Micavibrionales;UBA2020	Bacteria;Pseudomonadota;Gammaproteobacteria;Pseudomonadales;Litoricolaceae;HIMB30
Global.OceanDNA.Nishimura2022_OceanDNA-b20044	Global.OceanDNA.Nishimura2022_OceanDNA-b9023	0	1	40.6496	0.507327	0.562627	0.230313	Bacteria;Marinisomatota;Marinisomatia;Marinisomatales;UBA1611;TMED80	Bacteria;Bacteroidota;Bacteroidia;Flavobacteriales;Flavobacteriaceae;MS024-2A
Genomes.From.Earths.Microbiomes.GEM.Nayfach2021_3300022900_27	Global.OceanDNA.Nishimura2022_OceanDNA-b45355	0	1	42.3579	0.375602	0.402641	0.478941	Bacteria;Pseudomonadota;Gammaproteobacteria;Methylococcales;Cycloclasticaceae;Cycloclasticus;Cycloclasticus sp002292375	Bacteria;Verrucomicrobiota;Kiritimatiellia;CAJWTS01;CAJWTS01;CAJWTS01;CAJWTS01 sp913047795
USA.Auka.Hydrothermal.Vent.Sediments.PRJNA713414_GCA_021162265.1	Marine.PRJEB51078_GCA_937896145.1	0	1	44.5086	0.466638	0.36702	0.668736	Bacteria;Aerophobota;Aerophobia;Aerophobales;B3-G15;JAGGZA01;JAGGZA01 sp021162265	Bacteria;Desulfobacterota;Thermodesulfobacteria;Thermodesulfobacteriales;Thermodesulfobacteriaceae;Thermodesulfobacterium;Thermodesulfobacterium sp003641645
Global.Cold.Seep.Sediments.Han2023.PRJNA950938_GCA_030618495.1	China.Pearl.River.Estuary.PRJNA575161.Wang2020_GCA_020345745.1	0	1	47.3623	0.410444	0.532642	0.470667	Bacteria;UBA6262;UBA6262;WVXT01	Bacteria;Desulfobacterota;Desulfobacteria;Desulfobacterales;UBA11574;G020345745;G020345745 sp020345745
Canada.Saanich.Inlet.Seawater.PRJNA630981.Lin2021_GCA_018672475.1	Global.OceanDNA.Nishimura2022_OceanDNA-b21043	0	1	37.4598	0.427828	0.452931	0.43759	Bacteria;Latescibacterota;UBA2968;UBA8231;UBA8231;GCA-2724215;GCA-2724215 sp018672475	Bacteria;Myxococcota;XYA12-FULL-58-9;XYA12-FULL-58-9;JABJBS01
Hainan.Tidal.Flats.PRJNA1030130_GCA_033721375.1	Atlantic.Pacific.Ocean.Pelagic.Costa2023.PRJEB60184_GCA_949507345.1	0	1	40.6496	0.307065	0.322284	0.375807	Bacteria;Pseudomonadota;Gammaproteobacteria;Enterobacterales_A;Alteromonadaceae;Arsukibacterium	Bacteria;Campylobacterota;Campylobacteria;Campylobacterales;Arcobacteraceae;JALRJW01
Helgoland.Surface.Seawater.Schweder2023.PRJEB52999_GCA_943788575.1	Global.OceanDNA.Nishimura2022_OceanDNA-b17160	0	1	40.6496	0.288527	0.16488	0.149751	Bacteria;Pseudomonadota;Gammaproteobacteria;Burkholderiales;Methylophilaceae;BACL14;BACL14 sp018607785	Bacteria;Bacillota;Bacilli;Acholeplasmatales;Acholeplasmataceae;UBA8290
Guaymas.Basin.Hydrothermal.Vents.Mats.Hwang2023.PRJNA879229_GCA_029934175.1	Genomes.From.Earths.Microbiomes.GEM.Nayfach2021_3300012936_16	1	0	36.1533	0.416109	0.200144	0.55004	Bacteria;Verrucomicrobiota;Lentisphaeria;Victivallales	Bacteria;Verrucomicrobiota;Verrucomicrobiae;Opitutales;Opitutaceae;UBA5691;UBA5691 sp002420185
Global.OceanDNA.Nishimura2022_OceanDNA-b12882	Global.OceanDNA.Nishimura2022_OceanDNA-b38370	0	1	40.6496	0.346674	0.429722	0.293585	Bacteria;Bacteroidota;Bacteroidia;UBA7662;UBA7662;PNNG01	Bacteria;Pseudomonadota;Gammaproteobacteria;Pseudomonadales;Ketobacteraceae
Global.OceanDNA.Nishimura2022_OceanDNA-b13049	Europe.Coastal.Sediments.PRJEB54670_GCA_945788575.1	0	1	39.685	0.389576	0.357587	0.475017	Bacteria;Bacteroidota;Rhodothermia;Balneolales;Balneolaceae;UBA2664;UBA2664 sp002359315	Bacteria;Pseudomonadota;Gammaproteobacteria;Woeseiales;Woeseiaceae;UBA1844;UBA1844 sp945788575
Genomes.From.Earths.Microbiomes.GEM.Nayfach2021_3300025869_19	Genomes.From.Earths.Microbiomes.GEM.Nayfach2021_3300025293_6	0	1	40.6496	0.397828	0.292368	0.431743	Bacteria;Bacteroidota;Rhodothermia;Rhodothermales;UBA10348;UBA10348;UBA10348 sp002469915	Bacteria;Pseudomonadota;Alphaproteobacteria;Sphingomonadales;Sphingomonadaceae;Alteriqipengyuania
Israel.Coastal.Tar.Patties.Blum2023.PRJNA981336_GCA_034211275.1	Mariana.Trench.Deep.Sediments.PRJNA635214.Zhou2022_GCA_022562085.1	0	1	37.4598	0.442602	0.476826	0.433669	Bacteria;Acidobacteriota;Thermoanaerobaculia;UBA5704;UBA5704;JAHZIX01	Bacteria;KSB1;UBA2214;CR04bin15;CR04bin15;N075bin58;N075bin58 sp022562085
Global.OceanDNA.Nishimura2022_OceanDNA-b45224	Israel.Coastal.Tar.Patties.Blum2023.PRJNA981336_GCA_034190745.1	1	0	30.9377	0.41567	0.855945	0.437928	Bacteria;Spirochaetota;Leptospirae;Leptospirales;Leptonemataceae;JANSYA01	Bacteria;Spirochaetota;Spirochaetia;DSM-16054;Sediminispirochaetaceae;DSBN01
India.Hydrothermal.Chimneys.Zhong2022.PRJNA771178_GCA_021545645.1	USA.SFB.Estuary.Sediments.Langwig2023.PRJNA865744_GCA_029861655.1	0	1	42.3579	0.447337	0.0975362	0.343568	Bacteria;Pseudomonadota;Zetaproteobacteria;Mariprofundales;Mariprofundaceae;UBA1543;UBA1543 sp021545645	Bacteria;Acidobacteriota;Thermoanaerobaculia;UBA5704;UBA5704
China.Pearl.River.Estuary.PRJNA575161.Wang2020_GCA_020346245.1	Guaymas.Basin.Hydrothermal.Vents.Water.Hwang2023.PRJNA879230_GCA_029936515.1	0	1	38.6282	0.377654	0.417108	0.486257	Bacteria;Bacteroidota;Bacteroidia;Flavobacteriales;Flavobacteriaceae;Eudoraea;Eudoraea sp020346245	Bacteria;Pseudomonadota;Gammaproteobacteria;PS1;Thioglobaceae;Pseudothioglobus
Europe.Coastal.Sediments.PRJEB54670_GCA_945788685.1	Global.Cold.Seep.Sediments.Han2023.PRJNA950938_GCA_030613285.1	0	1	45.74	0.456606	0.216291	0.526586	Bacteria;Nitrospirota;Thermodesulfovibrionia;UBA6902;UBA6902;CALZJD01	Bacteria;Desulfobacterota;Zymogenia;Zymogenales;Zymogenaceae;Zymogenus
Deep.Sea.Hydrothermal.Vents.PRJNA557557.Hou2020_GCA_013152485.1	Global.OceanDNA.Nishimura2022_OceanDNA-b31070	0	1	40.6496	0.392525	0.281033	0.46547	Bacteria;Nitrospirota;Thermodesulfovibrionia;Thermodesulfovibrionales;JdFR-85;BMS3Bbin07;BMS3Bbin07 sp013152485	Bacteria;Pseudomonadota;Alphaproteobacteria;Rhodospirillales_A;UBA2165;GCA-2687515
Genomes.From.Earths.Microbiomes.GEM.Nayfach2021_3300025168_4	Mediterranean.Brine.Pool.Blum2023.PRJNA1042791_GCA_034660915.1	0	1	43.1223	0.367833	0.238907	0.396878	Bacteria;Pseudomonadota;Gammaproteobacteria;Pseudomonadales;Oleiphilaceae;Marinobacter;Marinobacter maritimus	Bacteria;Desulfobacterota_E;Anaeroferrophillalia;Anaeroferrophillales;Anaeroferrophillaceae;DQWO01
Guaymas.Basin.Hydrothermal.Vents.Water.Hwang2023.PRJNA879230_GCA_029937475.1	Germany.Helgoland.Seawater.PRJEB38290_GCA_905480015.1	1	0	40.6496	0.314418	0.169143	0.39841	Bacteria;Pseudomonadota;Alphaproteobacteria;Rhodospirillales_A;UBA2165;TMED23;TMED23 sp012960465	Bacteria;Pseudomonadota;Alphaproteobacteria;Rickettsiales;Deianiraeaceae;CAJQOT01;CAJQOT01 sp905480015
Global.OceanDNA.Nishimura2022_OceanDNA-b9455	Global.OceanDNA.Nishimura2022_OceanDNA-b37977	0	1	37.4598	0.418486	0.712446	0.476026	Bacteria;Bacteroidota;Bacteroidia;Flavobacteriales;Flavobacteriaceae;MS024-2A	Bacteria;Pseudomonadota;Gammaproteobacteria;Pseudomonadales;Halieaceae;Luminiphilus
Canada.Scotian.Shelf.Glass.Sponge.PRJNA613976.Busch2020_GCA_014239165.1	Baltic.Sea.PRJEB34883.Alneberg2020_GCA_902754685.1	0	1	37.4598	0.311955	0.274691	0.1543	Bacteria;Bacteroidota;Bacteroidia;Bacteroidales;Muribaculaceae;CAG-873;CAG-873 sp002490635	Bacteria;Pseudomonadota;Gammaproteobacteria;Burkholderiales;Burkholderiaceae_A;UBA2463;UBA2463 sp018401615
Global.OceanDNA.Nishimura2022_OceanDNA-b22504	Global.Ocean.Cold.Seep.Sediments.Li2021_7_SB_cbin_41	1	0	39.685	0.391676	0.082295	0.480267	Bacteria;Planctomycetota;Planctomycetia;Pirellulales;Pirellulaceae;SAT2750	Bacteria;Planctomycetota;Phycisphaerae;Sedimentisphaerales;SG8-4;CAJVYK01
USA.Ircinia.Sea.Sponges.PRJNA768976_GCA_022827125.1	Global.OMZ.Waters.Zhang2023.PRJNA955304_GCA_030739575.1	0	1	36.1533	0.468006	0.694396	0.539991	Bacteria;Actinomycetota;Acidimicrobiia;Acidimicrobiales;TK06;WTFX01;WTFX01 sp022821985	Bacteria;Chloroflexota;Dehalococcoidia;UBA1151;UBA1151;GCA-2730555;GCA-2730555 sp002730555
Deep.Sea.Hydrothermal.Vents.PRJNA557557.Hou2020_GCA_013150915.1	Deep.Sea.Hydrothermal.Vents.PRJNA546572.Reysenbach2020_GCA_015491675.1	0	1	38.6282	0.45113	0.365436	0.581497	Bacteria;Pseudomonadota;Gammaproteobacteria;Arenicellales;BMS3Bbin11;BMS3Bbin11;BMS3Bbin11 sp013150915	Bacteria;Nitrospirota;Thermodesulfovibrionia;Thermodesulfovibrionales;JdFR-85;BMS3Bbin07;BMS3Bbin07 sp011051565
Caspian.Sea.Brackish.Waters.Mehrshad2016.PRJNA279271_GCA_027592275.1	New.Zealand.Mycale.Sponge.Microbiome.PRJNA603662.Rush2020_GCA_011087955.1	0	1	43.8372	0.342848	0.345724	0.21327	Bacteria;Pseudomonadota;Gammaproteobacteria;Pseudomonadales;Pseudohongiellaceae;UBA9145	Bacteria;Bdellovibrionota;UBA1018;CAIPTA01;JAALKR01;JAALKR01;JAALKR01 sp011087955
Genomes.From.Earths.Microbiomes.GEM.Nayfach2021_3300028008_4	Marine.PRJEB51078_GCA_937876945.1	0	1	37.4598	0.299601	0.375052	0.440741	Bacteria;Bacillota_A;Clostridia;Lachnospirales;Lachnospiraceae;Blautia;Blautia coccoides	Bacteria;Actinomycetota;Actinomycetia;Actinomycetales;Microbacteriaceae;Pontimonas;Pontimonas sp001438965
Global.OceanDNA.Nishimura2022_OceanDNA-b44638	Germany.Helgoland.Seawater.PRJEB38290_GCA_905479605.1	1	0	37.4598	0.335052	0.314391	0.186472	Bacteria;Pseudomonadota;Gammaproteobacteria;Xanthomonadales;Xanthomonadaceae;Pseudomarimonas	Bacteria;Pseudomonadota;Alphaproteobacteria;UBA9655;CAJQNC01;CAJQNC01;CAJQNC01 sp905479605
Global.OceanDNA.Nishimura2022_OceanDNA-b45104	Canada.Saanich.Inlet.Seawater.PRJNA630981.Lin2021_GCA_018676275.1	0	1	38.6282	0.378772	0.436925	0.476482	Bacteria;SAR324;SAR324;SAR324;NAC60-12;JCVI-SCAAA005;JCVI-SCAAA005 sp000224765	Bacteria;Pseudomonadota;Gammaproteobacteria;UBA4486;UBA4486;WLWS01;WLWS01 sp018676275
USA.Plum.Island.Estuary.Sediment.Vineis2023.PRJNA896156_GCA_026193755.1	China.Weihai.Seawater.Sediments.Lu2023.PRJEB50838_GCA_938011245.1	1	0	38.6282	0.426816	0.453633	0.303767	Bacteria;Bacteroidota;Ignavibacteria;Ignavibacteriales;Ignavibacteriaceae;IGN2	Bacteria;Bacteroidota;Bacteroidia;Flavobacteriales;Flavobacteriaceae;Aquimarina
Global.OceanDNA.Nishimura2022_OceanDNA-b11579	China.Weihai.Seawater.Sediments.Lu2023.PRJEB50838_GCA_938015925.1	1	0	39.685	0.382865	0.307645	0.462831	Bacteria;Bacteroidota;Bacteroidia;Flavobacteriales;TMED113;GCA-2696965;GCA-2696965 sp002171975	Bacteria;Bacteroidota;Bacteroidia;Chitinophagales;Saprospiraceae;JABDJM01
China.Weihai.Seawater.Sediments.Lu2023.PRJEB50838_GCA_938042245.1	China.Pearl.River.Estuary.Waters.Xu2022_PRES09F07_bin.6	1	0	37.4598	0.435231	0.155451	0.342832	Bacteria;Planctomycetota;Planctomycetia;Pirellulales;Thermoguttaceae;JANXAQ01	Bacteria;Planctomycetota;PLA2;PLA2;JAEUHO01
Genomes.From.Earths.Microbiomes.GEM.Nayfach2021_3300024353_40	Genomes.From.Earths.Microbiomes.GEM.Nayfach2021_3300026531_25	1	0	30.9377	0.443984	0.208143	0.351912	Archaea;Thermoproteota;Bathyarchaeia;B26-1;BA1;SOJZ01	Archaea;Thermoproteota;Thermoprotei_A;Sulfolobales;Desulfurococcaceae;JAADCY01
Moorea.Marine.Surface.Sediments.Chase2023.PRJNA611818_GCA_030065195.1	Netherlands.Sea.Sponges.PRJNA742377_GCA_022600935.1	1	0	36.1533	0.423701	0.557328	0.576293	Bacteria;Pseudomonadota;Alphaproteobacteria;Sphingomonadales;Sphingomonadaceae;Erythrobacter	Bacteria;Pseudomonadota;Gammaproteobacteria;Methylococcales;DRLZ01;DRLZ01;DRLZ01 sp022600935
North.Sea.Spring.Bloom.Seawater.PRJNA283041_GCA_018607465.1	Marine.PRJEB51078_GCA_937910895.1	0	1	39.685	0.334966	0.763281	0.38582	Bacteria;Pseudomonadota;Gammaproteobacteria;Pseudomonadales;Porticoccaceae;HTCC2207;HTCC2207 sp002335945	Bacteria;Bacteroidota;Bacteroidia;Flavobacteriales;Flavobacteriaceae;Dokdonia
Marine.Hydrocarbon.Degrading.Microcosms.Barnes2023.PRJNA938176_GCA_029212575.1	Global.OceanDNA.Nishimura2022_OceanDNA-b466	0	1	44.5086	0.395049	0.22823	0.563066	Bacteria;Pseudomonadota;Alphaproteobacteria;Rhodobacterales;Rhodobacteraceae;Antarcticimicrobium	Bacteria;Actinomycetota;Acidimicrobiia;Acidimicrobiales;Ilumatobacteraceae;Ilumatobacter_A
Global.OceanDNA.Nishimura2022_OceanDNA-b22849	Deep.Sea.Hydrothermal.Vents.PRJNA546572.Reysenbach2020_GCA_015488025.1	0	1	42.3579	0.42836	0.604656	0.435004	Bacteria;Planctomycetota;Planctomycetia;Planctomycetales;Planctomycetaceae	Bacteria;KSB1;UBA2214;DRLW01;DRLW01;WFVT01;WFVT01 sp015491485
Persian.Gulf.Water.and.Sediments.PRJNA575141.Somee2021_GCA_018623495.1	Helgoland.Surface.Seawater.Schweder2023.PRJEB52999_GCA_943788125.1	0	1	43.1223	0.378019	0.301055	0.43583	Bacteria;Pseudomonadota;Gammaproteobacteria;Halothiobacillales;JAAZVP01;JAAZVP01;JAAZVP01 sp018623495	Bacteria;Bacteroidota;Bacteroidia;Flavobacteriales;Flavobacteriaceae;Hel1-33-131;Hel1-33-131 sp001735745
Global.OceanDNA.Nishimura2022_OceanDNA-b32793	Global.Cold.Seep.Sediments.Han2023.PRJNA950938_GCA_030595055.1	0	1	45.74	0.399767	0.187822	0.453333	Bacteria;Pseudomonadota;Alphaproteobacteria;GCA-2721365;GCA-2721365;GCA-2721365;GCA-2721365 sp002721365	Bacteria;Desulfobacterota_F;Desulfuromonadia;Desulfuromonadales;Geopsychrobacteraceae;Malonomonas
Global.Cold.Seep.Sediments.Han2023.PRJNA950938_GCA_030619435.1	Genomes.From.Earths.Microbiomes.GEM.Nayfach2021_3300012950_5	0	1	41.5367	0.351824	0.304244	0.548058	Bacteria;Desulfobacterota;Syntrophia;Syntrophales;UBA2210;UBA2210	Bacteria;Planctomycetota;Planctomycetia;Pirellulales;Pirellulaceae
Genomes.From.Earths.Microbiomes.GEM.Nayfach2021_3300025662_7	India.Hydrothermal.Chimneys.Zhong2022.PRJNA771178_GCA_024275215.1	0	1	40.6496	0.467103	0.328414	0.363637	Bacteria;Marinisomatota;UBA8477;UBA8477;UBA8477;JABMPR01;JABMPR01 sp018673925	Bacteria;Zixibacteria;MSB-5A5;JAABVY01;JAHJOQ01;JAJRZO01;JAJRZO01 sp024275215
Arctic.Ocean.Seawater.TARA.Royo2021_TOA-bin-48	Venice.Lagoon.Sediments.PRJNA924243_GCA_029287595.1	0	1	38.6282	0.404343	0.405272	0.487632	Bacteria;Acidobacteriota;Vicinamibacteria;Vicinamibacterales;UBA8438;UBA8438	Bacteria;Pseudomonadota;Gammaproteobacteria;Pseudomonadales;Halieaceae;Halioglobus
Global.OceanDNA.Nishimura2022_OceanDNA-b12989	Global.OceanDNA.Nishimura2022_OceanDNA-b20545	0	1	37.4598	0.493679	0.40983	0.377211	Bacteria;Bacteroidota;Rhodothermia;Balneolales;Balneolaceae;UBA1275;UBA1275 sp902529365	Bacteria;Marinisomatota;Marinisomatia;SCGC-AAA003-L08;GCA-002707645;GCA-002707645;GCA-002707645 sp002704685
Global.OceanDNA.Nishimura2022_OceanDNA-b14197	Global.OceanDNA.Nishimura2022_OceanDNA-b21006	0	1	38.6282	0.443449	0.546187	0.498226	Bacteria;Chloroflexota;Dehalococcoidia;SAR202;UBA826;UBA11795;UBA11795 sp002708065	Bacteria;Myxococcota_A;UBA9160;SZUA-336;SZUA-336
Pacific.Ocean.Deep.Sea.Zhang2023.PRJNA808646_GCA_027293285.1	Mariana.Trench.Deep.Sediments.PRJNA635214.Zhou2022_GCA_022561635.1	0	1	38.6282	0.465467	0.521921	0.535327	Bacteria;Acidobacteriota;Terriglobia;2-12-FULL-54-10;2-12-FULL-54-10;JADFGZ01;JADFGZ01 sp022567475	Bacteria;Chloroflexota;Dehalococcoidia;SM23-28-2;RBG-16-64-32;CF-162;CF-162 sp022561635
Mariana.Trench.Deep.Sediments.PRJNA635214.Zhou2022_GCA_022566895.1	Global.OceanDNA.Nishimura2022_OceanDNA-b34254	1	0	34.6718	0.417554	0.179179	0.351025	Bacteria;Pseudomonadota;Alphaproteobacteria;Sphingomonadales;SMXR01;JADFIA01;JADFIA01 sp022566895	Bacteria;Pseudomonadota;Gammaproteobacteria;Coxiellales;Coxiellaceae;GCA-2732805
Canada.Saanich.Inlet.Seawater.PRJNA630981.Lin2021_GCA_018657475.1	Genomes.From.Earths.Microbiomes.GEM.Nayfach2021_3300014886_40	0	1	13.0639	0.424507	0	0.131385	Archaea;Nanoarchaeota;Nanoarchaeia;Woesearchaeales;GW2011-AR9;JABHXC01;JABHXC01 sp018657475	Archaea;B1Sed10-29;B1Sed10-29;B1Sed10-29;B47-G15;B47-G15;B47-G15 sp003660975
Baltic.Sea.Surface.Slick.Rahlff2023.PRJNA855638_GCA_030731695.1	Norway.Subsea.Road.Tunnel.PRJNA755678.Suarez2022_GCA_021772635.1	0	1	39.685	0.412845	0.268906	0.410874	Bacteria;Bacteroidota;Bacteroidia;Flavobacteriales;Flavobacteriaceae;Polaribacter	Bacteria;Verrucomicrobiota;Lentisphaeria;JABSQK01;JAJFLO01;JAJFLP01;JAJFLP01 sp021772635
Global.OceanDNA.Nishimura2022_OceanDNA-a1483	Deep.Sea.Hydrothermal.Vents.PRJNA557557.Hou2020_GCA_013152905.1	0	1	30.9377	0.392076	0.406273	0.130659	Archaea;Nanoarchaeota;Nanoarchaeia;Woesearchaeales;GW2011-AR9;NZBF01;NZBF01 sp002687775	Archaea;Aenigmatarchaeota;Aenigmatarchaeia;Aenigmatarchaeales;JAADFI01;JAADFI01;JAADFI01 sp013152905
Norway.Byfjorden.Marine.Bone.Degraders.PRJNA606180.Borchert2021_GCA_016744555.1	Global.Cold.Seep.Sediments.Han2023.PRJNA950938_GCA_030618605.1	0	1	43.8372	0.431747	0.11932	0.366217	Bacteria;Desulfobacterota_F;Desulfuromonadia;Desulfuromonadales;Geopsychrobacteraceae;Desulfuromusa;Desulfuromusa sp016744555	Bacteria;Acidobacteriota;Thermoanaerobaculia;Thermoanaerobaculales;Sulfomarinibacteraceae;JAIOSJ01
Global.OceanDNA.Nishimura2022_OceanDNA-b10019	Global.Cold.Seep.Sediments.Han2023.PRJNA950938_GCA_030630445.1	0	1	37.4598	0.408273	0.434598	0.454524	Bacteria;Bacteroidota;Bacteroidia;Flavobacteriales;Flavobacteriaceae;Polaribacter	Bacteria;Verrucomicrobiota;Kiritimatiellia;Kiritimatiellales;Pontiellaceae;Pontiella
Genomes.From.Earths.Microbiomes.GEM.Nayfach2021_3300027742_28	USA.Ircinia.Sea.Sponges.PRJNA768976_GCA_022826285.1	0	1	38.6282	0.296396	0.240927	0.160659	Bacteria;Chloroflexota;Anaerolineae;UBA7937;UBA7937;UBA7937;UBA7937 sp002366595	Bacteria;Latescibacterota;UBA2968;UBA2968;UBA2968;VXRD01;VXRD01 sp022824945
Global.Cold.Seep.Sediments.Han2023.PRJNA950938_GCA_030619825.1	Genomes.From.Earths.Microbiomes.GEM.Nayfach2021_3300028399_40	0	1	38.6282	0.436598	0.449146	0.574205	Archaea;Hadarchaeota;Hadarchaeia;Hadarchaeales;Hadarchaeaceae;DG-33	Archaea;Hydrothermarchaeota;Hydrothermarchaeia;Hydrothermarchaeales;BMS3B;JAADFH01;JAADFH01 sp015521945
Mediterranean.Brine.Pool.Blum2023.PRJNA1042791_GCA_034717635.1	Global.OceanDNA.Nishimura2022_OceanDNA-b14795	1	0	37.4598	0.378063	0.205335	0.408931	Bacteria;Chloroflexota;Dehalococcoidia;GIF9;AB-539-J10;JAGGVQ01	Bacteria;Chloroflexota;Dehalococcoidia;UBA1151;TMED-70;GCA-2718455
HOE.Legacy2.Ocean.Expedition.PRJNA358725.Aylward2017_GCA_022448525.1	Genomes.From.Earths.Microbiomes.GEM.Nayfach2021_3300025138_7	0	1	42.3579	0.384038	0.334191	0.539222	Bacteria;Bacteroidota;Bacteroidia;Flavobacteriales;Flavobacteriaceae;Tenacibaculum;Tenacibaculum sp022448525	Bacteria;Pseudomonadota;Gammaproteobacteria;Enterobacterales_A;Alteromonadaceae;Pseudoalteromonas;Pseudoalteromonas undina
USA.Plum.Island.Estuary.Sediment.Vineis2023.PRJNA896156_GCA_026196145.1	China.Pearl.River.Estuary.PRJNA575161.Wang2020_GCA_020353355.1	0	1	42.3579	0.395627	0.3655	0.437487	Bacteria;Pseudomonadota;Gammaproteobacteria;JAJDYQ01;JAJDYQ01;JAJDYQ01	Bacteria;Desulfobacterota;Desulfobacteria;Desulfobacterales;JAHEIW01;G020353355;G020353355 sp020353355
Canada.Saanich.Inlet.Seawater.PRJNA630981.Lin2021_GCA_018659405.1	Global.Cold.Seep.Sediments.Han2023.PRJNA950938_GCA_030604225.1	0	1	41.5367	0.392938	0.39193	0.323475	Bacteria;Gemmatimonadota;Gemmatimonadetes;Longimicrobiales;UBA6960;UBA1138;UBA1138 sp009937285	Bacteria;Desulfobacterota_F;Desulfuromonadia;Desulfuromonadales;Geoalkalibacteraceae;Geoalkalibacter
Global.OceanDNA.Nishimura2022_OceanDNA-b4473	Global.OceanDNA.Nishimura2022_OceanDNA-b20129	0	1	34.6718	0.527453	0.675455	0.491978	Bacteria;Bacteroidota;Bacteroidia;Cytophagales;MED-G16;MED-G16;MED-G16 sp913046795	Bacteria;Marinisomatota;Marinisomatia;Marinisomatales;UBA1611;TMED80;TMED80 sp905478065
Global.OceanDNA.Nishimura2022_OceanDNA-b17029	Global.Ocean.PRJEB33281.Pachiadaki2019_GCA_902517615.1	0	1	45.1415	0.447317	0.209518	0.51509	Bacteria;Desulfobacterota_D;UBA1144;UBA1144;UBA1144;UBA1144;UBA1144 sp002311855	Bacteria;Pseudomonadota;Alphaproteobacteria;Pelagibacterales;Pelagibacteraceae;Pelagibacter;Pelagibacter sp902517615
Baltic.Sea.PRJEB34883.Alneberg2020_GCA_902751525.1	Global.OceanDNA.Nishimura2022_OceanDNA-b45372	0	1	37.4598	0.414077	0.539864	0.483179	Bacteria;Bacteroidota;Bacteroidia;Flavobacteriales;Flavobacteriaceae;UBA8316	Bacteria;Verrucomicrobiota;Lentisphaeria;Lentisphaerales;Lentisphaeraceae;JAKVBD01
Atlantik.Subseafloor.Crustal.Aquifer.PRJNA391950.Tully2018_GCA_002733835.1_ASM273383v1	Guaymas.Basin.Hydrothermal.Vents.Water.Hwang2023.PRJNA879230_GCA_029941235.1	0	1	43.8372	0.426025	0.50882	0.549784	Bacteria;Pseudomonadota;Gammaproteobacteria;Pseudomonadales;Alcanivoracaceae;Alcanivorax;Alcanivorax sp002733835	Bacteria;Myxococcota_A;UBA9160;UBA9160;UBA4427;JAZXM01;JAZXM01 sp012959865
China.Estuary.Surface.Water.Zhou2022.PRJNA730330_GCA_023263825.1	Black.Sea.Water.Column.PRJNA638805.Cesare2020_GCA_016784605.1	0	1	40.6496	0.375624	0.375947	0.375303	Bacteria;Pseudomonadota;Gammaproteobacteria;Pseudomonadales;Porticoccaceae;Porticoccus;Porticoccus sp023263825	Bacteria;Marinisomatota;Marinisomatia;Marinisomatales;UBA1611;JABHGY01;JABHGY01 sp016784605
Global.OceanDNA.Nishimura2022_OceanDNA-b42706	Guaymas.Basin.Hydrothermal.Vents.Mats.Hwang2023.PRJNA879229_GCA_029938295.1	1	0	32.9613	0.269866	0.294527	0.304427	Bacteria;Pseudomonadota;Gammaproteobacteria;SAR86;TMED112;TMED112;TMED112 sp902610995	Bacteria;Pseudomonadota;Gammaproteobacteria;Beggiatoales;Beggiatoaceae;UBA10656;UBA10656 sp003646175
Global.OceanDNA.Nishimura2022_OceanDNA-b21093	Pacific.Ocean.Deep.Sea.Zhang2023.PRJNA808646_GCA_027295605.1	0	1	43.8372	0.45389	0.143338	0.472102	Bacteria;Nitrospinota;Nitrospinia;Nitrospinales;Nitrospinaceae;LS-NOB;LS-NOB sp018653085	Bacteria;Pseudomonadota;Gammaproteobacteria;UBA4486;UBA4486
Hawaii.HOT.Waters.PRJNA352737.Muratore2022_GCA_022449785.1	USA.Auka.Hydrothermal.Vent.Sediments.PRJNA713414_GCA_021158325.1	1	0	41.5367	0.37423	0.222469	0.328742	Archaea;Thermoplasmatota;Poseidoniia;MGIII;CG-Epi1;CG-Epi1;CG-Epi1 sp022449785	Archaea;Thermoplasmatota;E2;DHVEG-1;B8-G13;B8-G13;B8-G13 sp003649745
Europe.Coastal.Sediments.PRJEB54670_GCA_947258625.1	Global.OceanDNA.Nishimura2022_OceanDNA-b46921	0	1	37.4598	0.475732	0.426815	0.570704	Bacteria;Myxococcota;Polyangia;Polyangiales;SG8-38;SG8-38	Bacteria;Verrucomicrobiota;Verrucomicrobiae;Verrucomicrobiales;DEV007;Arctic95D-9
Global.OceanDNA.Nishimura2022_OceanDNA-a3030	Deep.Sea.Hydrothermal.Vents.PRJNA546572.Reysenbach2020_GCA_015523125.1	1	0	36.1533	0.346564	0.134354	0.38175	Archaea;Thermoplasmatota;Poseidoniia;Poseidoniales;Poseidoniaceae;Poseidonia	Archaea;Thermoplasmatota;Thermoplasmata;Aciduliprofundales;Aciduliprofundaceae;JAADDK01;JAADDK01 sp015523125
Black.Sea.Water.Column.PRJNA638805.Cesare2020_GCA_016779125.1	Australia.Great.Barrier.Reef.Coral.Microbiome.PRJNA545004.Robbins2020_GCA_012270065.1_ASM1227006v1	0	1	48.776	0.498344	0.316122	0.627826	Bacteria;Verrucomicrobiota;Verrucomicrobiae;Pedosphaerales;GCA-2715965;GCA-2715965;GCA-2715965 sp016779125	Bacteria;Planctomycetota;Planctomycetia;Pirellulales;Pirellulaceae;Rubripirellula;Rubripirellula sp012270065
Genomes.From.Earths.Microbiomes.GEM.Nayfach2021_3300003894_25	Black.Sea.Water.Column.PRJNA638805.Cesare2020_GCA_016779585.1	0	1	44.5086	0.401083	0.0714163	0.509606	Bacteria;Nitrospinota;Nitrospinia;Nitrospinales;Nitrospinaceae;Nitrohelix	Bacteria;Pseudomonadota;Gammaproteobacteria;Pseudomonadales;HTCC2089;UBA9659;UBA9659 sp016779585
Genomes.From.Earths.Microbiomes.GEM.Nayfach2021_3300028399_18	China.Weihai.Seawater.Sediments.Lu2023.PRJEB50838_GCA_938003965.1	0	1	40.6496	0.434464	0.205753	0.440927	Bacteria;Marinisomatota;Marinisomatia;Marinisomatales;JAADGP01;JAADGP01	Bacteria;Bacteroidota;Chlorobia;Chlorobiales;Chloroherpetonaceae;JANWWM01
USA.SFB.Estuary.Sediments.Langwig2023.PRJNA865744_GCA_029859505.1	Global.OMZ.Waters.Zhang2023.PRJNA955304_GCA_030739855.1	1	0	37.4598	0.384445	0.411656	0.365069	Bacteria;Pseudomonadota;Gammaproteobacteria;Xanthomonadales;SZUA-36;SZUA-36	Bacteria;Pseudomonadota;Alphaproteobacteria;UBA11136;UBA11136
Deep.Sea.Hydrothermal.Vents.PRJNA546572.Reysenbach2020_GCA_015487255.1	China.Pearl.River.Estuary.Waters.Xu2022_PRES21F02_bin.31	1	0	36.1533	0.41453	0.191089	0.518457	Bacteria;Pseudomonadota;Alphaproteobacteria;Rhodobacterales;Rhodobacteraceae;UBA3077;UBA3077 sp015487255	Bacteria;Pseudomonadota;Gammaproteobacteria;Pseudomonadales;Pseudohongiellaceae;UBA9145
Norway.Byfjorden.Marine.Bone.Degraders.PRJNA606180.Borchert2021_GCA_016743995.1	Global.OMZ.Waters.Zhang2023.PRJNA955304_GCA_030741695.1	0	1	40.6496	0.364076	0.329613	0.416162	Bacteria;Pseudomonadota;Gammaproteobacteria;Enterobacterales_A;Kangiellaceae;Aliikangiella;Aliikangiella sp016743995	Bacteria;SAR324;SAR324;SAR324;NAC60-12;UBA1014;UBA1014 sp002683785
New.Zealand.Methane.Seeps.PRJNA562730_GCA_013139905.1	Deep.Sea.Hydrothermal.Vents.PRJNA546572.Reysenbach2020_GCA_015521515.1	0	1	25.2663	0.412414	0.402641	0.0901754	Archaea;EX4484-52;EX4484-52;EX4484-52;B79-G9;GLR112;GLR112 sp013139905	Archaea;Iainarchaeota;Iainarchaeia;JAADDC01;JAADDC01;WANZ01;WANZ01 sp015521515
USA.SFB.Estuary.Sediments.Langwig2023.PRJNA865744_GCA_029884035.1	Black.Sea.Water.Column.PRJNA638805.Cesare2020_GCA_016778805.1	1	0	34.6718	0.333924	0.508272	0.440584	Bacteria;Pseudomonadota;Gammaproteobacteria;Burkholderiales;Burkholderiaceae_B;CADEEN01	Bacteria;Pseudomonadota;Alphaproteobacteria;Rickettsiales;JABIRX01;JADHOX01;JADHOX01 sp016778805
Global.OceanDNA.Nishimura2022_OceanDNA-b15043	Australia.Great.Barrier.Reef.Sponge.Microbiome.PRJNA555144.Engelberts2020_GCA_009843895.1_ASM984389v1	1	0	34.6718	0.361852	0	0.42659	Bacteria;Chloroflexota;Dehalococcoidia;UBA1151;TMED-70;TMED-70;TMED-70 sp002711965	Bacteria;Chloroflexota;Anaerolineae;Aggregatilineales;Phototrophicaceae;UBA6055;UBA6055 sp009840575
Global.OceanDNA.Nishimura2022_OceanDNA-b34843	Australia.Corals.Tandon2023.PRJNA857095_GCA_028282295.1	0	1	42.3579	0.380659	0.211208	0.463808	Bacteria;Pseudomonadota;Gammaproteobacteria;Enterobacterales_A;Alteromonadaceae;Idiomarina;Idiomarina fontislapidosi	Bacteria;Desulfobacterota;Desulfobacteria;Desulfobacterales;JAFDDL01
Mariana.Trench.Deep.Sediments.PRJNA635214.Zhou2022_GCA_022572915.1	Genomes.From.Earths.Microbiomes.GEM.Nayfach2021_3300027844_72	0	1	39.685	0.519674	0.178447	0.486657	Bacteria;Zixibacteria;MSB-5A5;GN15;FEB-12;JACZWU01	Bacteria;Marinisomatota;Marinisomatia;SCGC-AAA003-L08;D37C17;D37C17
USA.Auka.Hydrothermal.Vent.Sediments.PRJNA713414_GCA_021163845.1	Global.OceanDNA.Nishimura2022_OceanDNA-b33603	0	1	39.685	0.417807	0.408719	0.514847	Bacteria;Campylobacterota;Campylobacteria;Campylobacterales;Sulfurimonadaceae;Sulfurimonas;Sulfurimonas sp021163845	Bacteria;Pseudomonadota;Gammaproteobacteria;Burkholderiales;Burkholderiaceae_D;UBA7377;UBA7377 sp002170395
Global.Ocean.PRJEB33281.Pachiadaki2019_GCA_902596165.1	Pearl.River.Estuary.PRJNA878949_GCA_029977005.1	0	1	45.74	0.382475	0.37255	0.484674	Bacteria;Pseudomonadota;Gammaproteobacteria;SAR86;D2472;D2472;D2472 sp902596165	Bacteria;Actinomycetota;Acidimicrobiia;Acidimicrobiales;UBA8592;UBA8592
Global.OceanDNA.Nishimura2022_OceanDNA-b36709	Peru.OMZ.Water.Woehle2022.PRJNA503328_GCA_024228275.1	0	1	43.8372	0.357395	0.491417	0.472797	Bacteria;Pseudomonadota;Gammaproteobacteria;Pseudomonadales;HTCC2089;RGAU01	Bacteria;Campylobacterota;Campylobacteria;Campylobacterales;Arcobacteraceae;Halarcobacter;Halarcobacter sp024228275
Global.OceanDNA.Nishimura2022_OceanDNA-b35127	Deep.Sea.Hydrothermal.Vents.PRJNA546572.Reysenbach2020_GCA_015493425.1	0	1	45.1415	0.325411	0.304101	0.397624	Bacteria;Pseudomonadota;Gammaproteobacteria;Enterobacterales_A;Alteromonadaceae;Rheinheimera	Bacteria;Campylobacterota;Campylobacteria;Campylobacterales;Sulfurovaceae;Sulfurovum;Sulfurovum sp015493425
Global.OceanDNA.Nishimura2022_OceanDNA-b2089	Global.OceanDNA.Nishimura2022_OceanDNA-b3884	0	1	36.1533	0.335015	0.276205	0.0690771	Bacteria;Actinomycetota;Acidimicrobiia;Actinomarinales;Actinomarinaceae;Actinomarina;Actinomarina sp014239265	Bacteria;Bacteroidota;Bacteroidia;Cytophagales;Amoebophilaceae
Baltic.Sea.PRJEB34883.Alneberg2020_GCA_902753535.1	Genomes.From.Earths.Microbiomes.GEM.Nayfach2021_3300020396_14	0	1	38.6282	0.410682	0.378344	0.429797	Bacteria;Planctomycetota;Phycisphaerae;Phycisphaerales;SM1A02	Bacteria;Bacteroidota;Bacteroidia;Flavobacteriales;UA16;ASP10-05a;ASP10-05a sp002336675
Hainan.Tidal.Flats.PRJNA1030130_GCA_033719915.1	Global.OceanDNA.Nishimura2022_OceanDNA-b688	0	1	39.685	0.373632	0.358519	0.473592	Bacteria;Pseudomonadota;Gammaproteobacteria;Burkholderiales;Burkholderiaceae_B;RS62	Bacteria;Actinomycetota;Acidimicrobiia;Acidimicrobiales;MedAcidi-G1;MedAcidi-G1;MedAcidi-G1 sp000817085
Global.Ocean.PRJEB33281.Pachiadaki2019_GCA_902624045.1	Global.OceanDNA.Nishimura2022_OceanDNA-b33246	1	0	37.4598	0.375283	0.366231	0.311092	Bacteria;Pseudomonadota;Alphaproteobacteria;Pelagibacterales;Pelagibacteraceae;Pelagibacter;Pelagibacter sp902624045	Bacteria;Pseudomonadota;Gammaproteobacteria;Berkiellales;Berkiellaceae;GCA-2708265;GCA-2708265 sp002708265
Global.OceanDNA.Nishimura2022_OceanDNA-b260	Baltic.Sea.Surface.Slick.Rahlff2023.PRJNA855638_GCA_030727925.1	0	1	38.6282	0.391273	0.686493	0.489107	Bacteria;Acidobacteriota;Vicinamibacteria;Vicinamibacterales;UBA8438;JAGWAJ01	Bacteria;Pseudomonadota;Gammaproteobacteria;Burkholderiales;Burkholderiaceae_B;Limnohabitans_A
Global.OceanDNA.Nishimura2022_OceanDNA-b13345	USA.SFB.Estuary.Sediments.Langwig2023.PRJNA865744_GCA_029862205.1	0	1	42.3579	0.365073	0.235618	0.411089	Bacteria;Campylobacterota;Campylobacteria;Campylobacterales;Arcobacteraceae;Arcobacter;Arcobacter sp004116465	Bacteria;Pseudomonadota;Alphaproteobacteria;Rhodobacterales;Rhodobacteraceae;Thermohalobaculum
USA.Chesapeake.And.Delaware.Bays.PRJNA699965_GCA_017854345.1	Guaymas.Basin.Hydrothermal.Vents.Mats.Hwang2023.PRJNA879229_GCA_029939235.1	0	1	37.4598	0.43442	0.287886	0.515336	Bacteria;Verrucomicrobiota;Verrucomicrobiae;Opitutales;DSM-45221;Lentimonas;Lentimonas sp017854655	Bacteria;Bacteroidota;Bacteroidia;Flavobacteriales;Flavobacteriaceae;Lutimonas
Global.OceanDNA.Nishimura2022_OceanDNA-b34784	Caspian.Sea.Brackish.Waters.Mehrshad2016.PRJNA279271_GCA_027729865.1	0	1	40.6496	0.31097	0.332549	0.431448	Bacteria;Pseudomonadota;Gammaproteobacteria;Enterobacterales_A;Alteromonadaceae;Glaciecola	Bacteria;Actinomycetota;Actinomycetia;Nanopelagicales;S36-B12;S36-B12
USA.SFB.Estuary.Sediments.Langwig2023.PRJNA865744_GCA_029880545.1	Atlantic.Pacific.Ocean.Pelagic.Costa2023.PRJEB60184_GCA_949507345.1	0	1	42.3579	0.364992	0.322414	0.473699	Bacteria;Pseudomonadota;Gammaproteobacteria;Acidiferrobacterales;SZUA-150	Bacteria;Campylobacterota;Campylobacteria;Campylobacterales;Arcobacteraceae;JALRJW01
Chile.Comau.Fjord.Nallar2023.PRJNA729490_GCA_029245725.1	Atlantik.Subseafloor.Crustal.Aquifer.PRJNA391950.Tully2018_GCA_002746535.1_ASM274653v1	0	1	37.4598	0.40437	0.549934	0.453475	Bacteria;SAR324;SAR324;SAR324;NAC60-12;JCVI-SCAAA005;JCVI-SCAAA005 sp002683655	Bacteria;Planctomycetota;GCA-2746535;GCA-2746535;GCA-2746535;GCA-2746535;GCA-2746535 sp002746535
Australia.Corals.Tandon2023.PRJNA857095_GCA_028279155.1	Genomes.From.Earths.Microbiomes.GEM.Nayfach2021_3300025108_3	0	1	38.6282	0.424363	0.322034	0.513787	Bacteria;Bacteroidota;Bacteroidia;Cytophagales;Cyclobacteriaceae	Bacteria;Pseudomonadota;Gammaproteobacteria;Xanthomonadales;Marinicellaceae;Marinicella
Australia.Corals.Tandon2023.PRJNA857095_GCA_028289455.1	China.Weihai.Seawater.Sediments.Lu2023.PRJEB50838_GCA_938017825.1	0	1	40.6496	0.447982	0.517148	0.550477	Bacteria;Pseudomonadota;Gammaproteobacteria;Xanthomonadales;Wenzhouxiangellaceae;JAJFKX01	Bacteria;Bacteroidota;Bacteroidia;Flavobacteriales;Flavobacteriaceae;Aggregatimonas
Global.OceanDNA.Nishimura2022_OceanDNA-b8855	Global.OceanDNA.Nishimura2022_OceanDNA-b42261	0	1	38.6282	0.535481	0.416328	0.524497	Bacteria;Bacteroidota;Bacteroidia;Flavobacteriales;Flavobacteriaceae;MED-G14;MED-G14 sp003331885	Bacteria;Pseudomonadota;Gammaproteobacteria;SAR86;D2472;SAR86A
USA.SFB.Estuary.Sediments.Langwig2023.PRJNA865744_GCA_029859645.1	Australia.Great.Barrier.Reef.Sponge.Microbiome.PRJNA555144.Engelberts2020_GCA_009838345.1_ASM983834v1	0	1	39.685	0.342471	0.403777	0.431673	Bacteria;Pseudomonadota;Gammaproteobacteria;Xanthomonadales;SZUA-36;JAHEFT01	Bacteria;Actinomycetota;Acidimicrobiia;Acidimicrobiales;UBA11606;VYCW01;VYCW01 sp009837445
China.Pearl.River.Estuary.PRJNA575161.Wang2020_GCA_020349905.1	China.Weihai.Seawater.Sediments.Lu2023.PRJEB50838_GCA_937934115.1	0	1	44.5086	0.530157	0.475768	0.434717	Bacteria;Eisenbacteria;RBG-16-71-46;JAFGJU01;JAFGJU01;G020349905;G020349905 sp020349905	Bacteria;Acidobacteriota;Thermoanaerobaculia;Thermoanaerobaculales;Thermoanaerobaculaceae;Thermoanaerobaculum
Atlantic.Pacific.Ocean.Pelagic.Costa2023.PRJEB60184_GCA_949541715.1	China.Yellow.Sea.Tao2022.PRJNA823908_JZB_MAG0238	0	1	37.4598	0.533746	0.73848	0.588745	Bacteria;Bacteroidota;Bacteroidia;Flavobacteriales;Flavobacteriaceae;Marisimplicoccus;Marisimplicoccus sp004213645	Bacteria;Pseudomonadota;Gammaproteobacteria;SAR86;D2472;CAJQGY01
Genomes.From.Earths.Microbiomes.GEM.Nayfach2021_3300018048_21	Global.OceanDNA.Nishimura2022_OceanDNA-b17374	0	1	39.685	0.423446	0.596652	0.560345	Bacteria;Verrucomicrobiota;Verrucomicrobiae;Opitutales;Opitutaceae;Synoicihabitans	Bacteria;Gemmatimonadota;Gemmatimonadetes;Longimicrobiales;UBA6960;UBA2982
Guaymas.Basin.Hydrothermal.Vents.Mats.Hwang2023.PRJNA879229_GCA_029939685.1	Genomes.From.Earths.Microbiomes.GEM.Nayfach2021_3300004097_40	0	1	44.5086	0.346695	0.225296	0.425889	Bacteria;Desulfobacterota;Desulfobacteria;Desulfobacterales;Desulfobacteraceae;Desulfobacula;Desulfobacula sp003647385	Bacteria;Pseudomonadota;Gammaproteobacteria;Pseudomonadales;Pseudohongiellaceae;UBA9145
Global.OceanDNA.Nishimura2022_OceanDNA-b14642	Australia.Geoffrey.Bay.Coral.Reef.PRJNA594068.Glasl2020_GCA_011524645.1_ASM1152464v1	1	0	37.4598	0.350426	0.392118	0.477758	Bacteria;Chloroflexota;Dehalococcoidia;UBA1151;UBA1328;UBA1328;UBA1328 sp002306815	Bacteria;Chloroflexota;Anaerolineae;Promineofilales;Promineofilaceae;WTJY01;WTJY01 sp011524645
China.Yellow.Sea.Tao2022.PRJNA823908_JZB_MAG0220	USA.SFB.Estuary.Sediments.Langwig2023.PRJNA865744_GCA_029865235.1	0	1	39.685	0.400136	0.326735	0.409446	Bacteria;Pseudomonadota;Gammaproteobacteria;Enterobacterales_A;Alteromonadaceae;Glaciecola	Bacteria;Desulfobacterota;Desulfobulbia;Desulfobulbales;Desulfurivibrionaceae;UBA2262;UBA2262 sp013349295
Global.OceanDNA.Nishimura2022_OceanDNA-b22935	USA.SFB.Estuary.Water.PRJNA819083_GCA_030831165.1	0	1	40.6496	0.373173	0.319208	0.533741	Bacteria;Planctomycetota;Planctomycetia;Planctomycetales;Planctomycetaceae;UBA8437	Bacteria;Pseudomonadota;Gammaproteobacteria;Pseudomonadales;Pseudohongiellaceae;UBA5109
Global.OceanDNA.Nishimura2022_OceanDNA-b41586	China.Yellow.Sea.Tao2022.PRJNA823908_JZB_MAG0424	0	1	39.685	0.389363	0.557207	0.542283	Bacteria;Pseudomonadota;Gammaproteobacteria;Pseudomonadales	Bacteria;Bacteroidota;Bacteroidia;Flavobacteriales;Flavobacteriaceae;MAG-120531;MAG-120531 sp013373635
China.Weihai.Seawater.Sediments.Lu2023.PRJEB50838_GCA_937931795.1	Global.Ocean.PRJEB33281.Pachiadaki2019_GCA_902529055.1	1	0	32.9613	0.347279	0.515251	0.296616	Bacteria;Pseudomonadota;Alphaproteobacteria;Rhodobacterales;Rhodobacteraceae;JALZWD01	Bacteria;Pseudomonadota;Gammaproteobacteria;SAR86;TMED112;TMED112;TMED112 sp902529055
Marine.Hydrocarbon.Degrading.Microcosms.Barnes2023.PRJNA938176_GCA_029210325.1	Global.Cold.Seep.Sediments.Han2023.PRJNA950938_GCA_030626795.1	0	1	42.3579	0.388677	0.492526	0.394951	Bacteria;Pseudomonadota;Gammaproteobacteria;Pseudomonadales;Alcanivoracaceae;PGZG01	Bacteria;Bacteroidota;Bacteroidia;Flavobacteriales;Flavobacteriaceae;Lutimonas
Genomes.From.Earths.Microbiomes.GEM.Nayfach2021_3300010299_4	Pacific.Ocean.Deep.Waters.PRJNA482655.Boeuf2019_GCA_013216005.1	0	1	37.4598	0.290252	0.364554	0.499514	Bacteria;Actinomycetota;Actinomycetia;Nanopelagicales;S36-B12;Mxb001	Bacteria;Pseudomonadota;Gammaproteobacteria;Enterobacterales_A;Alteromonadaceae;JABSOI01;JABSOI01 sp013216005
USA.Ircinia.Sea.Sponges.PRJNA768976_GCA_022823765.1	USA.Ircinia.Sea.Sponges.PRJNA768976_GCA_022824695.1	0	1	45.74	0.418345	0.248033	0.39718	Bacteria;Pseudomonadota;Alphaproteobacteria;SP197;SP197;MPMV01;MPMV01 sp022823765	Bacteria;Acidobacteriota;Vicinamibacteria;Bin61;Bin61;Bin61;Bin61 sp022828085
Global.OceanDNA.Nishimura2022_OceanDNA-b40641	Global.Ocean.PRJEB33281.Pachiadaki2019_GCA_902613545.1	1	0	36.1533	0.34666	0.34645	0.5767	Bacteria;Pseudomonadota;Gammaproteobacteria;Pseudomonadales;Pseudohongiellaceae;UBA9145	Bacteria;Pseudomonadota;Alphaproteobacteria;Pelagibacterales;Pelagibacteraceae;Pelagibacter_A;Pelagibacter_A sp902613545
Norway.Byfjorden.Marine.Bone.Degraders.PRJNA606180.Borchert2021_GCA_016744775.1	Genomes.From.Earths.Microbiomes.GEM.Nayfach2021_3300025061_6	0	1	43.1223	0.360704	0.336302	0.491132	Bacteria;Pseudomonadota;Gammaproteobacteria;Beggiatoales;Beggiatoaceae;Marithrix;Marithrix sp016744775	Bacteria;Campylobacterota;Campylobacteria;Campylobacterales;Arcobacteraceae;Halarcobacter
Mariana.Trench.Deep.Sediments.PRJNA635214.Zhou2022_GCA_022545755.1	Antarctic.Coastal.Seawater.Dutta2023.PRJNA894514_GCA_028822585.1	0	1	43.8372	0.44093	0.158464	0.544549	Bacteria;Myxococcota_A;UBA9160;SZUA-336;SZUA-336;SMWZ01;SMWZ01 sp004356455	Bacteria;Pseudomonadota;Alphaproteobacteria;UBA8366;GCA-2717185;JABJJH01
Global.OceanDNA.Nishimura2022_OceanDNA-b7557	Guaymas.Basin.Hydrothermal.Vents.Mats.Hwang2023.PRJNA879229_GCA_029934755.1	0	1	39.685	0.383987	0.761197	0.451292	Bacteria;Bacteroidota;Bacteroidia;Flavobacteriales;Flavobacteriaceae;MAG-120531;MAG-120531 sp905182295	Bacteria;Desulfobacterota_F;Desulfuromonadia;Desulfuromonadales;Geopsychrobacteraceae;Desulfuromusa
Global.Cold.Seep.Sediments.Han2023.PRJNA950938_GCA_030672415.1	USA.Auka.Hydrothermal.Vent.Sediments.PRJNA713414_GCA_021158895.1	0	1	47.3623	0.481175	0.413942	0.307131	Archaea;Thermoproteota;Bathyarchaeia;B26-1;BA1;B1-G15	Archaea;Asgardarchaeota;Baldrarchaeia;Baldrarchaeales;DXJG01;DXJG01;DXJG01 sp021158895
USA.Bull.Kelp.Weigel2022.PRJNA783443_GCA_023301645.1	Mediterranean.Brine.Pool.Blum2023.PRJNA1042791_GCA_034660455.1	0	1	39.685	0.440842	0.322959	0.574073	Bacteria;Verrucomicrobiota;Verrucomicrobiae;Verrucomicrobiales;Akkermansiaceae;Oceaniferula;Oceaniferula sp023301645	Bacteria;Campylobacterota;Campylobacteria;Campylobacterales;Sulfurovaceae;Sulfurovum
Marine.PRJEB51078_GCA_937899295.1	Global.OceanDNA.Nishimura2022_OceanDNA-b37918	0	1	42.3579	0.410979	0.409232	0.500123	Bacteria;Verrucomicrobiota;Verrucomicrobiae;Opitutales;DSM-45221;UBA7441	Bacteria;Pseudomonadota;Gammaproteobacteria;Pseudomonadales;Halieaceae;Luminiphilus
Mariana.Trench.Deep.Sediments.PRJNA635214.Zhou2022_GCA_022566715.1	Baltic.Sea.Gijon2023.PRJNA891615_GCA_032126055.1	0	1	43.8372	0.392318	0.08921	0.423211	Bacteria;Pseudomonadota;Alphaproteobacteria;SHVP01;SHVP01;JADFIH01;JADFIH01 sp022566715	Bacteria;Desulfobacterota_E;Deferrimicrobia;Deferrimicrobiales;Deferrimicrobiaceae;Deferrimicrobium
Global.OceanDNA.Nishimura2022_OceanDNA-b30468	Chile.Comau.Fjord.Nallar2023.PRJNA729490_GCA_029254395.1	1	0	38.6282	0.331251	0.374985	0.33147	Bacteria;Pseudomonadota;Alphaproteobacteria;Rhodobacterales;Rhodobacteraceae;Pseudosulfitobacter;Pseudosulfitobacter sp000620505	Bacteria;Pseudomonadota;Gammaproteobacteria;SAR86;D2472;CAJQGY01
Mediterranean.Brine.Pool.Blum2023.PRJNA1042791_GCA_034723215.1	Deep.Sea.Hydrothermal.Vents.PRJNA546572.Reysenbach2020_GCA_015491675.1	0	1	38.6282	0.417261	0.288467	0.547547	Bacteria;Campylobacterota;Campylobacteria;Campylobacterales;Arcobacteraceae	Bacteria;Nitrospirota;Thermodesulfovibrionia;Thermodesulfovibrionales;JdFR-85;BMS3Bbin07;BMS3Bbin07 sp011051565
India.Hydrothermal.Chimneys.Zhong2022.PRJNA771178_GCA_024279915.1	USA.Plum.Island.Estuary.Sediment.Vineis2023.PRJNA896156_GCA_026196105.1	0	1	47.854	0.458743	0.188362	0.545355	Bacteria;Desulfobacterota_F;Desulfuromonadia;Desulfuromonadales;BM103;M0040;M0040 sp024279915	Bacteria;Pseudomonadota;Alphaproteobacteria;Rhodospirillales_A;Magnetospiraceae
Global.OceanDNA.Nishimura2022_OceanDNA-b30746	Global.OceanDNA.Nishimura2022_OceanDNA-b21069	0	1	40.6496	0.506708	0.0945537	0.578331	Bacteria;Pseudomonadota;Alphaproteobacteria;Rhodospirillales_A;JABJKH01;JABJKH01	Bacteria;Nitrospinota;Nitrospinia;Nitrospinales;Nitrospinaceae;LS-NOB
Global.OceanDNA.Nishimura2022_OceanDNA-b9390	Chile.Comau.Fjord.Nallar2023.PRJNA729490_GCA_029247165.1	0	1	43.1223	0.413849	0.1006	0.39848	Bacteria;Bacteroidota;Bacteroidia;Flavobacteriales;Flavobacteriaceae;MS024-2A;MS024-2A sp905181895	Bacteria;Nitrospinota;Nitrospinia;Nitrospinales;Nitrospinaceae;Nitromaritima;Nitromaritima sp018647025
Global.OceanDNA.Nishimura2022_OceanDNA-b34913	Genomes.From.Earths.Microbiomes.GEM.Nayfach2021_3300025886_16	1	0	39.685	0.375884	0.286969	0.449253	Bacteria;Pseudomonadota;Gammaproteobacteria;Enterobacterales_A;Alteromonadaceae;Paraglaciecola;Paraglaciecola sp009796745	Bacteria;Pseudomonadota;Alphaproteobacteria;Rhodospirillales_A;Casp-alpha2;UBA4479;UBA4479 sp002389385
Marine.Dinoflagellate.Phycosphere.PRJNA820338_GCA_024743215.1	USA.Ircinia.Sea.Sponges.PRJNA768976_GCA_022825945.1	1	0	39.685	0.373823	0.244964	0.476997	Bacteria;Pseudomonadota;Alphaproteobacteria;Rhizobiales;GCA-2746425;GCA-2746425;GCA-2746425 sp024743215	Bacteria;Pseudomonadota;Gammaproteobacteria;Pseudomonadales;Pseudohongiellaceae;UBA9145;UBA9145 sp022825945
China.Pearl.River.Estuary.PRJNA575161.Wang2020_GCA_020346765.1	Global.Ocean.Sediments.PRJNA688516.Langwig2021_GCA_019313355.1	0	1	46.8476	0.549458	0.320102	0.609434	Bacteria;Nitrospirota;Thermodesulfovibrionia;UBA6902;UBA6902;G020346765;G020346765 sp020346765	Bacteria;Desulfobacterota_F;WTBG01;WTBG01;WTBG01;WTBG01;WTBG01 sp013139225
Global.Cold.Seep.Sediments.Han2023.PRJNA950938_GCA_030624785.1	Global.OceanDNA.Nishimura2022_OceanDNA-b22260	0	1	40.6496	0.373921	0.402901	0.344655	Bacteria;Actinomycetota;Thermoleophilia;Gaiellales;Gaiellaceae	Bacteria;Planctomycetota;Phycisphaerae;Phycisphaerales;SM1A02;UBA854;UBA854 sp002295885
Global.Cold.Seep.Sediments.Han2023.PRJNA950938_GCA_030614785.1	Indian.Ocean.Hydrothermal.Vents.PRJNA782101_GCA_021648755.1	0	1	42.3579	0.367366	0.352951	0.296357	Bacteria;Pseudomonadota;Alphaproteobacteria;M2410;M2410	Bacteria;Bacteroidota;Bacteroidia;Flavobacteriales;Flavobacteriaceae;S010-17;S010-17 sp021648755
Canada.Saanich.Inlet.Seawater.PRJNA630981.Lin2021_GCA_018669795.1	Global.Cold.Seep.Sediments.Han2023.PRJNA950938_GCA_030641355.1	0	1	42.3579	0.376344	0.277612	0.423738	Bacteria;Bacteroidota;Bacteroidia;Flavobacteriales;Flavobacteriaceae;GCA-002733185;GCA-002733185 sp018669795	Bacteria;Pseudomonadota;Alphaproteobacteria;Sphingomonadales;Emcibacteraceae;Paremcibacter;Paremcibacter sp023142175
USA.Ircinia.Sea.Sponges.PRJNA768976_GCA_022820145.1	USA.SFB.Estuary.Sediments.Langwig2023.PRJNA865744_GCA_029880245.1	1	0	36.1533	0.393993	0.296311	0.415199	Bacteria;Pseudomonadota;Gammaproteobacteria;Pseudomonadales;HTCC2089;UBA2168;UBA2168 sp022827905	Bacteria;Pseudomonadota;Alphaproteobacteria;Micavibrionales;Micavibrionaceae;UBA1672
Global.OceanDNA.Nishimura2022_OceanDNA-b45334	China.Estuary.Surface.Water.Zhou2022.PRJNA730330_GCA_023257955.1	0	1	30.9377	0.33726	0.570613	0.139726	Bacteria;Verrucomicrobiota;Kiritimatiellia;Kiritimatiellales;Pontiellaceae;UBA1859	Bacteria;Bacteroidota;Bacteroidia;Cytophagales;Amoebophilaceae;JALRAY01;JALRAY01 sp023257955
India.Hydrothermal.Chimneys.Zhong2022.PRJNA771178_GCA_024277725.1	Global.Cold.Seep.Sediments.Han2023.PRJNA950938_GCA_030665585.1	0	1	45.1415	0.576111	0	0.77696	Bacteria;CG2-30-53-67;CG2-30-53-67;CG2-30-53-67;CG2-30-53-67;JAADIO01;JAADIO01 sp024277725	Bacteria;Desulfobacterota;Desulfobacteria;C00003060;C00003060
Global.OceanDNA.Nishimura2022_OceanDNA-b12982	Global.OceanDNA.Nishimura2022_OceanDNA-b44623	0	1	40.6496	0.372738	0.402836	0.435253	Bacteria;Bacteroidota;Rhodothermia;Balneolales;Balneolaceae;Sam29DG08-bin30;Sam29DG08-bin30 sp003045995	Bacteria;Pseudomonadota;Gammaproteobacteria;Woeseiales;Woeseiaceae;UBA1847
India.Hydrothermal.Chimneys.Zhong2022.PRJNA771178_GCA_024279255.1	USA.Plum.Island.Estuary.Sediment.Vineis2023.PRJNA896156_GCA_026196225.1	0	1	46.8476	0.510281	0.547208	0.570325	Bacteria;Desulfobacterota_F;Desulfuromonadia;Desulfuromonadales;Geopsychrobacteraceae;Geopsychrobacter;Geopsychrobacter sp024279255	Bacteria;Pseudomonadota;Gammaproteobacteria;Pseudomonadales;Nitrincolaceae;Motiliproteus
USA.Auka.Hydrothermal.Vent.Sediments.PRJNA713414_GCA_021163105.1	Baltic.Sea.Surface.Slick.Rahlff2023.PRJNA855638_GCA_030731725.1	0	1	44.5086	0.359548	0.166313	0.435017	Bacteria;Desulfobacterota;Syntrophia;Syntrophales;UBA2210;UBA2210;UBA2210 sp021163105	Bacteria;Pseudomonadota;Gammaproteobacteria;Pseudomonadales;Halieaceae;Congregibacter
Global.Cold.Seep.Sediments.Han2023.PRJNA950938_GCA_030590485.1	Mediterranean.Brine.Pool.Blum2023.PRJNA1042791_GCA_034659215.1	0	1	41.5367	0.450557	0.318654	0.604895	Bacteria;Verrucomicrobiota;Kiritimatiellia;UBA8416;JAFGTH01	Bacteria;Desulfobacterota_E;Anaeroferrophillalia;Anaeroferrophillales;Tharpellaceae;Tharpella
Global.Ocean.PRJEB33281.Pachiadaki2019_GCA_902626605.1	Ocean.Seawater.PRJNA801081.Lappan2022_GCA_022425945.1	0	1	37.4598	0.445452	0.41818	0.533371	Bacteria;Pseudomonadota;Alphaproteobacteria;MED-G09;MED-G09;MED-G09;MED-G09 sp902626605	Bacteria;Bacteroidota;Bacteroidia;Flavobacteriales;Flavobacteriaceae;Arcticimaribacter;Arcticimaribacter sp022425945
Norway.Subsea.Road.Tunnel.PRJNA755678.Suarez2022_GCA_021773095.1	Antarctic.Coastal.Seawater.Dutta2023.PRJNA894514_GCA_028822745.1	0	1	40.6496	0.408029	0.215804	0.463513	Bacteria;Pseudomonadota;Gammaproteobacteria;Woeseiales;Woeseiaceae;UBA1847;UBA1847 sp021773095	Bacteria;Verrucomicrobiota;Kiritimatiellia;UBA8416;JAIOPI01
Mariana.Trench.Deep.Sediments.PRJNA635214.Zhou2022_GCA_022564295.1	Germany.Helgoland.Seawater.PRJEB38290_GCA_905479835.1	1	0	36.1533	0.452904	0.617093	0.369839	Bacteria;Bacteroidota;Ignavibacteria;Ignavibacteriales;Ignavibacteriaceae;BMS3ABIN03;BMS3ABIN03 sp022564295	Bacteria;Bacteroidota;Bacteroidia;Flavobacteriales;Flavobacteriaceae;Urechidicola;Urechidicola sp905479835
Deep.Sea.Hydrothermal.Vents.PRJNA546572.Reysenbach2020_GCA_015492915.1	Global.OceanDNA.Nishimura2022_OceanDNA-b41572	0	1	43.1223	0.367604	0.643722	0.448356	Bacteria;Bacteroidota;Bacteroidia;Cytophagales;Cyclobacteriaceae;JAAUQL01;JAAUQL01 sp015492915	Bacteria;Pseudomonadota;Gammaproteobacteria;Pseudomonadales;Spongiibacteraceae;Marortus;Marortus luteolus
Global.OceanDNA.Nishimura2022_OceanDNA-b34965	Chile.Comau.Fjord.Nallar2023.PRJNA729490_GCA_029243485.1	0	1	39.685	0.392252	0.631164	0.437086	Bacteria;Pseudomonadota;Gammaproteobacteria;Enterobacterales_A;Alteromonadaceae;Pseudoalteromonas;Pseudoalteromonas atlantica	Bacteria;Desulfobacterota_B;Binatia;UBA12015;UBA12015;VGTG01
Black.Sea.Water.Column.PRJNA638805.Cesare2020_GCA_016779995.1	Pacific.Ocean.Deep.Waters.PRJNA482655.Boeuf2019_GCA_013213915.1	0	1	39.685	0.385864	0.482969	0.344799	Bacteria;Bacteroidota;Bacteroidia;Flavobacteriales;UBA7312;UBA8444;UBA8444 sp016779995	Bacteria;Planctomycetota;GCA-002687715;GCA-002687715;GCA-002687715;GCA-2683135;GCA-2683135 sp013213915
India.Hydrothermal.Chimneys.Zhong2022.PRJNA771178_GCA_024275895.1	Mediterranean.Petrosia.Sea.Sponge.PRJNA515489.Burgsdorf2021_GCA_021295775.1	0	1	41.5367	0.425598	0.182276	0.563228	Bacteria;Pseudomonadota;Alphaproteobacteria;Rhizobiales;BM303;BM303;BM303 sp024275895	Bacteria;Myxococcota_A;UBA9160;SZUA-336;SZUA-336;JAGWBS01;JAGWBS01 sp021295775
India.Hydrothermal.Chimneys.Zhong2022.PRJNA771178_GCA_024275955.1	Global.OceanDNA.Nishimura2022_OceanDNA-b16857	0	1	43.1223	0.442349	0.386359	0.698738	Bacteria;Nitrospinota;UBA7883;JACRGQ01;JAJRYD01;JAJRYD01;JAJRYD01 sp024275955	Bacteria;Desulfobacterota_D;UBA1144;UBA1144;UBA1144;GCA-002715585;GCA-002715585 sp002697665
Global.OceanDNA.Nishimura2022_OceanDNA-b42294	Global.OceanDNA.Nishimura2022_OceanDNA-b26794	1	0	34.6718	0.282296	0.349567	0.307022	Bacteria;Pseudomonadota;Gammaproteobacteria;SAR86;D2472;SAR86A;SAR86A sp002169105	Bacteria;Pseudomonadota;Alphaproteobacteria;Rhizobiales;Rhizobiaceae;Allorhizobium
USA.Auka.Hydrothermal.Vent.Sediments.PRJNA713414_GCA_021158245.1	China.Weihai.Seawater.Sediments.Lu2023.PRJEB50838_GCA_938038165.1	0	1	39.685	0.431963	0.784486	0.353285	Bacteria;QNDG01;QNDG01;QNDG01;QNDG01;JAGGVB01;JAGGVB01 sp021158245	Bacteria;Bacteroidota;Kapabacteria;Kapabacteriales;UBA2268
Global.Cold.Seep.Sediments.Han2023.PRJNA950938_GCA_030605225.1	Deep.Ocean.Hydrothermal.Plumes.PRJNA488180.Zhou2020_GCA_015662405.1	0	1	39.685	0.421335	0.327982	0.546773	Bacteria;Desulfobacterota_F;Desulfuromonadia;Desulfuromonadales;Geoalkalibacteraceae;Geoalkalibacter	Bacteria;Campylobacterota;Campylobacteria;Campylobacterales;Sulfurimonadaceae;Sulfurimonas;Sulfurimonas autotrophica_A
Marine.Sediments.Yin2022.PRJNA678468_GCA_030145195.1	China.Yellow.Sea.Tao2022.PRJNA823908_JZB_MAG0440	0	1	42.3579	0.424249	0.288521	0.500477	Bacteria;Desulfobacterota_F;Desulfuromonadia;Desulfuromonadales;BM103	Bacteria;Pseudomonadota;Gammaproteobacteria;Nevskiales;Nevskiaceae;Stagnimonas
Genomes.From.Earths.Microbiomes.GEM.Nayfach2021_3300006083_6	India.Hydrothermal.Chimneys.Zhong2022.PRJNA771178_GCA_024280535.1	0	1	39.685	0.462056	0.390986	0.671285	Bacteria;Campylobacterota;Campylobacteria;Campylobacterales;Sulfurovaceae;Nitratifractor;Nitratifractor sp913054475	Bacteria;Pseudomonadota;Gammaproteobacteria;PS1;Thioglobaceae;Thioglobus_A;Thioglobus_A sp024280535
Baltic.Sea.Surface.Slick.Rahlff2023.PRJNA855638_GCA_030758355.1	Canada.Saanich.Inlet.Seawater.PRJNA630981.Lin2021_GCA_018699655.1	0	1	39.685	0.487232	0.503601	0.504181	Bacteria;Bacteroidota;Bacteroidia;Flavobacteriales;Flavobacteriaceae;Polaribacter	Bacteria;Marinisomatota;Marinisomatia;Marinisomatales;TCS55;TCS55;TCS55 sp018647265
Global.OceanDNA.Nishimura2022_OceanDNA-a3396	Genomes.From.Earths.Microbiomes.GEM.Nayfach2021_3300026512_29	1	0	13.0639	0.308313	0.188633	0.224244	Archaea;Thermoplasmatota;Poseidoniia;Poseidoniales;Thalassarchaeaceae;MGIIb-N2;MGIIb-N2 sp002708015	Archaea;Thermoplasmatota;Thermoplasmata;B87-G9;B87-G9;B87-G9;B87-G9 sp003649695
Global.OceanDNA.Nishimura2022_OceanDNA-b6200	China.Weihai.Seawater.Sediments.Lu2023.PRJEB50838_GCA_938084645.1	0	1	38.6282	0.420116	0.413873	0.443391	Bacteria;Bacteroidota;Bacteroidia;Flavobacteriales;Flavobacteriaceae	Bacteria;Planctomycetota;Phycisphaerae;Phycisphaerales;SM1A02;UBA12014;UBA12014 sp009936695
Arctic.Ocean.Seawater.TARA.Royo2021_TOA-bin-1481	Global.Ocean.Sediments.PRJNA688516.Langwig2021_GCA_019313105.1	0	1	46.3077	0.444699	0.417819	0.49324	Bacteria;Pseudomonadota;Gammaproteobacteria;Ga0077536;Ga0077536	Bacteria;Desulfobacterota_F;Desulfuromonadia;Desulfuromonadales;BM103;JAFDBW01;JAFDBW01 sp019313105
Global.OceanDNA.Nishimura2022_OceanDNA-b35963	Global.Ocean.PRJEB33281.Pachiadaki2019_GCA_902516565.1	1	0	32.9613	0.329806	0.318871	0.297381	Bacteria;Pseudomonadota;Gammaproteobacteria;Legionellales;Legionellaceae;Legionella_A	Bacteria;Pseudomonadota;Alphaproteobacteria;Pelagibacterales;Pelagibacteraceae;Pelagibacter;Pelagibacter sp902515205
Genomes.From.Earths.Microbiomes.GEM.Nayfach2021_3300000313_7	Global.OceanDNA.Nishimura2022_OceanDNA-b38180	0	1	41.5367	0.373073	0.396744	0.459771	Bacteria;Acidobacteriota;Terriglobia;Terriglobales;Acidobacteriaceae;Terracidiphilus;Terracidiphilus sp002314435	Bacteria;Pseudomonadota;Gammaproteobacteria;Pseudomonadales;Halieaceae;NZNC01;NZNC01 sp002692965
Antarctic.Coastal.Seawater.Dutta2023.PRJNA894514_GCA_028825335.1	Global.OceanDNA.Nishimura2022_OceanDNA-b30	0	1	39.685	0.415566	0.337615	0.49394	Bacteria;Pseudomonadota;Gammaproteobacteria;Pseudomonadales;Pseudohongiellaceae;UBA9145	Bacteria;Acidobacteriota;Terriglobia;Bryobacterales;UBA6623
Australia.Corals.Tandon2023.PRJNA857095_GCA_028277885.1	Venice.Lagoon.Sediments.PRJNA924243_GCA_029287235.1	0	1	42.3579	0.454668	0.411324	0.474032	Bacteria;Myxococcota_A;UBA9160;UBA9160;UBA6930	Bacteria;Acidobacteriota;Thermoanaerobaculia;Thermoanaerobaculales;Sulfomarinibacteraceae;JAHECW01
Global.OceanDNA.Nishimura2022_OceanDNA-b17029	Marine.PRJEB51078_GCA_937891465.1	0	1	39.685	0.380206	0.417072	0.587276	Bacteria;Desulfobacterota_D;UBA1144;UBA1144;UBA1144;UBA1144;UBA1144 sp002311855	Bacteria;Verrucomicrobiota;Verrucomicrobiae;Verrucomicrobiales;DEV007;JABDJT01
Marine.PRJEB51078_GCA_937921455.1	Global.OceanDNA.Nishimura2022_OceanDNA-b41799	1	0	37.4598	0.312907	0.375171	0.359119	Bacteria;Pseudomonadota;Alphaproteobacteria;Rhodobacterales;Rhodobacteraceae;Paracoccus;Paracoccus sp002294185	Bacteria;Pseudomonadota;Gammaproteobacteria;SAR86;AG-339-G14;AG-339-G14;AG-339-G14 sp902635045
China.Weihai.Seawater.Sediments.Lu2023.PRJEB50838_GCA_937936805.1	Chile.Comau.Fjord.Nallar2023.PRJNA729490_GCA_029243165.1	0	1	38.6282	0.354255	0.758742	0.390605	Bacteria;Pseudomonadota;Gammaproteobacteria;GCA-001735895;GCA-001735895;GCA-001735895	Bacteria;Bacteroidota;Bacteroidia;Flavobacteriales;Flavobacteriaceae;MS024-2A
Deep.Sea.Hydrothermal.Vents.PRJNA557557.Hou2020_GCA_013151235.1	USA.Juan.de.Fuca.Ridge.Subsurface.PRJNA269163.Jungbluth2017_GCA_002010665.1_ASM201066v1	0	1	43.1223	0.480913	0.591156	0.377902	Bacteria;CG2-30-53-67;CG2-30-53-67;CG2-30-53-67;CG2-30-53-67;JAADIO01;JAADIO01 sp013151235	Bacteria;Acidobacteriota;Aminicenantia;JdFR-78;JdFR-78;JdFR-78;JdFR-78 sp002010665
Global.OceanDNA.Nishimura2022_OceanDNA-b41777	Baltic.Sea.PRJEB34883.Alneberg2020_GCA_902753345.1	0	1	44.5086	0.404979	0.211683	0.535653	Bacteria;Pseudomonadota;Gammaproteobacteria;SAR86;AG-339-G14;AG-339-G14	Bacteria;Actinomycetota;Thermoleophilia;Miltoncostaeales;Miltoncostaeaceae;SYFI01
Deep.Sea.Hydrothermal.Vents.PRJNA546572.Reysenbach2020_GCA_015490635.1	Norway.Byfjorden.Marine.Bone.Degraders.PRJNA606180.Borchert2021_GCA_016744725.1	0	1	41.5367	0.402123	0.28816	0.483253	Bacteria;Desulfobacterota_F;GWC2-55-46;GWC2-55-46;DRQE01;S146-62;S146-62 sp015492495	Bacteria;Pseudomonadota;Gammaproteobacteria;Beggiatoales;Beggiatoaceae;BB20;BB20 sp016744725
Global.OceanDNA.Nishimura2022_OceanDNA-b20597	Mariana.Trench.Deep.Sediments.PRJNA635214.Zhou2022_GCA_022571255.1	0	1	45.74	0.419528	0.600108	0.372595	Bacteria;Marinisomatota;Marinisomatia;SCGC-AAA003-L08;GCA-2689995	Bacteria;Bacteroidota;Rhodothermia;Rhodothermales;UBA10348;N075bin62;N075bin62 sp022571255
Global.OceanDNA.Nishimura2022_OceanDNA-b45865	Australia.Geoffrey.Bay.Coral.Reef.PRJNA594068.Glasl2020_GCA_011524905.1_ASM1152490v1	0	1	41.5367	0.464582	0.481278	0.54223	Bacteria;Verrucomicrobiota;Verrucomicrobiae;Opitutales;DSM-45221	Bacteria;Bacteroidota;Bacteroidia;Flavobacteriales;Flavobacteriaceae;UBA11891;UBA11891 sp011524905
Hudson.Bay.Sea.Ice.PRJNA1011243_GCA_034111325.1	Norway.Byfjorden.Marine.Bone.Degraders.PRJNA606180.Borchert2021_GCA_016745055.1	1	0	40.6496	0.392316	0.228402	0.594792	Bacteria;Pseudomonadota;Alphaproteobacteria;Rickettsiales	Bacteria;Pseudomonadota;Gammaproteobacteria;Beggiatoales;Beggiatoaceae;JADGDF01;JADGDF01 sp016745055
Marine.Hydrocarbon.Degrading.Microcosms.Barnes2023.PRJNA938176_GCA_029213025.1	Global.OceanDNA.Nishimura2022_OceanDNA-b3990	0	1	37.4598	0.441461	0.611888	0.431247	Bacteria;Verrucomicrobiota;Verrucomicrobiae;Verrucomicrobiales;DEV007;Arctic95D-9	Bacteria;Bacteroidota;Bacteroidia;Cytophagales;Cyclobacteriaceae;Algoriphagus;Algoriphagus ornithinivorans
Global.OceanDNA.Nishimura2022_OceanDNA-b9455	USA.Chesapeake.And.Delaware.Bays.PRJNA699965_GCA_017853515.1	0	1	37.4598	0.431548	0.427417	0.456287	Bacteria;Bacteroidota;Bacteroidia;Flavobacteriales;Flavobacteriaceae;MS024-2A	Bacteria;Verrucomicrobiota;Verrucomicrobiae;Chthoniobacterales;JACTMZ01;JACTMZ01;JACTMZ01 sp017853515
Germany.Helgoland.Seawater.PRJEB38290_GCA_905479915.1	USA.SFB.Estuary.Water.PRJNA819083_GCA_030835225.1	0	1	40.6496	0.372877	0.484794	0.347401	Bacteria;Bacteroidota;Bacteroidia;Flavobacteriales;Vicingaceae;GCA-002793235;GCA-002793235 sp905479915	Bacteria;Pseudomonadota;Gammaproteobacteria;Pseudomonadales;Pseudohongiellaceae;UBA5109
Guaymas.Basin.Hydrothermal.Vents.Mats.Hwang2023.PRJNA879229_GCA_029939505.1	Global.Ocean.PRJEB33281.Pachiadaki2019_GCA_902612405.1	1	0	36.1533	0.326337	0.152114	0.536293	Bacteria;Pseudomonadota;Gammaproteobacteria;Beggiatoales;Beggiatoaceae;JAGLHR01	Bacteria;Pseudomonadota;Alphaproteobacteria;Pelagibacterales;Pelagibacteraceae;Pelagibacter;Pelagibacter sp902576045
Genomes.From.Earths.Microbiomes.GEM.Nayfach2021_3300024516_25	Deep.Sea.Hydrothermal.Vents.PRJNA546572.Reysenbach2020_GCA_015485775.1	0	1	45.74	0.408861	0.222568	0.556472	Bacteria;Desulfobacterota_D;UBA1144;UBA2774;UBA2774;CR02bin9;CR02bin9 sp004356555	Bacteria;Campylobacterota;Desulfurellia;Desulfurellales;Hippeaceae;Hippea;Hippea sp015486965
Helgoland.Surface.Seawater.Schweder2023.PRJEB52999_GCA_943789345.1	Australia.Great.Barrier.Reef.Sponge.Microbiome.PRJNA555144.Engelberts2020_GCA_009840825.1_ASM984082v1	0	1	39.685	0.432009	0.331426	0.560834	Bacteria;Pseudomonadota;Gammaproteobacteria;Burkholderiales;Methylophilaceae;BACL14;BACL14 sp905181685	Bacteria;Desulfobacterota_D;UBA1144;RKRQ01;RKRQ01;RKRQ01;RKRQ01 sp009837205
Global.OceanDNA.Nishimura2022_OceanDNA-b21093	Global.OceanDNA.Nishimura2022_OceanDNA-b45271	0	1	44.5086	0.448476	0.103576	0.576494	Bacteria;Nitrospinota;Nitrospinia;Nitrospinales;Nitrospinaceae;LS-NOB;LS-NOB sp018653085	Bacteria;UBA8248;UBA8248;UBA8248;UBA3496;UBA3496
Genomes.From.Earths.Microbiomes.GEM.Nayfach2021_3300026193_11	Global.Ocean.PRJEB33281.Pachiadaki2019_GCA_902624065.1	0	1	38.6282	0.32003	0.530316	0.225044	Bacteria;Bacteroidota;Bacteroidia;Flavobacteriales;BACL11;DUAL01;DUAL01 sp913047525	Bacteria;Cyanobacteriota;Cyanobacteriia;PCC-6307;Cyanobiaceae;Prochlorococcus_A
Global.Cold.Seep.Sediments.Han2023.PRJNA950938_GCA_030605225.1	Genomes.From.Earths.Microbiomes.GEM.Nayfach2021_3300009702_38	0	1	43.8372	0.466028	0.266866	0.591093	Bacteria;Desulfobacterota_F;Desulfuromonadia;Desulfuromonadales;Geoalkalibacteraceae;Geoalkalibacter	Bacteria;Myxococcota_A;UBA9160;UBA9160;UBA6930
Genomes.From.Earths.Microbiomes.GEM.Nayfach2021_3300025767_34	USA.SFB.Estuary.Sediments.Langwig2023.PRJNA865744_GCA_029861955.1	0	1	37.4598	0.410105	0.410728	0.461847	Bacteria;Bacteroidota;Bacteroidia;Flavobacteriales;Schleiferiaceae;TMED14;TMED14 sp024639785	Bacteria;Acidobacteriota;Polarisedimenticolia;Polarisedimenticolales;Polarisedimenticolaceae
Arctic.Ocean.Seawater.TARA.Royo2021_TOA-bin-2085	Antarctic.Coastal.Seawater.Dutta2023.PRJNA894514_GCA_028823235.1	0	1	37.4598	0.340627	0.24702	0.127119	Bacteria;Pseudomonadota;Alphaproteobacteria;Rickettsiales;Rickettsiaceae;GCA-2402195	Bacteria;Gemmatimonadota;Gemmatimonadetes;Longimicrobiales;UBA6960;UBA2589
Global.OceanDNA.Nishimura2022_OceanDNA-b21261	Global.Cold.Seep.Sediments.Han2023.PRJNA950938_GCA_030591105.1	0	1	32.9613	0.49308	0.1532	0.358286	Bacteria;Nitrospinota;Nitrospinia;Nitrospinales;Nitrospinaceae;Nitromaritima	Bacteria;Krumholzibacteriota;Krumholzibacteria;LZORAL124-64-63;LZORAL124-64-63
Norway.Subsea.Road.Tunnel.PRJNA755678.Suarez2022_GCA_021773975.1	USA.SFB.Estuary.Sediments.Langwig2023.PRJNA865744_GCA_029883935.1	0	1	43.1223	0.453972	0.273512	0.540183	Bacteria;Pseudomonadota;Gammaproteobacteria;Chromatiales;Sedimenticolaceae;WFXD01;WFXD01 sp021773975	Bacteria;Nitrospirota;Nitrospiria;Nitrospirales;Nitrospiraceae;Nitrospira_F;Nitrospira_F sp919902665
Kueishan.Island.Hydrothermal.Vent.Sediments.Wang2022.PRJNA851985_GCA_024762925.1	Chile.Comau.Fjord.Nallar2023.PRJNA729490_GCA_029238155.1	0	1	38.6282	0.408981	0.386232	0.490411	Bacteria;Myxococcota;Polyangia;Haliangiales;Haliangiaceae;NORP324;NORP324 sp024762925	Bacteria;Pseudomonadota;Gammaproteobacteria;Pseudomonadales;Halieaceae;Luminiphilus;Luminiphilus sp000169115
Global.OceanDNA.Nishimura2022_OceanDNA-b23345	Global.OceanDNA.Nishimura2022_OceanDNA-b40593	1	0	36.1533	0.424909	0.351218	0.40952	Bacteria;Pseudomonadota;Alphaproteobacteria;Caulobacterales;Caulobacteraceae;Brevundimonas;Brevundimonas sp017744255	Bacteria;Pseudomonadota;Gammaproteobacteria;Pseudomonadales;Pseudohongiellaceae;UBA9145
Global.OceanDNA.Nishimura2022_OceanDNA-b11190	Black.Sea.Water.Column.PRJNA649215.Vliet2020_GCA_014381785.1	0	1	42.3579	0.378291	0.221474	0.492316	Bacteria;Bacteroidota;Bacteroidia;Flavobacteriales;Flavobacteriaceae;UBA8316	Bacteria;Verrucomicrobiota;Kiritimatiellia;Kiritimatiellales;Tichowtungiaceae;Tichowtungia;Tichowtungia sp014381785
Europe.Coastal.Sediments.PRJEB54670_GCA_945788685.1	Global.OceanDNA.Nishimura2022_OceanDNA-b35167	0	1	40.6496	0.375534	0.321381	0.344246	Bacteria;Nitrospirota;Thermodesulfovibrionia;UBA6902;UBA6902;CALZJD01	Bacteria;Pseudomonadota;Gammaproteobacteria;Enterobacterales_A;Kangiellaceae;Aliikangiella
Marine.PRJEB51078_GCA_937897415.1	Baltic.Sea.PRJEB34883.Alneberg2020_GCA_902753715.1	0	1	36.1533	0.46675	0.393376	0.457312	Bacteria;Verrucomicrobiota;Verrucomicrobiae;Opitutales;DSM-45221;UBA7441;UBA7441 sp002862945	Bacteria;Bacteroidota;Rhodothermia;Balneolales;HLUCCA01;UBA11400
Global.OceanDNA.Nishimura2022_OceanDNA-b12885	Mariana.Trench.Deep.Sediments.PRJNA635214.Zhou2022_GCA_022571715.1	1	0	37.4598	0.460687	0.240392	0.474888	Bacteria;Bacteroidota;Ignavibacteria;Ignavibacteriales;Melioribacteraceae;IGN16	Bacteria;Bacteroidota;Bacteroidia;Cytophagales;Cyclobacteriaceae;SZUA-230;SZUA-230 sp022571715
Genomes.From.Earths.Microbiomes.GEM.Nayfach2021_3300000418_16	Global.OceanDNA.Nishimura2022_OceanDNA-b15208	0	1	30.9377	0.282556	0.38227	0.128995	Bacteria;Bacillota;Bacilli;Izemoplasmatales;Izemoplasmataceae;JAGYII01;JAGYII01 sp913056275	Bacteria;Chloroflexota;Dehalococcoidia;UBA2979;UBA2979;UBA2979;UBA2979 sp002348225
Global.Cold.Seep.Sediments.Han2023.PRJNA950938_GCA_030624695.1	Australia.Corals.Tandon2023.PRJNA857095_GCA_028284665.1	0	1	38.6282	0.380082	0.477852	0.459256	Bacteria;Desulfobacterota_D;UBA1144;RKRQ01	Bacteria;Bacteroidota;Bacteroidia;Flavobacteriales;Flavobacteriaceae;Croceivirga
Europe.Coastal.Sediments.PRJEB54670_GCA_945788575.1	Marine.Sediments.Yin2022.PRJNA678468_GCA_030145055.1	0	1	41.5367	0.371546	0.342856	0.35528	Bacteria;Pseudomonadota;Gammaproteobacteria;Woeseiales;Woeseiaceae;UBA1844;UBA1844 sp945788575	Bacteria;Desulfobacterota;Desulfovibrionia;Desulfovibrionales;Desulfovibrionaceae;Maridesulfovibrio
China.Weihai.Seawater.Sediments.Lu2023.PRJEB50838_GCA_938010705.1	Global.Cold.Seep.Sediments.Han2023.PRJNA950938_GCA_030614255.1	1	0	30.9377	0.367825	0.130426	0.51659	Bacteria;Actinomycetota;Acidimicrobiia;Acidimicrobiales;SZUA-35;JAHDCC01;JAHDCC01 sp020630065	Bacteria;Actinomycetota;Aquicultoria;UBA3085;Oleimmundimicrobiaceae
Global.OceanDNA.Nishimura2022_OceanDNA-b9314	India.Hydrothermal.Chimneys.Zhong2022.PRJNA771178_GCA_024275935.1	0	1	41.5367	0.369874	0.418512	0.390977	Bacteria;Bacteroidota;Bacteroidia;Flavobacteriales;Flavobacteriaceae;MS024-2A	Bacteria;Pseudomonadota;Gammaproteobacteria;Xanthomonadales;SZUA-36;JAJRYF01;JAJRYF01 sp024275935
Arctic.Ocean.Grevesse2022.PRJEB57575_GCA_963578505.1	USA.Plum.Island.Estuary.Sediment.Vineis2023.PRJNA896156_GCA_026196445.1	0	1	37.4598	0.440029	0.419755	0.422359	Bacteria;Myxococcota_A;UBA9160;UBA9160;UBA4427;JAZXM01;JAZXM01 sp012959665	Bacteria;Pseudomonadota;Gammaproteobacteria;Xanthomonadales;SZUA-36;SZUA-36
Genomes.From.Earths.Microbiomes.GEM.Nayfach2021_3300012920_35	Australia.Geoffrey.Bay.Coral.Reef.PRJNA594068.Glasl2020_GCA_011523045.1_ASM1152304v1	0	1	41.5367	0.405886	0.305972	0.495542	Bacteria;Actinomycetota;Acidimicrobiia;Acidimicrobiales;Ilumatobacteraceae;Casp-actino5;Casp-actino5 sp002501485	Bacteria;Pseudomonadota;Gammaproteobacteria;Arenicellales;UBA868;UBA868;UBA868 sp011523045
USA.Chesapeake.And.Delaware.Bays.PRJNA699965_GCA_017856055.1	Australia.Corals.Tandon2023.PRJNA857095_GCA_028289605.1	0	1	34.6718	0.250902	0.209109	0.102623	Bacteria;Marinisomatota;Marinisomatia;Marinisomatales;Marinisomataceae;Marinisoma;Marinisoma sp017856055	Bacteria;Pseudomonadota;Alphaproteobacteria;Caulobacterales;Parvularculaceae;Marinicaulis
Ocean.Seawater.PRJNA801081.Lappan2022_GCA_022425325.1	Deep.Sea.Hydrothermal.Vents.PRJNA546572.Reysenbach2020_GCA_015491235.1	0	1	43.8372	0.400955	0.528499	0.448517	Bacteria;Actinomycetota;Acidimicrobiia;Acidimicrobiales;UBA11606;UBA11606;UBA11606 sp022425325	Bacteria;Chloroflexota;Anaerolineae;Ardenticatenales;Ardenticatenaceae;WFWG01;WFWG01 sp015491235
Guaymas.Basin.Hydrothermal.Vents.Mats.Hwang2023.PRJNA879229_GCA_029939085.1	China.Pearl.River.Estuary.Waters.Xu2022_PRES09F02_bin.2	0	1	30.9377	0.314741	0.429984	0.114489	Bacteria;Actinomycetota;Actinomycetia;Nanopelagicales;GCA-2699445;GCA-2699445	Bacteria;Chlamydiota;Chlamydiia;Chlamydiales;GCA-2402025
Germany.Helgoland.Seawater.PRJEB38290_GCA_905479795.1	Global.Ocean.Cold.Seep.Sediments.Li2021_2_HM_cbin_12	1	0	34.6718	0.320199	0.213487	0.170776	Bacteria;Pseudomonadota;Alphaproteobacteria;Rickettsiales;Midichloriaceae;Bandiella;Bandiella sp905479795	Bacteria;Pseudomonadota;Gammaproteobacteria;Methylococcales;Methylomonadaceae;Methyloprofundus
Global.OceanDNA.Nishimura2022_OceanDNA-b22624	Global.OceanDNA.Nishimura2022_OceanDNA-b21047	0	1	39.685	0.425899	0.484675	0.450863	Bacteria;Planctomycetota;Planctomycetia;Pirellulales;UBA1268;QWPN01;QWPN01 sp903917235	Bacteria;Myxococcota;XYA12-FULL-58-9;XYA12-FULL-58-9;JABJBS01
Genomes.From.Earths.Microbiomes.GEM.Nayfach2021_3300026108_8	China.Weihai.Seawater.Sediments.Lu2023.PRJEB50838_GCA_938030715.1	0	1	45.1415	0.410048	0.187862	0.539152	Bacteria;SAR324;SAR324;SAR324;NAC60-12;Arctic96AD-7;Arctic96AD-7 sp016764995	Bacteria;Pseudomonadota;Alphaproteobacteria;Rhizobiales;Stappiaceae;Pannonibacter;Pannonibacter indicus
Canada.Scotian.Shelf.Glass.Sponge.PRJNA613976.Busch2020_GCA_014239755.1	Global.Ocean.PRJEB33281.Pachiadaki2019_GCA_902528295.1	0	1	37.4598	0.399899	0.229442	0.162707	Bacteria;Marinisomatota;Marinisomatia;Marinisomatales;Marinisomataceae;Marinisoma;Marinisoma atlanticum	Bacteria;Pseudomonadota;Gammaproteobacteria;SAR86;AG-339-G14;AG-339-G14;AG-339-G14 sp003282105
Arctic.Ocean.Seawater.TARA.Royo2021_TOA-bin-96	UK.Coastal.Seawater.Liu2022.PRJNA685000_GCA_023954595.1	0	1	37.4598	0.486253	0.577334	0.41765	Bacteria;Bacteroidota;Bacteroidia;Flavobacteriales;UA16;UBA11663	Bacteria;Bdellovibrionota;Bacteriovoracia;Bacteriovoracales;Bacteriovoracaceae;UBA845;UBA845 sp023954595
HOE.Legacy2.Ocean.Expedition.PRJNA358725.Aylward2017_GCA_022446885.1	Global.OceanDNA.Nishimura2022_OceanDNA-b11316	0	1	40.6496	0.411	0.313598	0.324863	Bacteria;Planctomycetota;Phycisphaerae;Phycisphaerales;SM1A02;JABAAC01;JABAAC01 sp022446885	Bacteria;Bacteroidota;Bacteroidia;Flavobacteriales;Flavobacteriaceae;UBA8316;UBA8316 sp002711215
Deep.Sea.Hydrothermal.Vents.PRJNA546572.Reysenbach2020_GCA_015486955.1	USA.Auka.Hydrothermal.Vent.Sediments.PRJNA713414_GCA_021163405.1	0	1	43.1223	0.493542	0.15008	0.511568	Bacteria;Campylobacterota;Desulfurellia;Desulfurellales;Hippeaceae;Hippea;Hippea sp015486955	Bacteria;Thermotogota;Thermotogae;B21-G9;HyVt-16;HyVt-16;HyVt-16 sp011043375
China.Pearl.River.Estuary.Waters.Xu2022_PRES25F07_bin.144	Australia.Corals.Tandon2023.PRJNA857095_GCA_028285385.1	0	1	38.6282	0.440505	0.752342	0.551585	Bacteria;Latescibacterota;UBA2968;UBA8231;UBA8231;GCA-2693325	Bacteria;Planctomycetota;Phycisphaerae;Phycisphaerales;Phycisphaeraceae;Phycisphaera
Global.OceanDNA.Nishimura2022_OceanDNA-b47056	Australia.Geoffrey.Bay.Coral.Reef.PRJNA594068.Glasl2020_GCA_011523835.1_ASM1152383v1	0	1	40.6496	0.378522	0.431152	0.573954	Bacteria;Verrucomicrobiota;Verrucomicrobiae;Verrucomicrobiales;DEV007;EC70;EC70 sp002705125	Bacteria;Cyanobacteriota;Cyanobacteriia;PCC-6307;Cyanobiaceae;Synechococcus_C;Synechococcus_C sp011523835
Global.OceanDNA.Nishimura2022_OceanDNA-b17617	Arctic.Ocean.Seawater.TARA.Royo2021_TOA-bin-2330	0	1	38.6282	0.355462	0.464711	0.453931	Bacteria;Latescibacterota;UBA2968;UBA8231;UBA8231;GCA-2693325	Bacteria;Actinomycetota;Acidimicrobiia;Acidimicrobiales;MedAcidi-G1;UBA9410
Black.Sea.Water.Column.PRJNA649215.Vliet2020_GCA_014381415.1	Global.Cold.Seep.Sediments.Han2023.PRJNA950938_GCA_030667525.1	0	1	40.6496	0.450358	0.206958	0.376425	Bacteria;Marinisomatota;Marinisomatia;SCGC-AAA003-L08;D37C17;D37C17;D37C17 sp014381415	Bacteria;Zixibacteria;MSB-5A5;GN15;PGXB01;JAAERC01
Norway.Subsea.Road.Tunnel.PRJNA755678.Suarez2022_GCA_021772705.1	USA.SFB.Estuary.Water.PRJNA819083_GCA_030827315.1	0	1	38.6282	0.437496	0.449883	0.487402	Bacteria;UBP17;UBA6191;JACPRK01;JACPRK01;OFTM100;OFTM100 sp021772705	Bacteria;Gemmatimonadota;Gemmatimonadetes;Longimicrobiales;UBA6960;UBA2589
Global.Cold.Seep.Sediments.Han2023.PRJNA950938_GCA_030625905.1	Global.OceanDNA.Nishimura2022_OceanDNA-b23150	0	1	40.6496	0.429515	0.270533	0.589644	Bacteria;Verrucomicrobiota;Kiritimatiellia;Kiritimatiellales;Pontiellaceae;Pontiella	Bacteria;Planctomycetota;UBA8108;UBA8108;UBA8108;UBA8108
Marine.PRJEB51078_GCA_937900945.1	Canada.Labrador.Sea.Sediments.PRJNA686385.Murphy2021_GCA_018069465.1	0	1	40.6496	0.396071	0.380457	0.480477	Bacteria;Campylobacterota;Campylobacteria;Campylobacterales;Sulfurimonadaceae;Sulfurimonas	Bacteria;Pseudomonadota;Gammaproteobacteria;Pseudomonadales;Porticoccaceae;50-400-T64;50-400-T64 sp018069465
Genomes.From.Earths.Microbiomes.GEM.Nayfach2021_3300027852_22	Deep.Sea.Hydrothermal.Vents.PRJNA546572.Reysenbach2020_GCA_015491435.1	0	1	46.3077	0.565307	0.121124	0.559624	Bacteria;Desulfobacterota_F;UBA8473;UBA8473;UBA8473	Bacteria;Desulfobacterota;Thermodesulfobacteria;Thermodesulfobacteriales;Thermodesulfobacteriaceae;Thermosulfurimonas_A;Thermosulfurimonas_A sp015494725
Helgoland.Surface.Seawater.Schweder2023.PRJEB52999_GCA_943789345.1	Deep.Sea.Hydrothermal.Vents.PRJNA557557.Hou2020_GCA_013153345.1	0	1	40.6496	0.420182	0.691353	0.564892	Bacteria;Pseudomonadota;Gammaproteobacteria;Burkholderiales;Methylophilaceae;BACL14;BACL14 sp905181685	Bacteria;Campylobacterota;Campylobacteria;Campylobacterales;Sulfurovaceae;JAADEQ01;JAADEQ01 sp013153345
Global.Cold.Seep.Sediments.Han2023.PRJNA950938_GCA_030599175.1	Global.Ocean.PRJEB33281.Pachiadaki2019_GCA_902622125.1	0	1	44.5086	0.287764	0.145448	0.440531	Bacteria;Desulfobacterota;Desulfobulbia;Desulfobulbales;Desulfocapsaceae;Desulfomarina	Bacteria;Pseudomonadota;Alphaproteobacteria;Pelagibacterales;Pelagibacteraceae;Pelagibacter
Genomes.From.Earths.Microbiomes.GEM.Nayfach2021_3300025300_3	Caspian.Sea.Brackish.Waters.Mehrshad2016.PRJNA279271_GCA_027624315.1	1	0	42.3579	0.359636	0.0554139	0.407833	Bacteria;Pseudomonadota;Alphaproteobacteria;Rhodobacterales;Rhodobacteraceae;Salipiger	Bacteria;Pseudomonadota;Gammaproteobacteria;SURF-13;SURF-13
Global.Ocean.PRJEB33281.Pachiadaki2019_GCA_902521725.1	Global.OceanDNA.Nishimura2022_OceanDNA-b21034	0	1	39.685	0.435608	0.216579	0.474224	Bacteria;Pseudomonadota;Gammaproteobacteria;GCA-002705445;GCA-002716945;CACLCV01;CACLCV01 sp902521725	Bacteria;Myxococcota_A;UBA9160;UBA9160;UBA6930;UBA6930;UBA6930 sp002450755
Guaymas.Basin.Hydrothermal.Vents.Water.Hwang2023.PRJNA879230_GCA_029941945.1	Global.OceanDNA.Nishimura2022_OceanDNA-b6202	0	1	40.6496	0.484008	0.772728	0.443277	Bacteria;Gemmatimonadota;Gemmatimonadetes;Longimicrobiales;UBA6960;GCA-2718595;GCA-2718595 sp012959595	Bacteria;Bacteroidota;Bacteroidia;Flavobacteriales;Flavobacteriaceae;PRS1;PRS1 sp003709165
USA.Auka.Hydrothermal.Vent.Sediments.PRJNA713414_GCA_021163455.1	Deep.Ocean.Hydrothermal.Plumes.PRJNA488180.Zhou2020_GCA_015660415.1	1	0	36.1533	0.387097	0.641684	0.269164	Archaea;Thermoplasmatota;E2;DHVEG-1;B18-G2;B18-G2;B18-G2 sp021163455	Archaea;Thermoplasmatota;Poseidoniia;Poseidoniales;Poseidoniaceae;PSPT01;PSPT01 sp004195635
Marine.PRJEB51078_GCA_937877775.1	USA.Ircinia.Sea.Sponges.PRJNA768976_GCA_022826085.1	1	0	38.6282	0.4128	0.269658	0.433701	Bacteria;Pseudomonadota;Alphaproteobacteria;Caulobacterales;Caulobacteraceae;Brevundimonas;Brevundimonas aurantiaca	Bacteria;Pseudomonadota;Gammaproteobacteria;Pseudomonadales;Pseudohongiellaceae;UBA9145;UBA9145 sp022822865
Global.OceanDNA.Nishimura2022_OceanDNA-b13108	Global.OceanDNA.Nishimura2022_OceanDNA-b46617	0	1	41.5367	0.42698	0.277809	0.412672	Bacteria;Bacteroidota;Rhodothermia;Rhodothermales;UBA10348;UBA10348	Bacteria;Verrucomicrobiota;Verrucomicrobiae;Pedosphaerales;UBA1100;UBA1100;UBA1100 sp002718935
Canada.Scotian.Shelf.Glass.Sponge.PRJNA613976.Busch2020_GCA_014238195.1	Deep.Ocean.Hydrothermal.Plumes.PRJNA488180.Zhou2020_GCA_015662785.1	0	1	43.8372	0.384138	0.303633	0.48567	Bacteria;Pseudomonadota;Alphaproteobacteria;Sphingomonadales;Kordiimonadaceae;Kordiimonas;Kordiimonas sp014238195	Bacteria;Campylobacterota;Campylobacteria;Campylobacterales;Sulfurospirillaceae;Sulfurospirillum_A;Sulfurospirillum_A arcachonense_A
Global.Ocean.PRJEB33281.Pachiadaki2019_GCA_902616145.1	Global.OceanDNA.Nishimura2022_OceanDNA-b2297	0	1	40.6496	0.388165	0.303608	0.331286	Bacteria;Pseudomonadota;Alphaproteobacteria;Pelagibacterales;Pelagibacteraceae;Pelagibacter_A;Pelagibacter_A sp902616145	Bacteria;Actinomycetota;Acidimicrobiia;Actinomarinales;Actinomarinaceae;Actinomarina;Actinomarina sp002308095
Global.OceanDNA.Nishimura2022_OceanDNA-b17334	Global.OceanDNA.Nishimura2022_OceanDNA-b37449	0	1	39.685	0.381485	0.519959	0.356892	Bacteria;Gemmatimonadota;Gemmatimonadetes;Longimicrobiales;UBA6960;UBA2589;UBA2589 sp002348265	Bacteria;Pseudomonadota;Gammaproteobacteria;Pseudomonadales;HTCC2089;UBA9926;UBA9926 sp002689445
Genomes.From.Earths.Microbiomes.GEM.Nayfach2021_3300026519_18	Deep.Sea.Hydrothermal.Vents.PRJNA546572.Reysenbach2020_GCA_015490455.1	0	1	43.1223	0.366247	0.202401	0.421986	Bacteria;Bacteroidota;Bacteroidia;Chitinophagales;Saprospiraceae;WFYJ01	Bacteria;Pseudomonadota;Alphaproteobacteria;Rhizobiales;Devosiaceae;S141-66;S141-66 sp015490455
China.Yellow.Sea.Tao2022.PRJNA823908_JZB_MAG0036	Global.Ocean.PRJEB33281.Pachiadaki2019_GCA_902614235.1	1	0	36.1533	0.332677	0.355777	0.422903	Bacteria;Pseudomonadota;Alphaproteobacteria;Rhodobacterales;Rhodobacteraceae;Pseudophaeobacter	Bacteria;Pseudomonadota;Gammaproteobacteria;SAR86;AG-339-G14;AG-339-G14;AG-339-G14 sp902614235
Genomes.From.Earths.Microbiomes.GEM.Nayfach2021_3300025851_34	Global.OceanDNA.Nishimura2022_OceanDNA-b9455	0	1	39.685	0.35089	0.471992	0.382211	Bacteria;Pseudomonadota;Gammaproteobacteria;Pseudomonadales;IMCC2047;IMCC2047	Bacteria;Bacteroidota;Bacteroidia;Flavobacteriales;Flavobacteriaceae;MS024-2A
Global.OceanDNA.Nishimura2022_OceanDNA-b42695	China.Pearl.River.Estuary.Waters.Xu2022_PRES21F02_bin.86	1	0	37.4598	0.306505	0.31409	0.187852	Bacteria;Pseudomonadota;Gammaproteobacteria;SAR86;TMED112;TMED112	Bacteria;Pseudomonadota;Alphaproteobacteria;Puniceispirillales;UBA1172;UBA1172
Global.OceanDNA.Nishimura2022_OceanDNA-b36306	Global.Cold.Seep.Sediments.Han2023.PRJNA950938_GCA_030590265.1	0	1	40.6496	0.423204	0.483179	0.454473	Bacteria;Pseudomonadota;Gammaproteobacteria;Nitrosococcales;Methylophagaceae;Methylophaga	Bacteria;Krumholzibacteriota;Krumholzibacteria;LZORAL124-64-63;LZORAL124-64-63;LZORAL124-64-63
India.Hydrothermal.Chimneys.Zhong2022.PRJNA771178_GCA_024276055.1	Norway.Byfjorden.Marine.Bone.Degraders.PRJNA606180.Borchert2021_GCA_016744875.1	0	1	45.74	0.375207	0.332987	0.407096	Bacteria;Pseudomonadota;Alphaproteobacteria;Sphingomonadales;Emcibacteraceae;Paremcibacter;Paremcibacter sp011051815	Bacteria;Campylobacterota;Campylobacteria;Campylobacterales;Sulfurovaceae;Sulfurovum;Sulfurovum sp016744875
Australia.Corals.Tandon2023.PRJNA857095_GCA_028284195.1	Mediterranean.Petrosia.Sea.Sponge.PRJNA515489.Burgsdorf2021_GCA_004768415.1	0	1	40.6496	0.366009	0.349308	0.401487	Bacteria;Bacteroidota;Rhodothermia;Balneolales;Balneolaceae;Balneola	Bacteria;Cyanobacteriota;Cyanobacteriia;PCC-6307;Cyanobiaceae;Aphanocapsa_A;Aphanocapsa_A feldmannii
Global.Ocean.PRJEB33281.Pachiadaki2019_GCA_902628335.1	Australia.Great.Barrier.Reef.Sponge.Microbiome.PRJNA555144.Engelberts2020_GCA_009842035.1_ASM984203v1	1	0	34.6718	0.399598	0.227635	0.379844	Bacteria;Pseudomonadota;Gammaproteobacteria;GCA-002705445;GCA-002716945;GCA-2720195;GCA-2720195 sp902628335	Bacteria;Pseudomonadota;Gammaproteobacteria;Pseudomonadales;HTCC2089;UBA2168;UBA2168 sp009843635
Global.OceanDNA.Nishimura2022_OceanDNA-b5135	Global.OceanDNA.Nishimura2022_OceanDNA-b12885	1	0	32.9613	0.409003	0.39594	0.366641	Bacteria;Bacteroidota;Bacteroidia;Flavobacteriales;BACL11;GCA-2715565;GCA-2715565 sp002715565	Bacteria;Bacteroidota;Ignavibacteria;Ignavibacteriales;Melioribacteraceae;IGN16
Global.OceanDNA.Nishimura2022_OceanDNA-b9243	China.Pearl.River.Estuary.Waters.Xu2022_PRES01F07_bin.96	0	1	39.685	0.350795	0.41636	0.380711	Bacteria;Bacteroidota;Bacteroidia;Flavobacteriales;Flavobacteriaceae;MS024-2A	Bacteria;Pseudomonadota;Gammaproteobacteria;Burkholderiales;SG8-39;SZAS-79
USA.Chesapeake.And.Delaware.Bays.PRJNA699965_GCA_017856065.1	China.Estuary.Surface.Water.Zhou2022.PRJNA730330_GCA_023254535.1	0	1	45.1415	0.423286	0.463371	0.486695	Bacteria;Pseudomonadota;Gammaproteobacteria;Burkholderiales;Methylophilaceae;BACL14;BACL14 sp017858095	Bacteria;Bacteroidota;Bacteroidia;Flavobacteriales;Flavobacteriaceae;Flavobacterium;Flavobacterium sp002454195
Global.Ocean.PRJEB33281.Pachiadaki2019_GCA_902614905.1	Australia.Great.Barrier.Reef.Sponge.Microbiome.PRJNA555144.Engelberts2020_GCA_009838035.1_ASM983803v1	1	0	36.1533	0.371944	0.257198	0.557395	Bacteria;Pseudomonadota;Alphaproteobacteria;Pelagibacterales;Pelagibacteraceae;Pelagibacter;Pelagibacter sp902614905	Bacteria;Pseudomonadota;Gammaproteobacteria;RKRP01;RKRP01;RKRP01;RKRP01 sp009838035
Mariana.Trench.Deep.Sediments.PRJNA635214.Zhou2022_GCA_022563855.1	China.Cold.Seep.Sediments.Dong2022.PRJNA831433_GCA_029288995.1	0	1	39.685	0.384533	0.455332	0.355599	Bacteria;Armatimonadota;Fimbriimonadia;Fimbriimonadales;Fimbriimonadaceae;JADFMN01;JADFMN01 sp022563855	Bacteria;Desulfobacterota_F;Desulfuromonadia;Desulfuromonadales;JACZKF01;JACZKF01
Global.OceanDNA.Nishimura2022_OceanDNA-b6794	Global.OceanDNA.Nishimura2022_OceanDNA-b38551	0	1	41.5367	0.359326	0.886446	0.357789	Bacteria;Bacteroidota;Bacteroidia;Flavobacteriales;Flavobacteriaceae;Flavobacterium	Bacteria;Pseudomonadota;Gammaproteobacteria;Pseudomonadales;Moraxellaceae;Acinetobacter;Acinetobacter johnsonii
China.Pearl.River.Estuary.Waters.Xu2022_PRES21F02_bin.31	Genomes.From.Earths.Microbiomes.GEM.Nayfach2021_3300027607_29	0	1	40.6496	0.403425	0.495963	0.384697	Bacteria;Pseudomonadota;Gammaproteobacteria;Pseudomonadales;Pseudohongiellaceae;UBA9145	Bacteria;Bacteroidota;Bacteroidia;Cytophagales;Cyclobacteriaceae;Fabibacter
Global.OceanDNA.Nishimura2022_OceanDNA-b34250	Global.OceanDNA.Nishimura2022_OceanDNA-b24163	1	0	38.6282	0.295084	0.195213	0.174331	Bacteria;Pseudomonadota;Gammaproteobacteria;Coxiellales;Coxiellaceae	Bacteria;Pseudomonadota;Alphaproteobacteria;MPNO01;UBA830;UBA830;UBA830 sp002471575
Europe.Coastal.Sediments.PRJEB54670_GCA_947258695.1	Deep.Sea.Hydrothermal.Vents.PRJNA557557.Hou2020_GCA_013153475.1	0	1	41.5367	0.400216	0.442563	0.551856	Bacteria;Pseudomonadota;Gammaproteobacteria;UBA6429;UBA6429;JAGLTQ01	Bacteria;Campylobacterota;Campylobacteria;Campylobacterales;Hydrogenimonadaceae;Hydrogenimonas;Hydrogenimonas sp013153475
Mediterranean.Petrosia.Sea.Sponge.PRJNA515489.Burgsdorf2021_GCA_021295875.1	Global.Cold.Seep.Sediments.Han2023.PRJNA950938_GCA_030614585.1	0	1	37.4598	0.43743	0.510298	0.491829	Bacteria;Pseudomonadota;Gammaproteobacteria;Pseudomonadales;HTCC2089;VXYL01;VXYL01 sp021295875	Bacteria;Acidobacteriota;UBA6911;RPQK01;RPQK01
Australia.Corals.Tandon2023.PRJNA857095_GCA_028282505.1	Global.Ocean.Sediments.PRJNA688516.Langwig2021_GCA_019308905.1	0	1	43.1223	0.399156	0.344687	0.417725	Bacteria;SAR324;SAR324;SAR324;GCA-2753255;GCA-2753255	Bacteria;Desulfobacterota_F;BSN033;WVXP01;WVXP01;JAFDHF01;JAFDHF01 sp019308905
China.Weihai.Seawater.Sediments.Lu2023.PRJEB50838_GCA_937944425.1	Global.Ocean.PRJNA390581.Martijn2019_GCA_002937855.1_ASM293785v1	1	0	36.1533	0.291339	0.450297	0.398792	Bacteria;Pseudomonadota;Gammaproteobacteria;Xanthomonadales;Xanthomonadaceae;Stenotrophomonas;Stenotrophomonas maltophilia_Q	Bacteria;Pseudomonadota;Alphaproteobacteria;HIMB59;GCA-002718135;MarineAlpha5-Bin12;MarineAlpha5-Bin12 sp002937855
Deep.Sea.Hydrothermal.Vents.PRJNA546572.Reysenbach2020_GCA_015489185.1	Global.OceanDNA.Nishimura2022_OceanDNA-b37602	0	1	42.3579	0.34557	0.327415	0.430382	Bacteria;Campylobacterota;Campylobacteria;Campylobacterales;QNZT01;QNZT01;QNZT01 sp015489185	Bacteria;Pseudomonadota;Gammaproteobacteria;Pseudomonadales;Halieaceae;Halioglobus
Global.OMZ.Waters.Zhang2023.PRJNA955304_GCA_030744475.1	Global.OceanDNA.Nishimura2022_OceanDNA-b42995	1	0	37.4598	0.40122	0.358995	0.575143	Bacteria;Pseudomonadota;Alphaproteobacteria;GCA-2731375;GCA-2731375	Bacteria;Pseudomonadota;Gammaproteobacteria;PS1;Thioglobaceae;Pseudothioglobus;Pseudothioglobus singularis_A
Global.OceanDNA.Nishimura2022_OceanDNA-b20044	Global.Cold.Seep.Sediments.Han2023.PRJNA950938_GCA_030625905.1	0	1	41.5367	0.370543	0.242718	0.2044	Bacteria;Marinisomatota;Marinisomatia;Marinisomatales;UBA1611;TMED80	Bacteria;Verrucomicrobiota;Kiritimatiellia;Kiritimatiellales;Pontiellaceae;Pontiella
Norway.Subsea.Road.Tunnel.PRJNA755678.Suarez2022_GCA_021772675.1	India.Hydrothermal.Chimneys.Zhong2022.PRJNA771178_GCA_024277595.1	0	1	38.6282	0.404552	0.4252	0.646245	Bacteria;Verrucomicrobiota;Lentisphaeria;JABSQK01;JAJFLO01;JAJFLO01;JAJFLO01 sp021772675	Bacteria;Pseudomonadota;Gammaproteobacteria;DRMK01;DRMK01;DRMK01;DRMK01 sp024277595
Guaymas.Basin.Hydrothermal.Vents.Mats.Hwang2023.PRJNA879229_GCA_029932345.1	Global.OceanDNA.Nishimura2022_OceanDNA-b31192	0	1	44.5086	0.404813	0.181543	0.408803	Bacteria;Desulfobacterota_F;Desulfuromonadia;Desulfuromonadales;Geopsychrobacteraceae;Desulfuromusa	Bacteria;Pseudomonadota;Alphaproteobacteria;Rhodospirillales_A;Casp-alpha2
Genomes.From.Earths.Microbiomes.GEM.Nayfach2021_3300026096_2	USA.Ircinia.Sea.Sponges.PRJNA768976_GCA_022821235.1	0	1	36.1533	0.258606	0.426035	0.339898	Bacteria;Pseudomonadota;Gammaproteobacteria;Enterobacterales;Enterobacteriaceae;Escherichia;Escherichia coli	Bacteria;Acidobacteriota;Vicinamibacteria;Vicinamibacterales;UBA8438;JAJEEA01;JAJEEA01 sp022821235
USA.SFB.Estuary.Sediments.Langwig2023.PRJNA865744_GCA_029864065.1	Guaymas.Basin.Hydrothermal.Vents.Water.Hwang2023.PRJNA879230_GCA_029941315.1	0	1	37.4598	0.422318	0.502955	0.468296	Bacteria;Pseudomonadota;Gammaproteobacteria;GCA-001735895;GCA-001735895;GCA-001735895	Bacteria;Latescibacterota;UBA2968;UBA8231;UBA8231;GCA-2724215;GCA-2724215 sp015660315
China.Pearl.River.Estuary.PRJNA575161.Wang2020_GCA_020346465.1	Global.Cold.Seep.Sediments.Han2023.PRJNA950938_GCA_030641315.1	0	1	41.5367	0.420569	0.197623	0.560427	Bacteria;Desulfobacterota_E;Deferrimicrobia;Deferrimicrobiales;Deferrimicrobiaceae;CSP1-8;CSP1-8 sp020346465	Bacteria;Planctomycetota;Phycisphaerae;Sedimentisphaerales;Anaerohalosphaeraceae;Anaerohalosphaera
China.Pearl.River.Estuary.PRJNA575161.Wang2020_GCA_020354645.1	China.Yellow.Sea.Tao2022.PRJNA823908_JZB_MAG0227	0	1	42.3579	0.41591	0.190309	0.443252	Bacteria;Desulfobacterota;Desulfobacteria;Desulfobacterales;G020354645;G020354645;G020354645 sp020354645	Bacteria;Pseudomonadota;Alphaproteobacteria;Rhodobacterales;Rhodobacteraceae;Thalassobius
Arctic.Ocean.Seawater.TARA.Royo2021_TOA-bin-3412	Mediterranean.Ocean.Water.Column.PRJNA352798.Moreno2017_GCA_003331635.1_ASM333163v1	1	0	34.6718	0.453849	0.446748	0.399393	Bacteria;Pseudomonadota;Alphaproteobacteria;Parvibaculales;RS24;JAHEGN01	Bacteria;Pseudomonadota;Gammaproteobacteria;SAR86;TMED112;TMED112;TMED112 sp902563885
China.Estuary.Surface.Water.Zhou2022.PRJNA730330_GCA_023263505.1	Global.OceanDNA.Nishimura2022_OceanDNA-b8277	0	1	38.6282	0.311969	0.676155	0.328033	Bacteria;Pseudomonadota;Gammaproteobacteria;Methylococcales;Methylomonadaceae;UBA10906;UBA10906 sp003542275	Bacteria;Bacteroidota;Bacteroidia;Flavobacteriales;Flavobacteriaceae;Marisimplicoccus;Marisimplicoccus sp902586435
Baltic.Sea.PRJEB34883.Alneberg2020_GCA_902753095.1	Norway.Subsea.Road.Tunnel.PRJNA755678.Suarez2022_GCA_021776915.1	1	0	34.6718	0.411468	0.174859	0.491012	Bacteria;Planctomycetota;Planctomycetia;Planctomycetales;Planctomycetaceae;JABMPE01	Bacteria;Planctomycetota;Brocadiia;Brocadiales;Scalinduaceae;Scalindua;Scalindua sp021776915
Global.OceanDNA.Nishimura2022_OceanDNA-b17342	Deep.Sea.Hydrothermal.Vents.PRJNA557557.Hou2020_GCA_013151855.1	0	1	43.8372	0.484366	0.209804	0.40883	Bacteria;Gemmatimonadota;Gemmatimonadetes;Longimicrobiales;UBA6960;UBA2589;UBA2589 sp002348465	Bacteria;Zixibacteria;MSB-5A5;GN15;FEB-12;JAADHM01;JAADHM01 sp013151855
Global.OceanDNA.Nishimura2022_OceanDNA-b22992	Baltic.Sea.PRJEB34883.Alneberg2020_GCA_902752285.1	1	0	36.1533	0.39539	0.225109	0.247045	Bacteria;Planctomycetota;PLA2;PLA2;JAEUHO01;JAHEIK01	Bacteria;Planctomycetota;Planctomycetia;Pirellulales;UBA1268;QWPN01
Israel.Coastal.Tar.Patties.Blum2023.PRJNA981336_GCA_034189125.1	Helgoland.Surface.Seawater.Schweder2023.PRJEB52999_GCA_943788315.1	0	1	40.6496	0.361901	0.400128	0.294536	Bacteria;Pseudomonadota;Gammaproteobacteria;Pseudomonadales;UBA5862;UBA5862;UBA5862 sp002408105	Bacteria;Bacteroidota;Bacteroidia;Flavobacteriales;Flavobacteriaceae;SCGC-AAA160-P02;SCGC-AAA160-P02 sp905479435
Global.OceanDNA.Nishimura2022_OceanDNA-b289	China.Weihai.Seawater.Sediments.Lu2023.PRJEB50838_GCA_938091255.1	0	1	38.6282	0.357032	0.62882	0.465536	Bacteria;Acidobacteriota;Vicinamibacteria;Vicinamibacterales;UBA8438;UBA8438	Bacteria;Chloroflexota;Chloroflexia;Chloroflexales;Chloroflexaceae;Chloroflexus
Deep.Sea.Hydrothermal.Vents.PRJNA546572.Reysenbach2020_GCA_015523135.1	Global.OceanDNA.Nishimura2022_OceanDNA-a2970	1	0	32.9613	0.353212	0.16893	0.311651	Archaea;Thermoplasmatota;Thermoplasmata;Aciduliprofundales;Aciduliprofundaceae;Aciduliprofundum;Aciduliprofundum sp015523135	Archaea;Thermoplasmatota;Poseidoniia;Poseidoniales;Poseidoniaceae;Poseidonia
China.Weihai.Seawater.Sediments.Lu2023.PRJEB50838_GCA_937925685.1	Europe.Coastal.Sediments.PRJEB54670_GCA_947259005.1	0	1	39.685	0.436315	0.233713	0.522352	Bacteria;Desulfobacterota_B;Binatia;HRBIN30;HRBIN30;HRBIN30	Bacteria;Pseudomonadota;Alphaproteobacteria;Sphingomonadales;Sphingomonadaceae;Parasphingopyxis
Norway.Byfjorden.Marine.Bone.Degraders.PRJNA606180.Borchert2021_GCA_016744705.1	Genomes.From.Earths.Microbiomes.GEM.Nayfach2021_3300021471_10	0	1	37.4598	0.456539	0.41813	0.500472	Bacteria;Krumholzibacteriota;Krumholzibacteria;LZORAL124-64-63;LZORAL124-64-63;LZORAL124-64-63;LZORAL124-64-63 sp016744705	Bacteria;Bacteroidota;Bacteroidia;Bacteroidales;UBA12481;JAGHDB01;JAGHDB01 sp021160155
North.Sea.Spring.Bloom.Seawater.PRJNA283041_GCA_018607105.1	HOE.Legacy2.Ocean.Expedition.PRJNA358725.Aylward2017_GCA_022448525.1	0	1	41.5367	0.413178	0.395159	0.394036	Bacteria;Verrucomicrobiota;Verrucomicrobiae;Verrucomicrobiales;Akkermansiaceae;UBA4581;UBA4581 sp002387565	Bacteria;Bacteroidota;Bacteroidia;Flavobacteriales;Flavobacteriaceae;Tenacibaculum;Tenacibaculum sp022448525
USA.SFB.Estuary.Water.PRJNA819083_GCA_030828465.1	Marine.PRJEB51078_GCA_937921185.1	0	1	43.8372	0.347613	0.165224	0.419453	Bacteria;Actinomycetota;Acidimicrobiia;Acidimicrobiales;Ilumatobacteraceae;Casp-actino5	Bacteria;Pseudomonadota;Gammaproteobacteria;XJ16;Halofilaceae;Halofilum;Halofilum sp913055615
Global.OceanDNA.Nishimura2022_OceanDNA-b109	Chile.Comau.Fjord.Nallar2023.PRJNA729490_GCA_029238515.1	0	1	38.6282	0.416747	0.473563	0.515775	Bacteria;Acidobacteriota;Vicinamibacteria;Vicinamibacterales;SCN-69-37;SYFT01;SYFT01 sp013203475	Bacteria;Bacteroidota;Bacteroidia;Flavobacteriales;Flavobacteriaceae;GCA001735715
Global.OceanDNA.Nishimura2022_OceanDNA-b44408	Global.OceanDNA.Nishimura2022_OceanDNA-b44444	1	0	37.4598	0.326783	0.179843	0.220224	Bacteria;Pseudomonadota;Gammaproteobacteria;JABDGN01;JABDGN01	Bacteria;Pseudomonadota;Gammaproteobacteria;Woeseiales;Woeseiaceae
Global.OceanDNA.Nishimura2022_OceanDNA-b17774	Global.OceanDNA.Nishimura2022_OceanDNA-b37609	0	1	38.6282	0.306567	0.370093	0.47765	Bacteria;Margulisbacteria;Marinamargulisbacteria;UBA6595;UBA6595;UBA6595;UBA6595 sp002433595	Bacteria;Pseudomonadota;Gammaproteobacteria;Pseudomonadales;Halieaceae;Halioglobus
Helgoland.Surface.Seawater.Schweder2023.PRJEB52999_GCA_943840945.1	Global.Cold.Seep.Sediments.Han2023.PRJNA950938_GCA_030591585.1	0	1	40.6496	0.388724	0.490858	0.300586	Bacteria;Marinisomatota;Marinisomatia;Marinisomatales;Marinisomataceae;Marinisoma	Bacteria;Bacteroidota;Bacteroidia;Flavobacteriales;Flavobacteriaceae;GCA-002733185
Global.Cold.Seep.Sediments.Han2023.PRJNA950938_GCA_030671085.1	Genomes.From.Earths.Microbiomes.GEM.Nayfach2021_3300026519_31	0	1	40.6496	0.459998	0.247995	0.5124	Bacteria;Desulfobacterota;Desulfobulbia;Desulfobulbales;Desulfocapsaceae;Desulfocapsa	Bacteria;Pseudomonadota;Gammaproteobacteria;Chromatiales;Sedimenticolaceae;WFXD01
Global.OceanDNA.Nishimura2022_OceanDNA-b13164	Genomes.From.Earths.Microbiomes.GEM.Nayfach2021_3300021341_25	0	1	34.6718	0.312792	0.219023	0.125107	Bacteria;Bdellovibrionota;Bacteriovoracia;Bacteriovoracales;Bacteriovoracaceae;GCA-2713145;GCA-2713145 sp002713145	Bacteria;Pseudomonadota;Alphaproteobacteria;Rickettsiales;Rickettsiaceae
Global.OceanDNA.Nishimura2022_OceanDNA-b11180	India.Hydrothermal.Chimneys.Zhong2022.PRJNA771178_GCA_024279685.1	0	1	41.5367	0.450059	0.241923	0.578105	Bacteria;Bacteroidota;Bacteroidia;Flavobacteriales;Flavobacteriaceae;UBA8316;UBA8316 sp009936675	Bacteria;Verrucomicrobiota;Kiritimatiellia;Kiritimatiellales;Pontiellaceae;Pontiella;Pontiella sp024279685
Global.OMZ.Waters.Zhang2023.PRJNA955304_GCA_030740495.1	Sargasso.Subseafloor.Crustal.Fluids.Seyler2021_NP171383CS-high-completion-15	0	1	42.3579	0.352119	0.262256	0.454827	Bacteria;Pseudomonadota;Gammaproteobacteria;Arenicellales;UBA5680;UBA5680;UBA5680 sp002420425	Bacteria;Actinomycetota;Acidimicrobiia;Acidimicrobiales;TK06;JAADHX01
Global.OceanDNA.Nishimura2022_OceanDNA-b22496	Hainan.Tidal.Flats.PRJNA1030130_GCA_033722575.1	0	1	40.6496	0.375044	0.375409	0.432437	Bacteria;Planctomycetota;Planctomycetia;Pirellulales;Pirellulaceae;Rubripirellula	Bacteria;Pseudomonadota;Gammaproteobacteria;Pseudomonadales;Ketobacteraceae
China.Pearl.River.Estuary.PRJNA575161.Wang2020_GCA_020354435.1	Global.OceanDNA.Nishimura2022_OceanDNA-b25499	1	0	37.4598	0.335696	0.503874	0.441121	Bacteria;Pseudomonadota;Gammaproteobacteria;GCA-001735895;GCA-001735895;GCA-001735895;GCA-001735895 sp020354435	Bacteria;Pseudomonadota;Alphaproteobacteria;Pelagibacterales;Pelagibacteraceae;HIMB114
Deep.Sea.Hydrothermal.Vents.PRJNA557557.Hou2020_GCA_013152145.1	China.Pearl.River.Estuary.PRJNA427763.Zhang2019_GCA_006226925.1_ASM622692v1	0	1	47.3623	0.417673	0.108446	0.474371	Bacteria;Desulfobacterota_F;Desulfuromonadia;Desulfuromonadales;Geopsychrobacteraceae;Malonomonas;Malonomonas sp013152145	Bacteria;Pseudomonadota;Alphaproteobacteria;Rhodobacterales;Rhodobacteraceae;Thioclava;Thioclava marina
Global.OceanDNA.Nishimura2022_OceanDNA-b6772	Deep.Sea.Hydrothermal.Vents.PRJNA546572.Reysenbach2020_GCA_015485385.1	0	1	40.6496	0.393763	0.269101	0.507924	Bacteria;Bacteroidota;Bacteroidia;Flavobacteriales;Flavobacteriaceae;Flavobacterium	Bacteria;Pseudomonadota;Alphaproteobacteria;Sphingomonadales;Kordiimonadaceae;Kordiimonas;Kordiimonas sp015485385
Norway.Byfjorden.Marine.Bone.Degraders.PRJNA606180.Borchert2021_GCA_016744555.1	Global.OceanDNA.Nishimura2022_OceanDNA-b33227	0	1	44.5086	0.440943	0.0744446	0.441276	Bacteria;Desulfobacterota_F;Desulfuromonadia;Desulfuromonadales;Geopsychrobacteraceae;Desulfuromusa;Desulfuromusa sp016744555	Bacteria;Pseudomonadota;Gammaproteobacteria;JACKNK01;JACKNK01
Global.OceanDNA.Nishimura2022_OceanDNA-b12982	Global.OceanDNA.Nishimura2022_OceanDNA-b44624	0	1	39.685	0.377866	0.355788	0.405457	Bacteria;Bacteroidota;Rhodothermia;Balneolales;Balneolaceae;Sam29DG08-bin30;Sam29DG08-bin30 sp003045995	Bacteria;Pseudomonadota;Gammaproteobacteria;Woeseiales;Woeseiaceae;UBA1847
Genomes.From.Earths.Microbiomes.GEM.Nayfach2021_3300020344_15	Global.OceanDNA.Nishimura2022_OceanDNA-b22858	0	1	40.6496	0.368905	0.362621	0.386948	Bacteria;Marinisomatota;Marinisomatia;SCGC-AAA003-L08;D37C17;D37C17;D37C17 sp913049525	Bacteria;Planctomycetota;Planctomycetia;Planctomycetales;Planctomycetaceae;SXXK01;SXXK01 sp017859815
USA.Chesapeake.And.Delaware.Bays.PRJNA699965_GCA_017855335.1	Global.OceanDNA.Nishimura2022_OceanDNA-b34269	0	1	41.5367	0.307818	0.464408	0.436544	Bacteria;Cyanobacteriota;Cyanobacteriia;PCC-6307;Cyanobiaceae;Synechococcus_C;Synechococcus_C sp000230675	Bacteria;Pseudomonadota;Gammaproteobacteria;Enterobacterales_A;Alteromonadaceae;JS7-9;JS7-9 sp004329715
Global.OceanDNA.Nishimura2022_OceanDNA-b688	Global.OceanDNA.Nishimura2022_OceanDNA-b35828	0	1	41.5367	0.392616	0.261269	0.557	Bacteria;Actinomycetota;Acidimicrobiia;Acidimicrobiales;MedAcidi-G1;MedAcidi-G1;MedAcidi-G1 sp000817085	Bacteria;Pseudomonadota;Gammaproteobacteria;Ga0077536;Ga0077536;UBA11873;UBA11873 sp003540955
Global.Ocean.PRJEB33281.Pachiadaki2019_GCA_902624675.1	Global.OceanDNA.Nishimura2022_OceanDNA-b19585	0	1	36.1533	0.492145	0.778291	0.278435	Bacteria;Bacteroidota;Bacteroidia;Flavobacteriales;BACL11;GCA-002715885;GCA-002715885 sp002715885	Bacteria;Marinisomatota;Marinisomatia;Marinisomatales;UBA1611
China.Pearl.River.Estuary.Waters.Xu2022_PRES09F02_bin.31	Deep.Sea.Hydrothermal.Vents.PRJNA546572.Reysenbach2020_GCA_015492815.1	0	1	41.5367	0.371585	0.266362	0.501045	Bacteria;Pseudomonadota;Alphaproteobacteria;Rhodospirillales;Rhodospirillaceae;VGEM01	Bacteria;Actinomycetota;Acidimicrobiia;UBA5794;ZC4RG35;S012-128;S012-128 sp015488325
Deep.Sea.Hydrothermal.Vents.PRJNA546572.Reysenbach2020_GCA_015490635.1	Global.Cold.Seep.Sediments.Han2023.PRJNA950938_GCA_030605265.1	0	1	43.8372	0.473416	0.472713	0.54683	Bacteria;Desulfobacterota_F;GWC2-55-46;GWC2-55-46;DRQE01;S146-62;S146-62 sp015492495	Bacteria;SZUA-182;SZUA-182;DTGQ01;DTGQ01
Chile.Comau.Fjord.Nallar2023.PRJNA729490_GCA_029238125.1	Global.OceanDNA.Nishimura2022_OceanDNA-b35411	0	1	37.4598	0.445383	0.539392	0.453695	Bacteria;Bacteroidota;Bacteroidia;Flavobacteriales;Flavobacteriaceae;UBA724	Bacteria;Pseudomonadota;Gammaproteobacteria;GCA-002705445;GCA-002705445
Atlantik.Subseafloor.Crustal.Aquifer.PRJNA391950.Tully2018_GCA_002733715.1_ASM273371v1	Global.OceanDNA.Nishimura2022_OceanDNA-b32865	1	0	37.4598	0.372238	0.395887	0.502562	Bacteria;Pseudomonadota;Gammaproteobacteria;Nitrosococcales;Methylophagaceae;GCA-002733105;GCA-002733105 sp002733715	Bacteria;Pseudomonadota;Alphaproteobacteria;UBA7985;UBA7985
Genomes.From.Earths.Microbiomes.GEM.Nayfach2021_3300028400_14	Mariana.Trench.Deep.Sediments.PRJNA635214.Zhou2022_GCA_022564085.1	0	1	37.4598	0.493609	0.393386	0.329156	Bacteria;Bacteroidota;Ignavibacteria;Ignavibacteriales;Melioribacteraceae;BMS3ABIN04	Bacteria;Marinisomatota;Marinisomatia;SCGC-AAA003-L08;TS1B11;JACZSB01;JACZSB01 sp022564085
Global.OceanDNA.Nishimura2022_OceanDNA-b30	Global.OceanDNA.Nishimura2022_OceanDNA-b40889	0	1	38.6282	0.458711	0.472135	0.517981	Bacteria;Acidobacteriota;Terriglobia;Bryobacterales;UBA6623	Bacteria;Pseudomonadota;Gammaproteobacteria;Pseudomonadales;Pseudohongiellaceae;UBA9145;UBA9145 sp002723195
Genomes.From.Earths.Microbiomes.GEM.Nayfach2021_3300029317_6	Global.OceanDNA.Nishimura2022_OceanDNA-b3976	0	1	38.6282	0.381112	0.449919	0.503424	Bacteria;Pseudomonadota;Gammaproteobacteria;Methylococcales;Cycloclasticaceae;Cycloclasticus;Cycloclasticus sp002162695	Bacteria;Bacteroidota;Bacteroidia;Cytophagales;Cyclobacteriaceae;Algoriphagus
Global.OceanDNA.Nishimura2022_OceanDNA-b6928	Global.OceanDNA.Nishimura2022_OceanDNA-b38975	0	1	39.685	0.277138	0.568574	0.335577	Bacteria;Bacteroidota;Bacteroidia;Flavobacteriales;Flavobacteriaceae;GCA-002728855;GCA-002728855 sp002702405	Bacteria;Pseudomonadota;Gammaproteobacteria;Pseudomonadales;Oleiphilaceae;Marinobacter
Global.OceanDNA.Nishimura2022_OceanDNA-b26905	Global.OceanDNA.Nishimura2022_OceanDNA-b2508	0	1	43.1223	0.331996	0.234165	0.448487	Bacteria;Pseudomonadota;Alphaproteobacteria;Rhizobiales;Rhizobiaceae;Pseudorhizobium;Pseudorhizobium pelagicum	Bacteria;Actinomycetota;Acidimicrobiia;UBA5794;JAENVV01
China.Pearl.River.Estuary.Waters.Xu2022_PRES17F07_bin.29	Global.OceanDNA.Nishimura2022_OceanDNA-b23259	0	1	36.1533	0.273249	0.240801	0.111625	Bacteria;Myxococcota;XYA12-FULL-58-9;XYA12-FULL-58-9;JABJBS01	Bacteria;Pseudomonadota;Alphaproteobacteria;G023898725
Genomes.From.Earths.Microbiomes.GEM.Nayfach2021_3300020377_15	Global.OceanDNA.Nishimura2022_OceanDNA-b20811	0	1	37.4598	0.476773	0.590835	0.419166	Bacteria;Bacteroidota;Bacteroidia;Flavobacteriales;UA16;UA16;UA16 sp002863125	Bacteria;Marinisomatota;UBA8477;UBA8477;UBA8477;JABMPR01
Australia.Corals.Tandon2023.PRJNA857095_GCA_028285345.1	Genomes.From.Earths.Microbiomes.GEM.Nayfach2021_3300009702_18	0	1	38.6282	0.385296	0.440462	0.483685	Bacteria;Planctomycetota;Planctomycetia;Planctomycetales;Planctomycetaceae;Symmachiella	Bacteria;Pseudomonadota;Gammaproteobacteria;HK1;HK1
Canada.Saanich.Inlet.Seawater.PRJNA630981.Lin2021_GCA_018668695.1	China.Yellow.Sea.Tao2022.PRJNA823908_JZB_MAG0101	0	1	39.685	0.391912	0.303219	0.495125	Bacteria;Myxococcota;XYA12-FULL-58-9;XYA12-FULL-58-9;JABJBS01;JABJBS01;JABJBS01 sp018668695	Bacteria;Bacteroidota;Bacteroidia;Flavobacteriales;Flavobacteriaceae;Polaribacter
USA.SFB.Estuary.Water.PRJNA819083_GCA_030833315.1	Hainan.Tidal.Flats.PRJNA1030130_GCA_033721675.1	0	1	41.5367	0.373234	0.293877	0.426635	Bacteria;Pseudomonadota;Gammaproteobacteria;Burkholderiales;SG8-41;Ga0077527	Bacteria;Bacteroidota;Rhodothermia;Rhodothermales;Bin80
Australia.Corals.Tandon2023.PRJNA857095_GCA_028289665.1	Ocean.Seawater.PRJNA801081.Lappan2022_GCA_022425325.1	0	1	38.6282	0.341832	0.46269	0.40103	Bacteria;Bacteroidota;Rhodothermia;Balneolales;Balneolaceae;HXMU1420-13;HXMU1420-13 sp022360375	Bacteria;Actinomycetota;Acidimicrobiia;Acidimicrobiales;UBA11606;UBA11606;UBA11606 sp022425325
Global.OceanDNA.Nishimura2022_OceanDNA-a952	Deep.Sea.Hydrothermal.Vents.PRJNA546572.Reysenbach2020_GCA_015523545.1	1	0	37.4598	0.42349	0.545217	0.280706	Archaea;Thermoproteota;Nitrososphaeria;Nitrososphaerales;UBA57;UBA57;UBA57 sp002495905	Archaea;Thermoproteota;Nitrososphaeria;Geothermarchaeales;JDFR-13;SZUA-1514;SZUA-1514 sp015523545
China.Weihai.Seawater.Sediments.Lu2023.PRJEB50838_GCA_937995785.1	Atlantik.Subseafloor.Crustal.Aquifer.PRJNA391950.Tully2018_GCA_002733185.1_ASM273318v1	1	0	37.4598	0.453745	0.349166	0.390268	Bacteria;Bacteroidota;Kapabacteria;Kapabacteriales;UBA2268;GWF2-33-9	Bacteria;Bacteroidota;Bacteroidia;Flavobacteriales;Flavobacteriaceae;GCA-002733185;GCA-002733185 sp002733185
Global.OceanDNA.Nishimura2022_OceanDNA-b11136	Baltic.Sea.PRJEB34883.Alneberg2020_GCA_902754425.1	0	1	39.685	0.364088	0.443899	0.4169	Bacteria;Bacteroidota;Bacteroidia;Flavobacteriales;Flavobacteriaceae;UBA7446;UBA7446 sp002862645	Bacteria;Pseudomonadota;Gammaproteobacteria;Burkholderiales;Burkholderiaceae_B;Limnohabitans_A;Limnohabitans_A sp945897465
China.Estuary.Surface.Water.Zhou2022.PRJNA730330_GCA_023257955.1	Global.OceanDNA.Nishimura2022_OceanDNA-b17991	0	1	38.6282	0.405919	0.178715	0.146871	Bacteria;Bacteroidota;Bacteroidia;Cytophagales;Amoebophilaceae;JALRAY01;JALRAY01 sp023257955	Bacteria;Marinisomatota;Marinisomatia;Marinisomatales;Marinisomataceae;Marinisoma;Marinisoma sp012963075
Global.OceanDNA.Nishimura2022_OceanDNA-b10700	China.Weihai.Seawater.Sediments.Lu2023.PRJEB50838_GCA_938050335.1	1	0	34.6718	0.462648	0.570151	0.414561	Bacteria;Bacteroidota;Bacteroidia;Flavobacteriales;Flavobacteriaceae;SP29;SP29 sp002721175	Bacteria;Bacteroidota;Chlorobia;Chlorobiales;Chloroherpetonaceae;Thermochlorobacter;Thermochlorobacter sp002763895
Australia.Great.Barrier.Reef.Coral.Microbiome.PRJNA545004.Robbins2020_GCA_012270385.1_ASM1227038v1	China.Weihai.Seawater.Sediments.Lu2023.PRJEB50838_GCA_937936795.1	0	1	39.685	0.40119	0.434075	0.437658	Bacteria;Planctomycetota;Planctomycetia;Pirellulales;Pirellulaceae;Rubripirellula;Rubripirellula sp012270385	Bacteria;Bacteroidota;Bacteroidia;Flavobacteriales;Flavobacteriaceae;Jejuia
USA.SFB.Estuary.Sediments.Langwig2023.PRJNA865744_GCA_029882235.1	Guaymas.Basin.Hydrothermal.Vents.Water.Hwang2023.PRJNA879230_GCA_029937135.1	0	1	38.6282	0.432959	0.329392	0.529628	Bacteria;Pseudomonadota;Gammaproteobacteria;UBA6429;UBA6429	Bacteria;UBA8248;UBA8248;UBA8248;UBA8248;UBA8248
Mediterranean.Brine.Pool.Blum2023.PRJNA1042791_GCA_034717915.1	Kueishan.Island.Hydrothermal.Vent.Sediments.Wang2022.PRJNA851985_GCA_024763295.1	0	1	41.5367	0.372339	0.60344	0.287691	Bacteria;Desulfobacterota_F;Desulfuromonadia;Desulfuromonadales;Geopsychrobacteraceae;Desulfuromusa	Bacteria;Chloroflexota;Anaerolineae;Anaerolineales;EnvOPS12;Desulfolinea;Desulfolinea sp024763295
Global.Cold.Seep.Sediments.Han2023.PRJNA950938_GCA_030605705.1	Global.OceanDNA.Nishimura2022_OceanDNA-b13673	1	0	28.4605	0.321197	0.368358	0.224766	Bacteria;Chloroflexota;Anaerolineae;B4-G1;SLSP01	Bacteria;Chloroflexota;Dehalococcoidia;SAR202;UBA11138
Baltic.Sea.PRJEB34883.Alneberg2020_GCA_902753375.1	Global.OceanDNA.Nishimura2022_OceanDNA-b18842	0	1	38.6282	0.455535	0.37863	0.438383	Bacteria;Bacteroidota;Bacteroidia;Chitinophagales;BACL12;WGOA01	Bacteria;Marinisomatota;Marinisomatia;Marinisomatales;TCS55;TCS55
Europe.Coastal.Sediments.PRJEB54670_GCA_947259075.1	Global.Ocean.PRJEB33281.Pachiadaki2019_GCA_902613995.1	1	0	40.6496	0.383715	0.267406	0.569632	Bacteria;Pseudomonadota;Gammaproteobacteria;CALZJG01;CALZJG01;CAKKSB01	Bacteria;Pseudomonadota;Alphaproteobacteria;TMED127;TMED127;GCA-2691245;GCA-2691245 sp902613995
New.Zealand.Mycale.Sponge.Microbiome.PRJNA603662.Rush2020_GCA_011088225.1	Genomes.From.Earths.Microbiomes.GEM.Nayfach2021_3300009702_38	0	1	38.6282	0.457892	0.265844	0.372604	Bacteria;Acidobacteriota;UBA890;UBA890;WLXD01;WLXD01;WLXD01 sp012103255	Bacteria;Myxococcota_A;UBA9160;UBA9160;UBA6930
Global.OceanDNA.Nishimura2022_OceanDNA-b18400	Baltic.Sea.Surface.Slick.Rahlff2023.PRJNA855638_GCA_030731695.1	0	1	38.6282	0.457778	0.461473	0.426578	Bacteria;Marinisomatota;Marinisomatia;Marinisomatales;S15-B10;GCA-2715465	Bacteria;Bacteroidota;Bacteroidia;Flavobacteriales;Flavobacteriaceae;Polaribacter
India.Hydrothermal.Chimneys.Zhong2022.PRJNA771178_GCA_024280195.1	Global.OceanDNA.Nishimura2022_OceanDNA-b34109	0	1	39.685	0.367058	0.525475	0.208834	Bacteria;Bacteroidota;Bacteroidia;Flavobacteriales;Crocinitomicaceae;UBA4466;UBA4466 sp024280195	Bacteria;Pseudomonadota;Gammaproteobacteria;Burkholderiales;Nitrosomonadaceae;GCA-2721545
Helgoland.Surface.Seawater.Schweder2023.PRJEB52999_GCA_943789465.1	Guaymas.Basin.Hydrothermal.Vents.Water.Hwang2023.PRJNA879230_GCA_029941275.1	0	1	36.1533	0.526912	0.369622	0.507359	Bacteria;Bacteroidota;Bacteroidia;Flavobacteriales;Flavobacteriaceae;Hel1-33-131	Bacteria;Gemmatimonadota;Gemmatimonadetes;Longimicrobiales;UBA6960
Global.OceanDNA.Nishimura2022_OceanDNA-b46689	Peru.OMZ.Water.Woehle2022.PRJNA503328_GCA_024232295.1	0	1	38.6282	0.437367	0.703433	0.454173	Bacteria;Verrucomicrobiota;Verrucomicrobiae;Verrucomicrobiales;Akkermansiaceae;Roseibacillus_B	Bacteria;Bacteroidota;Bacteroidia;Cytophagales;JAAEPT01;JAAEPT01;JAAEPT01 sp024232295
China.Weihai.Seawater.Sediments.Lu2023.PRJEB50838_GCA_938015385.1	Global.OceanDNA.Nishimura2022_OceanDNA-b9877	0	1	39.685	0.32176	0.419053	0.390552	Bacteria;Pseudomonadota;Gammaproteobacteria;Granulosicoccales;Granulosicoccaceae;Granulosicoccus;Granulosicoccus sp020627685	Bacteria;Bacteroidota;Bacteroidia;Flavobacteriales;Flavobacteriaceae;Polaribacter
Global.OceanDNA.Nishimura2022_OceanDNA-b24721	Deep.Sea.Hydrothermal.Vents.PRJNA546572.Reysenbach2020_GCA_015488275.1	0	1	43.1223	0.370181	0.171677	0.325054	Bacteria;Pseudomonadota;Alphaproteobacteria;Micavibrionales;UBA2020;UBA2020	Bacteria;Desulfobacterota;Desulfobulbia;Desulfobulbales;S012-135;S012-135;S012-135 sp015488275
Global.Ocean.PRJEB33281.Pachiadaki2019_GCA_902627565.1	China.Estuary.Surface.Water.Zhou2022.PRJNA730330_GCA_023257855.1	1	0	37.4598	0.375282	0.447181	0.50849	Bacteria;Pseudomonadota;Alphaproteobacteria;Pelagibacterales;Pelagibacteraceae;Pelagibacter;Pelagibacter sp902627565	Bacteria;Pseudomonadota;Gammaproteobacteria;Pseudomonadales;Pseudohongiellaceae;RFVC01;RFVC01 sp023257855
Guaymas.Basin.Hydrothermal.Vents.Water.Hwang2023.PRJNA879230_GCA_029942005.1	China.Yellow.Sea.Tao2022.PRJNA823908_JZB_MAG0056	0	1	42.3579	0.425317	0.326424	0.527572	Bacteria;Pseudomonadota;Gammaproteobacteria;Methylococcales;Cycloclasticaceae;Cycloclasticus;Cycloclasticus sp012960055	Bacteria;Bacteroidota;Bacteroidia;Flavobacteriales;Flavobacteriaceae;Polaribacter
Global.OceanDNA.Nishimura2022_OceanDNA-b142	USA.Chesapeake.And.Delaware.Bays.PRJNA699965_GCA_017853205.1	0	1	42.3579	0.406482	0.406253	0.361043	Bacteria;Acidobacteriota;Vicinamibacteria;Vicinamibacterales;UBA823;UBA11600;UBA11600 sp002717745	Bacteria;Pseudomonadota;Gammaproteobacteria;Pseudomonadales;Pseudohongiellaceae;UBA9145;UBA9145 sp003482475
Global.OceanDNA.Nishimura2022_OceanDNA-b27562	Global.OceanDNA.Nishimura2022_OceanDNA-b24589	1	0	32.9613	0.261559	0.180495	0.0794929	Bacteria;Pseudomonadota;Alphaproteobacteria;Rhodobacterales;Rhodobacteraceae;JABSSC01	Bacteria;Pseudomonadota;Alphaproteobacteria;Holosporales;Hepatobacteraceae
UK.Coastal.Seawater.Liu2022.PRJNA685000_GCA_024685995.1	China.Pearl.River.Estuary.PRJNA575161.Wang2020_GCA_020343535.1	0	1	45.1415	0.466105	0	0.618214	Bacteria;Pseudomonadota;Gammaproteobacteria;Nitrosococcales;Methylophagaceae;GCA-002733105;GCA-002733105 sp024685995	Bacteria;Nitrospinota;Nitrospinia;Nitrospinales;Nitrospinaceae;SZUA-259;SZUA-259 sp020343535
Marine.Hydrocarbon.Degrading.Microcosms.Barnes2023.PRJNA938176_GCA_029212965.1	China.Pearl.River.Estuary.Waters.Xu2022_PRES25F07_bin.181	1	0	25.2663	0.210193	0	0.058108	Bacteria;Pseudomonadota;Gammaproteobacteria;Pseudomonadales;Porticoccaceae;50-400-T64	Bacteria;Pseudomonadota;Alphaproteobacteria;Holosporales;Holosporaceae
Global.Ocean.PRJEB33281.Pachiadaki2019_GCA_902594875.1	Global.OceanDNA.Nishimura2022_OceanDNA-b201	0	1	39.685	0.355001	0.524705	0.482066	Bacteria;Cyanobacteriota;Cyanobacteriia;PCC-6307;Cyanobiaceae;Prochlorococcus_A;Prochlorococcus_A sp902594875	Bacteria;Acidobacteriota;Vicinamibacteria;Vicinamibacterales;UBA8438;DTWD01
Global.OceanDNA.Nishimura2022_OceanDNA-b2517	Global.OceanDNA.Nishimura2022_OceanDNA-b15235	0	1	37.4598	0.431708	0.706202	0.465601	Bacteria;Actinomycetota;Actinomycetia;Actinomycetales;Dermatophilaceae;Ornithinimicrobium_A	Bacteria;Chloroflexota;Dehalococcoidia;UBA2979;UBA2979;UBA6627;UBA6627 sp002455955
Global.OMZ.Waters.Zhang2023.PRJNA955304_GCA_030740435.1	Deep.Sea.Hydrothermal.Vents.PRJNA546572.Reysenbach2020_GCA_015486285.1	0	1	43.1223	0.438907	0.23098	0.514296	Bacteria;Pseudomonadota;Alphaproteobacteria;UBA2966;UBA2966;GCA-2690215	Bacteria;Desulfobacterota_F;DSWW01;DSWW01;DSWW01;S015-6;S015-6 sp015486285
China.Pearl.River.Estuary.Waters.Xu2022_PRES09F07_bin.210	Germany.Helgoland.Seawater.PRJEB38290_GCA_905479795.1	1	0	34.6718	0.287361	0.0793714	0.128506	Bacteria;Pseudomonadota;Gammaproteobacteria;Pseudomonadales;HTCC2089;UBA9926;UBA9926 sp023261215	Bacteria;Pseudomonadota;Alphaproteobacteria;Rickettsiales;Midichloriaceae;Bandiella;Bandiella sp905479795
Hainan.Tidal.Flats.PRJNA1030130_GCA_033722955.1	Global.Ocean.Cold.Seep.Sediments.Li2021_2_HM_sbin_24_2	0	1	34.6718	0.254878	0.287778	0.0959901	Bacteria;Patescibacteria;Saccharimonadia;Saccharimonadales;QWHN01	Bacteria;Desulfobacterota;Desulfobacteria;Desulfobacterales;ETH-SRB1;B13-G4
China.Pearl.River.Estuary.Waters.Xu2022_PRES09F02_bin.39	Norway.Subsea.Road.Tunnel.PRJNA755678.Suarez2022_GCA_021774795.1	0	1	43.8372	0.4074	0.238209	0.476596	Bacteria;Bacteroidota;Bacteroidia;Flavobacteriales;Flavobacteriaceae;MS024-2A	Bacteria;Pseudomonadota;Alphaproteobacteria;Sphingomonadales;Emcibacteraceae;Pseudemcibacter;Pseudemcibacter sp021774795
China.Weihai.Seawater.Sediments.Lu2023.PRJEB50838_GCA_937967455.1	Global.OceanDNA.Nishimura2022_OceanDNA-b20036	0	1	43.1223	0.449059	0.0943948	0.40125	Bacteria;Bacteroidota;UBA10030;UBA10030;BY39;BY39	Bacteria;Marinisomatota;Marinisomatia;Marinisomatales;UBA1611;GCA-2722105;GCA-2722105 sp002722105
USA.Ircinia.Sea.Sponges.PRJNA768976_GCA_022822325.1	Global.OceanDNA.Nishimura2022_OceanDNA-b12595	0	1	38.6282	0.432335	0.416082	0.433064	Bacteria;Gemmatimonadota;Gemmatimonadetes;Longimicrobiales;UBA6960;Bin94;Bin94 sp022822325	Bacteria;Bacteroidota;Bacteroidia;Flavobacteriales;UBA7430;UBA7430
USA.Ircinia.Sea.Sponges.PRJNA768976_GCA_022825285.1	Deep.Sea.Hydrothermal.Vents.PRJNA557557.Hou2020_GCA_013152895.1	1	0	38.6282	0.443052	0.235278	0.338935	Bacteria;Acidobacteriota;Vicinamibacteria;Vicinamibacterales;UBA8438;JAAXGX01;JAAXGX01 sp022820825	Bacteria;Acidobacteriota;Thermoanaerobaculia;Thermoanaerobaculales;Sulfomarinibacteraceae;JAADFN01;JAADFN01 sp013152895
USA.Ircinia.Sea.Sponges.PRJNA768976_GCA_022823405.1	Global.Ocean.PRJEB33281.Pachiadaki2019_GCA_902518995.1	1	0	32.9613	0.396209	0.730427	0.343921	Bacteria;Pseudomonadota;Gammaproteobacteria;Arenicellales;JAJDZL01;JAJDZL01;JAJDZL01 sp022823405	Bacteria;Pseudomonadota;Gammaproteobacteria;SAR86;D2472;CACNXK01;CACNXK01 sp902605165
Sargasso.Subseafloor.Crustal.Fluids.Seyler2021_NP171383CS-high-completion-4	USA.SFB.Estuary.Sediments.Langwig2023.PRJNA865744_GCA_029858725.1	0	1	40.6496	0.450881	0.420946	0.453791	Bacteria;Planctomycetota;Phycisphaerae;Phycisphaerales;UBA1924;UBA1924;UBA1924 sp016764895	Bacteria;Gemmatimonadota;Gemmatimonadetes;Gemmatimonadales;GWC2-71-9
Australia.Great.Barrier.Reef.Sponge.Microbiome.PRJNA555144.Engelberts2020_GCA_009841185.1_ASM984118v1	Global.Cold.Seep.Sediments.Han2023.PRJNA950938_GCA_030610025.1	0	1	43.8372	0.475462	0.126957	0.442569	Bacteria;Gemmatimonadota;Gemmatimonadetes;Longimicrobiales;UBA6960;BD2-11;BD2-11 sp009840525	Bacteria;Acidobacteriota;Thermoanaerobaculia;UBA5704;UBA5704;M0029
Genomes.From.Earths.Microbiomes.GEM.Nayfach2021_3300020477_58	Global.OceanDNA.Nishimura2022_OceanDNA-b43817	0	1	42.3579	0.407592	0.371443	0.423913	Bacteria;Gemmatimonadota;Gemmatimonadetes;Longimicrobiales;UBA6960;UBA2988;UBA2988 sp002346665	Bacteria;Pseudomonadota;Gammaproteobacteria;Arenicellales;UBA868;UBA868;UBA868 sp002295285
Global.OceanDNA.Nishimura2022_OceanDNA-b44522	Global.OceanDNA.Nishimura2022_OceanDNA-b9764	0	1	40.6496	0.367063	0.400545	0.352251	Bacteria;Pseudomonadota;Gammaproteobacteria;Woeseiales;Woeseiaceae;SP4260;SP4260 sp905182415	Bacteria;Bacteroidota;Bacteroidia;Flavobacteriales;Flavobacteriaceae;Muricauda;Muricauda sp020782875
Caspian.Sea.Brackish.Waters.Mehrshad2016.PRJNA279271_GCA_027619975.1	Global.OceanDNA.Nishimura2022_OceanDNA-b40250	0	1	43.1223	0.437127	0.134612	0.473736	Bacteria;Nitrospinota;Nitrospinia;Nitrospinales;Nitrospinaceae;JADFGI01	Bacteria;Pseudomonadota;Gammaproteobacteria;Pseudomonadales;Pseudohongiellaceae;UBA9145;UBA9145 sp913031035
Genomes.From.Earths.Microbiomes.GEM.Nayfach2021_3300003894_25	Genomes.From.Earths.Microbiomes.GEM.Nayfach2021_3300025671_3	0	1	43.8372	0.349522	0.191146	0.380398	Bacteria;Nitrospinota;Nitrospinia;Nitrospinales;Nitrospinaceae;Nitrohelix	Bacteria;Pseudomonadota;Gammaproteobacteria;Pseudomonadales;Marinomonadaceae;Marinomonas;Marinomonas shanghaiensis
USA.Chesapeake.And.Delaware.Bays.PRJNA699965_GCA_017855335.1	Global.OceanDNA.Nishimura2022_OceanDNA-b41320	0	1	38.6282	0.325155	0.377512	0.485126	Bacteria;Cyanobacteriota;Cyanobacteriia;PCC-6307;Cyanobiaceae;Synechococcus_C;Synechococcus_C sp000230675	Bacteria;Pseudomonadota;Gammaproteobacteria;Pseudomonadales;DSM-6294;Bermanella
Global.Cold.Seep.Sediments.Han2023.PRJNA950938_GCA_030635415.1	Genomes.From.Earths.Microbiomes.GEM.Nayfach2021_3300022912_20	0	1	37.4598	0.38988	0.550338	0.581721	Bacteria;JAAXVQ01;JAAXVQ01;JAAXVQ01;JAAXVQ01	Bacteria;Chloroflexota;Dehalococcoidia;SZUA-161;SpSt-899;JABMQN01;JABMQN01 sp018657655
Global.OceanDNA.Nishimura2022_OceanDNA-b10297	USA.SFB.Estuary.Sediments.Langwig2023.PRJNA865744_GCA_029860045.1	0	1	38.6282	0.392046	0.488671	0.420111	Bacteria;Bacteroidota;Bacteroidia;Flavobacteriales;Flavobacteriaceae;SCGC-AAA160-P02	Bacteria;Pseudomonadota;Gammaproteobacteria;UBA9214;UBA9214;UBA9214
Helgoland.Surface.Seawater.Schweder2023.PRJEB52999_GCA_943787405.1	Global.OceanDNA.Nishimura2022_OceanDNA-b46617	0	1	38.6282	0.432617	0.292749	0.52631	Bacteria;Pseudomonadota;Gammaproteobacteria;Burkholderiales;Nitrosomonadaceae;GCA-2721545	Bacteria;Verrucomicrobiota;Verrucomicrobiae;Pedosphaerales;UBA1100;UBA1100;UBA1100 sp002718935
Global.OceanDNA.Nishimura2022_OceanDNA-b22162	Global.Ocean.PRJEB33281.Pachiadaki2019_GCA_902626345.1	0	1	37.4598	0.319045	0.7439	0.227293	Bacteria;Planctomycetota;Phycisphaerae;Phycisphaerales;SM1A02;GCA-002718515	Bacteria;Cyanobacteriota;Cyanobacteriia;PCC-6307;Cyanobiaceae;Prochlorococcus_A;Prochlorococcus_A marinus_Q
Global.Ocean.PRJEB33281.Pachiadaki2019_GCA_902523185.1	Sargasso.Subseafloor.Crustal.Fluids.Seyler2021_NP171383CS-high-completion-6	1	0	42.3579	0.357606	0.0565861	0.618701	Bacteria;Pseudomonadota;Alphaproteobacteria;Pelagibacterales;Pelagibacteraceae;Pelagibacter_A;Pelagibacter_A sp902523185	Bacteria;Pseudomonadota;Gammaproteobacteria;GCA-2400775;GCA-2400775;GCA-2400775;GCA-2400775 sp002400775
Guaymas.Basin.Hydrothermal.Vents.Mats.Hwang2023.PRJNA879229_GCA_029939675.1	Global.OceanDNA.Nishimura2022_OceanDNA-b3556	0	1	39.685	0.484195	0.296109	0.441526	Bacteria;Marinisomatota;UBA8477;UBA8477;UBA8477;JABMPR01	Bacteria;Bacteroidota;Bacteroidia;Bacteroidales;FEN-979;QYOJ01
Global.OceanDNA.Nishimura2022_OceanDNA-b17023	Global.Ocean.PRJEB33281.Pachiadaki2019_GCA_902614455.1	0	1	45.74	0.438865	0.0797346	0.635995	Bacteria;Desulfobacterota_D;UBA1144;UBA1144;UBA1144;TMED58;TMED58 sp002708105	Bacteria;Pseudomonadota;Alphaproteobacteria;Pelagibacterales;Pelagibacteraceae;Pelagibacter
Global.OceanDNA.Nishimura2022_OceanDNA-b10690	Global.OceanDNA.Nishimura2022_OceanDNA-b24620	0	1	40.6496	0.430731	0.23732	0.34836	Bacteria;Bacteroidota;Bacteroidia;Flavobacteriales;Flavobacteriaceae;UBA3537;UBA3537 sp002690085	Bacteria;Pseudomonadota;Alphaproteobacteria;Micavibrionales;Micavibrionaceae;TMED27
Global.Ocean.Sediments.PRJNA688516.Langwig2021_GCA_019306075.1	Global.Cold.Seep.Sediments.Han2023.PRJNA950938_GCA_030631415.1	0	1	42.3579	0.427598	0.237863	0.412559	Bacteria;Desulfobacterota;Desulfobulbia;Desulfobulbales;Desulfocapsaceae;Desulfomarina;Desulfomarina sp019306075	Bacteria;Planctomycetota;Phycisphaerae;UBA1845;UBA1845;JAGLWJ01;JAGLWJ01 sp023133475
Australia.Corals.Tandon2023.PRJNA857095_GCA_028280205.1	Mariana.Trench.Deep.Sediments.PRJNA635214.Zhou2022_GCA_022562085.1	0	1	40.6496	0.495936	0.496298	0.47624	Bacteria;Gemmatimonadota;Gemmatimonadetes;Longimicrobiales;UBA6960;UBA2589	Bacteria;KSB1;UBA2214;CR04bin15;CR04bin15;N075bin58;N075bin58 sp022562085
Global.OceanDNA.Nishimura2022_OceanDNA-b23287	Arctic.Ocean.Grevesse2022.PRJEB57575_GCA_963582405.1	0	1	41.5367	0.405914	0.180951	0.429601	Bacteria;Pseudomonadota;Alphaproteobacteria;CADEGL01;CADEGL01;JABIRQ01	Bacteria;Gemmatimonadota;Gemmatimonadetes;Longimicrobiales;UBA6960
Marine.Hydrocarbon.Degrading.Microcosms.Barnes2023.PRJNA938176_GCA_029213285.1	Europe.Coastal.Sediments.PRJEB54670_GCA_945787615.1	1	0	39.685	0.325907	0.291882	0.513278	Bacteria;Pseudomonadota;Alphaproteobacteria;Pelagibacterales;Pelagibacteraceae;Pelagibacter;Pelagibacter sp016778675	Bacteria;Pseudomonadota;Gammaproteobacteria;JAADHS01;JAADHS01;CALZJI01;CALZJI01 sp945787615
Kueishan.Island.Hydrothermal.Vent.Sediments.Wang2022.PRJNA851985_GCA_024762675.1	Global.OceanDNA.Nishimura2022_OceanDNA-b33227	0	1	42.3579	0.422663	0.40783	0.476611	Bacteria;Desulfobacterota_E;Anaeroferrophillalia;Anaeroferrophillales;Tharpellaceae;Tharpella;Tharpella sp024762675	Bacteria;Pseudomonadota;Gammaproteobacteria;JACKNK01;JACKNK01
China.Pearl.River.Estuary.Waters.Xu2022_PRES25F07_bin.120	Peru.OMZ.Water.Woehle2022.PRJNA503328_GCA_024229495.1	0	1	47.3623	0.473865	0.934376	0.532698	Bacteria;Planctomycetota;Planctomycetia;Pirellulales;UBA1268;M30B53;M30B53 sp016779265	Bacteria;Verrucomicrobiota;Verrucomicrobiae;Verrucomicrobiales;DEV007;CACIUL01;CACIUL01 sp024229495
Canada.Scotian.Shelf.Glass.Sponge.PRJNA613976.Busch2020_GCA_014238065.1	Global.OceanDNA.Nishimura2022_OceanDNA-b36917	0	1	43.1223	0.391768	0.222754	0.44131	Bacteria;Actinomycetota;Acidimicrobiia;Acidimicrobiales;TK06;JABABU01;JABABU01 sp014238065	Bacteria;Pseudomonadota;Gammaproteobacteria;Pseudomonadales;HTCC2089;UBA4421;UBA4421 sp902613475
Deep.Sea.Hydrothermal.Vents.PRJNA546572.Reysenbach2020_GCA_015491115.1	Caspian.Sea.Brackish.Waters.Mehrshad2016.PRJNA279271_GCA_027624915.1	1	0	28.4605	0.415687	0.355164	0.245926	Bacteria;Patescibacteria;Dojkabacteria;GCA-002793355;GCA-002793355;S139-149;S139-149 sp015485585	Bacteria;Patescibacteria;Paceibacteria;Ryanbacterales;GWA2-47-10b
Global.OceanDNA.Nishimura2022_OceanDNA-b10281	USA.SFB.Estuary.Sediments.Langwig2023.PRJNA865744_GCA_029863305.1	0	1	38.6282	0.388508	0.471294	0.39467	Bacteria;Bacteroidota;Bacteroidia;Flavobacteriales;Flavobacteriaceae;SCGC-AAA160-P02;SCGC-AAA160-P02 sp013214275	Bacteria;Pseudomonadota;Gammaproteobacteria;Woeseiales;Woeseiaceae;JAACFB01
Global.OceanDNA.Nishimura2022_OceanDNA-b44422	China.Yellow.Sea.Tao2022.PRJNA823908_JZB_MAG0043	0	1	32.9613	0.255432	0.317349	0.109128	Bacteria;Pseudomonadota;Gammaproteobacteria;Comchoanobacterales;UBA6594;UBA6594;UBA6594 sp002480165	Bacteria;Bacillota_A;Clostridia;Lachnospirales;Lachnospiraceae;Fusicatenibacter;Fusicatenibacter saccharivorans
Global.OceanDNA.Nishimura2022_OceanDNA-b19419	Global.OceanDNA.Nishimura2022_OceanDNA-b8855	0	1	39.685	0.55639	0.659065	0.29212	Bacteria;Marinisomatota;Marinisomatia;Marinisomatales;TCS55;TMED108;TMED108 sp002725545	Bacteria;Bacteroidota;Bacteroidia;Flavobacteriales;Flavobacteriaceae;MED-G14;MED-G14 sp003331885
USA.Ircinia.Sea.Sponges.PRJNA768976_GCA_022821735.1	Helgoland.Surface.Seawater.Schweder2023.PRJEB52999_GCA_943787615.1	1	0	36.1533	0.377829	0.469209	0.42901	Bacteria;Pseudomonadota;Alphaproteobacteria;Bin95;Bin95;Bin95;Bin95 sp022821735	Bacteria;Pseudomonadota;Gammaproteobacteria;SAR86;D2472;D2472;D2472 sp016779285
Canada.Labrador.Sea.Sediments.PRJNA686385.Murphy2021_GCA_018066825.1	Global.OceanDNA.Nishimura2022_OceanDNA-b4114	0	1	39.685	0.3774	0.547418	0.336942	Bacteria;Pseudomonadota;Gammaproteobacteria;Methylococcales;Cycloclasticaceae;Cycloclasticus;Cycloclasticus sp018066825	Bacteria;Bacteroidota;Bacteroidia;Cytophagales;Cyclobacteriaceae;Marivirga;Marivirga sp003973485
China.Weihai.Seawater.Sediments.Lu2023.PRJEB50838_GCA_937950605.1	China.South.China.Sea.Cold.Seep.Sediments.PRJNA707313_GCA_023140215.1	1	0	43.1223	0.451801	0.0771807	0.610782	Bacteria;Pseudomonadota;Gammaproteobacteria;PS1;Thioglobaceae;Thiodubiliella	Bacteria;Pseudomonadota;Alphaproteobacteria;Micavibrionales;Micavibrionaceae;JAJRYK01;JAJRYK01 sp023140215
Global.OceanDNA.Nishimura2022_OceanDNA-b22303	Global.OceanDNA.Nishimura2022_OceanDNA-b11976	0	1	38.6282	0.367203	0.480571	0.434663	Bacteria;Planctomycetota;Phycisphaerae;UBA1845;UBA1845;JADFOB01	Bacteria;Bacteroidota;Bacteroidia;Flavobacteriales;UA16;UBA8752
Arctic.Ocean.Grevesse2022.PRJEB57575_GCA_963579145.1	India.Hydrothermal.Chimneys.Zhong2022.PRJNA771178_GCA_024280485.1	0	1	39.685	0.422044	0.346212	0.491932	Bacteria;Acidobacteriota;Terriglobia;Bryobacterales;UBA6623	Bacteria;Desulfobacterota_F;Desulfuromonadia;Desulfuromonadales;Geopsychrobacteraceae;Geopsychrobacter;Geopsychrobacter sp024280485
Global.OceanDNA.Nishimura2022_OceanDNA-b109	Antarctic.Coastal.Seawater.Dutta2023.PRJNA894514_GCA_028825335.1	0	1	39.685	0.423604	0.320328	0.452803	Bacteria;Acidobacteriota;Vicinamibacteria;Vicinamibacterales;SCN-69-37;SYFT01;SYFT01 sp013203475	Bacteria;Pseudomonadota;Gammaproteobacteria;Pseudomonadales;Pseudohongiellaceae;UBA9145
Chile.Comau.Fjord.Nallar2023.PRJNA729490_GCA_029245395.1	Ocean.Seawater.PRJNA801081.Lappan2022_GCA_022425945.1	0	1	40.6496	0.448187	0.471445	0.474423	Bacteria;Pseudomonadota;Gammaproteobacteria;Pseudomonadales;Pseudohongiellaceae;RFVC01	Bacteria;Bacteroidota;Bacteroidia;Flavobacteriales;Flavobacteriaceae;Arcticimaribacter;Arcticimaribacter sp022425945
Global.OceanDNA.Nishimura2022_OceanDNA-b43371	Australia.Geoffrey.Bay.Coral.Reef.PRJNA594068.Glasl2020_GCA_011524365.1_ASM1152436v1	0	1	38.6282	0.26393	0.335255	0.415919	Bacteria;Pseudomonadota;Gammaproteobacteria;PS1;Thioglobaceae;Thioglobus_A;Thioglobus_A sp018644675	Bacteria;Bacillota;Bacilli;Bacillales;Bacillaceae_H;Priestia;Priestia aryabhattai_A
Global.Ocean.Cold.Seep.Sediments.Li2021_2_HM_sbin_25_8	Mediterranean.Mariculture.Water.Column.PRJNA638822.Moreno2020_GCA_013911995.1	1	0	38.6282	0.367631	0.298193	0.410415	Bacteria;Pseudomonadota;Gammaproteobacteria;Methylococcales;Methylomonadaceae;WTBX01	Bacteria;Pseudomonadota;Alphaproteobacteria;Caulobacterales;Maricaulaceae;Euryhalocaulis;Euryhalocaulis caribicus
Moorea.Marine.Surface.Sediments.Chase2023.PRJNA611818_GCA_030066625.1	Mediterranean.Petrosia.Sea.Sponge.PRJNA515489.Burgsdorf2021_GCA_021296235.1	1	0	37.4598	0.399484	0.504068	0.454671	Bacteria;Pseudomonadota;Gammaproteobacteria;Woeseiales;Woeseiaceae;UBA1844	Bacteria;Pseudomonadota;Alphaproteobacteria;Rhodobacterales;Rhodobacteraceae;MPNP01;MPNP01 sp021296235
Arctic.Ocean.Grevesse2022.PRJEB57575_GCA_963579845.1	Deep.Sea.Hydrothermal.Vents.PRJNA546572.Reysenbach2020_GCA_015489285.1	1	0	42.3579	0.34934	0	0.349004	Bacteria;Chloroflexota;Dehalococcoidia;UBA2963;UBA2963	Bacteria;Chloroflexota;Anaerolineae;JAADDB01;JAADDB01;JAADDB01;JAADDB01 sp015489285
Global.OceanDNA.Nishimura2022_OceanDNA-b13378	Global.Cold.Seep.Sediments.Han2023.PRJNA950938_GCA_030602185.1	0	1	42.3579	0.393074	0.292293	0.402655	Bacteria;Campylobacterota;Campylobacteria;Campylobacterales;Arcobacteraceae;NORP36;NORP36 sp013215915	Bacteria;Pseudomonadota;Gammaproteobacteria;Burkholderiales;Burkholderiaceae_B;BK-30
USA.SFB.Estuary.Sediments.Langwig2023.PRJNA865744_GCA_029858605.1	USA.Auka.Hydrothermal.Vent.Sediments.PRJNA713414_GCA_021159285.1	0	1	42.3579	0.403	0.276426	0.220329	Bacteria;Actinomycetota;Coriobacteriia;OPB41;JAENZW01;JAENZW01	Bacteria;WOR-3;Hydrothermia;UBA1063;UBA1063;B29-G16;B29-G16 sp003644895
Australia.Geoffrey.Bay.Coral.Reef.PRJNA594068.Glasl2020_GCA_011523305.1_ASM1152330v1	Global.OceanDNA.Nishimura2022_OceanDNA-b45859	0	1	39.685	0.443405	0.303921	0.572478	Bacteria;Planctomycetota;Planctomycetia;Pirellulales;UBA1268;UBA1268;UBA1268 sp011523305	Bacteria;Verrucomicrobiota;Verrucomicrobiae;Opitutales;Opitutaceae;Synoicihabitans
Genomes.From.Earths.Microbiomes.GEM.Nayfach2021_3300013103_34	China.Weihai.Seawater.Sediments.Lu2023.PRJEB50838_GCA_937922665.1	0	1	42.3579	0.29703	0.303046	0.314254	Bacteria;Desulfobacterota;Desulfobaccia;Desulfobaccales;Desulfobaccaceae;Desulfobacca_B;Desulfobacca_B sp002049795	Bacteria;Pseudomonadota;Gammaproteobacteria;Pseudomonadales;Pseudomonadaceae;Pseudomonas_E;Pseudomonas_E parafulva_B
China.Pearl.River.Estuary.Waters.Xu2022_PRES25F07_bin.27	Chile.Comau.Fjord.Nallar2023.PRJNA729490_GCA_029243395.1	0	1	41.5367	0.375157	0.288018	0.371306	Bacteria;Bacteroidota;Bacteroidia;Flavobacteriales;Flavobacteriaceae;MS024-2A;MS024-2A sp011525195	Bacteria;Pseudomonadota;Alphaproteobacteria;Rhodobacterales;Rhodobacteraceae;CACIIZ01
Mariana.Trench.Deep.Sediments.PRJNA635214.Zhou2022_GCA_022571295.1	Global.Cold.Seep.Sediments.Han2023.PRJNA950938_GCA_030628225.1	0	1	41.5367	0.425461	0.48308	0.274627	Bacteria;Acidobacteriota;Terriglobia;Acidoferrales;2-02-FULL-67-57;JACZYA01;JACZYA01 sp022571295	Bacteria;TA06_A;DG-26_A;SM23-81;SM23-81
Marine.PRJEB51078_GCA_937899835.1	Germany.Helgoland.Seawater.PRJEB38290_GCA_905479925.1	0	1	40.6496	0.394483	0.393724	0.478409	Bacteria;Bacteroidota;Bacteroidia;Flavobacteriales;Salibacteraceae	Bacteria;Pseudomonadota;Gammaproteobacteria;Enterobacterales_A;Kangiellaceae;GCA-002733465;GCA-002733465 sp905479925
China.Weihai.Seawater.Sediments.Lu2023.PRJEB50838_GCA_937928795.1	Global.OceanDNA.Nishimura2022_OceanDNA-b14563	1	0	36.1533	0.372	0.152725	0.470627	Bacteria;Chloroflexota;Anaerolineae;Anaerolineales;UBA4823;NAK19	Bacteria;Chloroflexota;Dehalococcoidia;UBA1151;UBA1328;UBA1328
Marine.PRJEB51078_GCA_937919805.1	Caspian.Sea.Brackish.Waters.Mehrshad2016.PRJNA279271_GCA_027624335.1	0	1	46.3077	0.448875	0.430537	0.588937	Bacteria;Verrucomicrobiota;Verrucomicrobiae;Opitutales;MB11C04;MB11C04;MB11C04 sp002692605	Bacteria;Planctomycetota;Planctomycetia;Planctomycetales;Planctomycetaceae;JABMPE01
India.Hydrothermal.Chimneys.Zhong2022.PRJNA771178_GCA_024279255.1	Global.OceanDNA.Nishimura2022_OceanDNA-b43074	0	1	44.5086	0.357351	0.250046	0.432636	Bacteria;Desulfobacterota_F;Desulfuromonadia;Desulfuromonadales;Geopsychrobacteraceae;Geopsychrobacter;Geopsychrobacter sp024279255	Bacteria;Pseudomonadota;Gammaproteobacteria;PS1;Thioglobaceae;Pseudothioglobus
Genomes.From.Earths.Microbiomes.GEM.Nayfach2021_3300024344_22	Pacific.Ocean.Deep.Waters.PRJNA482655.Boeuf2019_GCA_013214215.1	0	1	39.685	0.319241	0.371027	0.460551	Bacteria;Actinomycetota;Acidimicrobiia;Acidimicrobiales;UBA11606;UBA11606	Bacteria;Pseudomonadota;Gammaproteobacteria;Pseudomonadales;Halomonadaceae;Halomonas;Halomonas litopenaei
Genomes.From.Earths.Microbiomes.GEM.Nayfach2021_3300020330_9	Genomes.From.Earths.Microbiomes.GEM.Nayfach2021_3300027881_14	0	1	46.8476	0.488334	0.252181	0.596964	Bacteria;Nitrospinota;CAJXCL01;CAJXCL01;CAJXCL01;CAJXCL01;CAJXCL01 sp913051775	Bacteria;Desulfobacterota_E;Deferrimicrobia;Deferrimicrobiales;Deferrimicrobiaceae;CSP1-8
Deep.Sea.Hydrothermal.Vents.PRJNA557557.Hou2020_GCA_013152955.1	Peru.OMZ.Water.Woehle2022.PRJNA503328_GCA_024227015.1	0	1	41.5367	0.364392	0.389615	0.567448	Bacteria;Campylobacterota;Desulfurellia;JAADFJ01;JAADFJ01;JAADFJ01;JAADFJ01 sp013152955	Bacteria;Pseudomonadota;Gammaproteobacteria;Pseudomonadales;Moraxellaceae;Moraxella;Moraxella sp024227015
Global.OceanDNA.Nishimura2022_OceanDNA-b31414	Atlantik.Subseafloor.Crustal.Aquifer.PRJNA391950.Tully2018_GCA_002402245.1_ASM240224v1	1	0	43.1223	0.391179	0.076766	0.678558	Bacteria;Pseudomonadota;Alphaproteobacteria;Rickettsiales;UBA1997;SYAR01;SYAR01 sp009925685	Bacteria;Pseudomonadota;Gammaproteobacteria;Nitrosococcales;Methylophagaceae;GCA-002733105;GCA-002733105 sp002402245
Global.Cold.Seep.Sediments.Han2023.PRJNA950938_GCA_030614765.1	Baltic.Sea.Gijon2023.PRJNA891615_GCA_032126055.1	0	1	44.5086	0.380333	0.275449	0.486185	Bacteria;Pseudomonadota;Alphaproteobacteria;Sphingomonadales;Sphingomonadaceae;Sphingomonas;Sphingomonas aquatilis	Bacteria;Desulfobacterota_E;Deferrimicrobia;Deferrimicrobiales;Deferrimicrobiaceae;Deferrimicrobium
China.South.China.Sea.Cold.Seep.Sediments.PRJNA707313_GCA_023146585.1	Guaymas.Basin.Hydrothermal.Vents.Water.Hwang2023.PRJNA879230_GCA_029941355.1	0	1	43.1223	0.343106	0.198756	0.468161	Bacteria;Pseudomonadota;Alphaproteobacteria;Rhizobiales;Rhizobiaceae;Fulvimarina;Fulvimarina manganoxydans	Bacteria;Desulfobacterota_B;Binatia;UBA1149;UBA1149;UBA1149;UBA1149 sp012960245
Genomes.From.Earths.Microbiomes.GEM.Nayfach2021_3300027820_28	Global.OceanDNA.Nishimura2022_OceanDNA-b13139	0	1	40.6496	0.415085	0.610545	0.391972	Bacteria;Bacteroidota;Bacteroidia;Flavobacteriales;Flavobacteriaceae;CAJQLB01	Bacteria;Bdellovibrionota;Bacteriovoracia;Bacteriovoracales;Bacteriovoracaceae;Halobacteriovorax_A;Halobacteriovorax_A sp002686115
Global.OceanDNA.Nishimura2022_OceanDNA-b37047	Baltic.Sea.PRJEB34883.Alneberg2020_GCA_902753055.1	0	1	42.3579	0.377969	0.397182	0.453403	Bacteria;Pseudomonadota;Gammaproteobacteria;Pseudomonadales;HTCC2089;UBA4421	Bacteria;Actinomycetota;Acidimicrobiia;Acidimicrobiales;TK06;JAADHX01
Black.Sea.Water.Column.PRJNA649215.Vliet2020_GCA_014382365.1	USA.SFB.Estuary.Sediments.Langwig2023.PRJNA865744_GCA_029882675.1	0	1	39.685	0.378008	0.494703	0.41315	Bacteria;SAR324;SAR324;SAR324;NAC60-12;Arctic96AD-7;Arctic96AD-7 sp014382365	Bacteria;Bacteroidota;Bacteroidia;Cytophagales;Cyclobacteriaceae
Global.OceanDNA.Nishimura2022_OceanDNA-b10297	Europe.Coastal.Sediments.PRJEB54670_GCA_947259025.1	0	1	40.6496	0.347983	0.386566	0.390478	Bacteria;Bacteroidota;Bacteroidia;Flavobacteriales;Flavobacteriaceae;SCGC-AAA160-P02	Bacteria;Pseudomonadota;Gammaproteobacteria;Nitrosococcales;Methylophagaceae;Methylophaga
India.Hydrothermal.Chimneys.Zhong2022.PRJNA771178_GCA_024280145.1	Global.OceanDNA.Nishimura2022_OceanDNA-b35250	0	1	41.5367	0.328556	0.377166	0.32473	Bacteria;Bacteroidota;Bacteroidia;Flavobacteriales;Flavobacteriaceae;GCA-002733185;GCA-002733185 sp024280145	Bacteria;Pseudomonadota;Gammaproteobacteria;Enterobacterales_A;Shewanellaceae;Shewanella;Shewanella basaltis
Global.Ocean.PRJEB33281.Pachiadaki2019_GCA_902526595.1	USA.Ircinia.Sea.Sponges.PRJNA768976_GCA_022820625.1	1	0	30.9377	0.346514	0.519261	0.455622	Bacteria;Pseudomonadota;Alphaproteobacteria;Pelagibacterales;Pelagibacteraceae;Pelagibacter;Pelagibacter sp902526595	Bacteria;Pseudomonadota;Gammaproteobacteria;UBA6522;UBA6522;VYEH01;VYEH01 sp022820625
Helgoland.Surface.Seawater.Schweder2023.PRJEB52999_GCA_943788165.1	Global.OceanDNA.Nishimura2022_OceanDNA-b34615	0	1	39.685	0.321886	0.371266	0.438216	Bacteria;Bacteroidota;Bacteroidia;Flavobacteriales;Flavobacteriaceae;Arcticimaribacter	Bacteria;Pseudomonadota;Gammaproteobacteria;Enterobacterales_A;Alteromonadaceae;Arsukibacterium;Arsukibacterium perlucidum
Global.OceanDNA.Nishimura2022_OceanDNA-b28587	Global.OceanDNA.Nishimura2022_OceanDNA-b35286	1	0	38.6282	0.358595	0.344391	0.331313	Bacteria;Pseudomonadota;Alphaproteobacteria;Rhodobacterales;Rhodobacteraceae;HIMB11	Bacteria;Pseudomonadota;Gammaproteobacteria;Enterobacterales_A;Vibrionaceae;Photobacterium
Deep.Sea.Hydrothermal.Vents.PRJNA557557.Hou2020_GCA_013153345.1	Global.OceanDNA.Nishimura2022_OceanDNA-b37246	0	1	38.6282	0.332948	0.43902	0.444065	Bacteria;Campylobacterota;Campylobacteria;Campylobacterales;Sulfurovaceae;JAADEQ01;JAADEQ01 sp013153345	Bacteria;Pseudomonadota;Gammaproteobacteria;Pseudomonadales;HTCC2089;UBA7455
Global.OceanDNA.Nishimura2022_OceanDNA-b14795	Canada.Scotin.Basin.Cold.Seep.Sediments.Dong2020_S2_bin36	1	0	30.9377	0.336095	0.348754	0.167163	Bacteria;Chloroflexota;Dehalococcoidia;UBA1151;TMED-70;GCA-2718455	Bacteria;Chloroflexota;Anaerolineae;Anaerolineales;E44-bin32;E44-bin32
Global.OceanDNA.Nishimura2022_OceanDNA-b4904	Global.OceanDNA.Nishimura2022_OceanDNA-b20689	0	1	41.5367	0.551592	0.43062	0.509628	Bacteria;Bacteroidota;Bacteroidia;Flavobacteriales;BACL11;BACL11;BACL11 sp002693745	Bacteria;Marinisomatota;Marinisomatia;SCGC-AAA003-L08;TMED161;TMED161;TMED161 sp002171125
Baltic.Sea.Gijon2023.PRJNA891615_GCA_032122935.1	Antarctic.Coastal.Seawater.Dutta2023.PRJNA894514_GCA_028822555.1	0	1	40.6496	0.407916	0.287076	0.453181	Bacteria;Actinomycetota;Thermoleophilia;Solirubrobacterales;70-9	Bacteria;Pseudomonadota;Gammaproteobacteria;Burkholderiales;Nitrosomonadaceae;GCA-2721545;GCA-2721545 sp905612245
Genomes.From.Earths.Microbiomes.GEM.Nayfach2021_3300013103_81	Genomes.From.Earths.Microbiomes.GEM.Nayfach2021_3300020476_54	1	0	37.4598	0.405037	0.757844	0.29848	Archaea;Thermoplasmatota;E2;UBA202;JdFR-43;B78-G9;B78-G9 sp003650975	Archaea;Thermoplasmatota;Poseidoniia;MGIII;CG-Epi1;UBA102;UBA102 sp002509225
Global.OceanDNA.Nishimura2022_OceanDNA-b17579	USA.Ircinia.Sea.Sponges.PRJNA768976_GCA_022826755.1	0	1	39.685	0.470741	0.318269	0.445654	Bacteria;Latescibacterota;UBA2968;UBA2968	Bacteria;Acidobacteriota;Terriglobia;VXMN01;VXMN01;VXMN01;VXMN01 sp022826755
USA.Ircinia.Sea.Sponges.PRJNA768976_GCA_022827365.1	Marine.PRJEB51078_GCA_937884285.1	0	1	38.6282	0.325599	0.428972	0.423256	Bacteria;Chloroflexota;Anaerolineae;Aggregatilineales;Phototrophicaceae;UBA6055;UBA6055 sp022824365	Bacteria;Pseudomonadota;Gammaproteobacteria;Burkholderiales;Burkholderiaceae_B;RS62;RS62 sp002340675
Baltic.Sea.Gijon2023.PRJNA891615_GCA_032127255.1	Deep.Sea.Hydrothermal.Vents.PRJNA546572.Reysenbach2020_GCA_015494715.1	0	1	42.3579	0.316939	0.286051	0.408557	Bacteria;Pseudomonadota;Gammaproteobacteria;GCA-2729495;GCA-2729495;SHZI01	Bacteria;Campylobacterota;Campylobacteria;Campylobacterales;Nitratiruptoraceae;S143-73;S143-73 sp015494715
Global.OceanDNA.Nishimura2022_OceanDNA-b41272	Australia.Great.Barrier.Reef.Sponge.Microbiome.PRJNA555144.Engelberts2020_GCA_009838025.1_ASM983802v1	0	1	40.6496	0.289252	0.381484	0.333281	Bacteria;Pseudomonadota;Gammaproteobacteria;Pseudomonadales;Pseudomonadaceae;Pseudomonas_E;Pseudomonas_E marincola	Bacteria;Acidobacteriota;Vicinamibacteria;Bin61;Bin61;Bin61;Bin61 sp009835985
Chile.Comau.Fjord.Nallar2023.PRJNA729490_GCA_029249885.1	Global.OceanDNA.Nishimura2022_OceanDNA-b32408	0	1	42.3579	0.441269	0.303757	0.543418	Bacteria;Actinomycetota;Acidimicrobiia;Acidimicrobiales;TK06;UBA9040;UBA9040 sp002731665	Bacteria;Pseudomonadota;Alphaproteobacteria;TMED109;TMED109;TMED109;TMED109 sp002171375
China.Pearl.River.Estuary.PRJNA427763.Zhang2019_GCA_006226305.1_ASM622630v1	Global.Ocean.Sediments.PRJNA688516.Langwig2021_GCA_019313105.1	0	1	46.8476	0.469598	0.129504	0.518313	Bacteria;Pseudomonadota;Alphaproteobacteria;M2410;M2410;M2410;M2410 sp006226305	Bacteria;Desulfobacterota_F;Desulfuromonadia;Desulfuromonadales;BM103;JAFDBW01;JAFDBW01 sp019313105
Europe.Coastal.Sediments.PRJEB54670_GCA_947259535.1	Genomes.From.Earths.Microbiomes.GEM.Nayfach2021_3300021416_10	0	1	47.3623	0.449877	0.433887	0.431696	Bacteria;Desulfobacterota_F;Desulfuromonadia;Desulfuromonadales;Geopsychrobacteraceae;Malonomonas;Malonomonas sp945787335	Bacteria;Pseudomonadota;Gammaproteobacteria;Enterobacterales_A;Alteromonadaceae
Global.OceanDNA.Nishimura2022_OceanDNA-b34220	Global.OceanDNA.Nishimura2022_OceanDNA-b32934	1	0	30.9377	0.247807	0.042765	0.0752458	Bacteria;Pseudomonadota;Gammaproteobacteria;Burkholderiales;UBA11063	Bacteria;Pseudomonadota;Alphaproteobacteria;UBA828;UBA828;PTKB01
Global.Ocean.PRJEB33281.Pachiadaki2019_GCA_902622845.1	Global.OceanDNA.Nishimura2022_OceanDNA-b27545	1	0	32.9613	0.32776	0.317034	0.350133	Bacteria;Pseudomonadota;Gammaproteobacteria;SAR86;D2472;CACNXK01;CACNXK01 sp902622845	Bacteria;Pseudomonadota;Alphaproteobacteria;Rhodobacterales;Rhodobacteraceae
USA.Ircinia.Sea.Sponges.PRJNA768976_GCA_022822765.1	Caspian.Sea.Brackish.Waters.Mehrshad2016.PRJNA279271_GCA_027624955.1	0	1	40.6496	0.463615	0.155765	0.582625	Bacteria;Desulfobacterota_B;Binatia;Bin18;Bin18;Bin18;Bin18 sp002238415	Bacteria;Pseudomonadota;Alphaproteobacteria;UBA828;UBA828;PTKB01
China.Weihai.Seawater.Sediments.Lu2023.PRJEB50838_GCA_937995665.1	Genomes.From.Earths.Microbiomes.GEM.Nayfach2021_3300000499_1	1	0	37.4598	0.344761	0.3885	0.420635	Bacteria;Pseudomonadota;Alphaproteobacteria;Caulobacterales;Maricaulaceae;Hellea	Bacteria;Pseudomonadota;Gammaproteobacteria;Pseudomonadales;DSM-6294;Venatoribacter
China.Yellow.Sea.Tao2022.PRJNA823908_JZB_MAG0411	Global.OceanDNA.Nishimura2022_OceanDNA-b19601	0	1	38.6282	0.446057	0.357577	0.414747	Bacteria;Bacteroidota;Bacteroidia;Chitinophagales;Saprospiraceae	Bacteria;Marinisomatota;Marinisomatia;Marinisomatales;UBA1611
Genomes.From.Earths.Microbiomes.GEM.Nayfach2021_3300021508_9	Global.Cold.Seep.Sediments.Han2023.PRJNA950938_GCA_030666645.1	0	1	37.4598	0.449947	0.318218	0.555615	Bacteria;Actinomycetota;Humimicrobiia;Humimicrobiales;Humimicrobiaceae;M55B120	Bacteria;Planctomycetota;Phycisphaerae;Phycisphaerales;Zrk34
Australia.Corals.Tandon2023.PRJNA857095_GCA_028280285.1	Europe.Coastal.Sediments.PRJEB54670_GCA_947259355.1	0	1	43.8372	0.43783	0.406075	0.647784	Bacteria;Omnitrophota;Koll11;Zapsychrales;Zapsychraceae;JAGQKQ01	Bacteria;CG2-30-53-67;CG2-30-53-67;CG2-30-53-67;CG2-30-53-67;CALZGC01
Global.OceanDNA.Nishimura2022_OceanDNA-b7132	Indian.Ocean.Hydrothermal.Vents.PRJNA782101_GCA_021648125.1	0	1	40.6496	0.409907	0.313979	0.435536	Bacteria;Bacteroidota;Bacteroidia;Flavobacteriales;Flavobacteriaceae;GCA-2733415	Bacteria;Pseudomonadota;Gammaproteobacteria;Xanthomonadales;SZUA-36;SZUA-51;SZUA-51 sp021648125
Arctic.Ocean.Grevesse2022.PRJEB57575_GCA_963578505.1	Australia.Corals.Tandon2023.PRJNA857095_GCA_028289425.1	0	1	45.1415	0.438162	0.224824	0.522493	Bacteria;Myxococcota_A;UBA9160;UBA9160;UBA4427;JAZXM01;JAZXM01 sp012959665	Bacteria;Pseudomonadota;Alphaproteobacteria
Global.Ocean.PRJEB33281.Pachiadaki2019_GCA_902618485.1	Global.OceanDNA.Nishimura2022_OceanDNA-b45390	0	1	39.685	0.397371	0.309841	0.595077	Bacteria;Pseudomonadota;Alphaproteobacteria;Pelagibacterales;Pelagibacteraceae;Pelagibacter;Pelagibacter sp902618485	Bacteria;Verrucomicrobiota;Verrucomicrobiae;Chthoniobacterales;JACTMZ01;JACTMZ01
Chile.Comau.Fjord.Nallar2023.PRJNA729490_GCA_029238215.1	Global.OceanDNA.Nishimura2022_OceanDNA-b31322	0	1	36.1533	0.470305	0.252399	0.568357	Bacteria;Bacteroidota;Bacteroidia;Flavobacteriales;Flavobacteriaceae;UBA7446	Bacteria;Pseudomonadota;Alphaproteobacteria;Rickettsiales;JABIRX01
Atlantik.Subseafloor.Crustal.Aquifer.PRJNA391950.Tully2018_GCA_002733215.1_ASM273321v1	USA.Ircinia.Sea.Sponges.PRJNA768976_GCA_022825945.1	0	1	38.6282	0.397747	0.629893	0.514485	Bacteria;Campylobacterota;Campylobacteria;Campylobacterales;Sulfurovaceae;Sulfurovum;Sulfurovum sp002733215	Bacteria;Pseudomonadota;Gammaproteobacteria;Pseudomonadales;Pseudohongiellaceae;UBA9145;UBA9145 sp022825945
Marine.Dinoflagellate.Phycosphere.PRJNA820338_GCA_024742575.1	Genomes.From.Earths.Microbiomes.GEM.Nayfach2021_3300009703_58	1	0	37.4598	0.376149	0.394177	0.370524	Bacteria;Pseudomonadota;Alphaproteobacteria;Rhodobacterales;Rhodobacteraceae;Marivita;Marivita sp024742575	Bacteria;Pseudomonadota;Gammaproteobacteria;UBA11654;UBA11654;UBA11654;UBA11654 sp002691465
Global.OceanDNA.Nishimura2022_OceanDNA-b12559	Chile.Comau.Fjord.Nallar2023.PRJNA729490_GCA_029254745.1	0	1	39.685	0.408623	0.369576	0.2074	Bacteria;Bacteroidota;Bacteroidia;Flavobacteriales;UBA7430;UBA6772	Bacteria;Verrucomicrobiota;Verrucomicrobiae;Opitutales;MB11C04;MB11C04
Global.OceanDNA.Nishimura2022_OceanDNA-b16048	Baltic.Sea.Gijon2023.PRJNA891615_GCA_032125385.1	0	1	40.6496	0.349351	0.562449	0.390428	Bacteria;Cyanobacteriota;Cyanobacteriia;Cyanobacteriales;Cyanobacteriaceae;Limnothrix	Bacteria;Pseudomonadota;Gammaproteobacteria;Burkholderiales;SG8-41;SG8-41
Global.OceanDNA.Nishimura2022_OceanDNA-b15235	Guaymas.Basin.Hydrothermal.Vents.Water.Hwang2023.PRJNA879230_GCA_029941275.1	0	1	37.4598	0.480532	0.500668	0.466609	Bacteria;Chloroflexota;Dehalococcoidia;UBA2979;UBA2979;UBA6627;UBA6627 sp002455955	Bacteria;Gemmatimonadota;Gemmatimonadetes;Longimicrobiales;UBA6960
Kueishan.Island.Hydrothermal.Vent.Sediments.Wang2022.PRJNA851985_GCA_024762615.1	Canada.Saanich.Inlet.Seawater.PRJNA630981.Lin2021_GCA_018697915.1	0	1	39.685	0.354973	0.518206	0.434873	Bacteria;Chloroflexota;Anaerolineae;Promineofilales;Promineofilaceae;JACKCC01;JACKCC01 sp024762395	Bacteria;Desulfobacterota;Desulfobacteria;Desulfobacterales;Desulfobacteraceae;Desulfobacula;Desulfobacula sp018645325
Genomes.From.Earths.Microbiomes.GEM.Nayfach2021_3300027555_7	Mediterranean.Brine.Pool.Blum2023.PRJNA1042791_GCA_034659115.1	0	1	41.5367	0.353435	0.338717	0.362598	Bacteria;Pseudomonadota;Gammaproteobacteria;Granulosicoccales	Bacteria;Campylobacterota;Campylobacteria;Campylobacterales;Sulfurimonadaceae;Sulfurimonas
Netherlands.Sea.Sponges.PRJNA742377_GCA_022601445.1	Global.Cold.Seep.Sediments.Han2023.PRJNA950938_GCA_030639885.1	0	1	30.9377	0.326333	0.449903	0.127138	Bacteria;Chlamydiota;Chlamydiia;Chlamydiales;JAAKFR01;JAJACP01;JAJACP01 sp022601445	Bacteria;Bacillota;Bacilli;Izemoplasmatales;UBA5603;4572-104;4572-104 sp023132365
Germany.Helgoland.Seawater.PRJEB38290_GCA_905480205.1	Norway.Subsea.Road.Tunnel.PRJNA755678.Suarez2022_GCA_021774915.1	0	1	42.3579	0.462521	0.19727	0.517588	Bacteria;Myxococcota_A;UBA9160;UBA9160;UBA4427;UBA4427;UBA4427 sp002390675	Bacteria;Pseudomonadota;Alphaproteobacteria;SMXP01;SMXP01;JAJFIM01;JAJFIM01 sp021774915
Global.Ocean.Sediments.PRJNA688516.Langwig2021_GCA_019309585.1	Global.Cold.Seep.Sediments.Han2023.PRJNA950938_GCA_030606845.1	0	1	39.685	0.358501	0.509805	0.226355	Bacteria;Desulfobacterota;Desulfobacteria;Desulfobacterales;UBA11574;JAAXQD01;JAAXQD01 sp012974475	Bacteria;Chloroflexota;Anaerolineae;Anaerolineales;E44-bin32;E44-bin32
Marine.Hydrocarbon.Degrading.Microcosms.Barnes2023.PRJNA938176_GCA_029213305.1	Helgoland.Surface.Seawater.Schweder2023.PRJEB52999_GCA_943788315.1	0	1	40.6496	0.439471	0.288135	0.411757	Bacteria;Planctomycetota;Phycisphaerae;Phycisphaerales;UBA1924;UBA1924	Bacteria;Bacteroidota;Bacteroidia;Flavobacteriales;Flavobacteriaceae;SCGC-AAA160-P02;SCGC-AAA160-P02 sp905479435
Israel.Coastal.Tar.Patties.Blum2023.PRJNA981336_GCA_034189505.1	Genomes.From.Earths.Microbiomes.GEM.Nayfach2021_3300020397_12	0	1	46.8476	0.392679	0.227649	0.552046	Bacteria;Desulfobacterota_F;Desulfuromonadia;Desulfuromonadales;Geoalkalibacteraceae;Geoalkalibacter_A	Bacteria;Pseudomonadota;Gammaproteobacteria;Pseudomonadales;Halieaceae;Luminiphilus;Luminiphilus sp913045375
Atlantik.Subseafloor.Crustal.Aquifer.PRJNA391950.Tully2018_GCA_002401965.1_ASM240196v1	Global.OceanDNA.Nishimura2022_OceanDNA-b41266	1	0	38.6282	0.361134	0.39313	0.458201	Bacteria;Pseudomonadota;Alphaproteobacteria;Micavibrionales;Micavibrionaceae;UBA1672;UBA1672 sp002401965	Bacteria;Pseudomonadota;Gammaproteobacteria;Pseudomonadales;Pseudomonadaceae;Pseudomonas_E;Pseudomonas_E fulva
USA.Ircinia.Sea.Sponges.PRJNA768976_GCA_022824205.1	Global.Cold.Seep.Sediments.Han2023.PRJNA950938_GCA_030666795.1	0	1	41.5367	0.36052	0.273643	0.383048	Bacteria;Desulfobacterota_B;Binatia;UBA9968;JAJDTQ01;JAJDTQ01;JAJDTQ01 sp022824205	Bacteria;Desulfobacterota;DSM-4660;Desulfatiglandales;Desulfatiglandaceae;JAIOSR01
Guaymas.Basin.Hydrothermal.Vents.Mats.Hwang2023.PRJNA879229_GCA_029938875.1	Arctic.Ocean.Seawater.TARA.Royo2021_TOA-bin-3418	0	1	32.9613	0.34493	0.428473	0.10837	Bacteria;Bacteroidota;Bacteroidia;Bacteroidales;UBA1556;QNXT01	Bacteria;Pseudomonadota;Gammaproteobacteria;Comchoanobacterales;JABJPE01
Atlantic.Pacific.Ocean.Pelagic.Costa2023.PRJEB60184_GCA_949525575.1	Chile.Comau.Fjord.Nallar2023.PRJNA729490_GCA_029251475.1	0	1	37.4598	0.376122	0.277466	0.139625	Bacteria;Verrucomicrobiota;Verrucomicrobiae;Opitutales;DSM-45221;GCA-2690565;GCA-2690565 sp002457235	Bacteria;Pseudomonadota;Alphaproteobacteria;Rickettsiales;Rickettsiaceae;GCA-2402195
Global.OceanDNA.Nishimura2022_OceanDNA-b21010	USA.Ircinia.Sea.Sponges.PRJNA768976_GCA_022820965.1	0	1	40.6496	0.379296	0.559239	0.444709	Bacteria;Myxococcota_A;UBA9160;UBA9160;CAJXIC01	Bacteria;Pseudomonadota;Gammaproteobacteria;Arenicellales;LS-SOB;VYFG01;VYFG01 sp009842505
Mediterranean.Brine.Pool.Blum2023.PRJNA1042791_GCA_034716855.1	Hudson.Bay.Sea.Ice.PRJNA1011243_GCA_034112345.1	0	1	42.3579	0.368862	0.533333	0.443557	Bacteria;Campylobacterota;Campylobacteria;Campylobacterales;Arcobacteraceae	Bacteria;Pseudomonadota;Gammaproteobacteria;Pseudomonadales;DSM-6294;Bermanella
Norway.Byfjorden.Marine.Bone.Degraders.PRJNA606180.Borchert2021_GCA_016744555.1	Global.Cold.Seep.Sediments.Han2023.PRJNA950938_GCA_030599445.1	0	1	43.8372	0.399119	0.160205	0.51655	Bacteria;Desulfobacterota_F;Desulfuromonadia;Desulfuromonadales;Geopsychrobacteraceae;Desulfuromusa;Desulfuromusa sp016744555	Bacteria;Atribacterota;JS1;SB-45;34-128;34-128
Norway.Subsea.Road.Tunnel.PRJNA755678.Suarez2022_GCA_021773655.1	Global.OceanDNA.Nishimura2022_OceanDNA-b44368	1	0	42.3579	0.403089	0.0742793	0.480566	Bacteria;Pseudomonadota;Gammaproteobacteria;Nevskiales;Nevskiaceae;Panacagrimonas;Panacagrimonas sp021773655	Bacteria;Pseudomonadota;Gammaproteobacteria;UBA6522;UBA6522;TMED78
Norway.Subsea.Road.Tunnel.PRJNA755678.Suarez2022_GCA_021773815.1	Genomes.From.Earths.Microbiomes.GEM.Nayfach2021_3300027820_22	0	1	42.3579	0.393059	0.297089	0.456484	Bacteria;Pseudomonadota;Gammaproteobacteria;GCA-2729495;GCA-2729495;GCA-002729875;GCA-002729875 sp021773815	Bacteria;Bacteroidota;Rhodothermia;Rhodothermales;UBA10348;JAAZVD01
HOE.Legacy2.Ocean.Expedition.PRJNA358725.Aylward2017_GCA_022448925.1	China.Weihai.Seawater.Sediments.Lu2023.PRJEB50838_GCA_937922045.1	0	1	40.6496	0.421525	0.201514	0.512255	Bacteria;Pseudomonadota;Alphaproteobacteria;Rhodobacterales;Rhodobacteraceae;JAKVCP01;JAKVCP01 sp022448925	Bacteria;Actinomycetota;Acidimicrobiia;Acidimicrobiales;SZUA-35;JAHELU01
Indian.Ocean.Hydrothermal.Vents.PRJNA782101_GCA_021647885.1	Marine.Sediments.Yin2022.PRJNA678468_GCA_030145205.1	0	1	38.6282	0.393315	0.431373	0.422544	Bacteria;Bacteroidota;Bacteroidia;Flavobacteriales;Flavobacteriaceae;PRS1;PRS1 sp021647885	Bacteria;Desulfobacterota_F;Desulfuromonadia;Desulfuromonadales;BM103
Global.OceanDNA.Nishimura2022_OceanDNA-b3824	Canada.Saanich.Inlet.Seawater.PRJNA630981.Lin2021_GCA_018698755.1	0	1	41.5367	0.338224	0.345309	0.430584	Bacteria;Bacteroidota;Bacteroidia;Chitinophagales;Saprospiraceae;UBA7328	Bacteria;Pseudomonadota;Gammaproteobacteria;Pseudomonadales;Nitrincolaceae;ASP10-02a;ASP10-02a sp018647765
USA.Ircinia.Sea.Sponges.PRJNA768976_GCA_022819705.1	China.Weihai.Seawater.Sediments.Lu2023.PRJEB50838_GCA_937925335.1	0	1	41.5367	0.416353	0.346665	0.643987	Bacteria;UBA8248;UBA8248;UBA8248;UBA8248;Bin107;Bin107 sp022825065	Bacteria;Actinomycetota;Acidimicrobiia;Acidimicrobiales;SZUA-35;JAJRQY01
Marine.PRJEB51078_GCA_937910245.1	China.Weihai.Seawater.Sediments.Lu2023.PRJEB50838_GCA_937930095.1	0	1	37.4598	0.429483	0.451264	0.443805	Bacteria;Verrucomicrobiota;Verrucomicrobiae;Verrucomicrobiales;Akkermansiaceae;SW10;SW10 sp913060685	Bacteria;Planctomycetota;Planctomycetia;Gemmatales;Gemmataceae;Gemmata
Global.Cold.Seep.Sediments.Han2023.PRJNA950938_GCA_030591685.1	China.Weihai.Seawater.Sediments.Lu2023.PRJEB50838_GCA_938034375.1	0	1	42.3579	0.396406	0.182882	0.303788	Bacteria;Bdellovibrionota;Bdellovibrionia;Bdellovibrionales;UBA1609	Bacteria;Pseudomonadota;Alphaproteobacteria;Rhizobiales;JACESI01;JACESI01
China.Pearl.River.Estuary.Waters.Xu2022_PRES09F02_bin.70	Global.Ocean.PRJEB33281.Pachiadaki2019_GCA_902509975.1	1	0	44.5086	0.408693	0	0.518245	Bacteria;Pseudomonadota;Alphaproteobacteria;Sphingomonadales;Sphingomonadaceae;Novosphingobium	Bacteria;Pseudomonadota;Gammaproteobacteria;PS1;Thioglobaceae;Pseudothioglobus;Pseudothioglobus singularis
Marine.PRJEB51078_GCA_937910335.1	Global.OceanDNA.Nishimura2022_OceanDNA-b46921	0	1	47.854	0.507549	0.436594	0.653154	Bacteria;Planctomycetota;Planctomycetia;Planctomycetales;Planctomycetaceae;Gimesia	Bacteria;Verrucomicrobiota;Verrucomicrobiae;Verrucomicrobiales;DEV007;Arctic95D-9
Deep.Sea.Hydrothermal.Vents.PRJNA557557.Hou2020_GCA_013153455.1	North.Sea.Spring.Bloom.Seawater.PRJNA283041_GCA_018607365.1	0	1	39.685	0.363285	0.68526	0.471289	Bacteria;Aquificota;Aquificae;Aquificales;Aquificaceae;Aquifex;Aquifex sp013153455	Bacteria;Pseudomonadota;Gammaproteobacteria;SAR86;D2472;SCGC-AAA076-P13;SCGC-AAA076-P13 sp018607365
Deep.Sea.Hydrothermal.Vents.PRJNA546572.Reysenbach2020_GCA_015488615.1	Helgoland.Surface.Seawater.Schweder2023.PRJEB52999_GCA_943840615.1	0	1	39.685	0.374638	0.387999	0.48887	Bacteria;Campylobacterota;Campylobacteria;Campylobacterales;Sulfurimonadaceae;Sulfurimonas;Sulfurimonas sp015488615	Bacteria;Pseudomonadota;Gammaproteobacteria;Pseudomonadales;Halieaceae;Luminiphilus
India.Hydrothermal.Chimneys.Zhong2022.PRJNA771178_GCA_024275215.1	Global.Cold.Seep.Sediments.Han2023.PRJNA950938_GCA_030620925.1	0	1	43.1223	0.415583	0.246485	0.336684	Bacteria;Zixibacteria;MSB-5A5;JAABVY01;JAHJOQ01;JAJRZO01;JAJRZO01 sp024275215	Bacteria;JACPSX01;JACPSX01;JACPSX01
Global.OceanDNA.Nishimura2022_OceanDNA-b45823	Global.OceanDNA.Nishimura2022_OceanDNA-b34159	0	1	39.685	0.425064	0.359614	0.51244	Bacteria;Verrucomicrobiota;Verrucomicrobiae;Opitutales;Opitutaceae;UBA5691	Bacteria;Pseudomonadota;Gammaproteobacteria;Burkholderiales;UBA3031;UBA3031;UBA3031 sp913057675
Finland.Bothnian.Sea.Sediments.PRJNA511814.Rasigraf2019_GCA_004525335.1_ASM452533v1	China.Pearl.River.Estuary.PRJNA575161.Wang2020_GCA_020351835.1	0	1	44.5086	0.472855	0.431481	0.659766	Bacteria;Desulfobacterota_D;UBA1144;UBA2774;UBA2774;CR02bin9;CR02bin9 sp004525335	Bacteria;Nitrospirota;Thermodesulfovibrionia;Thermodesulfovibrionales;BMS3Bbin05;G020351835;G020351835 sp020351835
Genomes.From.Earths.Microbiomes.GEM.Nayfach2021_3300028400_17	Arctic.Ocean.Seawater.TARA.Royo2021_TOA-bin-1703	1	0	42.3579	0.38491	0.199928	0.574153	Bacteria;Pseudomonadota;Gammaproteobacteria;GRL18;GRL18;JANELJ01	Bacteria;Pseudomonadota;Gammaproteobacteria;SAR86
Guaymas.Basin.Hydrothermal.Vents.Mats.Hwang2023.PRJNA879229_GCA_029932795.1	Global.Cold.Seep.Sediments.Han2023.PRJNA950938_GCA_030630745.1	0	1	36.1533	0.265524	0	0.102587	Bacteria;Zixibacteria;MSB-5A5;GN15;FEB-12	Bacteria;Patescibacteria;Paceibacteria;JAHIHE01;JAGLIN01;JAGLOZ01;JAGLOZ01 sp023132875
Global.OceanDNA.Nishimura2022_OceanDNA-b5641	USA.SFB.Estuary.Sediments.Langwig2023.PRJNA865744_GCA_029881855.1	0	1	40.6496	0.367395	0.36884	0.226485	Bacteria;Bacteroidota;Bacteroidia;Flavobacteriales;Schleiferiaceae;TMED14;TMED14 sp913043005	Bacteria;Pseudomonadota;Gammaproteobacteria;Burkholderiales;Nitrosomonadaceae;Nitrosomonas
China.Weihai.Seawater.Sediments.Lu2023.PRJEB50838_GCA_938002835.1	Marine.PRJEB51078_GCA_937911755.1	0	1	40.6496	0.44892	0.47912	0.404439	Bacteria;Bacteroidota;Bacteroidia;Flavobacteriales;Flavobacteriaceae;Dokdonia	Bacteria;Bdellovibrionota;Bdellovibrionia;Bdellovibrionales;UBA840;UBA3535;UBA3535 sp002376845
Global.OceanDNA.Nishimura2022_OceanDNA-b22891	Global.OceanDNA.Nishimura2022_OceanDNA-b45859	0	1	43.8372	0.476976	0.512334	0.591729	Bacteria;Planctomycetota;Planctomycetia;Planctomycetales;Planctomycetaceae;Gimesia	Bacteria;Verrucomicrobiota;Verrucomicrobiae;Opitutales;Opitutaceae;Synoicihabitans
Global.OceanDNA.Nishimura2022_OceanDNA-b35110	Global.OceanDNA.Nishimura2022_OceanDNA-b28606	1	0	37.4598	0.376303	0.398361	0.456045	Bacteria;Pseudomonadota;Gammaproteobacteria;Enterobacterales_A;Alteromonadaceae;Psychrosphaera	Bacteria;Pseudomonadota;Alphaproteobacteria;Rhodobacterales;Rhodobacteraceae;CPC320
Marine.PRJEB51078_GCA_937897835.1	China.Pearl.River.Estuary.Waters.Xu2022_PRES01F07_bin.2	1	0	38.6282	0.411565	0.0956197	0.379167	Bacteria;Pseudomonadota;Gammaproteobacteria;Coxiellales;Coxiellaceae;CACHNP01	Bacteria;Pseudomonadota;Alphaproteobacteria;UBA9655
Global.OceanDNA.Nishimura2022_OceanDNA-b31711	China.Yellow.Sea.Tao2022.PRJNA823908_JZB_MAG0520	0	1	39.685	0.416655	0.298272	0.449277	Bacteria;Pseudomonadota;Alphaproteobacteria;Sphingomonadales;Sphingomonadaceae;Qipengyuania;Qipengyuania gaetbuli	Bacteria;Bacteroidota;Bacteroidia;Flavobacteriales;Flavobacteriaceae;Winogradskyella
USA.SFB.Estuary.Water.PRJNA819083_GCA_030828565.1	Marine.Hydrocarbon.Degrading.Microcosms.Barnes2023.PRJNA938176_GCA_029212465.1	0	1	38.6282	0.450464	0.777804	0.404983	Bacteria;Bacteroidota;Bacteroidia;Flavobacteriales;Flavobacteriaceae	Bacteria;Pseudomonadota;Gammaproteobacteria;Legionellales;Legionellaceae;JAALKW01
Mediterranean.Brine.Pool.Blum2023.PRJNA1042791_GCA_034717915.1	Global.OceanDNA.Nishimura2022_OceanDNA-b34793	0	1	44.5086	0.388324	0.231174	0.436686	Bacteria;Desulfobacterota_F;Desulfuromonadia;Desulfuromonadales;Geopsychrobacteraceae;Desulfuromusa	Bacteria;Pseudomonadota;Gammaproteobacteria;Enterobacterales_A;Alteromonadaceae;Glaciecola;Glaciecola nitratireducens
Australia.Great.Barrier.Reef.Sponge.Microbiome.PRJNA555144.Engelberts2020_GCA_009839615.1_ASM983961v1	Global.OceanDNA.Nishimura2022_OceanDNA-b44432	0	1	36.1533	0.31593	0.216779	0.113712	Bacteria;UBA8248;UBA8248;UBA8248;UBA8248;Bin107;Bin107 sp009839615	Bacteria;Pseudomonadota;Gammaproteobacteria;Comchoanobacterales;UBA7916;UBA7916;UBA7916 sp002308435
Genomes.From.Earths.Microbiomes.GEM.Nayfach2021_3300027834_42	Global.OceanDNA.Nishimura2022_OceanDNA-b35174	0	1	41.5367	0.416798	0.393033	0.499067	Bacteria;Bacteroidota;Bacteroidia;Flavobacteriales;Flavobacteriaceae;Mesonia;Mesonia algae	Bacteria;Pseudomonadota;Gammaproteobacteria;Enterobacterales_A;Kangiellaceae;Kangiella
Baltic.Sea.PRJEB34883.Alneberg2020_GCA_902754815.1	Genomes.From.Earths.Microbiomes.GEM.Nayfach2021_3300020477_58	0	1	38.6282	0.38699	0.520542	0.491362	Bacteria;Actinomycetota;Actinomycetia;Actinomycetales;Microbacteriaceae;Aquiluna	Bacteria;Gemmatimonadota;Gemmatimonadetes;Longimicrobiales;UBA6960;UBA2988;UBA2988 sp002346665
Global.OceanDNA.Nishimura2022_OceanDNA-b35667	Global.OceanDNA.Nishimura2022_OceanDNA-b32764	1	0	34.6718	0.343848	0.230477	0.463644	Bacteria;Pseudomonadota;Gammaproteobacteria;GCA-002705445;GCA-002716945;GCA-2720195	Bacteria;Pseudomonadota;Alphaproteobacteria;UBA6615;UBA6615;UBA8079
Deep.Sea.Hydrothermal.Vents.PRJNA557557.Hou2020_GCA_013151915.1	Global.Cold.Seep.Sediments.Han2023.PRJNA950938_GCA_030599175.1	0	1	41.5367	0.443273	0.406284	0.479239	Bacteria;BMS3Abin14;BMS3Abin14;BMS3Abin14;BMS3Abin14;BMS3ABIN14;BMS3ABIN14 sp013151915	Bacteria;Desulfobacterota;Desulfobulbia;Desulfobulbales;Desulfocapsaceae;Desulfomarina
Global.OceanDNA.Nishimura2022_OceanDNA-b40445	Baltic.Sea.PRJEB34883.Alneberg2020_GCA_902754785.1	0	1	37.4598	0.430448	0.393401	0.560569	Bacteria;Pseudomonadota;Gammaproteobacteria;Pseudomonadales;Pseudohongiellaceae;Pseudohongiella	Bacteria;Verrucomicrobiota;Verrucomicrobiae;Opitutales;Opitutaceae;CAMAXB01;CAMAXB01 sp945862035
Global.OceanDNA.Nishimura2022_OceanDNA-b36082	Genomes.From.Earths.Microbiomes.GEM.Nayfach2021_3300026519_24	0	1	41.5367	0.420415	0.354975	0.471508	Bacteria;Pseudomonadota;Gammaproteobacteria;Nevskiales;Nevskiaceae;Stagnimonas	Bacteria;Bacteroidota;Rhodothermia;Rhodothermales;Rhodothermaceae;Rhodothermus
Global.OceanDNA.Nishimura2022_OceanDNA-b43096	Marine.PRJEB51078_GCA_937883945.1	0	1	41.5367	0.399041	0.402714	0.462803	Bacteria;Pseudomonadota;Gammaproteobacteria;PS1;Thioglobaceae;Pseudothioglobus;Pseudothioglobus sp913057955	Bacteria;Actinomycetota;Actinomycetia;Nanopelagicales;Nanopelagicaceae;MAG-120802
Genomes.From.Earths.Microbiomes.GEM.Nayfach2021_3300025617_35	Chile.Comau.Fjord.Nallar2023.PRJNA729490_GCA_029248665.1	0	1	37.4598	0.507639	0.545956	0.563314	Bacteria;Bacteroidota;Bacteroidia;Flavobacteriales;Flavobacteriaceae;UBA7446	Bacteria;Verrucomicrobiota;Verrucomicrobiae;Opitutales;DSM-45221;GCA-2690565
Ocean.Seawater.PRJNA801081.Lappan2022_GCA_022424955.1	Baltic.Sea.Surface.Slick.Rahlff2023.PRJNA855638_GCA_030731725.1	0	1	39.685	0.387156	0.334119	0.435578	Bacteria;Bacteroidota;Bacteroidia;Flavobacteriales;Flavobacteriaceae;Arcticimaribacter;Arcticimaribacter sp022424955	Bacteria;Pseudomonadota;Gammaproteobacteria;Pseudomonadales;Halieaceae;Congregibacter
Hudson.Bay.Sea.Ice.PRJNA1011243_GCA_034112185.1	Australia.Corals.Tandon2023.PRJNA857095_GCA_028285565.1	0	1	39.685	0.344268	0.520733	0.43152	Bacteria;Bacteroidota;Bacteroidia;Flavobacteriales;Flavobacteriaceae;Winogradskyella	Bacteria;Cyanobacteriota;Cyanobacteriia;Thermosynechococcales;Thermosynechococcaceae;Acaryochloris
Guaymas.Basin.Hydrothermal.Vents.Water.Hwang2023.PRJNA879230_GCA_029936885.1	Global.OceanDNA.Nishimura2022_OceanDNA-b4854	0	1	42.3579	0.479731	0.398533	0.411939	Bacteria;Marinisomatota;Marinisomatia;Marinisomatales;UBA1611;GCA-2722105	Bacteria;Bacteroidota;Bacteroidia;Flavobacteriales;BACL11;GCA-002715885
India.Hydrothermal.Chimneys.Zhong2022.PRJNA771178_GCA_024275465.1	Deep.Sea.Hydrothermal.Vents.PRJNA546572.Reysenbach2020_GCA_015485035.1	0	1	40.6496	0.420961	0.435934	0.404602	Bacteria;Calditrichota;Calditrichia;Calditrichales;Calditrichaceae;Caldithrix	Bacteria;Pseudomonadota;Zetaproteobacteria;Mariprofundales;Mariprofundaceae;Mariprofundus;Mariprofundus sp015485035
Global.OceanDNA.Nishimura2022_OceanDNA-b19450	Genomes.From.Earths.Microbiomes.GEM.Nayfach2021_3300026519_30	0	1	39.685	0.489552	0.691467	0.400781	Bacteria;Marinisomatota;Marinisomatia;Marinisomatales;TCS55;UBA2126	Bacteria;Bacteroidota;Bacteroidia;Chitinophagales;S012-47;S012-47
Global.Ocean.PRJEB33281.Pachiadaki2019_GCA_902634865.1	Peru.OMZ.Water.Woehle2022.PRJNA503328_GCA_024228875.1	1	0	37.4598	0.345611	0.477296	0.487046	Bacteria;Pseudomonadota;Alphaproteobacteria;Pelagibacterales;Pelagibacteraceae;Pelagibacter_A;Pelagibacter_A sp902582165	Bacteria;Pseudomonadota;Gammaproteobacteria;GCA-2729495;GCA-2729495;GCA-2729495;GCA-2729495 sp024229935
China.Weihai.Seawater.Sediments.Lu2023.PRJEB50838_GCA_937981905.1	Global.Cold.Seep.Sediments.Han2023.PRJNA950938_GCA_030639165.1	1	0	36.1533	0.443503	0.263637	0.520838	Bacteria;Pseudomonadota;Gammaproteobacteria;Enterobacterales_A;Psychrobiaceae;Psychrobium	Bacteria;Pseudomonadota;Alphaproteobacteria;Micavibrionales;Micavibrionaceae;UBA1672
Genomes.From.Earths.Microbiomes.GEM.Nayfach2021_3300027714_8	USA.SFB.Estuary.Sediments.Langwig2023.PRJNA865744_GCA_029858505.1	0	1	42.3579	0.393508	0.243271	0.436379	Bacteria;Pseudomonadota;Alphaproteobacteria;Sphingomonadales;Sphingomonadaceae;Novosphingobium	Bacteria;SAR324;SAR324;SAR324
Global.Ocean.PRJEB33281.Pachiadaki2019_GCA_902521405.1	China.Estuary.Surface.Water.Zhou2022.PRJNA730330_GCA_023262965.1	0	1	38.6282	0.369524	0.593208	0.542351	Bacteria;Cyanobacteriota;Cyanobacteriia;PCC-6307;Cyanobiaceae;Prochlorococcus_A;Prochlorococcus_A sp003278685	Bacteria;Margulisbacteria;Marinamargulisbacteria;UBA817;UBA817;JALQXX01;JALQXX01 sp023262965
Moorea.Marine.Surface.Sediments.Chase2023.PRJNA611818_GCA_030065815.1	Canada.Saanich.Inlet.Seawater.PRJNA630981.Lin2021_GCA_018664645.1	1	0	34.6718	0.308392	0.386011	0.186301	Bacteria;Pseudomonadota;Gammaproteobacteria;Chromatiales;Sedimenticolaceae;41T-STBD-0c-01a	Bacteria;Pseudomonadota;Alphaproteobacteria;16-39-46;JABJFC01;JABJFC01;JABJFC01 sp018662925
Global.OceanDNA.Nishimura2022_OceanDNA-b15515	Australia.Geoffrey.Bay.Coral.Reef.PRJNA594068.Glasl2020_GCA_011523635.1_ASM1152363v1	0	1	40.6496	0.461517	0.221533	0.607977	Bacteria;Chloroflexota;Dehalococcoidia;UBA3495;UBA3495;Io17-Chloro-G2;Io17-Chloro-G2 sp002816875	Bacteria;Actinomycetota;Acidimicrobiia;UBA5794;SZUA-232;VXMP01;VXMP01 sp011523635
Hawaii.HOT.Waters.PRJNA352737.Muratore2022_GCA_022450665.1	USA.Plum.Island.Estuary.Sediment.Vineis2023.PRJNA896156_GCA_026196735.1	0	1	43.1223	0.385523	0.174286	0.481069	Bacteria;Pseudomonadota;Alphaproteobacteria;Rickettsiales;VGDC01;JAKUPQ01;JAKUPQ01 sp022450665	Bacteria;Campylobacterota;Campylobacteria;Campylobacterales;Sulfurimonadaceae;Sulfurimonas
UK.Coastal.Seawater.Liu2022.PRJNA685000_GCA_023955085.1	Global.OceanDNA.Nishimura2022_OceanDNA-b31525	0	1	42.3579	0.379248	0.275415	0.373653	Bacteria;Bacteroidota;Bacteroidia;Flavobacteriales;Salibacteraceae;SHAN690;SHAN690 sp002336485	Bacteria;Pseudomonadota;Alphaproteobacteria;Sphingomonadales;Kordiimonadaceae
Global.OceanDNA.Nishimura2022_OceanDNA-b38100	Kueishan.Island.Hydrothermal.Vent.Sediments.Wang2022.PRJNA851985_GCA_024763535.1	0	1	42.3579	0.399042	0.228066	0.547164	Bacteria;Pseudomonadota;Gammaproteobacteria;Pseudomonadales;Halieaceae;Luminiphilus;Luminiphilus sp002683395	Bacteria;Desulfobacterota_E;Anaeroferrophillalia;Anaeroferrophillales;Tharpellaceae;Tharpella;Tharpella sp024763535
Global.OceanDNA.Nishimura2022_OceanDNA-b38718	Global.OceanDNA.Nishimura2022_OceanDNA-b32641	1	0	34.6718	0.370669	0.569395	0.223577	Bacteria;Pseudomonadota;Gammaproteobacteria;Pseudomonadales;Nitrincolaceae;ASP10-02a	Bacteria;Pseudomonadota;Alphaproteobacteria;UBA1280;UBA6503;UBA6503;UBA6503 sp002436405
Global.OceanDNA.Nishimura2022_OceanDNA-b10539	Mediterranean.Brine.Pool.Blum2023.PRJNA1042791_GCA_034717915.1	0	1	43.8372	0.34854	0.114097	0.268635	Bacteria;Bacteroidota;Bacteroidia;Flavobacteriales;Flavobacteriaceae;SP29	Bacteria;Desulfobacterota_F;Desulfuromonadia;Desulfuromonadales;Geopsychrobacteraceae;Desulfuromusa
Global.OceanDNA.Nishimura2022_OceanDNA-b38658	Global.OceanDNA.Nishimura2022_OceanDNA-b3706	0	1	38.6282	0.405874	0.363121	0.4882	Bacteria;Pseudomonadota;Gammaproteobacteria;Pseudomonadales;Nitrincolaceae;ASP10-02a	Bacteria;Bacteroidota;Bacteroidia;Chitinophagales;Saprospiraceae;Lewinella_A
China.Pearl.River.Estuary.PRJNA575161.Wang2020_GCA_020341835.1	Global.OceanDNA.Nishimura2022_OceanDNA-b12595	0	1	39.685	0.385963	0.374799	0.42791	Bacteria;Pseudomonadota;Gammaproteobacteria;SZUA-229;SZUA-229;JABDQW01;JABDQW01 sp020341835	Bacteria;Bacteroidota;Bacteroidia;Flavobacteriales;UBA7430;UBA7430
Guaymas.Basin.Hydrothermal.Vents.Mats.Hwang2023.PRJNA879229_GCA_029939685.1	Australia.Geoffrey.Bay.Coral.Reef.PRJNA594068.Glasl2020_GCA_011523945.1_ASM1152394v1	0	1	43.1223	0.364376	0.181468	0.388812	Bacteria;Desulfobacterota;Desulfobacteria;Desulfobacterales;Desulfobacteraceae;Desulfobacula;Desulfobacula sp003647385	Bacteria;Planctomycetota;Planctomycetia;Pirellulales;Pirellulaceae;Mariniblastus;Mariniblastus sp011523945
China.Pearl.River.Estuary.PRJNA427763.Zhang2019_GCA_006226425.1_ASM622642v1	Australia.Great.Barrier.Reef.Sponge.Microbiome.PRJNA555144.Engelberts2020_GCA_009841335.1_ASM984133v1	1	0	37.4598	0.411821	0.390411	0.322547	Bacteria;Bacteroidota;Bacteroidia;Flavobacteriales;Crocinitomicaceae;M2408;M2408 sp006226425	Bacteria;Bacteroidota;Rhodothermia;Rhodothermales;Bin80;Bin80;Bin80 sp009841335
Global.OceanDNA.Nishimura2022_OceanDNA-b37368	Genomes.From.Earths.Microbiomes.GEM.Nayfach2021_3300026512_13	0	1	40.6496	0.379544	0.366043	0.505642	Bacteria;Pseudomonadota;Gammaproteobacteria;Pseudomonadales;HTCC2089;UBA9659;UBA9659 sp002708765	Bacteria;Campylobacterota;Campylobacteria;Campylobacterales;Hydrogenimonadaceae;Hydrogenimonas
USA.SFB.Estuary.Sediments.Langwig2023.PRJNA865744_GCA_029862975.1	USA.SFB.Estuary.Water.PRJNA819083_GCA_030833075.1	0	1	45.1415	0.517557	0.543028	0.465398	Bacteria;Acidobacteriota;Thermoanaerobaculia;UBA5704;UBA5704;CALZKB01	Bacteria;Gemmatimonadota;Gemmatimonadetes;Gemmatimonadales;Gemmatimonadaceae;Gemmatimonas;Gemmatimonas sp002331565
Venice.Lagoon.Sediments.PRJNA924243_GCA_029287535.1	China.Pearl.River.Estuary.Waters.Xu2022_PRES25F07_bin.181	1	0	32.9613	0.195495	0	0.0557336	Bacteria;Pseudomonadota;Alphaproteobacteria;Rhizobiales;Hyphomicrobiaceae;Filomicrobium	Bacteria;Pseudomonadota;Alphaproteobacteria;Holosporales;Holosporaceae
Global.OceanDNA.Nishimura2022_OceanDNA-b13250	Baltic.Sea.Gijon2023.PRJNA891615_GCA_032128855.1	0	1	38.6282	0.412986	0.388705	0.485956	Bacteria;Bdellovibrionota;Oligoflexia;Oligoflexales;Oligoflexaceae	Bacteria;Pseudomonadota;Gammaproteobacteria;Woeseiales;Woeseiaceae;UBA1847;UBA1847 sp022866645
Global.Cold.Seep.Sediments.Han2023.PRJNA950938_GCA_030603465.1	Global.Cold.Seep.Sediments.Han2023.PRJNA950938_GCA_030671005.1	0	1	42.3579	0.387501	0.312149	0.312985	Bacteria;Desulfobacterota;Syntrophia;Syntrophales;UBA2210;JAFGPZ01	Bacteria;WOR-3;WOR-3;SM23-42;SM23-42;SM23-42
Genomes.From.Earths.Microbiomes.GEM.Nayfach2021_3300026518_11	Global.Ocean.Sediments.PRJNA688516.Langwig2021_GCA_019308925.1	0	1	45.1415	0.380864	0.126213	0.395316	Bacteria;Pseudomonadota;Gammaproteobacteria;21-64-14;21-64-14;BMS3Abin12	Bacteria;Desulfobacterota_F;B13-G15;B13-G15;RBG-16-54-18;JAFDHG01;JAFDHG01 sp019308925
Global.OceanDNA.Nishimura2022_OceanDNA-b38551	Global.OceanDNA.Nishimura2022_OceanDNA-b2147	0	1	39.685	0.224311	0.422547	0.211773	Bacteria;Pseudomonadota;Gammaproteobacteria;Pseudomonadales;Moraxellaceae;Acinetobacter;Acinetobacter johnsonii	Bacteria;Actinomycetota;Acidimicrobiia;Actinomarinales;Actinomarinaceae;Actinomarina;Actinomarina sp902519215
China.Weihai.Seawater.Sediments.Lu2023.PRJEB50838_GCA_938003745.1	USA.Ircinia.Sea.Sponges.PRJNA768976_GCA_022827275.1	0	1	36.1533	0.442532	0.368768	0.547494	Bacteria;Bacteroidota;Bacteroidia;Flavobacteriales;Flavobacteriaceae;Algibacter	Bacteria;Desulfobacterota_D;UBA1144;RKRQ01;RKRQ01;RKRQ01;RKRQ01 sp022827275
China.Weihai.Seawater.Sediments.Lu2023.PRJEB50838_GCA_938041325.1	Australia.Corals.Tandon2023.PRJNA857095_GCA_028282005.1	1	0	34.6718	0.448587	0.412303	0.570491	Bacteria;Bacteroidota;Bacteroidia;Chitinophagales;Saprospiraceae;JAHDIP01	Bacteria;Bacteroidota;Ignavibacteria;Ignavibacteriales;Melioribacteraceae;JAHJUE01
China.Yellow.Sea.Tao2022.PRJNA823908_JZB_MAG0146	Global.OceanDNA.Nishimura2022_OceanDNA-b29546	1	0	36.1533	0.403264	0.382188	0.498039	Bacteria;Pseudomonadota;Gammaproteobacteria;Pseudomonadales;Pseudohongiellaceae;UBA9145	Bacteria;Pseudomonadota;Alphaproteobacteria;Rhodobacterales;Rhodobacteraceae;Albidovulum
China.Weihai.Seawater.Sediments.Lu2023.PRJEB50838_GCA_937923625.1	Global.OceanDNA.Nishimura2022_OceanDNA-b11316	0	1	37.4598	0.426604	0.383939	0.501693	Bacteria;Pseudomonadota;Alphaproteobacteria;Micavibrionales;Micavibrionaceae;GCA-2708415	Bacteria;Bacteroidota;Bacteroidia;Flavobacteriales;Flavobacteriaceae;UBA8316;UBA8316 sp002711215
Global.Cold.Seep.Sediments.Han2023.PRJNA950938_GCA_030605225.1	Global.OceanDNA.Nishimura2022_OceanDNA-b22252	0	1	39.685	0.38687	0.355695	0.375587	Bacteria;Desulfobacterota_F;Desulfuromonadia;Desulfuromonadales;Geoalkalibacteraceae;Geoalkalibacter	Bacteria;Planctomycetota;Phycisphaerae;Phycisphaerales;UBA1924;UBA6054
Global.OceanDNA.Nishimura2022_OceanDNA-b30031	China.South.China.Sea.Cold.Seep.Sediments.PRJNA707313_GCA_023144825.1	1	0	34.6718	0.359791	0.290185	0.369274	Bacteria;Pseudomonadota;Alphaproteobacteria;Rhodobacterales;Rhodobacteraceae;Pseudophaeobacter;Pseudophaeobacter sp001294455	Bacteria;Pseudomonadota;Gammaproteobacteria;Beggiatoales;Beggiatoaceae;Thiomargarita
China.Weihai.Seawater.Sediments.Lu2023.PRJEB50838_GCA_937934245.1	Global.OceanDNA.Nishimura2022_OceanDNA-b15285	1	0	37.4598	0.332649	0.305932	0.344901	Bacteria;Chloroflexota;Anaerolineae;B4-G1;DUEL01;SpSt-77	Bacteria;Chloroflexota;Dehalococcoidia;UBA2985;UBA2985;UBA2985
Genomes.From.Earths.Microbiomes.GEM.Nayfach2021_3300026260_14	Helgoland.Surface.Seawater.Schweder2023.PRJEB52999_GCA_943788285.1	0	1	41.5367	0.385498	0.283924	0.526853	Bacteria;Actinomycetota;Acidimicrobiia;Acidimicrobiales;UBA8592;UBA8592	Bacteria;Pseudomonadota;Alphaproteobacteria;Puniceispirillales;AAA536-G10;AAA536-G10;AAA536-G10 sp016777705
China.Weihai.Seawater.Sediments.Lu2023.PRJEB50838_GCA_937943625.1	Global.Cold.Seep.Sediments.Han2023.PRJNA950938_GCA_030626915.1	1	0	39.685	0.30994	0.126876	0.313883	Bacteria;Chloroflexota;Anaerolineae;Promineofilales;Promineofilaceae;JACSRF01	Bacteria;Chloroflexota;Dehalococcoidia;GIF9;AB-539-J10
Genomes.From.Earths.Microbiomes.GEM.Nayfach2021_3300027834_23	Global.OceanDNA.Nishimura2022_OceanDNA-b24073	1	0	38.6282	0.408249	0.261235	0.509285	Bacteria;Pseudomonadota;Gammaproteobacteria;Burkholderiales;Gallionellaceae;Nitrotoga	Bacteria;Pseudomonadota;Alphaproteobacteria;MPNO01;UBA2964;WLWZ01;WLWZ01 sp905182615
Global.OceanDNA.Nishimura2022_OceanDNA-b17334	Genomes.From.Earths.Microbiomes.GEM.Nayfach2021_3300025849_32	0	1	38.6282	0.436817	0.492902	0.344864	Bacteria;Gemmatimonadota;Gemmatimonadetes;Longimicrobiales;UBA6960;UBA2589;UBA2589 sp002348265	Bacteria;Bacteroidota;Bacteroidia;Flavobacteriales;Flavobacteriaceae;Arcticimaribacter
Global.OceanDNA.Nishimura2022_OceanDNA-b42620	Global.OceanDNA.Nishimura2022_OceanDNA-b17214	0	1	37.4598	0.424377	0.427423	0.435305	Bacteria;Pseudomonadota;Gammaproteobacteria;SAR86;SAR86;GCA-2730855	Bacteria;Gemmatimonadota;Gemmatimonadetes;Longimicrobiales;UBA6960
Guaymas.Basin.Hydrothermal.Vents.Water.Hwang2023.PRJNA879230_GCA_029940595.1	USA.SFB.Estuary.Sediments.Langwig2023.PRJNA865744_GCA_029863465.1	0	1	39.685	0.302424	0.414027	0.425078	Bacteria;Verrucomicrobiota;Verrucomicrobiae;Verrucomicrobiales;Akkermansiaceae;Roseibacillus_B;Roseibacillus_B sp003483645	Bacteria;Pseudomonadota;Gammaproteobacteria;GCA-001735895;GCA-001735895;GCA-001735895
USA.Chesapeake.And.Delaware.Bays.PRJNA699965_GCA_017853605.1	Antarctic.Coastal.Seawater.Dutta2023.PRJNA894514_GCA_028823415.1	0	1	38.6282	0.413445	0.468955	0.383797	Bacteria;Bdellovibrionota;UBA2361;UBA2361;OMII01;OMII01;OMII01 sp017853605	Bacteria;Planctomycetota;Planctomycetia;Pirellulales;Pirellulaceae;Mariniblastus
India.Hydrothermal.Chimneys.Zhong2022.PRJNA771178_GCA_024280115.1	Genomes.From.Earths.Microbiomes.GEM.Nayfach2021_3300027822_13	0	1	37.4598	0.408946	0.570994	0.482857	Bacteria;Bacteroidota;Bacteroidia;Cytophagales;Cyclobacteriaceae;JAAUQL01;JAAUQL01 sp024280115	Bacteria;Desulfobacterota;Desulfobulbia;Desulfobulbales;Desulfocapsaceae;Desulfomarina;Desulfomarina sp002352445
Global.OceanDNA.Nishimura2022_OceanDNA-b23045	Global.OMZ.Waters.Zhang2023.PRJNA955304_GCA_030746005.1	0	1	43.1223	0.441455	0.435161	0.26351	Bacteria;Planctomycetota;UBA1135;UBA1135;UBA1135	Bacteria;Verrucomicrobiota;Verrucomicrobiae;Pedosphaerales;UBA1096;UBA1096;UBA1096 sp002686755
Global.OceanDNA.Nishimura2022_OceanDNA-b37194	China.Weihai.Seawater.Sediments.Lu2023.PRJEB50838_GCA_938034985.1	0	1	40.6496	0.298543	0.347034	0.411485	Bacteria;Pseudomonadota;Gammaproteobacteria;Pseudomonadales;HTCC2089;UBA4582;UBA4582 sp002386885	Bacteria;Cyanobacteriota;Cyanobacteriia;Gloeomargaritales;Gloeomargaritaceae;Gloeomargarita
Global.OceanDNA.Nishimura2022_OceanDNA-b37725	Marine.Sediments.Yin2022.PRJNA678468_GCA_030145265.1	0	1	45.74	0.363214	0.386508	0.447392	Bacteria;Pseudomonadota;Gammaproteobacteria;Pseudomonadales;Halieaceae;Luminiphilus;Luminiphilus sp016778085	Bacteria;Desulfobacterota_F;Desulfuromonadia;Desulfuromonadales;Trichloromonadaceae;Trichloromonas
Global.OceanDNA.Nishimura2022_OceanDNA-b4154	China.Weihai.Seawater.Sediments.Lu2023.PRJEB50838_GCA_938038165.1	1	0	34.6718	0.410979	0.310508	0.390429	Bacteria;Bacteroidota;Bacteroidia;Cytophagales;Cyclobacteriaceae;Roseivirga	Bacteria;Bacteroidota;Kapabacteria;Kapabacteriales;UBA2268
USA.Ircinia.Sea.Sponges.PRJNA768976_GCA_022826195.1	USA.Ircinia.Sea.Sponges.PRJNA768976_GCA_022824395.1	0	1	46.8476	0.438844	0.335108	0.417123	Bacteria;Acidobacteriota;Vicinamibacteria;Bin61;Bin61;Bin61;Bin61 sp022826195	Bacteria;Pseudomonadota;Alphaproteobacteria;VXPW01;VXPW01;VXPW01;VXPW01 sp022824395
Global.OceanDNA.Nishimura2022_OceanDNA-b46106	Global.OceanDNA.Nishimura2022_OceanDNA-b33900	0	1	39.685	0.460569	0.341822	0.644449	Bacteria;Verrucomicrobiota;Verrucomicrobiae;Opitutales;DSM-45221;GCA-2690565	Bacteria;Pseudomonadota;Gammaproteobacteria;Burkholderiales;Methylophilaceae;BACL14
Global.OceanDNA.Nishimura2022_OceanDNA-b3461	Global.OceanDNA.Nishimura2022_OceanDNA-b19813	0	1	38.6282	0.482409	0.457247	0.364985	Bacteria;Bacteroidota;Bacteroidia;CAILMK01;JACPUW01;JACPUW01	Bacteria;Marinisomatota;Marinisomatia;Marinisomatales;UBA1611
China.Weihai.Seawater.Sediments.Lu2023.PRJEB50838_GCA_937951675.1	Global.OceanDNA.Nishimura2022_OceanDNA-b43863	0	1	37.4598	0.423258	0.343474	0.585026	Bacteria;Verrucomicrobiota;Verrucomicrobiae;Verrucomicrobiales;Akkermansiaceae	Bacteria;Pseudomonadota;Gammaproteobacteria;Arenicellales;Arenicellaceae
Genomes.From.Earths.Microbiomes.GEM.Nayfach2021_3300025305_8	Pacific.Ocean.Deep.Sea.Zhang2023.PRJNA808646_GCA_027296925.1	0	1	41.5367	0.364413	0.539811	0.484036	Bacteria;Pseudomonadota;Gammaproteobacteria;Pseudomonadales;DSM-6294;Oleibacter;Oleibacter sp002724925	Bacteria;Poribacteria;WGA-4E;WGA-4E;PCPOR2b
Global.OceanDNA.Nishimura2022_OceanDNA-b11234	Marine.PRJEB51078_GCA_937910205.1	0	1	40.6496	0.45294	0.594295	0.448457	Bacteria;Bacteroidota;Bacteroidia;Flavobacteriales;Flavobacteriaceae;UBA8316	Bacteria;Verrucomicrobiota;Verrucomicrobiae;Pedosphaerales;UBA1096;UBA1096;UBA1096 sp913030945
Black.Sea.Water.Column.PRJNA649215.Vliet2020_GCA_014382295.1	China.Weihai.Seawater.Sediments.Lu2023.PRJEB50838_GCA_938027655.1	0	1	40.6496	0.411214	0.25844	0.534071	Bacteria;Desulfobacterota;Desulfobulbia;Desulfobulbales;Desulfurivibrionaceae;Desulfobia;Desulfobia pelagia	Bacteria;Armatimonadota;HRBIN16;HRBIN16;HRBIN16;HRBIN16
Global.OMZ.Waters.Zhang2023.PRJNA955304_GCA_030747175.1	Germany.Helgoland.Seawater.PRJEB38290_GCA_905477545.1	0	1	34.6718	0.469679	0.574845	0.55761	Bacteria;Chloroflexota;Dehalococcoidia;UBA1151;UBA1151;GCA-2730555	Bacteria;Actinomycetota;Acidimicrobiia;Acidimicrobiales;TK06;UBA9040;UBA9040 sp905477545
Deep.Sea.Hydrothermal.Vents.PRJNA546572.Reysenbach2020_GCA_015487635.1	China.Weihai.Seawater.Sediments.Lu2023.PRJEB50838_GCA_937926785.1	1	0	34.6718	0.450157	0.328302	0.455801	Bacteria;Bacteroidota;Rhodothermia;Rhodothermales;Rhodothermaceae;Rhodothermus;Rhodothermus sp015487635	Bacteria;Bacteroidota;Bacteroidia;Bacteroidales;Tenuifilaceae;Tenuifilum
Global.OceanDNA.Nishimura2022_OceanDNA-b30716	Global.OceanDNA.Nishimura2022_OceanDNA-b41974	1	0	30.9377	0.327746	0.35234	0.458103	Bacteria;Pseudomonadota;Alphaproteobacteria;Rhodobacterales;Rhodobacteraceae;Yoonia	Bacteria;Pseudomonadota;Gammaproteobacteria;SAR86;D2472;MED-G82
USA.SFB.Estuary.Sediments.Langwig2023.PRJNA865744_GCA_029881655.1	Global.OceanDNA.Nishimura2022_OceanDNA-b14516	0	1	39.685	0.36094	0.409052	0.548233	Bacteria;SAR324;SAR324;XYD2-FULL-50-16	Bacteria;Chloroflexota;Dehalococcoidia;UBA1151;UBA1328;UBA1328;UBA1328 sp002725925
Norway.Subsea.Road.Tunnel.PRJNA755678.Suarez2022_GCA_021772775.1	Norway.Byfjorden.Marine.Bone.Degraders.PRJNA606180.Borchert2021_GCA_016744905.1	0	1	41.5367	0.485027	0.500108	0.573557	Bacteria;Pseudomonadota;Zetaproteobacteria;Mariprofundales;Mariprofundaceae;Mariprofundus;Mariprofundus sp021772775	Bacteria;Campylobacterota;Campylobacteria;Campylobacterales;Sulfurimonadaceae;BB10;BB10 sp016744905
USA.Auka.Hydrothermal.Vent.Sediments.PRJNA713414_GCA_021161905.1	Deep.Sea.Hydrothermal.Vents.PRJNA557557.Hou2020_GCA_013151915.1	0	1	43.1223	0.50174	0.333333	0.423841	Bacteria;Acidobacteriota;B3-B38;B3-B38;JAGGZT01;JAGGZT01;JAGGZT01 sp021161905	Bacteria;BMS3Abin14;BMS3Abin14;BMS3Abin14;BMS3Abin14;BMS3ABIN14;BMS3ABIN14 sp013151915
USA.SFB.Estuary.Sediments.Langwig2023.PRJNA865744_GCA_029857655.1	Global.OceanDNA.Nishimura2022_OceanDNA-b29385	1	0	36.1533	0.385525	0.591836	0.511721	Bacteria;Pseudomonadota;Gammaproteobacteria;Steroidobacterales;Steroidobacteraceae;SCUD01	Bacteria;Pseudomonadota;Alphaproteobacteria;Rhodobacterales;Rhodobacteraceae;Hasllibacter
Arabian.Sea.Gulf.Of.Khambhat.Pelagic.Sediments.PRJNA598413_GCA_011772625.1_ASM1177262v1	Global.OceanDNA.Nishimura2022_OceanDNA-b13619	0	1	40.6496	0.36487	0.660055	0.579799	Bacteria;Desulfobacterota_E;Deferrimicrobia;J040;J040;WVXK01	Bacteria;Chloroflexota;Dehalococcoidia;GCA-2717565;GCA-2717565;GCA-2717565
Global.OceanDNA.Nishimura2022_OceanDNA-b30079	Global.OceanDNA.Nishimura2022_OceanDNA-b42278	1	0	34.6718	0.353379	0.530054	0.327631	Bacteria;Pseudomonadota;Alphaproteobacteria;Rhodobacterales;Rhodobacteraceae;Roseovarius	Bacteria;Pseudomonadota;Gammaproteobacteria;SAR86;D2472;SAR86A;SAR86A sp902591925
Genomes.From.Earths.Microbiomes.GEM.Nayfach2021_3300020297_5	Baltic.Sea.PRJEB34883.Alneberg2020_GCA_902753425.1	0	1	42.3579	0.386513	0.277373	0.53228	Bacteria;Cyanobacteriota;Cyanobacteriia;PCC-6307;Cyanobiaceae;Parasynechococcus;Parasynechococcus sp002724845	Bacteria;Pseudomonadota;Alphaproteobacteria;Parvibaculales;RS24;JAHEGN01;JAHEGN01 sp024645085
Global.OceanDNA.Nishimura2022_OceanDNA-b14831	Guaymas.Basin.Hydrothermal.Vents.Mats.Hwang2023.PRJNA879229_GCA_029933645.1	1	0	28.4605	0.32553	0	0.19452	Bacteria;Chloroflexota;Dehalococcoidia;UBA1151;TMED-70;GCA-2721615;GCA-2721615 sp002708085	Bacteria;Chloroflexota;Anaerolineae;Anaerolineales;EnvOPS12;Desulfolinea
Global.OceanDNA.Nishimura2022_OceanDNA-b6232	Global.OceanDNA.Nishimura2022_OceanDNA-b29545	0	1	42.3579	0.336947	0.267437	0.404623	Bacteria;Bacteroidota;Bacteroidia;Flavobacteriales;Flavobacteriaceae;UBA8316;UBA8316 sp905182575	Bacteria;Pseudomonadota;Alphaproteobacteria;Rhodobacterales;Rhodobacteraceae;Pontibrevibacter
China.Estuary.Surface.Water.Zhou2022.PRJNA730330_GCA_023257935.1	Global.Ocean.PRJEB33281.Pachiadaki2019_GCA_902618725.1	0	1	36.1533	0.437194	0.489462	0.509618	Bacteria;Verrucomicrobiota;Verrucomicrobiae;Pedosphaerales;AAA164-E04;UBA7971;UBA7971 sp023257935	Bacteria;Bacteroidota;Bacteroidia;Flavobacteriales;Flavobacteriaceae;TMED96;TMED96 sp902635965
Global.Cold.Seep.Sediments.Han2023.PRJNA950938_GCA_030670905.1	USA.Auka.Hydrothermal.Vent.Sediments.PRJNA713414_GCA_021161665.1	0	1	38.6282	0.251592	0.312363	0.0910716	Bacteria;Bipolaricaulota;Bipolaricaulia;UBA7950;UBA9294	Bacteria;Patescibacteria;Paceibacteria;UBA6257;JAGGUH01;JAGGUH01
Global.OceanDNA.Nishimura2022_OceanDNA-b4729	Mariana.Trench.Deep.Sediments.PRJNA635214.Zhou2022_GCA_022562605.1	0	1	40.6496	0.459914	0.581463	0.40712	Bacteria;Bacteroidota;Bacteroidia;Flavobacteriales;ECT2AJA-044	Bacteria;Marinisomatota;Marinisomatia;Marinisomatales;TCS55;UBA2126;UBA2126 sp022561485
Global.OceanDNA.Nishimura2022_OceanDNA-b34913	Global.OceanDNA.Nishimura2022_OceanDNA-b23523	1	0	39.685	0.388593	0.184245	0.558752	Bacteria;Pseudomonadota;Gammaproteobacteria;Enterobacterales_A;Alteromonadaceae;Paraglaciecola;Paraglaciecola sp009796745	Bacteria;Pseudomonadota;Alphaproteobacteria;Caulobacterales;Hyphomonadaceae;Henriciella;Henriciella algicola
Guaymas.Basin.Hydrothermal.Vents.Water.Hwang2023.PRJNA879230_GCA_029941565.1	Global.OceanDNA.Nishimura2022_OceanDNA-b278	0	1	37.4598	0.444101	0.467743	0.507468	Bacteria;Latescibacterota;UBA2968;UBA8231;UBA8231;UBA8231;UBA8231 sp003529325	Bacteria;Acidobacteriota;Vicinamibacteria;Vicinamibacterales;UBA8438;UBA9620
Mariana.Trench.Deep.Sediments.PRJNA635214.Zhou2022_GCA_022564015.1	Global.Ocean.Sediments.PRJNA688516.Langwig2021_GCA_019309685.1	0	1	36.1533	0.463257	0.354946	0.518596	Bacteria;Desulfobacterota_D;UBA1144;UBA2774;N074bin48;N074bin48;N074bin48 sp004356685	Bacteria;Desulfobacterota;Desulfobacteria;Desulfobacterales;JAABPS01;JAABPS01;JAABPS01 sp019309685
Global.OceanDNA.Nishimura2022_OceanDNA-b41302	Indian.Ocean.Hydrothermal.Vents.PRJNA782101_GCA_021647765.1	0	1	43.8372	0.367052	0.274639	0.452957	Bacteria;Pseudomonadota;Gammaproteobacteria;Pseudomonadales;Pseudomonadaceae;Pseudomonas_E;Pseudomonas_E putida_P	Bacteria;Desulfobacterota_F;Desulfuromonadia;Desulfuromonadales;Geopsychrobacteraceae;Desulfuromusa;Desulfuromusa sp021647765
Global.OceanDNA.Nishimura2022_OceanDNA-b23101	USA.SFB.Estuary.Sediments.Langwig2023.PRJNA865744_GCA_029863645.1	0	1	39.685	0.470704	0.410105	0.361304	Bacteria;Planctomycetota;UBA1135;UBA2386;UBA2386;GCA-2684655	Bacteria;Gemmatimonadota;Gemmatimonadetes;Longimicrobiales;UBA6960;UBA2982
Global.Ocean.PRJEB33281.Pachiadaki2019_GCA_902524595.1	Global.OceanDNA.Nishimura2022_OceanDNA-b38606	1	0	39.685	0.34682	0.293565	0.468509	Bacteria;Pseudomonadota;Alphaproteobacteria;Pelagibacterales;Pelagibacteraceae;Pelagibacter;Pelagibacter sp902524595	Bacteria;Pseudomonadota;Gammaproteobacteria;Pseudomonadales;Moraxellaceae;Psychrobacter;Psychrobacter cryohalolentis
USA.Ircinia.Sea.Sponges.PRJNA768976_GCA_022820365.1	Canada.Saanich.Inlet.Seawater.PRJNA630981.Lin2021_GCA_018659605.1	1	0	36.1533	0.362322	0.595029	0.452326	Bacteria;Pseudomonadota;Alphaproteobacteria;Rhodobacterales;Rhodobacteraceae;JAJEFO01;JAJEFO01 sp022820365	Bacteria;Pseudomonadota;Alphaproteobacteria;Rickettsiales;JABIRX01;JADHOX01;JADHOX01 sp018659605
Hawaii.HOT.Waters.PRJNA352737.Muratore2022_GCA_022451235.1	Genomes.From.Earths.Microbiomes.GEM.Nayfach2021_3300014886_23	1	0	32.9613	0.337237	0.198251	0.290823	Archaea;Thermoplasmatota;Poseidoniia;Poseidoniales;Thalassarchaeaceae;MGIIb-O1;MGIIb-O1 sp022451235	Archaea;Thermoplasmatota;E2;DHVEG-1;DHVEG-1;B44-G15;B44-G15 sp003649845
Genomes.From.Earths.Microbiomes.GEM.Nayfach2021_3300020463_23	Caspian.Sea.Brackish.Waters.Mehrshad2016.PRJNA279271_GCA_027622905.1	0	1	41.5367	0.426328	0.374218	0.48224	Bacteria;Pseudomonadota;Gammaproteobacteria;Pseudomonadales;HTCC2089;UBA4421;UBA4421 sp002726925	Bacteria;Acidobacteriota;Vicinamibacteria;Vicinamibacterales;UBA2999;Gp6-AA40
Global.Ocean.Cold.Seep.Sediments.Li2021_7_SB_cbin_256	Mediterranean.Brine.Pool.Blum2023.PRJNA1042791_GCA_034660495.1	0	1	40.6496	0.41053	0.314713	0.52906	Bacteria;Armatimonadota;UBA5377;UBA5377;JAAYIR01	Bacteria;Desulfobacterota;Desulfobacteria;Desulfobacterales;Desulfobacteraceae
Marine.PRJEB51078_GCA_937912945.1	Marine.PRJEB51078_GCA_937920265.1	0	1	44.5086	0.371423	0.307972	0.453606	Bacteria;Pseudomonadota;Gammaproteobacteria;Pseudomonadales;HTCC2089;GCA-002728675;GCA-002728675 sp002728675	Bacteria;Actinomycetota;Acidimicrobiia;Acidimicrobiales;UBA11606;UBA11606;UBA11606 sp002694825
Baltic.Sea.PRJEB34883.Alneberg2020_GCA_902751255.1	Global.OceanDNA.Nishimura2022_OceanDNA-b16838	0	1	44.5086	0.400469	0.157327	0.443289	Bacteria;Pseudomonadota;Alphaproteobacteria;Sphingomonadales;Sphingomonadaceae;Sphingorhabdus_B	Bacteria;Desulfobacterota_D;UBA1144;UBA1144;UBA1144;GCA-002715585;GCA-002715585 sp902609885
Marine.Dinoflagellate.Phycosphere.PRJNA820338_GCA_024743255.1	Global.OceanDNA.Nishimura2022_OceanDNA-b39159	0	1	39.685	0.350681	0.40158	0.413559	Bacteria;Bacteroidota;Bacteroidia;Cytophagales;Cyclobacteriaceae;JANSWY01;JANSWY01 sp024743255	Bacteria;Pseudomonadota;Gammaproteobacteria;Pseudomonadales;Oleiphilaceae;Marinobacter;Marinobacter vinifirmus
Global.OceanDNA.Nishimura2022_OceanDNA-b13261	China.Weihai.Seawater.Sediments.Lu2023.PRJEB50838_GCA_938036875.1	0	1	39.685	0.430038	0.408449	0.449029	Bacteria;Bdellovibrionota;Oligoflexia;Oligoflexales;Oligoflexaceae	Bacteria;Pseudomonadota;Gammaproteobacteria;Pseudomonadales;HTCC2089
Deep.Sea.Hydrothermal.Vents.PRJNA546572.Reysenbach2020_GCA_015493435.1	Moorea.Marine.Surface.Sediments.Chase2023.PRJNA611818_GCA_030066315.1	0	1	40.6496	0.359247	0.42249	0.445699	Bacteria;Campylobacterota;Campylobacteria;Campylobacterales;Sulfurovaceae;Sulfurovum;Sulfurovum sp015493435	Bacteria;Pseudomonadota;Gammaproteobacteria;GCA-001735895;GCA-001735895;JACNJF01
Europe.Coastal.Sediments.PRJEB54670_GCA_947259075.1	Global.Ocean.PRJEB33281.Pachiadaki2019_GCA_902595755.1	1	0	36.1533	0.363779	0.314647	0.560159	Bacteria;Pseudomonadota;Gammaproteobacteria;CALZJG01;CALZJG01;CAKKSB01	Bacteria;Pseudomonadota;Alphaproteobacteria;TMED127;TMED127;TMED13;TMED13 sp902595755
Global.OceanDNA.Nishimura2022_OceanDNA-b39298	Norway.Byfjorden.Marine.Bone.Degraders.PRJNA606180.Borchert2021_GCA_016744595.1	0	1	46.3077	0.446578	0.323219	0.525893	Bacteria;Pseudomonadota;Gammaproteobacteria;Pseudomonadales;Porticoccaceae;BRH-c0	Bacteria;Desulfobacterota_F;Desulfuromonadia;Desulfuromonadales;Geopsychrobacteraceae;Desulfuromusa;Desulfuromusa sp016744595
Global.Cold.Seep.Sediments.Han2023.PRJNA950938_GCA_030632175.1	Mariana.Trench.Deep.Sediments.PRJNA635214.Zhou2022_GCA_022567815.1	0	1	45.1415	0.519985	0	0.558239	Bacteria;Pseudomonadota;Gammaproteobacteria;UBA9214;UBA9214;UBA9214	Bacteria;Nitrospinota;Nitrospinia;Nitrospinales;Nitrospinaceae;JADFGI01;JADFGI01 sp022567815
USA.SFB.Estuary.Water.PRJNA819083_GCA_030830305.1	Marine.Dinoflagellate.Phycosphere.PRJNA820338_GCA_024743285.1	1	0	32.9613	0.234863	0.0467865	0.328771	Bacteria;Pseudomonadota;Alphaproteobacteria;Rickettsiales;Deianiraeaceae;CAJQOT01	Bacteria;Pseudomonadota;Alphaproteobacteria;Rhodobacterales;Rhodobacteraceae;Mameliella;Mameliella alba
Australia.Corals.Tandon2023.PRJNA857095_GCA_028281165.1	India.Hydrothermal.Chimneys.Zhong2022.PRJNA771178_GCA_024278175.1	0	1	38.6282	0.451394	0.316132	0.595815	Bacteria;Verrucomicrobiota;Verrucomicrobiae;Opitutales;Opitutaceae	Bacteria;Gemmatimonadota;Glassbacteria;GWA2-58-10;GWA2-58-10;JAJRTS01;JAJRTS01 sp024278175
Global.OceanDNA.Nishimura2022_OceanDNA-b35674	China.Yellow.Sea.Tao2022.PRJNA823908_JZB_MAG0025	1	0	37.4598	0.289917	0.397182	0.36148	Bacteria;Pseudomonadota;Gammaproteobacteria;GCA-002705445;GCA-002716945;GCA-2720195;GCA-2720195 sp002720195	Bacteria;Pseudomonadota;Gammaproteobacteria;Burkholderiales;Burkholderiaceae;Undibacterium;Undibacterium sp022568815
Global.OceanDNA.Nishimura2022_OceanDNA-b11180	Mediterranean.Mariculture.Water.Column.PRJNA638822.Moreno2020_GCA_013911485.1	0	1	37.4598	0.451219	0.366229	0.530103	Bacteria;Bacteroidota;Bacteroidia;Flavobacteriales;Flavobacteriaceae;UBA8316;UBA8316 sp009936675	Bacteria;Desulfobacterota_D;UBA1144;UBA1144;UBA1144;TMED126;TMED126 sp002701605
Peru.OMZ.Water.Woehle2022.PRJNA503328_GCA_024225175.1	Global.OceanDNA.Nishimura2022_OceanDNA-b20647	0	1	39.685	0.438045	0.434358	0.486791	Bacteria;Planctomycetota;UBA1135;UBA1135;UBA1135;GCA-2746235;GCA-2746235 sp024229395	Bacteria;Marinisomatota;Marinisomatia;SCGC-AAA003-L08;D37C17;JABHHG01
Hainan.Tidal.Flats.PRJNA1030130_GCA_033722355.1	China.Pearl.River.Estuary.PRJNA575161.Wang2020_GCA_020356065.1	0	1	42.3579	0.368593	0.286674	0.392498	Bacteria;Pseudomonadota;Gammaproteobacteria;Enterobacterales_A;Alteromonadaceae;Arsukibacterium	Bacteria;Nitrospirota;Thermodesulfovibrionia;UBA6902;UBA6902;CALZJD01;CALZJD01 sp020356065
USA.Auka.Hydrothermal.Vent.Sediments.PRJNA713414_GCA_021162325.1	Baltic.Sea.Gijon2023.PRJNA891615_GCA_032128115.1	0	1	43.8372	0.427468	0.333014	0.540342	Bacteria;Desulfobacterota;Desulfobacteria;Desulfobacterales;Desulfosalsimonadaceae;SURF-3;SURF-3 sp021162325	Bacteria;Myxococcota_A;UBA9160;UBA9160;SMWR01
China.Pearl.River.Estuary.PRJNA427763.Zhang2019_GCA_006226325.1_ASM622632v1	Global.OceanDNA.Nishimura2022_OceanDNA-b18773	0	1	40.6496	0.464953	0.676398	0.335004	Bacteria;Bacteroidota;Bacteroidia;Flavobacteriales;Schleiferiaceae;Phaeocystidibacter;Phaeocystidibacter marisrubri	Bacteria;Marinisomatota;Marinisomatia;Marinisomatales;TCS55;GCA-002713455;GCA-002713455 sp902581045
China.Weihai.Seawater.Sediments.Lu2023.PRJEB50838_GCA_937924845.1	China.Pearl.River.Estuary.Waters.Xu2022_PRES09F02_bin.175	0	1	40.6496	0.420112	0.336587	0.525562	Bacteria;Bacteroidota;Bacteroidia;Flavobacteriales;Flavobacteriaceae;AU392	Bacteria;Acidobacteriota;Vicinamibacteria;Vicinamibacterales;UBA2999;VFZN01
China.Weihai.Seawater.Sediments.Lu2023.PRJEB50838_GCA_938082755.1	Australia.Great.Barrier.Reef.Sponge.Microbiome.PRJNA555144.Engelberts2020_GCA_009841675.1_ASM984167v1	0	1	38.6282	0.384846	0.409646	0.537884	Bacteria;Desulfobacterota_D;UBA1144;UBA1144;UBA1144;TMED58;TMED58 sp002701865	Bacteria;Acidobacteriota;Vicinamibacteria;Vicinamibacterales;UBA8438;VXRJ01;VXRJ01 sp009838525
Global.Cold.Seep.Sediments.Han2023.PRJNA950938_GCA_030616475.1	China.South.China.Sea.Cold.Seep.Sediments.PRJNA707313_GCA_023136735.1	0	1	39.685	0.47412	0.156016	0.756471	Bacteria;Desulfobacterota;Desulfobacteria;C00003060;C00003060;JAFDKF01	Bacteria;Omnitrophota;Koll11;B26-G9;B26-G9;JAGLQQ01;JAGLQQ01 sp023136735
Baltic.Sea.Gijon2023.PRJNA891615_GCA_032127875.1	Pacific.Ocean.Deep.Sea.Zhang2023.PRJNA808646_GCA_027297745.1	0	1	38.6282	0.439864	0.590638	0.386808	Bacteria;Acidobacteriota;Vicinamibacteria;Fen-336;Fen-336;CADEEV01	Bacteria;Planctomycetota;PLA2;PLA2
Global.Cold.Seep.Sediments.Han2023.PRJNA950938_GCA_030610135.1	Guaymas.Basin.Hydrothermal.Vents.Water.Hwang2023.PRJNA879230_GCA_029941275.1	0	1	40.6496	0.444207	0.282079	0.410218	Bacteria;Pseudomonadota;Gammaproteobacteria;SZUA-229;SZUA-229;GCA-2746365	Bacteria;Gemmatimonadota;Gemmatimonadetes;Longimicrobiales;UBA6960
Global.OceanDNA.Nishimura2022_OceanDNA-b21053	Europe.Coastal.Sediments.PRJEB54670_GCA_947258385.1	0	1	45.74	0.418612	0	0.514691	Bacteria;Nitrospinota;Nitrospinia;Nitrospinales	Bacteria;Pseudomonadota;Gammaproteobacteria;Acidiferrobacterales;CAJVXG01
Global.OceanDNA.Nishimura2022_OceanDNA-b23364	Global.Ocean.PRJEB33281.Pachiadaki2019_GCA_902529055.1	1	0	32.9613	0.34007	0.440834	0.28018	Bacteria;Pseudomonadota;Alphaproteobacteria;Caulobacterales;Caulobacteraceae;Brevundimonas	Bacteria;Pseudomonadota;Gammaproteobacteria;SAR86;TMED112;TMED112;TMED112 sp902529055
Caspian.Sea.Brackish.Waters.Mehrshad2016.PRJNA279271_GCA_027618655.1	Genomes.From.Earths.Microbiomes.GEM.Nayfach2021_3300020330_9	0	1	45.1415	0.371848	0.0633665	0.413532	Bacteria;Pseudomonadota;Gammaproteobacteria;Ga0077536;Ga0077536	Bacteria;Nitrospinota;CAJXCL01;CAJXCL01;CAJXCL01;CAJXCL01;CAJXCL01 sp913051775
Global.OceanDNA.Nishimura2022_OceanDNA-b16696	Global.OceanDNA.Nishimura2022_OceanDNA-b4795	0	1	34.6718	0.328121	0.582343	0.158081	Bacteria;Cyanobacteriota;Cyanobacteriia;PCC-6307;Cyanobiaceae;Parasynechococcus;Parasynechococcus sp003208835	Bacteria;Bacteroidota;Bacteroidia;Flavobacteriales;BACL11;CAJIYG01;CAJIYG01 sp913063045
Global.OceanDNA.Nishimura2022_OceanDNA-b21006	China.Pearl.River.Estuary.PRJNA575161.Wang2020_GCA_020343495.1	0	1	39.685	0.454511	0.319893	0.545516	Bacteria;Myxococcota_A;UBA9160;SZUA-336;SZUA-336	Bacteria;Omnitrophota;Koll11;Duberdicusellales;4484-171;JAHISK01;JAHISK01 sp020343495
USA.Auka.Hydrothermal.Vent.Sediments.PRJNA713414_GCA_021162065.1	USA.Auka.Hydrothermal.Vent.Sediments.PRJNA713414_GCA_021162685.1	0	1	34.6718	0.499672	0.170704	0.417674	Archaea;Thermoplasmatota;E2;UBA202;JdFR-43;JAGGZK01;JAGGZK01 sp021162065	Archaea;B1Sed10-29;B1Sed10-29;WALL01;WALL01;JAGGYF01;JAGGYF01 sp021162685
China.Weihai.Seawater.Sediments.Lu2023.PRJEB50838_GCA_937981665.1	Global.OceanDNA.Nishimura2022_OceanDNA-b14389	0	1	37.4598	0.399798	0.498455	0.532185	Bacteria;Verrucomicrobiota;Verrucomicrobiae;Verrucomicrobiales;Akkermansiaceae;Rubritalea	Bacteria;Chloroflexota;Dehalococcoidia;UBA1127;UBA1127;GCA-2717925;GCA-2717925 sp002717925
Global.OceanDNA.Nishimura2022_OceanDNA-b39556	Deep.Sea.Hydrothermal.Vents.PRJNA546572.Reysenbach2020_GCA_015490115.1	0	1	41.5367	0.367979	0.602156	0.445969	Bacteria;Pseudomonadota;Gammaproteobacteria;Pseudomonadales;Porticoccaceae;HTCC2207	Bacteria;Aquificota;Aquificae;Aquificales;Aquificaceae;Hydrogenivirga;Hydrogenivirga sp015490115
Deep.Sea.Hydrothermal.Vents.PRJNA546572.Reysenbach2020_GCA_015488775.1	Deep.Ocean.Hydrothermal.Plumes.PRJNA488180.Zhou2020_GCA_015662515.1	0	1	39.685	0.407249	0.447664	0.552914	Bacteria;Campylobacterota;Campylobacteria;Campylobacterales;Sulfurimonadaceae;WFNF01;WFNF01 sp015488775	Bacteria;Pseudomonadota;Gammaproteobacteria;UWMA-0217;UWMA-0217;UWMA-0217;UWMA-0217 sp012961935
Moorea.Marine.Surface.Sediments.Chase2023.PRJNA611818_GCA_030066335.1	Global.OceanDNA.Nishimura2022_OceanDNA-b2508	0	1	42.3579	0.331508	0.311954	0.494964	Bacteria;Pseudomonadota;Gammaproteobacteria;GCA-001735895;GCA-001735895	Bacteria;Actinomycetota;Acidimicrobiia;UBA5794;JAENVV01
Global.Ocean.PRJEB33281.Pachiadaki2019_GCA_902524535.1	USA.SFB.Estuary.Water.PRJNA819083_GCA_030833665.1	0	1	43.8372	0.438768	0.15475	0.540266	Bacteria;Pseudomonadota;Alphaproteobacteria;Pelagibacterales;Pelagibacteraceae;Pelagibacter;Pelagibacter sp902524535	Bacteria;Actinomycetota;Thermoleophilia;Miltoncostaeales;Miltoncostaeaceae;SYFI01
Hainan.Tidal.Flats.PRJNA1030130_GCA_033722615.1	Baltic.Sea.PRJEB34883.Alneberg2020_GCA_902754465.1	1	0	34.6718	0.334865	0.117513	0.217146	Bacteria;Chloroflexota;Anaerolineae;Promineofilales;Promineofilaceae;JAAYYY01	Bacteria;Chloroflexota;Limnocylindria;Limnocylindrales;Limnocylindraceae;Limnocylindrus
USA.Plum.Island.Estuary.Sediment.Vineis2023.PRJNA896156_GCA_026195255.1	Marine.PRJEB51078_GCA_937893475.1	0	1	40.6496	0.366877	0.320098	0.494512	Bacteria;Pseudomonadota;Gammaproteobacteria;SZUA-229;SZUA-229;SZUA-229	Bacteria;Planctomycetota;Planctomycetia;Planctomycetales;Planctomycetaceae;Fuerstiella;Fuerstiella sp913031625
Chile.Comau.Fjord.Nallar2023.PRJNA729490_GCA_029245675.1	Global.OceanDNA.Nishimura2022_OceanDNA-b43276	0	1	43.8372	0.375552	0.148909	0.485376	Bacteria;Actinomycetota;Acidimicrobiia;Acidimicrobiales;MedAcidi-G1;MedAcidi-G2B	Bacteria;Pseudomonadota;Gammaproteobacteria;PS1;Thioglobaceae;Pseudothioglobus;Pseudothioglobus sp002711905
Black.Sea.Water.Column.PRJNA638805.Cesare2020_GCA_016778985.1	Deep.Sea.Hydrothermal.Vents.PRJNA557557.Hou2020_GCA_013152145.1	0	1	45.1415	0.410806	0.102226	0.442054	Bacteria;Pseudomonadota;Alphaproteobacteria;Puniceispirillales;UBA1172;UBA12202;UBA12202 sp016778985	Bacteria;Desulfobacterota_F;Desulfuromonadia;Desulfuromonadales;Geopsychrobacteraceae;Malonomonas;Malonomonas sp013152145
China.Weihai.Seawater.Sediments.Lu2023.PRJEB50838_GCA_938034975.1	Deep.Sea.Hydrothermal.Vents.PRJNA557557.Hou2020_GCA_013152215.1	0	1	39.685	0.460214	0.571157	0.50076	Bacteria;Goldbacteria;PGYV01;PGYV01;DYJU01;DYJU01	Bacteria;Desulfobacterota_C;Deferrisomatia;Deferrisomatales;Deferrisomataceae;Deferrisoma;Deferrisoma sp013152215
Global.OceanDNA.Nishimura2022_OceanDNA-b43761	Global.OceanDNA.Nishimura2022_OceanDNA-b45128	0	1	40.6496	0.434571	0.2849	0.464198	Bacteria;Pseudomonadota;Gammaproteobacteria;Arenicellales;UBA868;UBA868;UBA868 sp002694065	Bacteria;SAR324;SAR324;SAR324;NAC60-12;JCVI-SCAAA005;JCVI-SCAAA005 sp003541985
Deep.Sea.Hydrothermal.Vents.PRJNA557557.Hou2020_GCA_013152215.1	Indian.Ocean.Hydrothermal.Vents.PRJNA782101_GCA_021648265.1	0	1	40.6496	0.339453	0.413064	0.24774	Bacteria;Desulfobacterota_C;Deferrisomatia;Deferrisomatales;Deferrisomataceae;Deferrisoma;Deferrisoma sp013152215	Bacteria;Bacteroidota;Bacteroidia;Flavobacteriales;Flavobacteriaceae;GCA-002733185;GCA-002733185 sp021648265
China.Weihai.Seawater.Sediments.Lu2023.PRJEB50838_GCA_938045275.1	Caspian.Sea.Brackish.Waters.Mehrshad2016.PRJNA279271_GCA_027622905.1	0	1	40.6496	0.379814	0.521889	0.370686	Bacteria;Pseudomonadota;Gammaproteobacteria;Granulosicoccales;Granulosicoccaceae	Bacteria;Acidobacteriota;Vicinamibacteria;Vicinamibacterales;UBA2999;Gp6-AA40
Global.Ocean.PRJEB33281.Pachiadaki2019_GCA_902622845.1	China.Yellow.Sea.Tao2022.PRJNA823908_JZB_MAG0521	0	1	32.9613	0.517347	0.555978	0.42743	Bacteria;Pseudomonadota;Gammaproteobacteria;SAR86;D2472;CACNXK01;CACNXK01 sp902622845	Bacteria;Bacteroidota;Bacteroidia;Flavobacteriales;Flavobacteriaceae;UBA724;UBA724 sp002723075
China.Weihai.Seawater.Sediments.Lu2023.PRJEB50838_GCA_937923405.1	USA.Ircinia.Sea.Sponges.PRJNA768976_GCA_022825825.1	0	1	36.1533	0.502533	0.695676	0.61329	Bacteria;Planctomycetota;Planctomycetia;Gemmatales;Gemmataceae	Bacteria;Poribacteria;WGA-4E;WGA-4E;WGA-3G;MSPOR6;MSPOR6 sp022825825
Guaymas.Basin.Hydrothermal.Vents.Mats.Hwang2023.PRJNA879229_GCA_029939655.1	Canada.Saanich.Inlet.Seawater.PRJNA630981.Lin2021_GCA_018670015.1	0	1	42.3579	0.381069	0.206101	0.455708	Bacteria;Desulfobacterota;Desulfobacteria;Desulfobacterales;B30-G6;B30-G6;B30-G6 sp003647375	Bacteria;Pseudomonadota;Alphaproteobacteria;GCA-2731375;GCA-2731375;GCA-2731375;GCA-2731375 sp018701215
Canada.Scotian.Shelf.Glass.Sponge.PRJNA613976.Busch2020_GCA_014239895.1	Genomes.From.Earths.Microbiomes.GEM.Nayfach2021_3300026264_29	0	1	42.3579	0.513726	0.323908	0.37295	Bacteria;Bacteroidota;Bacteroidia;Flavobacteriales;Flavobacteriaceae;GCA-2700405;GCA-2700405 sp014239895	Bacteria;Marinisomatota;Marinisomatia;SCGC-AAA003-L08;D37C17;D37C17;D37C17 sp012964845
Global.OceanDNA.Nishimura2022_OceanDNA-b6632	Chile.Comau.Fjord.Nallar2023.PRJNA729490_GCA_029248525.1	0	1	40.6496	0.399305	0.461058	0.360871	Bacteria;Bacteroidota;Bacteroidia;Flavobacteriales;Flavobacteriaceae;Halomarinibacterium;Halomarinibacterium sp002694465	Bacteria;Desulfobacterota_B;Binatia;UBA12015;UBA12015;UBA12015;UBA12015 sp003447545
Persian.Gulf.Water.and.Sediments.PRJNA575141.Somee2021_GCA_018623195.1	Global.Ocean.PRJEB33281.Pachiadaki2019_GCA_902606175.1	0	1	37.4598	0.442099	1	0.558951	Bacteria;Bacteroidota;Bacteroidia;Flavobacteriales;Flavobacteriaceae;UBA3478;UBA3478 sp018623195	Bacteria;Pseudomonadota;Gammaproteobacteria;SAR86;SAR86;GCA-2707915;GCA-2707915 sp902606175
Chile.Comau.Fjord.Nallar2023.PRJNA729490_GCA_029251885.1	Global.OceanDNA.Nishimura2022_OceanDNA-b33192	0	1	39.685	0.434494	0.244794	0.575111	Bacteria;Verrucomicrobiota;Verrucomicrobiae;Opitutales;MB11C04;MB11C04	Bacteria;Pseudomonadota;Alphaproteobacteria;Rickettsiales;UBA998;JAMWZD01
China.Weihai.Seawater.Sediments.Lu2023.PRJEB50838_GCA_937924145.1	Global.OceanDNA.Nishimura2022_OceanDNA-b37042	0	1	38.6282	0.401509	0.512396	0.473904	Bacteria;Bacteroidota;Bacteroidia;Chitinophagales;Saprospiraceae;JAFMDF01	Bacteria;Pseudomonadota;Gammaproteobacteria;Pseudomonadales;HTCC2089;UBA4421;UBA4421 sp902565895
USA.Plum.Island.Estuary.Sediment.Vineis2023.PRJNA896156_GCA_026195905.1	China.Pearl.River.Estuary.PRJNA427763.Zhang2019_GCA_006226755.1_ASM622675v1	0	1	43.8372	0.355841	0.265957	0.33606	Bacteria;Pseudomonadota;Alphaproteobacteria;Rhodobacterales;Rhodobacteraceae;Shimia	Bacteria;Bdellovibrionota;Bacteriovoracia;Bacteriovoracales;Bacteriovoracaceae;M0603;M0603 sp006226755
Norway.Byfjorden.Marine.Bone.Degraders.PRJNA606180.Borchert2021_GCA_016744395.1	China.Estuary.Surface.Water.Zhou2022.PRJNA730330_GCA_023262945.1	1	0	34.6718	0.325351	0.275566	0.552515	Bacteria;Pseudomonadota;Gammaproteobacteria;GRL18;GRL18;GRL18;GRL18 sp016744395	Bacteria;Pseudomonadota;Alphaproteobacteria;Rickettsiales;UBA1997;UBA1997;UBA1997 sp023262945
Global.OceanDNA.Nishimura2022_OceanDNA-b13619	Black.Sea.Water.Column.PRJNA638805.Cesare2020_GCA_016785015.1	1	0	28.4605	0.315562	0.46004	0.343863	Bacteria;Chloroflexota;Dehalococcoidia;GCA-2717565;GCA-2717565;GCA-2717565	Bacteria;Chloroflexota;Anaerolineae;Anaerolineales;UBA11858;NIOZ-UU35;NIOZ-UU35 sp016785015
Moorea.Marine.Surface.Sediments.Chase2023.PRJNA611818_GCA_030064935.1	Global.Cold.Seep.Sediments.Han2023.PRJNA950938_GCA_030603065.1	0	1	40.6496	0.326487	0.308745	0.500334	Bacteria;Cyanobacteriota;Cyanobacteriia;Cyanobacteriales;Microcystaceae_A;Crocosphaera	Bacteria;Pseudomonadota;Gammaproteobacteria;Pseudomonadales;Pseudomonadaceae;Halopseudomonas
India.Hydrothermal.Chimneys.Zhong2022.PRJNA771178_GCA_024277595.1	Global.OceanDNA.Nishimura2022_OceanDNA-b16225	0	1	39.685	0.366531	0.338382	0.561421	Bacteria;Pseudomonadota;Gammaproteobacteria;DRMK01;DRMK01;DRMK01;DRMK01 sp024277595	Bacteria;Cyanobacteriota;Cyanobacteriia;Phormidesmiales;Phormidesmiaceae;Phormidesmis
USA.Auka.Hydrothermal.Vent.Sediments.PRJNA713414_GCA_021162745.1	USA.Plum.Island.Estuary.Sediment.Vineis2023.PRJNA896156_GCA_026193555.1	0	1	43.1223	0.435904	0.155235	0.424839	Bacteria;Desulfobacterota_F;Desulfuromonadia;Desulfuromonadales;Desulfuromonadaceae;Desulfuromonas;Desulfuromonas sp021162745	Bacteria;Pseudomonadota;Gammaproteobacteria;Xanthomonadales;Rhodanobacteraceae;Rhodanobacter
Europe.Coastal.Sediments.PRJEB54670_GCA_947258655.1	Caribbean.Hydrothermal.Vents.Galambos2019_FS844_Bin_10-contigs	0	1	41.5367	0.406426	0.223527	0.475991	Bacteria;Pseudomonadota;Gammaproteobacteria;JAADHQ01;JAADHQ01	Bacteria;Desulfobacterota;DSM-4660;Desulfatiglandales;Desulfatiglandaceae
China.Weihai.Seawater.Sediments.Lu2023.PRJEB50838_GCA_937938015.1	Global.OceanDNA.Nishimura2022_OceanDNA-b11359	0	1	38.6282	0.41534	0.405075	0.485971	Bacteria;Pseudomonadota;Gammaproteobacteria;GCA-2729495;GCA-2729495;J054	Bacteria;Bacteroidota;Bacteroidia;Flavobacteriales;Flavobacteriaceae;Winogradskyella
Global.OceanDNA.Nishimura2022_OceanDNA-b33894	India.Hydrothermal.Chimneys.Zhong2022.PRJNA771178_GCA_024279915.1	0	1	42.3579	0.400599	0.243712	0.563002	Bacteria;Pseudomonadota;Gammaproteobacteria;Burkholderiales;Methylophilaceae;BACL14	Bacteria;Desulfobacterota_F;Desulfuromonadia;Desulfuromonadales;BM103;M0040;M0040 sp024279915
Chile.Comau.Fjord.Nallar2023.PRJNA729490_GCA_029245065.1	Global.OceanDNA.Nishimura2022_OceanDNA-b37532	0	1	41.5367	0.366794	0.436262	0.346774	Bacteria;Bacteroidota;Bacteroidia;Flavobacteriales;UA16	Bacteria;Pseudomonadota;Gammaproteobacteria;Pseudomonadales;Halieaceae;Haliea
China.Weihai.Seawater.Sediments.Lu2023.PRJEB50838_GCA_938048815.1	China.Yellow.Sea.Tao2022.PRJNA823908_JZB_MAG0213	0	1	39.685	0.378732	0.563704	0.545223	Bacteria;Aquificota;Aquificae;Aquificales;Aquificaceae;UBA11096	Bacteria;Pseudomonadota;Gammaproteobacteria;Nitrosococcales;Methylophagaceae;GCA-002733105
China.Pearl.River.Estuary.PRJNA427763.Zhang2019_GCA_006226555.1_ASM622655v1	Global.OceanDNA.Nishimura2022_OceanDNA-b44432	0	1	28.4605	0.350636	0.433346	0.115205	Bacteria;Bacteroidota;Bacteroidia;Flavobacteriales;Crocinitomicaceae;SZUA-381;SZUA-381 sp006226555	Bacteria;Pseudomonadota;Gammaproteobacteria;Comchoanobacterales;UBA7916;UBA7916;UBA7916 sp002308435
Peru.OMZ.Water.Woehle2022.PRJNA503328_GCA_024228275.1	Ocean.Lucinid.Clams.Symbionts.PRJNA679177_GCA_016842065.1	0	1	43.1223	0.402684	0.419314	0.529574	Bacteria;Campylobacterota;Campylobacteria;Campylobacterales;Arcobacteraceae;Halarcobacter;Halarcobacter sp024228275	Bacteria;Pseudomonadota;Gammaproteobacteria;Chromatiales;Sedimenticolaceae;Thiodiazotropha;Thiodiazotropha sp016842065
Deep.Sea.Hydrothermal.Vents.PRJNA557557.Hou2020_GCA_013151955.1	Australia.Great.Barrier.Reef.Sponge.Microbiome.PRJNA555144.Engelberts2020_GCA_009840945.1_ASM984094v1	1	0	36.1533	0.440125	0	0.517779	Bacteria;Chloroflexota;Anaerolineae;Ardenticatenales;JAADHH01;JAADHH01;JAADHH01 sp013151955	Bacteria;Chloroflexota;Dehalococcoidia;UBA2979;UBA2979;VXMT01;VXMT01 sp009840945
Global.OceanDNA.Nishimura2022_OceanDNA-b43530	Genomes.From.Earths.Microbiomes.GEM.Nayfach2021_3300027685_11	0	1	40.6496	0.440672	0.360357	0.476528	Bacteria;Pseudomonadota;Gammaproteobacteria;Arenicellales;UBA868;REDSEA-S09-B13	Bacteria;Myxococcota_A;UBA9160;UBA9160;CAJXIC01;CAJXIC01;CAJXIC01 sp913054385
Genomes.From.Earths.Microbiomes.GEM.Nayfach2021_3300012936_20	Canada.Saanich.Inlet.Seawater.PRJNA630981.Lin2021_GCA_018667995.1	0	1	39.685	0.421332	0.435043	0.420661	Bacteria;Verrucomicrobiota;Verrucomicrobiae;Pedosphaerales;AAA164-E04;UBA7971	Bacteria;JAAXHH01;JAAXHH01;JAAXHH01;JABIQT01;JABIQT01;JABIQT01 sp018667995
Deep.Sea.Hydrothermal.Vents.PRJNA546572.Reysenbach2020_GCA_015521565.1	USA.Auka.Hydrothermal.Vent.Sediments.PRJNA713414_GCA_021159465.1	0	1	43.1223	0.511977	0.211569	0.666947	Archaea;Hydrothermarchaeota;Hydrothermarchaeia;Hydrothermarchaeales;BMS3B;JAADFX01;JAADFX01 sp015521565	Archaea;Halobacteriota;Syntropharchaeia;ANME-1;ANME-1;G60ANME1;G60ANME1 sp021159465
Chile.Comau.Fjord.Nallar2023.PRJNA729490_GCA_029251265.1	Global.OceanDNA.Nishimura2022_OceanDNA-b36647	1	0	36.1533	0.399323	0.510522	0.434433	Bacteria;Pseudomonadota;Alphaproteobacteria;Rhodobacterales;Rhodobacteraceae;JAGRMT01	Bacteria;Pseudomonadota;Gammaproteobacteria;Pseudomonadales;Cellvibrionaceae;JAHQVY01
India.Hydrothermal.Chimneys.Zhong2022.PRJNA771178_GCA_024275575.1	Global.OceanDNA.Nishimura2022_OceanDNA-b12595	0	1	39.685	0.42817	0.404506	0.551514	Bacteria;KSB1;UBA2214;DRLW01;DRLW01;QQUE01;QQUE01 sp024275575	Bacteria;Bacteroidota;Bacteroidia;Flavobacteriales;UBA7430;UBA7430
Global.OceanDNA.Nishimura2022_OceanDNA-b39366	Global.OceanDNA.Nishimura2022_OceanDNA-b21009	0	1	37.4598	0.457295	0.265651	0.478347	Bacteria;Pseudomonadota;Gammaproteobacteria;Pseudomonadales;Porticoccaceae;HTCC2207;HTCC2207 sp905478725	Bacteria;Myxococcota_A;UBA9160;UBA9160;UBA4427;DUBZ01
China.Weihai.Seawater.Sediments.Lu2023.PRJEB50838_GCA_937949525.1	Norway.Byfjorden.Marine.Bone.Degraders.PRJNA606180.Borchert2021_GCA_016744675.1	0	1	46.8476	0.452449	0.0777182	0.548804	Bacteria;Pseudomonadota;Gammaproteobacteria;Burkholderiales;Thiobacillaceae;PFJX01	Bacteria;Desulfobacterota_F;Desulfuromonadia;Desulfuromonadales;Geopsychrobacteraceae;Desulfuromusa;Desulfuromusa sp016744675
Hainan.Tidal.Flats.PRJNA1030130_GCA_033722355.1	Genomes.From.Earths.Microbiomes.GEM.Nayfach2021_3300028398_10	0	1	43.8372	0.352877	0.362608	0.37371	Bacteria;Pseudomonadota;Gammaproteobacteria;Enterobacterales_A;Alteromonadaceae;Arsukibacterium	Bacteria;Desulfobacterota;Desulfobulbia;Desulfobulbales;Desulfobulbaceae;DRKI01
Genomes.From.Earths.Microbiomes.GEM.Nayfach2021_3300022227_28	Canada.Saanich.Inlet.Seawater.PRJNA630981.Lin2021_GCA_018660175.1	1	0	38.6282	0.408706	0.21561	0.48379	Bacteria;Pseudomonadota;Gammaproteobacteria;Pseudomonadales;Nitrincolaceae;ASP10-02a;ASP10-02a sp024230095	Bacteria;Pseudomonadota;Alphaproteobacteria;SMXQ01;SMXQ01;SMXQ01;SMXQ01 sp018666775
Australia.Corals.Tandon2023.PRJNA857095_GCA_028284385.1	Marine.Dinoflagellate.Phycosphere.PRJNA820338_GCA_024742855.1	0	1	38.6282	0.36212	0.447588	0.4404	Bacteria;Verrucomicrobiota;Verrucomicrobiae;Opitutales;Opitutaceae	Bacteria;Pseudomonadota;Gammaproteobacteria;Pseudomonadales;Oleiphilaceae;Marinobacter;Marinobacter adhaerens
Global.OceanDNA.Nishimura2022_OceanDNA-b33122	Global.Ocean.Sediments.PRJNA688516.Langwig2021_GCA_019312665.1	0	1	44.5086	0.438675	0.133365	0.633212	Bacteria;Pseudomonadota;Alphaproteobacteria;UBA8366;UBA8366;UBA8366;UBA8366 sp002711555	Bacteria;Myxococcota_A;UBA9160;UBA9160;UBA6930;GCA-2687015;GCA-2687015 sp019312665
Genomes.From.Earths.Microbiomes.GEM.Nayfach2021_3300026085_3	Global.OceanDNA.Nishimura2022_OceanDNA-b13229	0	1	37.4598	0.468967	0.425758	0.410705	Bacteria;Bacteroidota;Bacteroidia;Flavobacteriales;Flavobacteriaceae;UBA724	Bacteria;Bdellovibrionota;Bdellovibrionia;Bdellovibrionales;UBA840;UBA6502;UBA6502 sp002436415
Baltic.Sea.Gijon2023.PRJNA891615_GCA_032124675.1	China.Weihai.Seawater.Sediments.Lu2023.PRJEB50838_GCA_937991925.1	0	1	38.6282	0.41779	0.568279	0.449349	Bacteria;Chloroflexota;Anaerolineae;Anaerolineales;UBA4823;DSOS01	Bacteria;Actinomycetota;Acidimicrobiia;Acidimicrobiales;SHLQ01;JABDJW01
Mediterranean.Ocean.Water.Column.PRJNA352798.Moreno2017_GCA_004212985.1_ASM421298v1	Genomes.From.Earths.Microbiomes.GEM.Nayfach2021_3300027834_23	1	0	36.1533	0.304703	0.25122	0.321494	Bacteria;Pseudomonadota;Gammaproteobacteria;SAR86;TMED112;TMED112;TMED112 sp002716745	Bacteria;Pseudomonadota;Gammaproteobacteria;Burkholderiales;Gallionellaceae;Nitrotoga
Helgoland.Surface.Seawater.Schweder2023.PRJEB52999_GCA_943789345.1	Global.OceanDNA.Nishimura2022_OceanDNA-b31510	1	0	37.4598	0.364429	0.290392	0.386759	Bacteria;Pseudomonadota;Gammaproteobacteria;Burkholderiales;Methylophilaceae;BACL14;BACL14 sp905181685	Bacteria;Pseudomonadota;Alphaproteobacteria;Sphingomonadales;Emcibacteraceae;Pseudemcibacter
Global.OceanDNA.Nishimura2022_OceanDNA-b31192	USA.SFB.Estuary.Sediments.Langwig2023.PRJNA865744_GCA_029863845.1	0	1	41.5367	0.421858	0.280395	0.5925	Bacteria;Pseudomonadota;Alphaproteobacteria;Rhodospirillales_A;Casp-alpha2	Bacteria;Myxococcota_A;UBA9160;UBA9160;SMWR01;JACZXC01
Arabian.Sea.Gulf.Of.Khambhat.Pelagic.Sediments.PRJNA598413_GCA_011773465.1_ASM1177346v1	Guaymas.Basin.Hydrothermal.Vents.Mats.Hwang2023.PRJNA879229_GCA_029935635.1	0	1	38.6282	0.494973	0.181775	0.363821	Bacteria;Acidobacteriota;Aminicenantia;Aminicenantales;Aminicenantaceae;SOIV01;SOIV01 sp011773465	Bacteria;Desulfobacterota;Desulfofervidia;Desulfofervidales;Desulfofervidaceae;Desulfofervidus;Desulfofervidus auxilii
Deep.Ocean.Hydrothermal.Plumes.PRJNA488180.Zhou2020_GCA_015660085.1	Persian.Gulf.Water.and.Sediments.PRJNA575141.Somee2021_GCA_018623215.1	0	1	43.1223	0.40349	0.158546	0.43037	Bacteria;Pseudomonadota;Gammaproteobacteria;PS1;Thioglobaceae;DUCF01;DUCF01 sp012959965	Bacteria;Deferribacterota;Deferribacteres;Deferribacterales;Flexistipitaceae;Flexistipes;Flexistipes sinusarabici
Deep.Sea.Hydrothermal.Vents.PRJNA546572.Reysenbach2020_GCA_015486505.1	Baltic.Sea.PRJEB34883.Alneberg2020_GCA_902751945.1	0	1	40.6496	0.404231	0.25646	0.425318	Bacteria;Desulfobacterota_E;Anaeroferrophillalia;Anaeroferrophillales;Tharpellaceae;Tharpella;Tharpella sp015486505	Bacteria;Pseudomonadota;Gammaproteobacteria;Burkholderiales;Burkholderiaceae_B;Limnohabitans
Global.Cold.Seep.Sediments.Han2023.PRJNA950938_GCA_030624695.1	Global.OceanDNA.Nishimura2022_OceanDNA-b12887	0	1	40.6496	0.421522	0.316279	0.512231	Bacteria;Desulfobacterota_D;UBA1144;RKRQ01	Bacteria;Bacteroidota;Ignavibacteria;Ignavibacteriales;Melioribacteraceae;GCA-2698995
Deep.Sea.Hydrothermal.Vents.PRJNA546572.Reysenbach2020_GCA_015491795.1	Global.OceanDNA.Nishimura2022_OceanDNA-b12980	0	1	43.8372	0.500525	0.566931	0.537499	Bacteria;KSB1;UBA2214;DRLW01;DRLW01;DRLW01;DRLW01 sp015485525	Bacteria;Bacteroidota;Rhodothermia;Balneolales;Balneolaceae;Gracilimonas;Gracilimonas sp002696035
China.Pearl.River.Estuary.Waters.Xu2022_PRES25F02_bin.105	Global.Ocean.PRJEB33281.Pachiadaki2019_GCA_902635935.1	1	0	32.9613	0.28043	0.276533	0.401099	Bacteria;Pseudomonadota;Gammaproteobacteria;Burkholderiales;Burkholderiaceae_B;Comamonas;Comamonas sp009360615	Bacteria;Pseudomonadota;Alphaproteobacteria;Pelagibacterales;Pelagibacteraceae;Pelagibacter;Pelagibacter sp003216255
Deep.Ocean.Hydrothermal.Plumes.PRJNA488180.Zhou2020_GCA_015661515.1	USA.Guyamas.Basin.Deep.Sea.Hydrothermal.Vents.PRJNA692327_GCA_017608805.1	0	1	38.6282	0.463676	0.363161	0.231008	Archaea;Aenigmatarchaeota;Aenigmatarchaeia;Aenigmatarchaeales;SZUA-1535;SZUA-1535;SZUA-1535 sp015661515	Archaea;Iainarchaeota;Iainarchaeia;Iainarchaeales;DTGL01;JAFCFP01;JAFCFP01 sp017608575
Global.OceanDNA.Nishimura2022_OceanDNA-b4961	Global.OceanDNA.Nishimura2022_OceanDNA-b19389	0	1	39.685	0.503833	0.292048	0.382752	Bacteria;Bacteroidota;Bacteroidia;Flavobacteriales;BACL11;GCA-002697625;GCA-002697625 sp913052655	Bacteria;Marinisomatota;Marinisomatia;Marinisomatales;TCS55;TMED108;TMED108 sp002717765
Genomes.From.Earths.Microbiomes.GEM.Nayfach2021_3300009702_28	Global.OceanDNA.Nishimura2022_OceanDNA-b22840	0	1	43.1223	0.466282	0.393249	0.569704	Bacteria;Verrucomicrobiota;Verrucomicrobiae;Verrucomicrobiales;DEV007;Arctic95D-9	Bacteria;Planctomycetota;Planctomycetia;Planctomycetales;Planctomycetaceae;JABMPE01
Genomes.From.Earths.Microbiomes.GEM.Nayfach2021_3300020391_13	Helgoland.Surface.Seawater.Schweder2023.PRJEB52999_GCA_943846265.1	0	1	39.685	0.363705	0.534923	0.336068	Bacteria;Pseudomonadota;Gammaproteobacteria;UBA1113;UBA1113;GCA-2709565;GCA-2709565 sp002709565	Bacteria;Bacteroidota;Bacteroidia;Flavobacteriales;UA16;UA16;UA16 sp002477505
Global.OceanDNA.Nishimura2022_OceanDNA-b30086	Global.OceanDNA.Nishimura2022_OceanDNA-b24589	1	0	32.9613	0.261121	0.211797	0.0763909	Bacteria;Pseudomonadota;Alphaproteobacteria;Rhodobacterales;Rhodobacteraceae;Roseovarius	Bacteria;Pseudomonadota;Alphaproteobacteria;Holosporales;Hepatobacteraceae
Deep.Sea.Hydrothermal.Vents.PRJNA546572.Reysenbach2020_GCA_015491935.1	Global.OceanDNA.Nishimura2022_OceanDNA-b24640	1	0	38.6282	0.406798	0.268378	0.417574	Bacteria;Pseudomonadota;Gammaproteobacteria;Enterobacterales_A;Alteromonadaceae;GCA-2401725;GCA-2401725 sp015491935	Bacteria;Pseudomonadota;Alphaproteobacteria;Micavibrionales;Micavibrionaceae;UBA1672;UBA1672 sp002320665
USA.Plum.Island.Estuary.Sediment.Vineis2023.PRJNA896156_GCA_026193295.1	Global.OceanDNA.Nishimura2022_OceanDNA-b21009	0	1	45.1415	0.454894	0.382966	0.50783	Bacteria;Pseudomonadota;Gammaproteobacteria;Xanthomonadales;SZUA-36;JABDPF01	Bacteria;Myxococcota_A;UBA9160;UBA9160;UBA4427;DUBZ01
Global.OceanDNA.Nishimura2022_OceanDNA-b45747	China.Estuary.Surface.Water.Zhou2022.PRJNA730330_GCA_023254175.1	0	1	40.6496	0.407285	0.274831	0.490948	Bacteria;Verrucomicrobiota;Verrucomicrobiae;Opitutales;MB11C04;MB11C04;MB11C04 sp002500665	Bacteria;Bacteroidota;Bacteroidia;Cytophagales;Spirosomaceae;Runella;Runella sp023254175
Global.OceanDNA.Nishimura2022_OceanDNA-b2203	Global.OceanDNA.Nishimura2022_OceanDNA-b41799	0	1	42.3579	0.358604	0.325952	0.314801	Bacteria;Actinomycetota;Acidimicrobiia;Actinomarinales;Actinomarinaceae;Actinomarina	Bacteria;Pseudomonadota;Gammaproteobacteria;SAR86;AG-339-G14;AG-339-G14;AG-339-G14 sp902635045
Global.OMZ.Waters.Zhang2023.PRJNA955304_GCA_030749775.1	Deep.Sea.Hydrothermal.Vents.PRJNA546572.Reysenbach2020_GCA_015488875.1	0	1	41.5367	0.398156	0.263631	0.494942	Bacteria;Pseudomonadota;Alphaproteobacteria;Micavibrionales;Micavibrionaceae	Bacteria;Campylobacterota;Campylobacteria;Campylobacterales;Sulfurovaceae;SZUA-451;SZUA-451 sp015488875
Germany.Helgoland.Seawater.PRJEB38290_GCA_905479795.1	Global.Cold.Seep.Sediments.Han2023.PRJNA950938_GCA_030594815.1	1	0	32.9613	0.27841	0.204485	0.152004	Bacteria;Pseudomonadota;Alphaproteobacteria;Rickettsiales;Midichloriaceae;Bandiella;Bandiella sp905479795	Bacteria;Pseudomonadota;Gammaproteobacteria;UBA6429;UBA6429;JAGLTQ01
Arctic.Ocean.Seawater.TARA.Royo2021_TOA-bin-105	Australia.Geoffrey.Bay.Coral.Reef.PRJNA594068.Glasl2020_GCA_011525015.1_ASM1152501v1	0	1	36.1533	0.473185	0.416762	0.455415	Bacteria;Verrucomicrobiota;Verrucomicrobiae;Verrucomicrobiales;Akkermansiaceae;SW10;SW10 sp002323895	Bacteria;Bacteroidota;Bacteroidia;Flavobacteriales;Flavobacteriaceae;UBA3478;UBA3478 sp011525015
Marine.PRJEB51078_GCA_937921455.1	Arctic.Ocean.Seawater.TARA.Royo2021_TOA-bin-1703	1	0	38.6282	0.364858	0.332142	0.462798	Bacteria;Pseudomonadota;Alphaproteobacteria;Rhodobacterales;Rhodobacteraceae;Paracoccus;Paracoccus sp002294185	Bacteria;Pseudomonadota;Gammaproteobacteria;SAR86
Global.OceanDNA.Nishimura2022_OceanDNA-b32607	Genomes.From.Earths.Microbiomes.GEM.Nayfach2021_3300020397_12	1	0	38.6282	0.418482	0.236022	0.470335	Bacteria;Pseudomonadota;Alphaproteobacteria;SMXQ01;SMXQ01;WHSO01	Bacteria;Pseudomonadota;Gammaproteobacteria;Pseudomonadales;Halieaceae;Luminiphilus;Luminiphilus sp913045375
Guaymas.Basin.Hydrothermal.Vents.Mats.Hwang2023.PRJNA879229_GCA_029935255.1	USA.SFB.Estuary.Water.PRJNA819083_GCA_030830005.1	0	1	36.1533	0.462294	0.391287	0.586429	Bacteria;Verrucomicrobiota;Kiritimatiellia;Kiritimatiellales;Pontiellaceae;Pontiella	Bacteria;Bacteroidota;Bacteroidia;Flavobacteriales;Flavobacteriaceae;UBA7446
Genomes.From.Earths.Microbiomes.GEM.Nayfach2021_3300000313_7	Global.OceanDNA.Nishimura2022_OceanDNA-b40624	0	1	38.6282	0.395846	0.402259	0.456813	Bacteria;Acidobacteriota;Terriglobia;Terriglobales;Acidobacteriaceae;Terracidiphilus;Terracidiphilus sp002314435	Bacteria;Pseudomonadota;Gammaproteobacteria;Pseudomonadales;Pseudohongiellaceae;UBA9145
Guaymas.Basin.Hydrothermal.Vents.Water.Hwang2023.PRJNA879230_GCA_029941905.1	Global.OceanDNA.Nishimura2022_OceanDNA-b32464	1	0	39.685	0.368068	0.327733	0.474955	Bacteria;Pseudomonadota;Gammaproteobacteria;Pseudomonadales;HTCC2089;UBA4582;UBA4582 sp012960755	Bacteria;Pseudomonadota;Alphaproteobacteria;TMED109_A;TMED131
Genomes.From.Earths.Microbiomes.GEM.Nayfach2021_3300005253_8	Atlantik.Subseafloor.Crustal.Aquifer.PRJNA391950.Tully2018_GCA_002746135.1_ASM274613v1	0	1	38.6282	0.35026	0.48229	0.467124	Bacteria;Bacteroidota;Bacteroidia;Flavobacteriales;Flavobacteriaceae;Maribacter;Maribacter sp011050675	Bacteria;Pseudomonadota;Gammaproteobacteria;Pseudomonadales;Porticoccaceae;50-400-T64;50-400-T64 sp002746135
Global.OceanDNA.Nishimura2022_OceanDNA-b114	Genomes.From.Earths.Microbiomes.GEM.Nayfach2021_3300027917_63	0	1	43.1223	0.391937	0.15254	0.380231	Bacteria;Acidobacteriota;Vicinamibacteria;Vicinamibacterales;UBA2999;UBA2999	Bacteria;Pseudomonadota;Gammaproteobacteria;Steroidobacterales;Steroidobacteraceae;SG8-30;SG8-30 sp001303245
USA.Ircinia.Sea.Sponges.PRJNA768976_GCA_022820525.1	Global.OceanDNA.Nishimura2022_OceanDNA-b42695	1	0	28.4605	0.263917	0.312395	0.170895	Bacteria;Pseudomonadota;Alphaproteobacteria;Bin95;Bin95;Bin95;Bin95 sp022827685	Bacteria;Pseudomonadota;Gammaproteobacteria;SAR86;TMED112;TMED112
Israel.Coastal.Tar.Patties.Blum2023.PRJNA981336_GCA_034189745.1	China.Yellow.Sea.Tao2022.PRJNA823908_JZB_MAG0447	0	1	44.5086	0.332371	0.242166	0.384053	Bacteria;Pseudomonadota;Gammaproteobacteria;Pseudomonadales;Nitrincolaceae;Marinobacterium	Bacteria;Bacteroidota;Rhodothermia;Rhodothermales;UBA10348;JAAZVD01
Global.OceanDNA.Nishimura2022_OceanDNA-b906	Deep.Sea.Hydrothermal.Vents.PRJNA546572.Reysenbach2020_GCA_015485385.1	0	1	43.1223	0.368416	0.205282	0.478476	Bacteria;Actinomycetota;Acidimicrobiia;Acidimicrobiales;MedAcidi-G1;MedAcidi-G2B;MedAcidi-G2B sp000817115	Bacteria;Pseudomonadota;Alphaproteobacteria;Sphingomonadales;Kordiimonadaceae;Kordiimonas;Kordiimonas sp015485385
Global.OceanDNA.Nishimura2022_OceanDNA-b15447	Genomes.From.Earths.Microbiomes.GEM.Nayfach2021_3300024353_42	1	0	34.6718	0.321169	0.149245	0.343049	Bacteria;Chloroflexota;Dehalococcoidia;UBA3495;UBA2588;UBA2588;UBA2588 sp003523055	Bacteria;Chloroflexota;Anaerolineae;VGOG01;VGOG01;VGOG01
Israel.Coastal.Tar.Patties.Blum2023.PRJNA981336_GCA_034189445.1	Global.OceanDNA.Nishimura2022_OceanDNA-b9835	0	1	40.6496	0.380071	0.418611	0.315945	Bacteria;Pseudomonadota;Gammaproteobacteria;Pseudomonadales;Oleiphilaceae;Marinobacter	Bacteria;Bacteroidota;Bacteroidia;Flavobacteriales;Flavobacteriaceae;Polaribacter;Polaribacter sp913047375
Global.OceanDNA.Nishimura2022_OceanDNA-b21013	Genomes.From.Earths.Microbiomes.GEM.Nayfach2021_3300026518_11	0	1	39.685	0.455771	0.454246	0.561617	Bacteria;Myxococcota_A;UBA9160;UBA9160;UBA4427;UBA4427	Bacteria;Pseudomonadota;Gammaproteobacteria;21-64-14;21-64-14;BMS3Abin12
China.Weihai.Seawater.Sediments.Lu2023.PRJEB50838_GCA_938034415.1	Global.OceanDNA.Nishimura2022_OceanDNA-b15337	1	0	39.685	0.370222	0	0.47288	Bacteria;Chloroflexota;Anaerolineae;J036;J036;JAAFGM01	Bacteria;Chloroflexota;Dehalococcoidia;UBA3495;GCA-2712585;GCA-2712585;GCA-2712585 sp002712585
Global.Ocean.Sediments.PRJNA688516.Langwig2021_GCA_019313245.1	Global.OceanDNA.Nishimura2022_OceanDNA-b41859	0	1	44.5086	0.395754	0.505234	0.485328	Bacteria;Myxococcota_A;UBA9160;UBA9160;SMWR01;JACZVU01;JACZVU01 sp019313245	Bacteria;Pseudomonadota;Gammaproteobacteria;SAR86;D2472;MED-G78;MED-G78 sp902514105
Global.Cold.Seep.Sediments.Han2023.PRJNA950938_GCA_030613545.1	Genomes.From.Earths.Microbiomes.GEM.Nayfach2021_3300020460_9	0	1	44.5086	0.416687	0.231879	0.492614	Bacteria;Desulfobacterota_F;Desulfuromonadia;Desulfuromonadales;Syntrophotaleaceae;Syntrophotalea_A	Bacteria;Pseudomonadota;Gammaproteobacteria;Pseudomonadales;HTCC2089;UBA2965;UBA2965 sp002348385
Deep.Sea.Hydrothermal.Vents.PRJNA557557.Hou2020_GCA_013152225.1	USA.Auka.Hydrothermal.Vent.Sediments.PRJNA713414_GCA_021160305.1	0	1	43.8372	0.498255	0.323022	0.535624	Bacteria;KSB1;UBA2214;UBA2214;Zgenome-0027;JAADGR01;JAADGR01 sp013152225	Bacteria;Latescibacterota;4484-107;4484-107;4484-107;4484-107;4484-107 sp002059205
Marine.PRJEB51078_GCA_937906615.1	Global.OceanDNA.Nishimura2022_OceanDNA-b16050	0	1	32.9613	0.335293	0.529263	0.166955	Bacteria;Bacteroidota;Bacteroidia;Flavobacteriales;UA16;UA16	Bacteria;Cyanobacteriota;Cyanobacteriia;Cyanobacteriales;Microcystaceae_A;Atelocyanobacterium;Atelocyanobacterium thalassa_A
Global.OceanDNA.Nishimura2022_OceanDNA-b17743	Global.OceanDNA.Nishimura2022_OceanDNA-b22492	0	1	37.4598	0.438699	0.418113	0.571817	Bacteria;Latescibacterota;UBA2968;UBA8231;UBA8231;UBA12574;UBA12574 sp002712305	Bacteria;Planctomycetota;Planctomycetia;Pirellulales;Pirellulaceae;Rubripirellula
Marine.PRJEB51078_GCA_937919825.1	Global.OceanDNA.Nishimura2022_OceanDNA-b34109	0	1	37.4598	0.443361	0.494863	0.636308	Bacteria;Verrucomicrobiota;Verrucomicrobiae;Chthoniobacterales;Terrimicrobiaceae;UBA967	Bacteria;Pseudomonadota;Gammaproteobacteria;Burkholderiales;Nitrosomonadaceae;GCA-2721545
Global.OceanDNA.Nishimura2022_OceanDNA-b44075	China.Weihai.Seawater.Sediments.Lu2023.PRJEB50838_GCA_937928085.1	0	1	40.6496	0.418101	0.273654	0.590099	Bacteria;Pseudomonadota;Gammaproteobacteria;UBA4486;UBA4486;UBA11869;UBA11869 sp014239225	Bacteria;Spirochaetota;Leptospirae;Leptospirales;Leptonemataceae;SKYB61
Global.OceanDNA.Nishimura2022_OceanDNA-b34939	Genomes.From.Earths.Microbiomes.GEM.Nayfach2021_3300028417_17	0	1	41.5367	0.293872	0.30711	0.432348	Bacteria;Pseudomonadota;Gammaproteobacteria;Enterobacterales_A;Alteromonadaceae;Pararheinheimera	Bacteria;Campylobacterota;Campylobacteria;Campylobacterales;Sulfurimonadaceae;JACXUG01
Global.OMZ.Waters.Zhang2023.PRJNA955304_GCA_030748735.1	Canada.Saanich.Inlet.Seawater.PRJNA630981.Lin2021_GCA_018646605.1	0	1	39.685	0.37804	0.568623	0.439172	Bacteria;Myxococcota_A;UBA9160;UBA9160;UBA4427	Bacteria;Bacteroidota;Bacteroidia;Flavobacteriales;Flavobacteriaceae;MS024-2A;MS024-2A sp018646605
Deep.Sea.Hydrothermal.Vents.PRJNA546572.Reysenbach2020_GCA_015486445.1	Global.Cold.Seep.Sediments.Han2023.PRJNA950938_GCA_030633095.1	0	1	43.1223	0.371841	0.20528	0.490625	Bacteria;Desulfobacterota_E;Anaeroferrophillalia;Anaeroferrophillales;Tharpellaceae;JAADEO01;JAADEO01 sp015486445	Bacteria;Pseudomonadota;Gammaproteobacteria;GCA-001735895;GCA-001735895;JACNJF01
India.Hydrothermal.Chimneys.Zhong2022.PRJNA771178_GCA_024277695.1	Global.OceanDNA.Nishimura2022_OceanDNA-b18484	0	1	39.685	0.419066	0.369281	0.341939	Bacteria;Bacteroidota;Bacteroidia;Chitinophagales;Saprospiraceae;JAJRUR01;JAJRUR01 sp024277695	Bacteria;Marinisomatota;Marinisomatia;Marinisomatales;TCS55;GCA-002701945
USA.Auka.Hydrothermal.Vent.Sediments.PRJNA713414_GCA_021162745.1	Norway.Subsea.Road.Tunnel.PRJNA755678.Suarez2022_GCA_021775995.1	0	1	46.8476	0.420986	0.149549	0.507205	Bacteria;Desulfobacterota_F;Desulfuromonadia;Desulfuromonadales;Desulfuromonadaceae;Desulfuromonas;Desulfuromonas sp021162745	Bacteria;Pseudomonadota;Alphaproteobacteria;Micavibrionales;Micavibrionaceae;GCA-2708415;GCA-2708415 sp021775995
Caspian.Sea.Brackish.Waters.Mehrshad2016.PRJNA279271_GCA_027593175.1	China.Yellow.Sea.Tao2022.PRJNA823908_JZB_MAG0369	0	1	39.685	0.438617	0.340356	0.444206	Bacteria;Bacteroidota;Bacteroidia;Cytophagales;Cyclobacteriaceae;Algoriphagus	Bacteria;Pseudomonadota;Gammaproteobacteria;Pseudomonadales;Halieaceae;Luminiphilus
Arctic.Ocean.Grevesse2022.PRJEB57575_GCA_963579055.1	Mediterranean.Petrosia.Sea.Sponge.PRJNA515489.Burgsdorf2021_GCA_021296455.1	0	1	40.6496	0.443517	0.693505	0.524309	Bacteria;Gemmatimonadota;Gemmatimonadetes;Longimicrobiales;UBA6960;UBA822	Bacteria;Actinomycetota;Acidimicrobiia;UBA5794;ZC4RG35;Bin76;Bin76 sp002238785
Canada.Saanich.Inlet.Seawater.PRJNA630981.Lin2021_GCA_018652705.1	China.Yellow.Sea.Tao2022.PRJNA823908_JZB_MAG0299	0	1	37.4598	0.451248	0.473306	0.418468	Bacteria;Marinisomatota;Marinisomatia;Marinisomatales;TCS55;TCS55;TCS55 sp018674655	Bacteria;Bacteroidota;Bacteroidia;NS11-12g
Global.OceanDNA.Nishimura2022_OceanDNA-b17506	Genomes.From.Earths.Microbiomes.GEM.Nayfach2021_3300027839_26	0	1	40.6496	0.44851	0.267374	0.424701	Bacteria;Gemmatimonadota;Gemmatimonadetes;Longimicrobiales;UBA6960;UBA1138;UBA1138 sp002501085	Bacteria;Pseudomonadota;Gammaproteobacteria;Woeseiales;Woeseiaceae;SZUA-117;SZUA-117 sp018701055
Global.OceanDNA.Nishimura2022_OceanDNA-b45412	Canada.Labrador.Sea.Sediments.PRJNA686385.Murphy2021_GCA_018069465.1	0	1	38.6282	0.382809	0.454236	0.501716	Bacteria;Verrucomicrobiota;Verrucomicrobiae;Chthoniobacterales;Terrimicrobiaceae;UBA967	Bacteria;Pseudomonadota;Gammaproteobacteria;Pseudomonadales;Porticoccaceae;50-400-T64;50-400-T64 sp018069465
Global.OceanDNA.Nishimura2022_OceanDNA-b35371	Global.OceanDNA.Nishimura2022_OceanDNA-b32791	1	0	36.1533	0.263537	0.398467	0.172969	Bacteria;Pseudomonadota;Gammaproteobacteria;GCA-001735895;GCA-001735895	Bacteria;Pseudomonadota;Alphaproteobacteria;UBA7879
Mariana.Trench.Deep.Sediments.PRJNA635214.Zhou2022_GCA_022561875.1	Genomes.From.Earths.Microbiomes.GEM.Nayfach2021_3300007771_3	0	1	37.4598	0.458961	0.410387	0.508536	Bacteria;Bacteroidota;Bacteroidia;Bacteroidales;VadinHA17;JADFUQ01;JADFUQ01 sp022561875	Bacteria;Calditrichota;Calditrichia;Calditrichales;Calditrichaceae
China.Weihai.Seawater.Sediments.Lu2023.PRJEB50838_GCA_938074525.1	Global.OceanDNA.Nishimura2022_OceanDNA-b226	0	1	40.6496	0.393482	0.380514	0.471939	Bacteria;Pseudomonadota;Gammaproteobacteria;UBA4575;UBA4575;UBA1858	Bacteria;Acidobacteriota;Vicinamibacteria;Vicinamibacterales;UBA8438;DTWD01
Marine.Sediments.Yin2022.PRJNA678468_GCA_030145195.1	Deep.Sea.Hydrothermal.Vents.PRJNA546572.Reysenbach2020_GCA_015488885.1	0	1	44.5086	0.468634	0.307799	0.57164	Bacteria;Desulfobacterota_F;Desulfuromonadia;Desulfuromonadales;BM103	Bacteria;Pseudomonadota;Gammaproteobacteria;SZUA-229;SZUA-229;S010-25;S010-25 sp015488885
Global.OceanDNA.Nishimura2022_OceanDNA-b45355	Moorea.Marine.Surface.Sediments.Chase2023.PRJNA611818_GCA_030065755.1	0	1	37.4598	0.311087	0.409326	0.474277	Bacteria;Verrucomicrobiota;Kiritimatiellia;CAJWTS01;CAJWTS01;CAJWTS01;CAJWTS01 sp913047795	Bacteria;Cyanobacteriota;Cyanobacteriia;Cyanobacteriales;Prochloraceae
Global.OceanDNA.Nishimura2022_OceanDNA-b14626	China.Pearl.River.Estuary.Waters.Xu2022_PRES01F07_bin.137	0	1	37.4598	0.436223	0.626004	0.514982	Bacteria;Chloroflexota;Dehalococcoidia;UBA1151;UBA1328;UBA1328	Bacteria;Actinomycetota;Actinomycetia;Nanopelagicales;S36-B12;REEB460
Global.OceanDNA.Nishimura2022_OceanDNA-b38975	Global.OceanDNA.Nishimura2022_OceanDNA-b12556	0	1	40.6496	0.309986	0.436459	0.217483	Bacteria;Pseudomonadota;Gammaproteobacteria;Pseudomonadales;Oleiphilaceae;Marinobacter	Bacteria;Bacteroidota;Bacteroidia;Flavobacteriales;UBA7430;UBA6772
Mediterranean.Brine.Pool.Blum2023.PRJNA1042791_GCA_034718095.1	Global.Cold.Seep.Sediments.Han2023.PRJNA950938_GCA_030601805.1	0	1	43.1223	0.406709	0.283238	0.240857	Bacteria;Bipolaricaulota;Bipolaricaulia;UBA7950	Bacteria;Chloroflexota;Dehalococcoidia;GIF9;AB-539-J10;E29-bin54;E29-bin54 sp004376695
Genomes.From.Earths.Microbiomes.GEM.Nayfach2021_3300028417_17	Global.Ocean.PRJEB33281.Pachiadaki2019_GCA_902613655.1	0	1	41.5367	0.400538	0.398667	0.469254	Bacteria;Campylobacterota;Campylobacteria;Campylobacterales;Sulfurimonadaceae;JACXUG01	Bacteria;Pseudomonadota;Alphaproteobacteria;Pelagibacterales;Pelagibacteraceae;GCA-2704625
Germany.Helgoland.Seawater.PRJEB38290_GCA_905478795.1	Global.Cold.Seep.Sediments.Han2023.PRJNA950938_GCA_030631035.1	0	1	28.4605	0.324121	0.531237	0.128095	Bacteria;Bacteroidota;Bacteroidia;Flavobacteriales;UA16;UBA8752;UBA8752 sp905478795	Bacteria;Pseudomonadota;Gammaproteobacteria;UBA9339;UBA9339;JAGLXC01;JAGLXC01 sp023133095
Atlantic.Pacific.Ocean.Pelagic.Costa2023.PRJEB60184_GCA_949529985.1	Canada.Saanich.Inlet.Seawater.PRJNA630981.Lin2021_GCA_018700055.1	0	1	39.685	0.462622	0.490436	0.290159	Bacteria;Bacteroidota;Bacteroidia;Flavobacteriales;Schleiferiaceae;TMED14	Bacteria;Margulisbacteria;Marinamargulisbacteria;UBA817;JABISL01;JABISL01;JABISL01 sp018700055
Genomes.From.Earths.Microbiomes.GEM.Nayfach2021_3300005722_2	USA.SFB.Estuary.Water.PRJNA819083_GCA_030833075.1	0	1	36.1533	0.467993	0.405207	0.522007	Bacteria;Bacteroidota;Bacteroidia;Flavobacteriales;Flavobacteriaceae;PALG01	Bacteria;Gemmatimonadota;Gemmatimonadetes;Gemmatimonadales;Gemmatimonadaceae;Gemmatimonas;Gemmatimonas sp002331565
Global.OceanDNA.Nishimura2022_OceanDNA-b39335	Deep.Sea.Hydrothermal.Vents.PRJNA557557.Hou2020_GCA_013151935.1	0	1	43.1223	0.435254	0.142794	0.554571	Bacteria;Pseudomonadota;Gammaproteobacteria;Pseudomonadales;Porticoccaceae;HTCC2207	Bacteria;Nitrospirota;Nitrospiria;SBBL01;JAADHI01;JAADHI01;JAADHI01 sp013151935
Global.OceanDNA.Nishimura2022_OceanDNA-b21014	Eastern.Fram.Strait.Water.Priest2023.PRJEB58071_GCA_949372635.1	0	1	43.8372	0.464612	0.452415	0.627343	Bacteria;Myxococcota_A;UBA9160;UBA9160;UBA4427	Bacteria;Pseudomonadota;Gammaproteobacteria;Pseudomonadales;Pseudohongiellaceae;UBA9145
Canada.Saanich.Inlet.Seawater.PRJNA630981.Lin2021_GCA_018657265.1	HOE.Legacy2.Ocean.Expedition.PRJNA358725.Aylward2017_GCA_022448925.1	0	1	44.5086	0.390564	0.142395	0.422202	Bacteria;Nitrospinota;Nitrospinia;Nitrospinales;Nitrospinaceae;LS-NOB;LS-NOB sp018673915	Bacteria;Pseudomonadota;Alphaproteobacteria;Rhodobacterales;Rhodobacteraceae;JAKVCP01;JAKVCP01 sp022448925
Europe.Coastal.Sediments.PRJEB54670_GCA_945787545.1	Global.Ocean.Sediments.PRJNA688516.Langwig2021_GCA_019309505.1	0	1	38.6282	0.489183	0.134099	0.527689	Bacteria;Desulfobacterota_F;Desulfuromonadia;Desulfuromonadales;CALZIZ01;CALZIZ01;CALZIZ01 sp945787465	Bacteria;Desulfobacterota;DSM-4660;Desulfatiglandales;HGW-15;JAFDHO01;JAFDHO01 sp019308745
Australia.Corals.Tandon2023.PRJNA857095_GCA_028278115.1	Genomes.From.Earths.Microbiomes.GEM.Nayfach2021_3300026534_28	0	1	40.6496	0.316149	0.287323	0.470455	Bacteria;Bacillota_A;Clostridia;Peptostreptococcales;Caminicellaceae;JAKSBP01	Bacteria;Pseudomonadota;Gammaproteobacteria;Chromatiales;Chromatiaceae
Global.OceanDNA.Nishimura2022_OceanDNA-b22261	USA.SFB.Estuary.Water.PRJNA819083_GCA_030833725.1	0	1	42.3579	0.416431	0.185729	0.325409	Bacteria;Planctomycetota;Phycisphaerae;Phycisphaerales;SM1A02;UBA854;UBA854 sp002364485	Bacteria;Bacteroidota;Kapabacteria;Kapabacteriales;Kapabacteriaceae;OLB6
India.Hydrothermal.Chimneys.Zhong2022.PRJNA771178_GCA_024278445.1	Genomes.From.Earths.Microbiomes.GEM.Nayfach2021_3300013103_71	0	1	43.1223	0.461274	0.132335	0.702083	Bacteria;Nitrospinota;UBA7883;UBA7883;JAJRTC01;JAJRTC01;JAJRTC01 sp024278445	Bacteria;Omnitrophota;Koll11;SKK-01;SKK-01;Makaraimicrobium;Makaraimicrobium thalassicum
Chile.Comau.Fjord.Nallar2023.PRJNA729490_GCA_029246505.1	Chile.Comau.Fjord.Nallar2023.PRJNA729490_GCA_029254745.1	0	1	38.6282	0.419465	0.297544	0.5211	Bacteria;Pseudomonadota;Gammaproteobacteria;Arenicellales;Arenicellaceae;UBA10349	Bacteria;Verrucomicrobiota;Verrucomicrobiae;Opitutales;MB11C04;MB11C04
Global.OceanDNA.Nishimura2022_OceanDNA-b35162	Atlantik.Subseafloor.Crustal.Aquifer.PRJNA391950.Tully2018_GCA_002733995.1_ASM273399v1	0	1	44.5086	0.402706	0.30539	0.393936	Bacteria;Pseudomonadota;Gammaproteobacteria;Enterobacterales_A;GCA-2746155	Bacteria;Desulfobacterota;Desulfobulbia;Desulfobulbales;Desulfocapsaceae;Desulforhopalus;Desulforhopalus sp002733995
USA.Chesapeake.And.Delaware.Bays.PRJNA699965_GCA_017853885.1	Australia.Corals.Tandon2023.PRJNA857095_GCA_028289505.1	0	1	43.8372	0.465349	0.536838	0.514658	Bacteria;Verrucomicrobiota;Verrucomicrobiae;Verrucomicrobiales;Verrucomicrobiaceae;Prosthecobacter;Prosthecobacter sp017853885	Bacteria;Bacteroidota;Bacteroidia;Cytophagales;Cyclobacteriaceae;SZUA-3
Genomes.From.Earths.Microbiomes.GEM.Nayfach2021_3300027828_31	USA.Sapelo.Island.Costal.Waters.PRJNA552566.Damashek2019_GCA_008081045.1_ASM808104v1	0	1	42.3579	0.356576	0.269651	0.310542	Bacteria;Myxococcota_B;SURF-8;SURF-8;SURF-8	Bacteria;Pseudomonadota;Gammaproteobacteria;Pseudomonadales;Pseudohongiellaceae;UBA9145;UBA9145 sp008081045
Hawaii.HOT.Waters.PRJNA352737.Muratore2022_GCA_022447905.1	Global.OceanDNA.Nishimura2022_OceanDNA-b27525	1	0	37.4598	0.446659	0.224808	0.577956	Bacteria;Pseudomonadota;Gammaproteobacteria;Pseudomonadales;Pseudohongiellaceae;UBA9145;UBA9145 sp002694855	Bacteria;Pseudomonadota;Alphaproteobacteria;Rhodobacterales;Rhodobacteraceae
Global.OceanDNA.Nishimura2022_OceanDNA-b41451	Helgoland.Surface.Seawater.Schweder2023.PRJEB52999_GCA_943788685.1	0	1	38.6282	0.348513	0.455761	0.463568	Bacteria;Pseudomonadota;Gammaproteobacteria;Pseudomonadales;Spongiibacteraceae	Bacteria;Bacteroidota;Bacteroidia;Flavobacteriales;Flavobacteriaceae;UBA8316;UBA8316 sp018647605
USA.Ircinia.Sea.Sponges.PRJNA768976_GCA_022824265.1	USA.Ircinia.Sea.Sponges.PRJNA768976_GCA_022827365.1	0	1	39.685	0.415127	0.397464	0.519424	Bacteria;Poribacteria;WGA-4E;WGA-4E;WGA-3G;MSPOR6;MSPOR6 sp022824265	Bacteria;Chloroflexota;Anaerolineae;Aggregatilineales;Phototrophicaceae;UBA6055;UBA6055 sp022824365
Global.OceanDNA.Nishimura2022_OceanDNA-b45992	Global.OceanDNA.Nishimura2022_OceanDNA-b6886	0	1	39.685	0.511174	0.589258	0.534787	Bacteria;Verrucomicrobiota;Verrucomicrobiae;Opitutales;DSM-45221;Lentimonas;Lentimonas sp905182435	Bacteria;Bacteroidota;Bacteroidia;Flavobacteriales;Flavobacteriaceae;Marivariicella;Marivariicella sp002690805
Global.OceanDNA.Nishimura2022_OceanDNA-a1940	China.Pearl.River.Estuary.PRJNA575161.Wang2020_GCA_020343515.1	1	0	34.6718	0.377412	0.237676	0.402764	Archaea;Thermoplasmatota;Poseidoniia;Poseidoniales;Poseidoniaceae;MGIIa-K1;MGIIa-K1 sp002498185	Archaea;Thermoplasmatota;E2;DHVEG-1;DHVEG-1;JAGLML01;JAGLML01 sp020343515
Global.Ocean.PRJEB33281.Pachiadaki2019_GCA_902613775.1	Helgoland.Surface.Seawater.Schweder2023.PRJEB52999_GCA_943789195.1	1	0	41.5367	0.368332	0.240048	0.514767	Bacteria;Pseudomonadota;Alphaproteobacteria;Pelagibacterales;Pelagibacteraceae;Pelagibacter	Bacteria;Pseudomonadota;Gammaproteobacteria;Pseudomonadales;Pseudohongiellaceae;UBA9145
USA.Ircinia.Sea.Sponges.PRJNA768976_GCA_022823055.1	India.Hydrothermal.Chimneys.Zhong2022.PRJNA771178_GCA_021545585.1	0	1	38.6282	0.441645	0.23542	0.531876	Bacteria;Desulfobacterota_B;Binatia;UBA9968;JAJDTQ01;JAJDTQ01;JAJDTQ01 sp022823055	Bacteria;Pseudomonadota;Zetaproteobacteria;Mariprofundales;Mariprofundaceae;JAJRVH01;JAJRVH01 sp021545585
Norway.Byfjorden.Marine.Bone.Degraders.PRJNA606180.Borchert2021_GCA_016744705.1	China.Pearl.River.Estuary.Waters.Xu2022_PRES09F07_bin.99	0	1	41.5367	0.446676	0.327654	0.409087	Bacteria;Krumholzibacteriota;Krumholzibacteria;LZORAL124-64-63;LZORAL124-64-63;LZORAL124-64-63;LZORAL124-64-63 sp016744705	Bacteria;Acidobacteriota;Vicinamibacteria;Vicinamibacterales;UBA2999;JABFRY01
Australia.Corals.Tandon2023.PRJNA857095_GCA_028279585.1	India.Hydrothermal.Chimneys.Zhong2022.PRJNA771178_GCA_024277725.1	0	1	40.6496	0.219246	0.251421	0.364129	Archaea;Thermoplasmatota;EX4484-6	Bacteria;CG2-30-53-67;CG2-30-53-67;CG2-30-53-67;CG2-30-53-67;JAADIO01;JAADIO01 sp024277725
Global.Cold.Seep.Sediments.Han2023.PRJNA950938_GCA_030595125.1	Global.Ocean.Sediments.PRJNA688516.Langwig2021_GCA_019307945.1	0	1	39.685	0.456651	0.350287	0.357926	Bacteria;Myxococcota;Polyangia;JAAYKL01;JAAYKL01	Bacteria;Desulfobacterota;DSM-4660;Desulfatiglandales;Desulfatiglandaceae;B17-G16;B17-G16 sp003646975
Global.OMZ.Waters.Zhang2023.PRJNA955304_GCA_030748535.1	Global.OceanDNA.Nishimura2022_OceanDNA-b207	0	1	41.5367	0.438632	0.415139	0.407295	Bacteria;Krumholzibacteriota;Krumholzibacteria;JACNKJ01;JACNKJ01	Bacteria;Acidobacteriota;Vicinamibacteria;Vicinamibacterales;UBA8438
Helgoland.Surface.Seawater.Schweder2023.PRJEB52999_GCA_943787265.1	India.Hydrothermal.Chimneys.Zhong2022.PRJNA771178_GCA_024275365.1	1	0	30.9377	0.413764	0.343802	0.254075	Bacteria;Planctomycetota;Planctomycetia;Planctomycetales;Planctomycetaceae;JABMPE01	Bacteria;Planctomycetota;Phycisphaerae;Phycisphaerales;UBA1924;PNC22;PNC22 sp024275365
USA.SFB.Estuary.Sediments.Langwig2023.PRJNA865744_GCA_029861955.1	Caspian.Sea.Brackish.Waters.Mehrshad2016.PRJNA279271_GCA_027624955.1	0	1	41.5367	0.414504	0.195049	0.336134	Bacteria;Acidobacteriota;Polarisedimenticolia;Polarisedimenticolales;Polarisedimenticolaceae	Bacteria;Pseudomonadota;Alphaproteobacteria;UBA828;UBA828;PTKB01
Global.OceanDNA.Nishimura2022_OceanDNA-b22162	Global.Cold.Seep.Sediments.Han2023.PRJNA950938_GCA_030637065.1	1	0	40.6496	0.36087	0.211977	0.197312	Bacteria;Planctomycetota;Phycisphaerae;Phycisphaerales;SM1A02;GCA-002718515	Bacteria;Planctomycetota;Phycisphaerae;Sedimentisphaerales;Anaerohalosphaeraceae
Global.OceanDNA.Nishimura2022_OceanDNA-b35469	USA.Ircinia.Sea.Sponges.PRJNA768976_GCA_022820365.1	1	0	36.1533	0.388579	0.475295	0.414868	Bacteria;Pseudomonadota;Gammaproteobacteria;GCA-002705445;GCA-002705445;GCA-2705445	Bacteria;Pseudomonadota;Alphaproteobacteria;Rhodobacterales;Rhodobacteraceae;JAJEFO01;JAJEFO01 sp022820365
China.Pearl.River.Estuary.Waters.Xu2022_PRES01F07_bin.8	Global.OceanDNA.Nishimura2022_OceanDNA-b32630	1	0	34.6718	0.354512	0.569849	0.183181	Bacteria;Pseudomonadota;Gammaproteobacteria;Burkholderiales;Burkholderiaceae_A;SYIM01	Bacteria;Pseudomonadota;Alphaproteobacteria;UBA1280;UBA2136
USA.SFB.Estuary.Sediments.Langwig2023.PRJNA865744_GCA_029861395.1	Baltic.Sea.PRJEB34883.Alneberg2020_GCA_902752585.1	0	1	42.3579	0.323656	0.280034	0.256904	Bacteria;Actinomycetota;Acidimicrobiia;UBA5794	Bacteria;Pseudomonadota;Gammaproteobacteria;Pseudomonadales;HTCC2089;UBA4582;UBA4582 sp013204195
Global.Cold.Seep.Sediments.Han2023.PRJNA950938_GCA_030636765.1	Canada.Saanich.Inlet.Seawater.PRJNA630981.Lin2021_GCA_018699655.1	0	1	38.6282	0.472132	0.377491	0.451312	Bacteria;Gemmatimonadota;Gemmatimonadetes;KS3-K002;JABDQB01;G020351855	Bacteria;Marinisomatota;Marinisomatia;Marinisomatales;TCS55;TCS55;TCS55 sp018647265
Marine.PRJEB51078_GCA_937895135.1	Global.OceanDNA.Nishimura2022_OceanDNA-b38938	0	1	37.4598	0.461227	0.396398	0.54265	Bacteria;Myxococcota_A;UBA9160;UBA9160;UBA4427;UBA4427	Bacteria;Pseudomonadota;Gammaproteobacteria;Pseudomonadales;Oleiphilaceae;PZPK01
China.Yellow.Sea.Tao2022.PRJNA823908_JZB_MAG0429	Sargasso.Subseafloor.Crustal.Fluids.Seyler2021_NP171382A-high-completion-8	1	0	39.685	0.383225	0.0948263	0.402724	Bacteria;Pseudomonadota;Alphaproteobacteria;Rhodobacterales;Rhodobacteraceae;Planktotalea;Planktotalea arctica	Bacteria;Pseudomonadota;Gammaproteobacteria;Burkholderiales;Gallionellaceae;CAIQPV01
Global.Ocean.PRJEB33281.Pachiadaki2019_GCA_902626645.1	Norway.Subsea.Road.Tunnel.PRJNA755678.Suarez2022_GCA_021773335.1	1	0	38.6282	0.329635	0.411315	0.327856	Bacteria;Pseudomonadota;Alphaproteobacteria;Pelagibacterales;Pelagibacteraceae;Pelagibacter;Pelagibacter sp902626645	Bacteria;Pseudomonadota;Gammaproteobacteria;JAJFKG01;JAJFKG01;JAJFKG01;JAJFKG01 sp021773335
Global.OceanDNA.Nishimura2022_OceanDNA-b17043	Chile.Comau.Fjord.Nallar2023.PRJNA729490_GCA_029246605.1	0	1	41.5367	0.388354	0.333553	0.50116	Bacteria;Deinococcota;Deinococci;Deinococcales;Trueperaceae;UBA6957;UBA6957 sp002707365	Bacteria;Pseudomonadota;Gammaproteobacteria;Pseudomonadales;HTCC2089
Mediterranean.Brine.Pool.Blum2023.PRJNA1042791_GCA_034660955.1	Black.Sea.Water.Column.PRJNA649215.Vliet2020_GCA_014381755.1	0	1	40.6496	0.48032	0.0996135	0.300834	Bacteria;Cloacimonadota;Cloacimonadia;Cloacimonadales;TCS61;JABIME01	Bacteria;Marinisomatota;Marinisomatia;Marinisomatales;TCS55;UBA2126;UBA2126 sp014381755
USA.SFB.Estuary.Sediments.Langwig2023.PRJNA865744_GCA_029881655.1	Norway.Subsea.Road.Tunnel.PRJNA755678.Suarez2022_GCA_021773815.1	0	1	42.3579	0.436046	0.370165	0.499132	Bacteria;SAR324;SAR324;XYD2-FULL-50-16	Bacteria;Pseudomonadota;Gammaproteobacteria;GCA-2729495;GCA-2729495;GCA-002729875;GCA-002729875 sp021773815
Genomes.From.Earths.Microbiomes.GEM.Nayfach2021_3300016461_3	China.South.China.Sea.Cold.Seep.Sediments.PRJNA707313_GCA_023144825.1	1	0	36.1533	0.323525	0.40047	0.346267	Bacteria;Pseudomonadota;Gammaproteobacteria;Burkholderiales;Burkholderiaceae_B;Variovorax;Variovorax sp003952185	Bacteria;Pseudomonadota;Gammaproteobacteria;Beggiatoales;Beggiatoaceae;Thiomargarita
Gulf.Of.Mexico.Water.Patin2021_BH_Deeps_004	China.Weihai.Seawater.Sediments.Lu2023.PRJEB50838_GCA_938091655.1	1	0	37.4598	0.461153	0.379402	0.35597	Bacteria;Bacteroidota;Bacteroidia;Bacteroidales;F082;JAERTD01;JAERTD01 sp016845175	Bacteria;Bacteroidota;Rhodothermia;Balneolales;Balneolaceae;UBA1275
Global.Ocean.Cold.Seep.Sediments.Li2021_7_SB_sbin_2_11	Deep.Sea.Hydrothermal.Vents.PRJNA557557.Hou2020_GCA_013152315.1	0	1	46.8476	0.459628	0.312329	0.503492	Bacteria;Calditrichota;Calditrichia;JAJRVZ01;JAJRVZ01;JAGLYF01;JAGLYF01 sp023132435	Bacteria;Marinisomatota;Marinisomatia;Marinisomatales;JAADGP01;JAADGP01;JAADGP01 sp013152315
Arctic.Ocean.Seawater.TARA.Royo2021_TOA-bin-1703	Genomes.From.Earths.Microbiomes.GEM.Nayfach2021_3300025860_34	0	1	37.4598	0.42401	0.402613	0.514838	Bacteria;Pseudomonadota;Gammaproteobacteria;SAR86	Bacteria;Bacteroidota;Bacteroidia;Flavobacteriales;Flavobacteriaceae;Flavicella;Flavicella sp002477565
Global.OceanDNA.Nishimura2022_OceanDNA-b17808	Australia.Corals.Tandon2023.PRJNA857095_GCA_028280505.1	0	1	37.4598	0.316863	0.336318	0.544056	Bacteria;Margulisbacteria;Marinamargulisbacteria;GCA-2716485;GCA-002719695;GCA-002719695;GCA-002719695 sp002719695	Bacteria;Pseudomonadota;Gammaproteobacteria;Chromatiales;Sedimenticolaceae
China.Yellow.Sea.Tao2022.PRJNA823908_JZB_MAG0165	Peru.OMZ.Water.Woehle2022.PRJNA503328_GCA_024227565.1	1	0	38.6282	0.376229	0.357347	0.476584	Bacteria;Pseudomonadota;Gammaproteobacteria;Pseudomonadales;Porticoccaceae;LSUCC0057	Bacteria;Pseudomonadota;Alphaproteobacteria;Rhizobiales;CAJQND01;JAAEUE01;JAAEUE01 sp024227565
Global.OceanDNA.Nishimura2022_OceanDNA-b16193	Germany.Helgoland.Seawater.PRJEB38290_GCA_905477775.1	0	1	36.1533	0.240139	0.429461	0.319654	Bacteria;Cyanobacteriota;Cyanobacteriia;Cyanobacteriales	Bacteria;Bacteroidota;Bacteroidia;Flavobacteriales;Flavobacteriaceae;Marisimplicoccus;Marisimplicoccus sp004214015
Genomes.From.Earths.Microbiomes.GEM.Nayfach2021_3300027917_91	USA.Chesapeake.And.Delaware.Bays.PRJNA699965_GCA_017856375.1	0	1	40.6496	0.366957	0.336349	0.526946	Bacteria;Desulfobacterota_E;Deferrimicrobia;Deferrimicrobiales;Deferrimicrobiaceae;CSP1-8	Bacteria;Actinomycetota;Acidimicrobiia;Acidimicrobiales;Ilumatobacteraceae;UBA3006;UBA3006 sp017856375
Marine.PRJEB51078_GCA_937893205.1	China.Weihai.Seawater.Sediments.Lu2023.PRJEB50838_GCA_937920635.1	0	1	37.4598	0.437782	0.526848	0.435866	Bacteria;Bacteroidota;Rhodothermia;Rhodothermales;UBA10348	Bacteria;Acidobacteriota;Terriglobia;Bryobacterales;Bryobacteraceae;JANWVO01
Europe.Coastal.Sediments.PRJEB54670_GCA_945787325.1	Canada.Scotin.Basin.Cold.Seep.Sediments.Dong2020_S2_bin11	0	1	40.6496	0.400497	0.386737	0.280636	Bacteria;Desulfobacterota;Desulfobulbia;Desulfobulbales;BM004;CALZHP01;CALZHP01 sp945787325	Bacteria;VGIX01;VGIX01;VGIX01;VGIX01
USA.Plum.Island.Estuary.Sediment.Vineis2023.PRJNA896156_GCA_026197035.1	Pacific.Ocean.Deep.Sea.Zhang2023.PRJNA808646_GCA_027293265.1	0	1	43.8372	0.374235	0.0844067	0.269967	Bacteria;Pseudomonadota;Gammaproteobacteria;Thiohalomonadales;Thiohalomonadaceae	Bacteria;Gemmatimonadota;Gemmatimonadetes;KS3-K002;JABDQB01;G020351855
Global.OceanDNA.Nishimura2022_OceanDNA-b15250	China.Yellow.Sea.Tao2022.PRJNA823908_JZB_MAG0383	0	1	36.1533	0.26916	0.36596	0.419065	Bacteria;Chloroflexota;Dehalococcoidia;UBA2979;UBA2979;UBA6955;UBA6955 sp002716405	Bacteria;Pseudomonadota;Gammaproteobacteria;Pseudomonadales;Oleiphilaceae;Marinobacter
USA.Bull.Kelp.Weigel2022.PRJNA783443_GCA_023301465.1	Global.OceanDNA.Nishimura2022_OceanDNA-b20565	0	1	38.6282	0.457232	0.669739	0.422843	Bacteria;Bdellovibrionota;Oligoflexia;Oligoflexales;JALZUQ01;JALZUQ01;JALZUQ01 sp023301465	Bacteria;Marinisomatota;Marinisomatia;SCGC-AAA003-L08;GCA-002707645;GCA-2717625;GCA-2717625 sp002718585
Global.OceanDNA.Nishimura2022_OceanDNA-b2191	Genomes.From.Earths.Microbiomes.GEM.Nayfach2021_3300020447_1	0	1	42.3579	0.221438	0.0762742	0.289337	Bacteria;Actinomycetota;Acidimicrobiia;Actinomarinales;Actinomarinaceae;Actinomarina;Actinomarina sp902555985	Bacteria;Pseudomonadota;Gammaproteobacteria;Enterobacterales_B;UBA3532;UBA3532;UBA3532 sp002376965
Peru.OMZ.Water.Woehle2022.PRJNA503328_GCA_024227255.1	Genomes.From.Earths.Microbiomes.GEM.Nayfach2021_3300025052_4	0	1	39.685	0.360475	0.357608	0.496614	Bacteria;Actinomycetota;Acidimicrobiia;Acidimicrobiales;JAAEMS01;JAAEMS01;JAAEMS01 sp024225275	Bacteria;Pseudomonadota;Gammaproteobacteria;Nevskiales;Salinisphaeraceae;Salinisphaera
Baltic.Sea.Gijon2023.PRJNA891615_GCA_032122965.1	China.Yellow.Sea.Tao2022.PRJNA823908_JZB_MAG0011	0	1	39.685	0.435038	0.265372	0.720322	Bacteria;Nitrospirota;Nitrospiria;Nitrospirales;UBA8639;UBA8639	Bacteria;Verrucomicrobiota;Verrucomicrobiae;Pedosphaerales;UBA1100;UBA1100
Genomes.From.Earths.Microbiomes.GEM.Nayfach2021_3300026208_3	Europe.Coastal.Sediments.PRJEB54670_GCA_947259165.1	0	1	40.6496	0.413312	0.526089	0.427175	Bacteria;Pseudomonadota;Gammaproteobacteria;Arenicellales;UBA868;UBA868;UBA868 sp913031305	Bacteria;Acidobacteriota;Vicinamibacteria;Bin61;SMYC01
Genomes.From.Earths.Microbiomes.GEM.Nayfach2021_3300027810_7	China.Pearl.River.Estuary.Waters.Xu2022_PRES25F07_bin.155	0	1	39.685	0.33803	0.406087	0.494773	Bacteria;Pseudomonadota;Gammaproteobacteria;Enterobacterales_A;Alteromonadaceae;Cognaticolwellia;Cognaticolwellia polaris	Bacteria;Bacteroidota;Bacteroidia;Chitinophagales;CAJXBJ01
Germany.Helgoland.Seawater.PRJEB38290_GCA_905478585.1	Global.OceanDNA.Nishimura2022_OceanDNA-b32434	0	1	42.3579	0.420203	0.343032	0.425972	Bacteria;Bacteroidota;Bacteroidia;Flavobacteriales;Flavobacteriaceae;Hel1-33-131;Hel1-33-131 sp018608625	Bacteria;Pseudomonadota;Alphaproteobacteria;TMED109;TMED109;TMED109;TMED109 sp002720535
Mariana.Trench.Deep.Sediments.PRJNA635214.Zhou2022_GCA_022561215.1	Global.Cold.Seep.Sediments.Han2023.PRJNA950938_GCA_030604225.1	0	1	41.5367	0.373308	0.730044	0.467293	Bacteria;Chloroflexota;Anaerolineae;Anaerolineales;E44-bin32;JADFRQ01;JADFRQ01 sp022561215	Bacteria;Desulfobacterota_F;Desulfuromonadia;Desulfuromonadales;Geoalkalibacteraceae;Geoalkalibacter
Global.OceanDNA.Nishimura2022_OceanDNA-b12554	Global.OceanDNA.Nishimura2022_OceanDNA-b17441	0	1	38.6282	0.423693	0.558878	0.365601	Bacteria;Bacteroidota;Bacteroidia;Flavobacteriales;UBA7430;UBA6772;UBA6772 sp905182215	Bacteria;Gemmatimonadota;Gemmatimonadetes;Longimicrobiales;UBA6960;UBA1138;UBA1138 sp002311875
Genomes.From.Earths.Microbiomes.GEM.Nayfach2021_3300006613_3	Helgoland.Surface.Seawater.Schweder2023.PRJEB52999_GCA_943787705.1	0	1	41.5367	0.367478	0.300026	0.23989	Bacteria;Bacteroidota;Bacteroidia;Flavobacteriales;UA16;UBA974;UBA974 sp012963975	Bacteria;Pseudomonadota;Gammaproteobacteria;Pseudomonadales;UBA7434;UBA7434;UBA7434 sp003492055
Genomes.From.Earths.Microbiomes.GEM.Nayfach2021_3300026519_36	Global.OceanDNA.Nishimura2022_OceanDNA-b28130	1	0	39.685	0.349318	0.368421	0.333333	Bacteria;Pseudomonadota;Gammaproteobacteria;Xanthomonadales;Marinicellaceae;S144-45	Bacteria;Pseudomonadota;Alphaproteobacteria;Rhodobacterales;Rhodobacteraceae;Citreimonas
Helgoland.Surface.Seawater.Schweder2023.PRJEB52999_GCA_943788925.1	Mariana.Trench.Deep.Sediments.PRJNA635214.Zhou2022_GCA_022560735.1	0	1	38.6282	0.402518	0.363544	0.454219	Bacteria;Bacteroidota;Bacteroidia;Flavobacteriales;Flavobacteriaceae;Hel1-33-131;Hel1-33-131 sp018608765	Bacteria;Pseudomonadota;Gammaproteobacteria;MnTg04;MnTg04;MnTg04;MnTg04 sp022560735
Eastern.Fram.Strait.Water.Priest2023.PRJEB58071_GCA_949373005.1	Global.OceanDNA.Nishimura2022_OceanDNA-b121	0	1	41.5367	0.437713	0.141032	0.415885	Bacteria;Pseudomonadota;Gammaproteobacteria;SAR86;SAR86;GCA-2707915;GCA-2707915 sp913042105	Bacteria;Acidobacteriota;Vicinamibacteria;Vicinamibacterales;UBA2999;UBA2999;UBA2999 sp002346475
Marine.Hydrocarbon.Degrading.Microcosms.Barnes2023.PRJNA938176_GCA_029212925.1	China.Yellow.Sea.Tao2022.PRJNA823908_JZB_MAG0012	1	0	41.5367	0.342468	0.128097	0.402117	Bacteria;Pseudomonadota;Gammaproteobacteria;Coxiellales;Coxiellaceae	Bacteria;Pseudomonadota;Alphaproteobacteria;Pelagibacterales;Pelagibacteraceae;HIMB114
Genomes.From.Earths.Microbiomes.GEM.Nayfach2021_3300027844_33	Arctic.Ocean.Seawater.TARA.Royo2021_TOA-bin-689	0	1	38.6282	0.466054	0.843739	0.600581	Bacteria;Chloroflexota;Dehalococcoidia;UBA1151;UBA1151;UBA1151	Bacteria;Actinomycetota;Acidimicrobiia;Acidimicrobiales;TK06;MedAcidi-G3;MedAcidi-G3 sp002457435
Global.OceanDNA.Nishimura2022_OceanDNA-b5208	Genomes.From.Earths.Microbiomes.GEM.Nayfach2021_3300020477_58	0	1	38.6282	0.470188	0.335274	0.257216	Bacteria;Bacteroidota;Bacteroidia;Flavobacteriales;UBA7312;UBA7312;UBA7312 sp902580855	Bacteria;Gemmatimonadota;Gemmatimonadetes;Longimicrobiales;UBA6960;UBA2988;UBA2988 sp002346665
Mariana.Trench.Deep.Sediments.PRJNA635214.Zhou2022_GCA_022566895.1	Chile.Comau.Fjord.Nallar2023.PRJNA729490_GCA_029248525.1	0	1	43.8372	0.412489	0.200199	0.348975	Bacteria;Pseudomonadota;Alphaproteobacteria;Sphingomonadales;SMXR01;JADFIA01;JADFIA01 sp022566895	Bacteria;Desulfobacterota_B;Binatia;UBA12015;UBA12015;UBA12015;UBA12015 sp003447545
Global.OceanDNA.Nishimura2022_OceanDNA-b26099	USA.Chesapeake.And.Delaware.Bays.PRJNA699965_GCA_017856115.1	0	1	43.1223	0.412911	0.115976	0.500994	Bacteria;Pseudomonadota;Alphaproteobacteria;Puniceispirillales;Puniceispirillaceae;JADHLI01	Bacteria;Actinomycetota;Acidimicrobiia;Acidimicrobiales;Ilumatobacteraceae;F1-60-MAGs027;F1-60-MAGs027 sp017856115
USA.Bull.Kelp.Weigel2022.PRJNA783443_GCA_023299885.1	Global.OceanDNA.Nishimura2022_OceanDNA-b20689	0	1	34.6718	0.488169	0	0.346967	Bacteria;Bdellovibrionota;Bdellovibrionia;Bdellovibrionales;UBA6776;JALZUS01;JALZUS01 sp023299885	Bacteria;Marinisomatota;Marinisomatia;SCGC-AAA003-L08;TMED161;TMED161;TMED161 sp002171125
India.Hydrothermal.Chimneys.Zhong2022.PRJNA771178_GCA_024275895.1	Global.Ocean.Cold.Seep.Sediments.Li2021_8_GM_sbin_oily_49	0	1	40.6496	0.412349	0.210081	0.429991	Bacteria;Pseudomonadota;Alphaproteobacteria;Rhizobiales;BM303;BM303;BM303 sp024275895	Bacteria;Desulfobacterota;Desulfobacteria;Desulfobacterales;SURF-7
Global.OceanDNA.Nishimura2022_OceanDNA-b22504	USA.Ircinia.Sea.Sponges.PRJNA768976_GCA_022826755.1	0	1	45.1415	0.42999	0.431101	0.54916	Bacteria;Planctomycetota;Planctomycetia;Pirellulales;Pirellulaceae;SAT2750	Bacteria;Acidobacteriota;Terriglobia;VXMN01;VXMN01;VXMN01;VXMN01 sp022826755
Global.OceanDNA.Nishimura2022_OceanDNA-b26751	Chile.Comau.Fjord.Nallar2023.PRJNA729490_GCA_029243165.1	0	1	41.5367	0.394706	0.296433	0.476868	Bacteria;Pseudomonadota;Alphaproteobacteria;Rhizobiales;HXMU1428-3;HXMU1428-3	Bacteria;Bacteroidota;Bacteroidia;Flavobacteriales;Flavobacteriaceae;MS024-2A
Australia.Corals.Tandon2023.PRJNA857095_GCA_028277885.1	China.Pearl.River.Estuary.Waters.Xu2022_PRES21F02_bin.82	0	1	37.4598	0.446961	0.472836	0.449619	Bacteria;Myxococcota_A;UBA9160;UBA9160;UBA6930	Bacteria;Bdellovibrionota;Oligoflexia;Oligoflexales;RGVZ01
Black.Sea.Water.Column.PRJNA638805.Cesare2020_GCA_016780115.1	Global.OceanDNA.Nishimura2022_OceanDNA-b35244	0	1	37.4598	0.299174	0.518977	0.3968	Bacteria;Bacteroidota;Bacteroidia;Flavobacteriales;Flavobacteriaceae;UBA8316;UBA8316 sp002390455	Bacteria;Pseudomonadota;Gammaproteobacteria;Enterobacterales_A;Shewanellaceae;Shewanella
Global.OceanDNA.Nishimura2022_OceanDNA-b18620	India.Hydrothermal.Chimneys.Zhong2022.PRJNA771178_GCA_024278715.1	0	1	44.5086	0.396471	0.123842	0.230458	Bacteria;Marinisomatota;Marinisomatia;Marinisomatales;TCS55;GCA-002701945	Bacteria;Calditrichota;Calditrichia;Calditrichales;Calditrichaceae;Caldithrix;Caldithrix sp024278715
USA.SFB.Estuary.Sediments.Langwig2023.PRJNA865744_GCA_029879645.1	Global.OceanDNA.Nishimura2022_OceanDNA-b37573	0	1	44.5086	0.433234	0.065232	0.448324	Bacteria;Nitrospinota;Nitrospinia;Nitrospinales;Nitrospinaceae;SZUA-226	Bacteria;Pseudomonadota;Gammaproteobacteria;Pseudomonadales;Halieaceae;Haliea;Haliea salexigens
Global.Cold.Seep.Sediments.Han2023.PRJNA950938_GCA_030596585.1	Global.Cold.Seep.Sediments.Han2023.PRJNA950938_GCA_030615605.1	0	1	38.6282	0.481706	0.22121	0.817946	Bacteria;NPL-UPA2;NPL-UPA2	Bacteria;Armatimonadota;UBA5377;UBA5377;JAAYIR01
Mediterranean.Petrosia.Sea.Sponge.PRJNA515489.Burgsdorf2021_GCA_021295815.1	Global.OceanDNA.Nishimura2022_OceanDNA-b44593	0	1	45.1415	0.403987	0.495307	0.355764	Bacteria;Gemmatimonadota;Gemmatimonadetes;Longimicrobiales;UBA6960;JAGWBQ01;JAGWBQ01 sp021295815	Bacteria;Pseudomonadota;Gammaproteobacteria;Woeseiales;Woeseiaceae;SZUA-117
Marine.PRJEB51078_GCA_937900945.1	Deep.Sea.Hydrothermal.Vents.PRJNA557557.Hou2020_GCA_013151175.1	0	1	39.685	0.442778	0.235763	0.564472	Bacteria;Campylobacterota;Campylobacteria;Campylobacterales;Sulfurimonadaceae;Sulfurimonas	Bacteria;Desulfobacterota;Desulfobulbia;Desulfobulbales;Desulfurivibrionaceae;JAADIV01;JAADIV01 sp013151175
Global.OceanDNA.Nishimura2022_OceanDNA-b15938	Moorea.Marine.Surface.Sediments.Chase2023.PRJNA611818_GCA_030066245.1	0	1	36.1533	0.255015	0.395429	0.41438	Bacteria;Chloroflexota;Dehalococcoidia;UBA6952;UBA6952;UBA6952;UBA6952 sp002450515	Bacteria;Pseudomonadota;Gammaproteobacteria;JAABTG01;JAABTG01
Global.OceanDNA.Nishimura2022_OceanDNA-b34	Deep.Sea.Hydrothermal.Vents.PRJNA546572.Reysenbach2020_GCA_015494065.1	0	1	45.1415	0.438158	0.117824	0.527299	Bacteria;Acidobacteriota;Terriglobia;UBA7540	Bacteria;Desulfobacterota;Thermodesulfobacteria;Thermodesulfobacteriales;Thermodesulfatatoraceae;Thermodesulfatator_A;Thermodesulfatator_A sp015494065
Global.OceanDNA.Nishimura2022_OceanDNA-b39329	Baltic.Sea.Surface.Slick.Rahlff2023.PRJNA855638_GCA_030729025.1	0	1	40.6496	0.41408	0.262513	0.407321	Bacteria;Pseudomonadota;Gammaproteobacteria;Pseudomonadales;Porticoccaceae;HTCC2207	Bacteria;Bacteroidota;Bacteroidia;Cytophagales;Cyclobacteriaceae;Algoriphagus
Australia.Great.Barrier.Reef.Sponge.Microbiome.PRJNA555144.Engelberts2020_GCA_009842775.1_ASM984277v1	Marine.PRJEB51078_GCA_937900775.1	0	1	40.6496	0.417114	0.279343	0.445815	Bacteria;JAAXHH01;JAAXHH01;JAAXHH01;JAAXHH01;JAAXHH01;JAAXHH01 sp009838645	Bacteria;Pseudomonadota;Alphaproteobacteria;UBA828;UBA828;PTKB01;PTKB01 sp913053235
China.Estuary.Surface.Water.Zhou2022.PRJNA730330_GCA_023263785.1	Global.OceanDNA.Nishimura2022_OceanDNA-b37054	1	0	30.9377	0.230282	0.32794	0.128293	Bacteria;Pseudomonadota;Alphaproteobacteria;Rickettsiales;Midichloriaceae;JALQUO01;JALQUO01 sp023263785	Bacteria;Pseudomonadota;Gammaproteobacteria;Pseudomonadales;HTCC2089;UBA4421
Australia.Great.Barrier.Reef.Sponge.Microbiome.PRJNA555144.Engelberts2020_GCA_009836005.1_ASM983600v1	Global.OceanDNA.Nishimura2022_OceanDNA-b270	0	1	43.8372	0.466949	0.634405	0.459334	Bacteria;Gemmatimonadota;Gemmatimonadetes;KS3-K002;JABDQB01;JAAXHJ01;JAAXHJ01 sp009840115	Bacteria;Acidobacteriota;Vicinamibacteria;Vicinamibacterales;UBA8438;UBA2994
China.Pearl.River.Estuary.PRJNA427763.Zhang2019_GCA_006227085.1_ASM622708v1	Sargasso.Subseafloor.Crustal.Fluids.Seyler2021_NP171383CD-high-completion-8	0	1	42.3579	0.409121	0.240188	0.515151	Bacteria;Pseudomonadota;Gammaproteobacteria;Pseudomonadales;M0112;M0112;M0112 sp006227085	Bacteria;Desulfobacterota;Desulfobulbia;Desulfobulbales;Desulfocapsaceae;Desulfocapsa;Desulfocapsa sp016765495
Global.Ocean.PRJEB33281.Pachiadaki2019_GCA_902524235.1	Atlantik.Subseafloor.Crustal.Aquifer.PRJNA391950.Tully2018_GCA_002402175.1_ASM240217v1	1	0	34.6718	0.325472	0.329265	0.492283	Bacteria;Pseudomonadota;Alphaproteobacteria;Pelagibacterales;Pelagibacteraceae;Pelagibacter;Pelagibacter sp902524235	Bacteria;Pseudomonadota;Gammaproteobacteria;Pseudomonadales;Pseudohongiellaceae;UBA9145;UBA9145 sp002402175
USA.Ircinia.Sea.Sponges.PRJNA768976_GCA_022826865.1	Chile.Comau.Fjord.Nallar2023.PRJNA729490_GCA_029247365.1	0	1	42.3579	0.421164	0.461122	0.474248	Bacteria;Chloroflexota;Anaerolineae;Aggregatilineales;Phototrophicaceae;UBA6055;UBA6055 sp022826865	Bacteria;Actinomycetota;Acidimicrobiia;Acidimicrobiales;UBA11606;UBA11606
Global.Ocean.PRJEB33281.Pachiadaki2019_GCA_902518995.1	Norway.Subsea.Road.Tunnel.PRJNA755678.Suarez2022_GCA_021775615.1	1	0	30.9377	0.289951	0.38506	0.27089	Bacteria;Pseudomonadota;Gammaproteobacteria;SAR86;D2472;CACNXK01;CACNXK01 sp902605165	Bacteria;Pseudomonadota;Alphaproteobacteria;Rhizobiales;JAJFHB01;JAJFHM01;JAJFHM01 sp021775615
Baltic.Sea.PRJEB34883.Alneberg2020_GCA_902753475.1	Global.OceanDNA.Nishimura2022_OceanDNA-b42676	1	0	32.9613	0.268451	0.340645	0.236391	Bacteria;Pseudomonadota;Alphaproteobacteria;Thalassobaculales;Thalassobaculaceae;JANSYC01	Bacteria;Pseudomonadota;Gammaproteobacteria;SAR86;TMED112;TMED112
Baltic.Sea.PRJEB34883.Alneberg2020_GCA_902754155.1	Genomes.From.Earths.Microbiomes.GEM.Nayfach2021_3300012953_9	0	1	41.5367	0.403807	0.491004	0.34648	Bacteria;Pseudomonadota;Gammaproteobacteria;Steroidobacterales;Steroidobacteraceae;UBA964	Bacteria;Myxococcota;UBA796;UBA796
Canada.Saanich.Inlet.Seawater.PRJNA630981.Lin2021_GCA_018666805.1	Global.OceanDNA.Nishimura2022_OceanDNA-b41808	1	0	34.6718	0.3492	0.35312	0.405511	Bacteria;Pseudomonadota;Alphaproteobacteria;UBA828;UBA828;PTKB01;PTKB01 sp018666805	Bacteria;Pseudomonadota;Gammaproteobacteria;SAR86;AG-339-G14;AG-339-G14;AG-339-G14 sp902522825
Genomes.From.Earths.Microbiomes.GEM.Nayfach2021_3300027220_1	China.Weihai.Seawater.Sediments.Lu2023.PRJEB50838_GCA_938091655.1	0	1	38.6282	0.396805	0.507546	0.394301	Bacteria;Pseudomonadota;Gammaproteobacteria;Pseudomonadales;Porticoccaceae;HTCC2207;HTCC2207 sp001438605	Bacteria;Bacteroidota;Rhodothermia;Balneolales;Balneolaceae;UBA1275
Global.OceanDNA.Nishimura2022_OceanDNA-b26659	Mariana.Trench.Deep.Sediments.PRJNA635214.Zhou2022_GCA_022562835.1	0	1	39.685	0.354834	0.370984	0.455765	Bacteria;Pseudomonadota;Alphaproteobacteria;Rhizobiales;Amorphaceae;Amorphus	Bacteria;Actinomycetota;Acidimicrobiia;Acidimicrobiales;JADFOM01;JADFOM01;JADFOM01 sp022562835
Baltic.Sea.PRJEB34883.Alneberg2020_GCA_902751395.1	Global.OceanDNA.Nishimura2022_OceanDNA-b40797	1	0	36.1533	0.411519	0.431007	0.50185	Bacteria;Pseudomonadota;Alphaproteobacteria;Puniceispirillales;AAA536-G10;CAJJBL01;CAJJBL01 sp905182395	Bacteria;Pseudomonadota;Gammaproteobacteria;Pseudomonadales;Pseudohongiellaceae;UBA9145;UBA9145 sp002684935
Guaymas.Basin.Hydrothermal.Vents.Mats.Hwang2023.PRJNA879229_GCA_029939995.1	Global.OceanDNA.Nishimura2022_OceanDNA-b15917	0	1	38.6282	0.396607	0.455872	0.471315	Bacteria;Actinomycetota;Acidimicrobiia;UBA5794;UBA5794;JAHEEL01	Bacteria;Chloroflexota;Dehalococcoidia;UBA6952;UBA6952;UBA6952
Global.OceanDNA.Nishimura2022_OceanDNA-b41496	Genomes.From.Earths.Microbiomes.GEM.Nayfach2021_3300026201_4	0	1	39.685	0.38871	0.479764	0.501173	Bacteria;Pseudomonadota;Gammaproteobacteria;Pseudomonadales;Spongiibacteraceae;Spongiibacter;Spongiibacter tropicus	Bacteria;Verrucomicrobiota;Verrucomicrobiae;Opitutales;Opitutaceae;UBA5691
Global.Ocean.PRJEB33281.Pachiadaki2019_GCA_902602515.1	Indian.Ocean.Hydrothermal.Vents.PRJNA782101_GCA_021648125.1	1	0	36.1533	0.383329	0.484992	0.495486	Bacteria;Pseudomonadota;Alphaproteobacteria;HIMB59;GCA-002718135;AG-337-I02;AG-337-I02 sp902602515	Bacteria;Pseudomonadota;Gammaproteobacteria;Xanthomonadales;SZUA-36;SZUA-51;SZUA-51 sp021648125
Australia.Corals.Tandon2023.PRJNA857095_GCA_028284285.1	Genomes.From.Earths.Microbiomes.GEM.Nayfach2021_3300018039_18	0	1	38.6282	0.438131	0.735889	0.456876	Bacteria;Bacteroidota;Bacteroidia;Flavobacteriales;Flavobacteriaceae;Croceivirga	Bacteria;Verrucomicrobiota;Verrucomicrobiae;Opitutales;Opitutaceae;UBA5691
Canada.Saanich.Inlet.Seawater.PRJNA630981.Lin2021_GCA_018656485.1	Deep.Sea.Hydrothermal.Vents.PRJNA546572.Reysenbach2020_GCA_015488225.1	0	1	28.4605	0.353275	0.387988	0.102752	Bacteria;Dependentiae;Babeliae;Babeliales;GCA-2401785;JABIAA01;JABIAA01 sp018656485	Bacteria;Patescibacteria;Paceibacteria;GWC2-36-17;M10-OD1-4
Australia.Great.Barrier.Reef.Sponge.Microbiome.PRJNA555144.Engelberts2020_GCA_009842325.1_ASM984232v1	USA.Ircinia.Sea.Sponges.PRJNA768976_GCA_022821585.1	0	1	41.5367	0.461282	0.602802	0.480589	Bacteria;Actinomycetota;Acidimicrobiia;Acidimicrobiales;UBA11606;VYCW01;VYCW01 sp009842325	Bacteria;Chloroflexota;Anaerolineae;Caldilineales;Caldilineaceae;Bin5;Bin5 sp022821585
Global.OceanDNA.Nishimura2022_OceanDNA-b16629	USA.SFB.Estuary.Water.PRJNA819083_GCA_030833185.1	0	1	41.5367	0.321194	0.258415	0.474138	Bacteria;Cyanobacteriota;Cyanobacteriia;PCC-6307;Cyanobiaceae;Synechococcus_C;Synechococcus_C sp002500205	Bacteria;Pseudomonadota;Gammaproteobacteria;Ga0077536;Ga0077536;Ga0077536;Ga0077536 sp023257255
Australia.Great.Barrier.Reef.Sponge.Microbiome.PRJNA555144.Engelberts2020_GCA_009837725.1_ASM983772v1	Global.OceanDNA.Nishimura2022_OceanDNA-b224	0	1	42.3579	0.439818	0.474536	0.52791	Bacteria;Pseudomonadota;Gammaproteobacteria;Pseudomonadales;HTCC2089;VXYL01;VXYL01 sp009837725	Bacteria;Acidobacteriota;Vicinamibacteria;Vicinamibacterales;UBA8438
Global.OceanDNA.Nishimura2022_OceanDNA-b35769	Global.OceanDNA.Nishimura2022_OceanDNA-b24212	1	0	42.3579	0.416658	0	0.65141	Bacteria;Pseudomonadota;Gammaproteobacteria;GCA-2400775;GCA-2400775	Bacteria;Pseudomonadota;Alphaproteobacteria;GCA-002720895;GCA-002720895;GCA-002720895;GCA-002720895 sp002720895
Global.OceanDNA.Nishimura2022_OceanDNA-b11616	Global.OceanDNA.Nishimura2022_OceanDNA-b19928	0	1	36.1533	0.47544	0.542352	0.4674	Bacteria;Bacteroidota;Bacteroidia;Flavobacteriales;UA16;M30B41	Bacteria;Marinisomatota;Marinisomatia;Marinisomatales;UBA1611;GCA-2722105;GCA-2722105 sp015658495
Canada.Scotian.Shelf.Glass.Sponge.PRJNA613976.Busch2020_GCA_014239665.1	Arctic.Ocean.Seawater.TARA.Royo2021_TOA-bin-1481	0	1	38.6282	0.290968	0.446067	0.284255	Bacteria;Bacteroidota;Bacteroidia;Flavobacteriales;Flavobacteriaceae;Marisimplicoccus;Marisimplicoccus framensis	Bacteria;Pseudomonadota;Gammaproteobacteria;Ga0077536;Ga0077536
Global.Ocean.PRJEB33281.Pachiadaki2019_GCA_902526795.1	China.Weihai.Seawater.Sediments.Lu2023.PRJEB50838_GCA_937936735.1	0	1	36.1533	0.264291	0.59004	0.287558	Bacteria;Marinisomatota;Marinisomatia;Marinisomatales;Marinisomataceae;Marinisoma;Marinisoma sp902526795	Bacteria;Cyanobacteriota;Cyanobacteriia;Thermostichales;Thermostichaceae;Thermostichus
USA.Guyamas.Basin.Deep.Sea.Hydrothermal.Vents.PRJNA692327_GCA_017608985.1	Mariana.Trench.Deep.Sediments.PRJNA635214.Zhou2022_GCA_022564635.1	1	0	25.2663	0.283065	0	0.0298145	Archaea;Nanoarchaeota;Nanoarchaeia;Pacearchaeales;GW2011-AR1;JAFCEV01;JAFCEV01 sp017608985	Archaea;Nanoarchaeota;Nanoarchaeia;Woesearchaeales;GW2011-AR4;JACPJP01;JACPJP01 sp022564635
USA.Ircinia.Sea.Sponges.PRJNA768976_GCA_022825725.1	Genomes.From.Earths.Microbiomes.GEM.Nayfach2021_3300025096_1	0	1	39.685	0.326657	0.445883	0.331064	Bacteria;Gemmatimonadota;Gemmatimonadetes;KS3-K002;JABDQB01;JAAXHJ01;JAAXHJ01 sp022825725	Bacteria;Pseudomonadota;Gammaproteobacteria;Pseudomonadales;Oleiphilaceae;Marinobacter;Marinobacter sp001858325
Guaymas.Basin.Hydrothermal.Vents.Water.Hwang2023.PRJNA879230_GCA_029936315.1	Global.OceanDNA.Nishimura2022_OceanDNA-b38204	0	1	40.6496	0.335336	0.461482	0.284408	Bacteria;Planctomycetota;UBA1135;UBA2386;UBA2386;GCA-2684655	Bacteria;Pseudomonadota;Gammaproteobacteria;Pseudomonadales;Halomonadaceae;Cobetia;Cobetia amphilecti
Global.OceanDNA.Nishimura2022_OceanDNA-b11616	Guaymas.Basin.Hydrothermal.Vents.Mats.Hwang2023.PRJNA879229_GCA_029935455.1	0	1	38.6282	0.435548	0.494984	0.369378	Bacteria;Bacteroidota;Bacteroidia;Flavobacteriales;UA16;M30B41	Bacteria;Pseudomonadota;Gammaproteobacteria;Xanthomonadales;SZUA-36;W260
Norway.Subsea.Road.Tunnel.PRJNA755678.Suarez2022_GCA_021774075.1	Global.OceanDNA.Nishimura2022_OceanDNA-b13459	0	1	39.685	0.391871	0.319173	0.504978	Bacteria;Pseudomonadota;Gammaproteobacteria;Burkholderiales;Nitrosomonadaceae;Nitrosomonas;Nitrosomonas sp021774075	Bacteria;Campylobacterota;Campylobacteria;Campylobacterales;Sulfurimonadaceae;Sulfurimonas
Global.Ocean.Sediments.PRJNA688516.Langwig2021_GCA_019310975.1	Canada.Saanich.Inlet.Seawater.PRJNA630981.Lin2021_GCA_018699155.1	0	1	43.8372	0.433306	0.348345	0.473918	Bacteria;Myxococcota_A;UBA9160;UBA9160;UBA4427;JAFDDH01;JAFDDH01 sp019310975	Bacteria;Pseudomonadota;Gammaproteobacteria;GCA-2729495;GCA-2729495;JABIQA01;JABIQA01 sp018699155
Global.OceanDNA.Nishimura2022_OceanDNA-b13047	Global.Cold.Seep.Sediments.Han2023.PRJNA950938_GCA_030633385.1	1	0	38.6282	0.391824	0.333622	0.327422	Bacteria;Bacteroidota;Rhodothermia;Balneolales;Balneolaceae;UBA1275;UBA1275 sp002720745	Bacteria;Bacteroidota;Bacteroidia;Bacteroidales
Indian.Ocean.Hydrothermal.Vents.PRJNA782101_GCA_021647765.1	Mariana.Trench.Deep.Sediments.PRJNA635214.Zhou2022_GCA_022562795.1	0	1	43.8372	0.447832	0.370473	0.476671	Bacteria;Desulfobacterota_F;Desulfuromonadia;Desulfuromonadales;Geopsychrobacteraceae;Desulfuromusa;Desulfuromusa sp021647765	Bacteria;JADFOP01;JADFOP01;JADFOP01;JADFOP01;JADFOP01;JADFOP01 sp022562795
Genomes.From.Earths.Microbiomes.GEM.Nayfach2021_3300027917_97	Global.OceanDNA.Nishimura2022_OceanDNA-b22074	0	1	40.6496	0.409095	0.567336	0.350678	Bacteria;Nitrospirota;Thermodesulfovibrionia;UBA6902;UBA6902;CALZJD01;CALZJD01 sp020354155	Bacteria;Planctomycetota;MHYJ01;MHYJ01;JACPRB01
Global.OceanDNA.Nishimura2022_OceanDNA-b10019	China.Cold.Seep.Sediments.Dong2022.PRJNA831433_GCA_029289095.1	0	1	41.5367	0.359543	0.380076	0.404746	Bacteria;Bacteroidota;Bacteroidia;Flavobacteriales;Flavobacteriaceae;Polaribacter	Bacteria;Desulfobacterota_F;Desulfuromonadia;Desulfuromonadales;JACZKF01;JACZKF01
Global.OceanDNA.Nishimura2022_OceanDNA-b255	China.Yellow.Sea.Tao2022.PRJNA823908_JZB_MAG0405	0	1	43.1223	0.380829	0.210491	0.494899	Bacteria;Acidobacteriota;Vicinamibacteria;Vicinamibacterales;UBA8438;DTWD01;DTWD01 sp012963185	Bacteria;Pseudomonadota;Alphaproteobacteria;Pelagibacterales;Pelagibacteraceae;IMCC9063;IMCC9063 sp008638205
Genomes.From.Earths.Microbiomes.GEM.Nayfach2021_3300027844_87	Global.Cold.Seep.Sediments.Han2023.PRJNA950938_GCA_030603265.1	0	1	37.4598	0.296839	0.274258	0.137378	Bacteria;Patescibacteria;Gracilibacteria;Peribacterales;Peribacteraceae;UBA2170	Bacteria;Chloroflexota;Dehalococcoidia;GIF9;AB-539-J10;SKVJ01
Black.Sea.Water.Column.PRJNA638805.Cesare2020_GCA_016783125.1	USA.Ircinia.Sea.Sponges.PRJNA768976_GCA_022825855.1	1	0	30.9377	0.374804	0.11897	0.432921	Bacteria;Chloroflexota;Anaerolineae;Anaerolineales;UBA11858;NIOZ-UU35;NIOZ-UU35 sp016783125	Bacteria;Chloroflexota;Dehalococcoidia;Bin125;Bin125;Bin125;Bin125 sp022825855
China.Weihai.Seawater.Sediments.Lu2023.PRJEB50838_GCA_938005825.1	Global.OceanDNA.Nishimura2022_OceanDNA-b23850	1	0	37.4598	0.389992	0.29998	0.45687	Bacteria;Pseudomonadota;Gammaproteobacteria;Burkholderiales;Burkholderiaceae_A;JADJWR01	Bacteria;Pseudomonadota;Alphaproteobacteria;Caulobacterales;Maricaulaceae;Litorimonas
Deep.Sea.Hydrothermal.Vents.PRJNA546572.Reysenbach2020_GCA_015489765.1	USA.SFB.Estuary.Sediments.Langwig2023.PRJNA865744_GCA_029884035.1	0	1	41.5367	0.414183	0.311682	0.333563	Bacteria;Desulfobacterota;Desulfobulbia;Desulfobulbales;Desulfobulbaceae;DRLX01;DRLX01 sp015489765	Bacteria;Pseudomonadota;Gammaproteobacteria;Burkholderiales;Burkholderiaceae_B;CADEEN01
China.Weihai.Seawater.Sediments.Lu2023.PRJEB50838_GCA_938031185.1	Global.OceanDNA.Nishimura2022_OceanDNA-b46880	1	0	36.1533	0.490275	0.15902	0.576457	Bacteria;Verrucomicrobiota;Kiritimatiellia;CAIKKV01	Bacteria;Verrucomicrobiota;Verrucomicrobiae;Verrucomicrobiales;Akkermansiaceae;Oceaniferula
Genomes.From.Earths.Microbiomes.GEM.Nayfach2021_3300020056_15	Global.OceanDNA.Nishimura2022_OceanDNA-b22889	0	1	45.1415	0.457045	0.52105	0.555689	Bacteria;Verrucomicrobiota;Verrucomicrobiae;Verrucomicrobiales;DEV007;Arctic95D-9;Arctic95D-9 sp022424805	Bacteria;Planctomycetota;Planctomycetia;Planctomycetales;Planctomycetaceae;GCA-2726205
Mediterranean.Brine.Pool.Blum2023.PRJNA1042791_GCA_034717975.1	Mediterranean.Brine.Pool.Blum2023.PRJNA1042791_GCA_034660915.1	0	1	43.8372	0.447486	0.228809	0.559734	Bacteria;Campylobacterota;Campylobacteria;Campylobacterales;Sulfurimonadaceae;BB26	Bacteria;Desulfobacterota_E;Anaeroferrophillalia;Anaeroferrophillales;Anaeroferrophillaceae;DQWO01
Hudson.Bay.Sea.Ice.PRJNA1011243_GCA_034110895.1	Antarctic.Coastal.Seawater.Dutta2023.PRJNA894514_GCA_028825175.1	0	1	45.74	0.461336	0.187737	0.523093	Bacteria;Pseudomonadota;Gammaproteobacteria;Nitrosococcales;Methylophagaceae;GCA-002733105	Bacteria;Nitrospinota;Nitrospinia;Nitrospinales;Nitrospinaceae;LS-NOB;LS-NOB sp905612265
Global.Cold.Seep.Sediments.Han2023.PRJNA950938_GCA_030638335.1	Global.OceanDNA.Nishimura2022_OceanDNA-b4795	0	1	38.6282	0.338624	0.26819	0.15488	Bacteria;Nitrospirota;Thermodesulfovibrionia;Thermodesulfovibrionales;JdFR-86	Bacteria;Bacteroidota;Bacteroidia;Flavobacteriales;BACL11;CAJIYG01;CAJIYG01 sp913063045
USA.Plum.Island.Estuary.Sediment.Vineis2023.PRJNA896156_GCA_026193555.1	China.Yellow.Sea.Tao2022.PRJNA823908_JZB_MAG0111	0	1	39.685	0.376491	0.336855	0.475691	Bacteria;Pseudomonadota;Gammaproteobacteria;Xanthomonadales;Rhodanobacteraceae;Rhodanobacter	Bacteria;Bacteroidota;Bacteroidia;Cytophagales;Spirosomaceae;Pseudarcicella;Pseudarcicella hirudinis
China.Weihai.Seawater.Sediments.Lu2023.PRJEB50838_GCA_938028725.1	Global.OceanDNA.Nishimura2022_OceanDNA-b13820	1	0	40.6496	0.377773	0	0.459579	Bacteria;Chloroflexota;Anaerolineae;J036;J036	Bacteria;Chloroflexota;Dehalococcoidia;SAR202;GCA-002723415;GCA-002723415;GCA-002723415 sp002723415
Global.OceanDNA.Nishimura2022_OceanDNA-b13345	Global.OceanDNA.Nishimura2022_OceanDNA-b37573	0	1	44.5086	0.366811	0.728173	0.471291	Bacteria;Campylobacterota;Campylobacteria;Campylobacterales;Arcobacteraceae;Arcobacter;Arcobacter sp004116465	Bacteria;Pseudomonadota;Gammaproteobacteria;Pseudomonadales;Halieaceae;Haliea;Haliea salexigens
Genomes.From.Earths.Microbiomes.GEM.Nayfach2021_3300017513_29	Deep.Sea.Hydrothermal.Vents.PRJNA557557.Hou2020_GCA_013154145.1	0	1	37.4598	0.388175	0.307172	0.0771659	Archaea;Altiarchaeota;Altiarchaeia;IMC4;QMZM01;QMZM01;QMZM01 sp003663175	Archaea;Iainarchaeota;Iainarchaeia;JAADDC01;JAADDC01;JAADDC01;JAADDC01 sp013154145
Marine.PRJEB51078_GCA_937877775.1	Netherlands.Sea.Sponges.PRJNA742377_GCA_022601255.1	1	0	37.4598	0.376274	0.0996557	0.350216	Bacteria;Pseudomonadota;Alphaproteobacteria;Caulobacterales;Caulobacteraceae;Brevundimonas;Brevundimonas aurantiaca	Bacteria;Pseudomonadota;Gammaproteobacteria;Coxiellales;Coxiellaceae;JAHZIV01;JAHZIV01 sp022601255
China.Weihai.Seawater.Sediments.Lu2023.PRJEB50838_GCA_937960465.1	Global.Ocean.Sediments.PRJNA688516.Langwig2021_GCA_019309115.1	0	1	48.3247	0.549988	0.295299	0.633728	Bacteria;Nitrospirota;Thermodesulfovibrionia;Thermodesulfovibrionales;Dissulfurispiraceae;JAGUWD01	Bacteria;Desulfobacterota;Syntrophobacteria;Syntrophobacterales;Thermodesulforhabdaceae;JAFDGW01;JAFDGW01 sp019309115
Arctic.Ocean.Seawater.TARA.Royo2021_TOA-bin-823	Global.OceanDNA.Nishimura2022_OceanDNA-b38492	1	0	43.1223	0.39043	0.123174	0.521207	Bacteria;Pseudomonadota;Alphaproteobacteria;MPNO01;UBA830;UBA830	Bacteria;Pseudomonadota;Gammaproteobacteria;Pseudomonadales;Marinomonadaceae;Marinomonas
Global.OceanDNA.Nishimura2022_OceanDNA-b15186	Global.Ocean.PRJEB33281.Pachiadaki2019_GCA_902616715.1	0	1	39.685	0.425093	0.290754	0.612115	Bacteria;Chloroflexota;Dehalococcoidia;UBA2979;UBA2979;GCA-002718395;GCA-002718395 sp002710905	Bacteria;Pseudomonadota;Gammaproteobacteria;SAR86;AG-339-G14;AG-339-G14;AG-339-G14 sp902616715
Global.OceanDNA.Nishimura2022_OceanDNA-b6772	USA.Chesapeake.And.Delaware.Bays.PRJNA699965_GCA_017856055.1	0	1	32.9613	0.291169	0.475873	0.138436	Bacteria;Bacteroidota;Bacteroidia;Flavobacteriales;Flavobacteriaceae;Flavobacterium	Bacteria;Marinisomatota;Marinisomatia;Marinisomatales;Marinisomataceae;Marinisoma;Marinisoma sp017856055
Global.OMZ.Waters.Zhang2023.PRJNA955304_GCA_030749285.1	Global.OceanDNA.Nishimura2022_OceanDNA-b5104	0	1	37.4598	0.49198	0.389257	0.439516	Bacteria;Marinisomatota;Marinisomatia;Marinisomatales;TCS55;JAAZYX01	Bacteria;Bacteroidota;Bacteroidia;Flavobacteriales;BACL11;GCA-2705205;GCA-2705205 sp002705205
Marine.PRJEB51078_GCA_937876775.1	Baltic.Sea.PRJEB34883.Alneberg2020_GCA_902753915.1	0	1	42.3579	0.434213	0.181739	0.631852	Bacteria;Pseudomonadota;Alphaproteobacteria;Parvibaculales;RS24;JAHEGN01	Bacteria;Actinomycetota;Actinomycetia;Nanopelagicales;UBA5976;AcAMD-5
Global.Cold.Seep.Sediments.Han2023.PRJNA950938_GCA_030590405.1	Global.OceanDNA.Nishimura2022_OceanDNA-b6783	0	1	41.5367	0.375318	0.350269	0.393021	Bacteria;Pseudomonadota;Gammaproteobacteria;Enterobacterales_A;Kangiellaceae;GCA-002733465	Bacteria;Bacteroidota;Bacteroidia;Flavobacteriales;Flavobacteriaceae;Flavobacterium
China.Weihai.Seawater.Sediments.Lu2023.PRJEB50838_GCA_938015295.1	Global.OceanDNA.Nishimura2022_OceanDNA-b25052	0	1	42.3579	0.383977	0.216792	0.498567	Bacteria;Actinomycetota;Acidimicrobiia;Acidimicrobiales;SHLQ01;JABDJW01	Bacteria;Pseudomonadota;Alphaproteobacteria;Parvibaculales;RS24;UBA7378;UBA7378 sp002689195
Global.OceanDNA.Nishimura2022_OceanDNA-b44154	Canada.Scotin.Basin.Cold.Seep.Sediments.Dong2020_S2_bin41	0	1	44.5086	0.450481	0.177659	0.526933	Bacteria;Pseudomonadota;Gammaproteobacteria;UBA4486;UBA4486;UBA7359	Bacteria;Desulfobacterota;Desulfobulbia;Desulfobulbales;Desulfobulbaceae;Desulfobulbus_C
China.Pearl.River.Estuary.Waters.Xu2022_PRES01F07_bin.228	China.Yellow.Sea.Tao2022.PRJNA823908_JZB_MAG0042	1	0	20.7633	0.246459	0.147678	0.344544	Bacteria;Pseudomonadota;Alphaproteobacteria;Rickettsiales;Deianiraeaceae;CAJQOT01	Bacteria;Pseudomonadota;Gammaproteobacteria;Pseudomonadales;HTCC2089;UBA4421
Caribbean.Hydrothermal.Vents.Galambos2019_FS879_Bin_33-contigs	Europe.Coastal.Sediments.PRJEB54670_GCA_945787545.1	0	1	43.1223	0.390141	0.468121	0.443895	Bacteria;Pseudomonadota;Gammaproteobacteria;Thiotrichales;Thiotrichaceae;Cocleimonas	Bacteria;Desulfobacterota_F;Desulfuromonadia;Desulfuromonadales;CALZIZ01;CALZIZ01;CALZIZ01 sp945787465
Australia.Corals.Tandon2023.PRJNA857095_GCA_028279115.1	Arctic.Ocean.Seawater.TARA.Royo2021_TOA-bin-3362	0	1	40.6496	0.395395	0.337818	0.508366	Bacteria;Pseudomonadota;Gammaproteobacteria;Pseudomonadales;Pseudohongiellaceae;UBA9145	Bacteria;Verrucomicrobiota;Kiritimatiellia;UBA8416;JAIOPI01
Baltic.Sea.Gijon2023.PRJNA891615_GCA_032125385.1	USA.Auka.Hydrothermal.Vent.Sediments.PRJNA713414_GCA_021159265.1	0	1	41.5367	0.388449	0.287105	0.483057	Bacteria;Pseudomonadota;Gammaproteobacteria;Burkholderiales;SG8-41;SG8-41	Bacteria;Desulfobacterota;Syntrophia;Syntrophales;UBA6807;UBA3084;UBA3084 sp021159265
Global.OceanDNA.Nishimura2022_OceanDNA-b30169	Caspian.Sea.Brackish.Waters.Mehrshad2016.PRJNA279271_GCA_027728505.1	0	1	42.3579	0.231793	0.218034	0.209251	Bacteria;Pseudomonadota;Alphaproteobacteria;Rhodobacterales;Rhodobacteraceae;Sulfitobacter	Bacteria;Actinomycetota;Acidimicrobiia;Actinomarinales;Actinomarinaceae;Actinomarina
Chile.Comau.Fjord.Nallar2023.PRJNA729490_GCA_029252725.1	Genomes.From.Earths.Microbiomes.GEM.Nayfach2021_3300024431_6	0	1	42.3579	0.358251	0.289833	0.361475	Bacteria;Pseudomonadota;Alphaproteobacteria;Rhodobacterales;Rhodobacteraceae;Amylibacter;Amylibacter sp003447515	Bacteria;Acidobacteriota;Vicinamibacteria;Bin61;SMYC01;SMYC01;SMYC01 sp004356105
USA.SFB.Estuary.Sediments.Langwig2023.PRJNA865744_GCA_029884335.1	Arabian.Sea.Gulf.Of.Kutch.Sediments.PRJNA598416_GCA_011774835.1_ASM1177483v1	0	1	43.1223	0.393162	0.448914	0.345661	Bacteria;Pseudomonadota;Gammaproteobacteria;Burkholderiales;Casimicrobiaceae;VBCG01	Bacteria;Gemmatimonadota;Gemmatimonadetes;KS3-K002;KS3-K002;KS3-K002;KS3-K002 sp011774835
Global.OceanDNA.Nishimura2022_OceanDNA-b3959	China.Pearl.River.Estuary.Waters.Xu2022_PRES09F07_bin.236	1	0	36.1533	0.429057	0.43283	0.42525	Bacteria;Bacteroidota;Bacteroidia;Cytophagales;Cyclobacteriaceae;MS6	Bacteria;Bacteroidota;Kapabacteria;Kapabacteriales;UBA961;UBA961;UBA961 sp009919265
USA.Ircinia.Sea.Sponges.PRJNA768976_GCA_022823055.1	USA.Chesapeake.And.Delaware.Bays.PRJNA699965_GCA_017853175.1	0	1	40.6496	0.417604	0.492255	0.438212	Bacteria;Desulfobacterota_B;Binatia;UBA9968;JAJDTQ01;JAJDTQ01;JAJDTQ01 sp022823055	Bacteria;Pseudomonadota;Gammaproteobacteria;Steroidobacterales;Steroidobacteraceae;UBA964;UBA964 sp017853175
China.Yellow.Sea.Tao2022.PRJNA823908_JZB_MAG0462	Global.OceanDNA.Nishimura2022_OceanDNA-b13464	0	1	43.1223	0.40109	0.478656	0.550384	Bacteria;Pseudomonadota;Gammaproteobacteria;UBA4486;UBA4486;UBA7359	Bacteria;Campylobacterota;Campylobacteria;Campylobacterales;Sulfurimonadaceae;Sulfurimonas
Marine.Hydrocarbon.Degrading.Microcosms.Barnes2023.PRJNA938176_GCA_029212925.1	Norway.Subsea.Road.Tunnel.PRJNA755678.Suarez2022_GCA_021776245.1	1	0	36.1533	0.421668	0.243621	0.467074	Bacteria;Pseudomonadota;Gammaproteobacteria;Coxiellales;Coxiellaceae	Bacteria;Pseudomonadota;Alphaproteobacteria;Caulobacterales;Parvularculaceae;Marinicaulis;Marinicaulis sp021776245
India.Hydrothermal.Chimneys.Zhong2022.PRJNA771178_GCA_024276355.1	Global.OceanDNA.Nishimura2022_OceanDNA-b31464	0	1	43.1223	0.396405	0.153539	0.47202	Bacteria;Actinomycetota;Acidimicrobiia;Acidimicrobiales;UBA11606;SZUA-87;SZUA-87 sp024276355	Bacteria;Pseudomonadota;Alphaproteobacteria;Sneathiellales;Sneathiellaceae;Sneathiella;Sneathiella sp002694385
China.Pearl.River.Estuary.PRJNA575161.Wang2020_GCA_020348065.1	Global.Cold.Seep.Sediments.Han2023.PRJNA950938_GCA_030620455.1	0	1	41.5367	0.49495	0.128986	0.381369	Bacteria;Zixibacteria;MSB-5A5;UBA10806;UBA10806;GCA-020348065;GCA-020348065 sp020348065	Bacteria;UBP14;UBA6098;UBA6098;B30-G16
Global.OceanDNA.Nishimura2022_OceanDNA-b34254	China.Pearl.River.Estuary.Waters.Xu2022_PRES17F07_bin.79	1	0	32.9613	0.389426	0.20472	0.342904	Bacteria;Pseudomonadota;Gammaproteobacteria;Coxiellales;Coxiellaceae;GCA-2732805	Bacteria;Pseudomonadota;Alphaproteobacteria;UBA6615;UBA6615
Genomes.From.Earths.Microbiomes.GEM.Nayfach2021_3300024344_14	China.Cold.Seep.Sediments.Dong2022.PRJNA831433_GCA_028571455.1	0	1	43.1223	0.453386	0.42943	0.466041	Bacteria;Nitrospinota;Nitrospinia;Nitrospinales	Bacteria;Desulfobacterota;Desulfobacteria;Desulfobacterales;ETH-SRB1;Desulfaltia
Deep.Sea.Hydrothermal.Vents.PRJNA546572.Reysenbach2020_GCA_015487975.1	Global.OceanDNA.Nishimura2022_OceanDNA-b30075	0	1	43.8372	0.370636	0.202047	0.389438	Bacteria;Chloroflexota;Anaerolineae;Ardenticatenales;Ardenticatenaceae;Ardenticatena;Ardenticatena sp015487975	Bacteria;Pseudomonadota;Alphaproteobacteria;Rhodobacterales;Rhodobacteraceae;Roseovarius;Roseovarius sp913054395
Europe.Coastal.Sediments.PRJEB54670_GCA_947259575.1	Caribbean.Hydrothermal.Vents.Galambos2019_FS881_Bin_45-contigs	0	1	43.8372	0.400562	0.379294	0.49491	Bacteria;Pseudomonadota;Gammaproteobacteria;UBA6429;UBA6429;SZUA-24	Bacteria;Campylobacterota;Campylobacteria;Campylobacterales;Sulfurovaceae;Sulfurovum;Sulfurovum sp015661795
Europe.Coastal.Sediments.PRJEB54670_GCA_947258865.1	Chile.Comau.Fjord.Nallar2023.PRJNA729490_GCA_029243345.1	1	0	36.1533	0.439446	0.419582	0.47353	Bacteria;Pseudomonadota;Gammaproteobacteria;Xanthomonadales;SZUA-36;JABDPF01	Bacteria;Pseudomonadota;Alphaproteobacteria;Caulobacterales;Maricaulaceae;Hellea
Global.OceanDNA.Nishimura2022_OceanDNA-b36306	Global.OceanDNA.Nishimura2022_OceanDNA-b11418	0	1	40.6496	0.363471	0.371399	0.325455	Bacteria;Pseudomonadota;Gammaproteobacteria;Nitrosococcales;Methylophagaceae;Methylophaga	Bacteria;Bacteroidota;Bacteroidia;Flavobacteriales;Flavobacteriaceae;Winogradskyella;Winogradskyella sp002163855
Norway.Subsea.Road.Tunnel.PRJNA755678.Suarez2022_GCA_021776805.1	Global.OceanDNA.Nishimura2022_OceanDNA-b7638	0	1	38.6282	0.376645	0.720135	0.403232	Bacteria;Planctomycetota;UBA1135;UBA2386;UBA2386;JAJFFD01;JAJFFD01 sp021776805	Bacteria;Bacteroidota;Bacteroidia;Flavobacteriales;Flavobacteriaceae;MAG-121220-bin8
Caspian.Sea.Brackish.Waters.Mehrshad2016.PRJNA279271_GCA_027622995.1	Marine.PRJEB51078_GCA_937890505.1	0	1	38.6282	0.383952	0.437736	0.427418	Bacteria;Pseudomonadota;Gammaproteobacteria;Pseudomonadales;Pseudohongiellaceae;UBA9145;UBA9145 sp018401885	Bacteria;Bacteroidota;Bacteroidia;Flavobacteriales;Flavobacteriaceae;Olleya;Olleya sp002323495
Genomes.From.Earths.Microbiomes.GEM.Nayfach2021_3300005043_2	Mediterranean.Brine.Pool.Blum2023.PRJNA1042791_GCA_034659135.1	0	1	38.6282	0.245073	0.478319	0.295513	Bacteria;Pseudomonadota;Gammaproteobacteria;Pseudomonadales;Pseudomonadaceae;Pseudomonas_E;Pseudomonas_E fluorescens_AN	Bacteria;Campylobacterota;Campylobacteria;Campylobacterales;Sulfurimonadaceae;S010-53
Global.OceanDNA.Nishimura2022_OceanDNA-b24235	Guaymas.Basin.Hydrothermal.Vents.Water.Hwang2023.PRJNA879230_GCA_029941295.1	0	1	40.6496	0.397463	0.304581	0.500346	Bacteria;Pseudomonadota;Alphaproteobacteria;GCA-2701885;GCA-2701885;GCA-2701885;GCA-2701885 sp002722055	Bacteria;Campylobacterota;Campylobacteria;Campylobacterales;Sulfurimonadaceae;Sulfurimonas;Sulfurimonas sp002335055
Indian.Ocean.Hydrothermal.Vents.PRJNA782101_GCA_021648105.1	Global.Cold.Seep.Sediments.Han2023.PRJNA950938_GCA_030618605.1	0	1	39.685	0.369994	0.668598	0.335762	Bacteria;Pseudomonadota;Gammaproteobacteria;JAFLJP01;JAFLJP01;JAFLJP01;JAFLJP01 sp021647245	Bacteria;Acidobacteriota;Thermoanaerobaculia;Thermoanaerobaculales;Sulfomarinibacteraceae;JAIOSJ01
Global.OceanDNA.Nishimura2022_OceanDNA-b45355	Atlantik.Subseafloor.Crustal.Aquifer.PRJNA391950.Tully2018_GCA_002733665.1_ASM273366v1	0	1	39.685	0.413871	0.54707	0.36328	Bacteria;Verrucomicrobiota;Kiritimatiellia;CAJWTS01;CAJWTS01;CAJWTS01;CAJWTS01 sp913047795	Bacteria;Bacteroidota;Bacteroidia;Flavobacteriales;Flavobacteriaceae;Urechidicola;Urechidicola sp002733665
Global.OceanDNA.Nishimura2022_OceanDNA-b46220	Global.OMZ.Waters.Zhang2023.PRJNA955304_GCA_030751095.1	0	1	37.4598	0.452619	0.377896	0.555419	Bacteria;Verrucomicrobiota;Verrucomicrobiae;Opitutales;Verruco-01	Bacteria;Planctomycetota;Planctomycetia;Pirellulales;UBA7805;UBA7805
China.Yellow.Sea.Tao2022.PRJNA823908_JZB_MAG0323	Global.OceanDNA.Nishimura2022_OceanDNA-b34113	0	1	39.685	0.396455	0.386336	0.522143	Bacteria;Campylobacterota;Campylobacteria;Campylobacterales;Sulfurimonadaceae;GCA-2733885	Bacteria;Pseudomonadota;Gammaproteobacteria;Burkholderiales;Nitrosomonadaceae;GCA-2721545;GCA-2721545 sp002721545
Black.Sea.Water.Column.PRJNA638805.Cesare2020_GCA_016780115.1	Mariana.Trench.Deep.Sediments.PRJNA635214.Zhou2022_GCA_022572185.1	0	1	40.6496	0.396407	0.439548	0.430472	Bacteria;Bacteroidota;Bacteroidia;Flavobacteriales;Flavobacteriaceae;UBA8316;UBA8316 sp002390455	Bacteria;Pseudomonadota;Gammaproteobacteria;Woeseiales;Woeseiaceae;JACZWL01;JACZWL01 sp022572185
Global.OMZ.Waters.Zhang2023.PRJNA955304_GCA_030749055.1	Global.OceanDNA.Nishimura2022_OceanDNA-b39122	0	1	46.8476	0.357627	0.460632	0.469115	Bacteria;SAR324;SAR324;SAR324;NAC60-12;Arctic96AD-7;Arctic96AD-7 sp002685535	Bacteria;Pseudomonadota;Gammaproteobacteria;Pseudomonadales;Oleiphilaceae;Marinobacter;Marinobacter sp001447155
Australia.Corals.Tandon2023.PRJNA857095_GCA_028282445.1	USA.SFB.Estuary.Water.PRJNA819083_GCA_030829765.1	0	1	41.5367	0.377822	0.301837	0.508818	Bacteria;Desulfobacterota_B;Binatia;HRBIN30;CADEER01;CADEER01	Bacteria;Actinomycetota;Thermoleophilia;Miltoncostaeales;Miltoncostaeaceae;SYFI01
Australia.Corals.Tandon2023.PRJNA857095_GCA_028282505.1	Global.OceanDNA.Nishimura2022_OceanDNA-b38679	0	1	42.3579	0.344776	0.326663	0.459106	Bacteria;SAR324;SAR324;SAR324;GCA-2753255;GCA-2753255	Bacteria;Pseudomonadota;Gammaproteobacteria;Pseudomonadales;Nitrincolaceae;ASP10-02a
Peru.OMZ.Water.Woehle2022.PRJNA503328_GCA_024229495.1	Canada.Scotian.Shelf.Glass.Sponge.PRJNA613976.Busch2020_GCA_014238335.1	0	1	52.8033	0.457029	0.452356	0.638484	Bacteria;Verrucomicrobiota;Verrucomicrobiae;Verrucomicrobiales;DEV007;CACIUL01;CACIUL01 sp024229495	Bacteria;Planctomycetota;Planctomycetia;Planctomycetales;Planctomycetaceae;Fuerstiella;Fuerstiella sp014238335
Netherlands.Sea.Sponges.PRJNA742377_GCA_022600805.1	Global.OceanDNA.Nishimura2022_OceanDNA-b32985	1	0	37.4598	0.369999	0.377784	0.381762	Bacteria;Pseudomonadota;Gammaproteobacteria;PS1;Thioglobaceae;Thioglobus_A;Thioglobus_A sp022600805	Bacteria;Pseudomonadota;Alphaproteobacteria;UBA8366;GCA-2696645;Pacificispira;Pacificispira sp017792345
Global.OceanDNA.Nishimura2022_OceanDNA-b17214	Global.OMZ.Waters.Zhang2023.PRJNA955304_GCA_030749055.1	0	1	39.685	0.398295	0.407914	0.373405	Bacteria;Gemmatimonadota;Gemmatimonadetes;Longimicrobiales;UBA6960	Bacteria;SAR324;SAR324;SAR324;NAC60-12;Arctic96AD-7;Arctic96AD-7 sp002685535
Global.OceanDNA.Nishimura2022_OceanDNA-b203	India.Hydrothermal.Chimneys.Zhong2022.PRJNA771178_GCA_024277605.1	0	1	43.1223	0.460078	0	0.49519	Bacteria;Acidobacteriota;Vicinamibacteria;Vicinamibacterales;UBA8438	Bacteria;SZUA-182;SZUA-182;SZUA-191;JAJRXT01;JAJRUS01;JAJRUS01 sp024277605
Global.Ocean.PRJEB33281.Pachiadaki2019_GCA_902614235.1	Guaymas.Basin.Hydrothermal.Vents.Water.Hwang2023.PRJNA879230_GCA_029937535.1	1	0	37.4598	0.346717	0.374153	0.439382	Bacteria;Pseudomonadota;Gammaproteobacteria;SAR86;AG-339-G14;AG-339-G14;AG-339-G14 sp902614235	Bacteria;Pseudomonadota;Alphaproteobacteria;GCA-2731375;GCA-2731375;GCA-2731375
China.Yellow.Sea.Tao2022.PRJNA823908_JZB_MAG0067	India.Hydrothermal.Chimneys.Zhong2022.PRJNA771178_GCA_024277655.1	0	1	44.5086	0.427309	0.210837	0.529255	Bacteria;Pseudomonadota;Gammaproteobacteria;Nitrosococcales;Methylophagaceae;Methylophaga	Bacteria;Desulfobacterota;Desulfobulbia;Desulfobulbales;Desulfurivibrionaceae;JAJRUT01;JAJRUT01 sp024277655
USA.SFB.Estuary.Sediments.Langwig2023.PRJNA865744_GCA_029863305.1	China.Weihai.Seawater.Sediments.Lu2023.PRJEB50838_GCA_937981555.1	0	1	39.685	0.397924	0.283838	0.473505	Bacteria;Pseudomonadota;Gammaproteobacteria;Woeseiales;Woeseiaceae;JAACFB01	Bacteria;Bacteroidota;Bacteroidia;Chitinophagales;Saprospiraceae;CAJQQY01
Indian.Ocean.Hydrothermal.Vents.PRJNA782101_GCA_021647765.1	Guaymas.Basin.Hydrothermal.Vents.Mats.Hwang2023.PRJNA879229_GCA_029932035.1	0	1	46.3077	0.481233	0.206909	0.537505	Bacteria;Desulfobacterota_F;Desulfuromonadia;Desulfuromonadales;Geopsychrobacteraceae;Desulfuromusa;Desulfuromusa sp021647765	Bacteria;Desulfobacterota;DSM-4660;Desulfatiglandales;Desulfatiglandaceae;Desulfacyla
Atlantik.Subseafloor.Crustal.Aquifer.PRJNA391950.Tully2018_GCA_002401865.1_ASM240186v1	Canada.Saanich.Inlet.Seawater.PRJNA630981.Lin2021_GCA_018657585.1	0	1	37.4598	0.43552	0.202159	0.181948	Bacteria;Chlamydiota;Chlamydiia;Chlamydiales;GCA-2401865;GCA-2401865;GCA-2401865 sp002401865	Bacteria;Planctomycetota;Phycisphaerae;Phycisphaerales;SM1A02;GCA-002718515;GCA-002718515 sp018657585
Genomes.From.Earths.Microbiomes.GEM.Nayfach2021_3300025110_2	Australia.Great.Barrier.Reef.Sponge.Microbiome.PRJNA555144.Engelberts2020_GCA_009836005.1_ASM983600v1	0	1	39.685	0.314346	0.434625	0.333333	Bacteria;Pseudomonadota;Gammaproteobacteria;Pseudomonadales;Oleiphilaceae;Marinobacter;Marinobacter sp001858325	Bacteria;Gemmatimonadota;Gemmatimonadetes;KS3-K002;JABDQB01;JAAXHJ01;JAAXHJ01 sp009840115
Australia.Great.Barrier.Reef.Sponge.Microbiome.PRJNA555144.Engelberts2020_GCA_009843895.1_ASM984389v1	Israel.Coastal.Tar.Patties.Blum2023.PRJNA981336_GCA_034189315.1	1	0	39.685	0.334398	0.13326	0.436812	Bacteria;Chloroflexota;Anaerolineae;Aggregatilineales;Phototrophicaceae;UBA6055;UBA6055 sp009840575	Bacteria;Chloroflexota;Dehalococcoidia;UBA3088;UBA3088
Genomes.From.Earths.Microbiomes.GEM.Nayfach2021_3300020262_24	Global.OceanDNA.Nishimura2022_OceanDNA-b36971	1	0	32.9613	0.42862	0.427549	0.593245	Bacteria;Pseudomonadota;Alphaproteobacteria;Pelagibacterales;Pelagibacteraceae;AAA240-E13;AAA240-E13 sp002690285	Bacteria;Pseudomonadota;Gammaproteobacteria;Pseudomonadales;HTCC2089;UBA4421
Australia.Great.Barrier.Reef.Sponge.Microbiome.PRJNA555144.Engelberts2020_GCA_009842205.1_ASM984220v1	Genomes.From.Earths.Microbiomes.GEM.Nayfach2021_3300009702_93	1	0	39.685	0.37949	0.23459	0.468533	Bacteria;Pseudomonadota;Alphaproteobacteria;Rhodobacterales;Rhodobacteraceae;MPNP01;MPNP01 sp009842205	Bacteria;Pseudomonadota;Gammaproteobacteria;RI-283;RI-283;RI-283
China.Pearl.River.Estuary.Waters.Xu2022_PRES17F07_bin.171	Global.OceanDNA.Nishimura2022_OceanDNA-b18721	0	1	38.6282	0.403418	0.43802	0.379575	Bacteria;Planctomycetota;Phycisphaerae;Phycisphaerales;SM1A02;VGXO01	Bacteria;Marinisomatota;Marinisomatia;Marinisomatales;TCS55;GCA-002701945;GCA-002701945 sp002701945
Australia.Great.Barrier.Reef.Sponge.Microbiome.PRJNA555144.Engelberts2020_GCA_009839865.1_ASM983986v1	Global.Ocean.PRJEB33281.Pachiadaki2019_GCA_902521805.1	1	0	34.6718	0.365989	0.124323	0.576951	Bacteria;Pseudomonadota;Gammaproteobacteria;Pseudomonadales;Pseudohongiellaceae;UBA9145;UBA9145 sp009844085	Bacteria;Pseudomonadota;Alphaproteobacteria;Pelagibacterales;Pelagibacteraceae;Pelagibacter;Pelagibacter sp902521805
USA.SFB.Estuary.Water.PRJNA819083_GCA_030827085.1	Global.OceanDNA.Nishimura2022_OceanDNA-b29385	1	0	39.685	0.341401	0.206448	0.522896	Bacteria;Pseudomonadota;Gammaproteobacteria;Pseudomonadales;Halieaceae;Luminiphilus;Luminiphilus sp008081075	Bacteria;Pseudomonadota;Alphaproteobacteria;Rhodobacterales;Rhodobacteraceae;Hasllibacter
Global.OMZ.Waters.Zhang2023.PRJNA955304_GCA_030741795.1	Genomes.From.Earths.Microbiomes.GEM.Nayfach2021_3300026262_8	0	1	43.1223	0.395536	0.171749	0.482098	Bacteria;Pseudomonadota;Alphaproteobacteria;GCA-2731375;GCA-2731375;GCA-2731375;GCA-2731375 sp002731375	Bacteria;Actinomycetota;Acidimicrobiia;Acidimicrobiales;MedAcidi-G1;UBA9410
Genomes.From.Earths.Microbiomes.GEM.Nayfach2021_3300024321_10	India.Hydrothermal.Chimneys.Zhong2022.PRJNA771178_GCA_024280265.1	0	1	40.6496	0.408145	0.22149	0.492854	Bacteria;Pseudomonadota;Gammaproteobacteria;Nitrosococcales;Methylophagaceae;GCA-002733105	Bacteria;Desulfobacterota;Desulfobulbia;Desulfobulbales;Desulfocapsaceae;Desulfocapsa;Desulfocapsa sp024280265
Deep.Sea.Hydrothermal.Vents.PRJNA557557.Hou2020_GCA_013151935.1	Global.Ocean.PRJEB33281.Pachiadaki2019_GCA_902631395.1	0	1	39.685	0.418702	0.284277	0.525023	Bacteria;Nitrospirota;Nitrospiria;SBBL01;JAADHI01;JAADHI01;JAADHI01 sp013151935	Bacteria;Pseudomonadota;Gammaproteobacteria;Pseudomonadales;Halieaceae;Luminiphilus;Luminiphilus sp902631395
Genomes.From.Earths.Microbiomes.GEM.Nayfach2021_3300025062_4	Deep.Sea.Hydrothermal.Vents.PRJNA546572.Reysenbach2020_GCA_015488875.1	0	1	41.5367	0.331959	0.399687	0.407023	Bacteria;Pseudomonadota;Gammaproteobacteria;Pseudomonadales;Halomonadaceae;Halomonas;Halomonas venusta	Bacteria;Campylobacterota;Campylobacteria;Campylobacterales;Sulfurovaceae;SZUA-451;SZUA-451 sp015488875
USA.SFB.Estuary.Sediments.Langwig2023.PRJNA865744_GCA_029858285.1	Genomes.From.Earths.Microbiomes.GEM.Nayfach2021_3300024262_20	0	1	41.5367	0.434199	0.126968	0.310405	Bacteria;Nitrospirota_B;JACRHL01;JACRHL01;JACRHL01	Bacteria;Zixibacteria;MSB-5A5;GN15;FEB-12;JAFGNW01
Europe.Coastal.Sediments.PRJEB54670_GCA_945788625.1	Guaymas.Basin.Hydrothermal.Vents.Water.Hwang2023.PRJNA879230_GCA_029941355.1	0	1	43.1223	0.378611	0.219578	0.388058	Bacteria;Pseudomonadota;Gammaproteobacteria;Woeseiales;Woeseiaceae;UBA1847;UBA1847 sp945788625	Bacteria;Desulfobacterota_B;Binatia;UBA1149;UBA1149;UBA1149;UBA1149 sp012960245
Global.Ocean.Cold.Seep.Sediments.Li2021_3_PE_cbin_3	Genomes.From.Earths.Microbiomes.GEM.Nayfach2021_3300027917_122	0	1	36.1533	0.492519	0.293281	0.281217	Bacteria;WOR-3;WOR-3;SM23-42;SM23-42;SOIY01	Bacteria;Omnitrophota;Koll11;GIF10;Profunditerraquicolaceae
Guaymas.Basin.Hydrothermal.Vents.Water.Hwang2023.PRJNA879230_GCA_029940375.1	Marine.PRJEB51078_GCA_937883945.1	0	1	38.6282	0.413133	0.666478	0.55541	Bacteria;Chloroflexota;Dehalococcoidia;UBA1151;TMED-70;GCA-2718455	Bacteria;Actinomycetota;Actinomycetia;Nanopelagicales;Nanopelagicaceae;MAG-120802
Deep.Sea.Hydrothermal.Vents.PRJNA546572.Reysenbach2020_GCA_015492355.1	China.Pearl.River.Estuary.PRJNA427763.Zhang2019_GCA_006226415.1_ASM622641v1	0	1	40.6496	0.405667	0.294777	0.447787	Bacteria;Desulfobacterota_F;GWC2-55-46;GWC2-55-46;S146-73;S146-73;S146-73 sp015492355	Bacteria;Pseudomonadota;Alphaproteobacteria;M2410;M2410;M2410;M2410 sp006226415
Baltic.Sea.PRJEB34883.Alneberg2020_GCA_902752435.1	Global.OceanDNA.Nishimura2022_OceanDNA-b2949	0	1	41.5367	0.36812	0.532635	0.370324	Bacteria;Gemmatimonadota;Gemmatimonadetes;Longimicrobiales;UBA6960;UBA1138	Bacteria;Actinomycetota;Actinomycetia;Nanopelagicales;GCA-2699445;GCA-2699445
Global.Ocean.Cold.Seep.Sediments.Li2021_7_SB_sbin_1_6	Australia.Corals.Tandon2023.PRJNA857095_GCA_028282385.1	0	1	40.6496	0.419675	0.201133	0.462807	Bacteria;Methylomirabilota;Methylomirabilia;Methylomirabilales;CSP1-5;CSP1-5;CSP1-5 sp012974305	Bacteria;Pseudomonadota;Alphaproteobacteria;Micavibrionales;Micavibrionaceae;G023898765
China.Estuary.Surface.Water.Zhou2022.PRJNA730330_GCA_023255165.1	USA.SFB.Estuary.Sediments.Langwig2023.PRJNA865744_GCA_029858145.1	0	1	39.685	0.395487	0.305001	0.445477	Bacteria;Pseudomonadota;Gammaproteobacteria;Pseudomonadales;Porticoccaceae;HTCC2207;HTCC2207 sp023255165	Bacteria;Nitrospirota;Thermodesulfovibrionia;Thermodesulfovibrionales;UBA6898;GW-Nitrospira-1
Marine.PRJEB51078_GCA_937898365.1	China.Pearl.River.Estuary.Waters.Xu2022_PRES25F07_bin.140	1	0	42.3579	0.38952	0.107578	0.472398	Bacteria;Planctomycetota;Brocadiia;Brocadiales;Scalinduaceae;Scalindua;Scalindua sp913055705	Bacteria;Planctomycetota;Planctomycetia;Pirellulales;UBA1268;M30B53
Global.OceanDNA.Nishimura2022_OceanDNA-b41737	Genomes.From.Earths.Microbiomes.GEM.Nayfach2021_3300016461_5	1	0	34.6718	0.284246	0.398129	0.448673	Bacteria;Pseudomonadota;Gammaproteobacteria;SAR86;AG-339-G14;AG-339-G14;AG-339-G14 sp902562135	Bacteria;Pseudomonadota;Alphaproteobacteria;Rhizobiales;Beijerinckiaceae;Methylobacterium;Methylobacterium symbioticum
Global.OceanDNA.Nishimura2022_OceanDNA-b44117	Genomes.From.Earths.Microbiomes.GEM.Nayfach2021_3300026484_6	0	1	42.3579	0.410644	0.500042	0.582724	Bacteria;Pseudomonadota;Gammaproteobacteria;UBA4486;UBA4486;UBA11869;UBA11869 sp002698845	Bacteria;Campylobacterota;Campylobacteria;Campylobacterales;Sulfurovaceae;Sulfurovum
USA.SFB.Estuary.Sediments.Langwig2023.PRJNA865744_GCA_029880285.1	Genomes.From.Earths.Microbiomes.GEM.Nayfach2021_3300021513_13	0	1	40.6496	0.50428	0.263515	0.60252	Bacteria;Spirochaetota;Leptospirae;Turneriellales	Bacteria;Thermosulfidibacterota;Thermosulfidibacteria;Thermosulfidibacterales;B14-G1;B14-G1;B14-G1 sp003648675
North.Sea.Spring.Bloom.Seawater.PRJNA283041_GCA_018607445.1	Marine.PRJEB51078_GCA_937911755.1	0	1	40.6496	0.395453	0.359516	0.274403	Bacteria;Pseudomonadota;Gammaproteobacteria;Pseudomonadales;Porticoccaceae;HTCC2207;HTCC2207 sp002334915	Bacteria;Bdellovibrionota;Bdellovibrionia;Bdellovibrionales;UBA840;UBA3535;UBA3535 sp002376845
Mariana.Trench.Deep.Sediments.PRJNA635214.Zhou2022_GCA_022571255.1	China.Weihai.Seawater.Sediments.Lu2023.PRJEB50838_GCA_938091255.1	0	1	38.6282	0.367847	0.550322	0.443198	Bacteria;Bacteroidota;Rhodothermia;Rhodothermales;UBA10348;N075bin62;N075bin62 sp022571255	Bacteria;Chloroflexota;Chloroflexia;Chloroflexales;Chloroflexaceae;Chloroflexus
Global.OceanDNA.Nishimura2022_OceanDNA-b21360	USA.Auka.Hydrothermal.Vent.Sediments.PRJNA713414_GCA_021162325.1	0	1	40.6496	0.469574	0.359557	0.608295	Bacteria;Nitrospirota;Nitrospiria;JACQCE01	Bacteria;Desulfobacterota;Desulfobacteria;Desulfobacterales;Desulfosalsimonadaceae;SURF-3;SURF-3 sp021162325
Global.OceanDNA.Nishimura2022_OceanDNA-b20157	Guaymas.Basin.Hydrothermal.Vents.Mats.Hwang2023.PRJNA879229_GCA_029933565.1	0	1	39.685	0.392079	0.345121	0.394807	Bacteria;Marinisomatota;Marinisomatia;Marinisomatales;UBA1611;TMED80	Bacteria;Bacteroidota;Bacteroidia;Bacteroidales;F082;BM524
Norway.Subsea.Road.Tunnel.PRJNA755678.Suarez2022_GCA_021772835.1	Genomes.From.Earths.Microbiomes.GEM.Nayfach2021_3300028400_29	0	1	41.5367	0.462104	0.44202	0.523057	Bacteria;Pseudomonadota;Zetaproteobacteria;Mariprofundales;Mariprofundaceae;Mariprofundus;Mariprofundus sp021772835	Bacteria;Campylobacterota;Campylobacteria;Campylobacterales;JAADDG01;JAADDG01
Global.Cold.Seep.Sediments.Han2023.PRJNA950938_GCA_030615605.1	Indian.Ocean.Hydrothermal.Vents.PRJNA782101_GCA_021647905.1	0	1	40.6496	0.42929	0.267816	0.616736	Bacteria;Armatimonadota;UBA5377;UBA5377;JAAYIR01	Bacteria;Desulfobacterota;Desulfobulbia;Desulfobulbales;BM004;JAKITW01;JAKITW01 sp021647905
Marine.Hydrocarbon.Degrading.Microcosms.Barnes2023.PRJNA938176_GCA_029212505.1	Global.OceanDNA.Nishimura2022_OceanDNA-b32846	1	0	41.5367	0.374857	0.227262	0.287855	Bacteria;Pseudomonadota;Gammaproteobacteria;Legionellales;Legionellaceae;JAALKW01	Bacteria;Pseudomonadota;Alphaproteobacteria;UBA7887;UBA7887;GCA-2712985;GCA-2712985 sp002937585
Baltic.Sea.PRJEB34883.Alneberg2020_GCA_902753295.1	China.Weihai.Seawater.Sediments.Lu2023.PRJEB50838_GCA_937995505.1	0	1	37.4598	0.470128	0.398618	0.221178	Bacteria;Verrucomicrobiota;Verrucomicrobiae;Methylacidiphilales;UBA3015;UBA3015;UBA3015 sp001438005	Bacteria;Bacteroidota;Bacteroidia;SpSt-205;SpSt-205;SpSt-205
USA.Ircinia.Sea.Sponges.PRJNA768976_GCA_022822005.1	Mariana.Trench.Deep.Sediments.PRJNA635214.Zhou2022_GCA_022571295.1	0	1	40.6496	0.40725	0.482506	0.437871	Bacteria;Poribacteria;WGA-4E;WGA-4E;PCPOR2b;PCPOR2b;PCPOR2b sp022822005	Bacteria;Acidobacteriota;Terriglobia;Acidoferrales;2-02-FULL-67-57;JACZYA01;JACZYA01 sp022571295
Genomes.From.Earths.Microbiomes.GEM.Nayfach2021_3300009702_63	Antarctic.Coastal.Seawater.Dutta2023.PRJNA894514_GCA_028822885.1	1	0	37.4598	0.385494	0.594055	0.424923	Bacteria;Pseudomonadota;Gammaproteobacteria;AKS1;AKS1	Bacteria;Pseudomonadota;Alphaproteobacteria;Rhodobacterales;Rhodobacteraceae;Yoonia
Australia.Corals.Tandon2023.PRJNA857095_GCA_028279315.1	Norway.Byfjorden.Marine.Bone.Degraders.PRJNA606180.Borchert2021_GCA_016744775.1	1	0	42.3579	0.367247	0.1864	0.420116	Bacteria;Pseudomonadota;Alphaproteobacteria;Rhodobacterales;Rhodobacteraceae;Rhodophyticola	Bacteria;Pseudomonadota;Gammaproteobacteria;Beggiatoales;Beggiatoaceae;Marithrix;Marithrix sp016744775
Global.Ocean.Cyanobacteria.Macroscopic.Turfs.PRJNA558979_GCA_010672865.1_ASM1067286v1	Deep.Ocean.Hydrothermal.Plumes.PRJNA488180.Zhou2020_GCA_015664765.1	0	1	37.4598	0.330113	0.384776	0.544625	Bacteria;Cyanobacteriota;Cyanobacteriia;Cyanobacteriales;SIO1D9;IIICB1;IIICB1 sp010672865	Bacteria;Poribacteria;WGA-4E;WGA-4E;UBA9662;UBA9662;UBA9662 sp012963885
China.Pearl.River.Estuary.Waters.Xu2022_PRES09F07_bin.99	Mariana.Trench.Deep.Sediments.PRJNA635214.Zhou2022_GCA_022563615.1	0	1	40.6496	0.391835	0.438404	0.355646	Bacteria;Acidobacteriota;Vicinamibacteria;Vicinamibacterales;UBA2999;JABFRY01	Bacteria;Planctomycetota;Phycisphaerae;UBA1845;UBA1845;JADFMZ01;JADFMZ01 sp022563615
Norway.Subsea.Road.Tunnel.PRJNA755678.Suarez2022_GCA_021773555.1	Norway.Subsea.Road.Tunnel.PRJNA755678.Suarez2022_GCA_021772735.1	0	1	38.6282	0.404423	0.416837	0.49295	Bacteria;Pseudomonadota;Gammaproteobacteria;Pseudomonadales;HTCC2089;GCA-002726655;GCA-002726655 sp021773555	Bacteria;Sumerlaeota;Sumerlaeia;MVZB01;JAJFLK01;JAJFLK01;JAJFLK01 sp021772735
China.Pearl.River.Estuary.PRJNA575161.Wang2020_GCA_020349885.1	Deep.Sea.Hydrothermal.Vents.PRJNA546572.Reysenbach2020_GCA_015484595.1	0	1	44.5086	0.485207	0.150957	0.486452	Bacteria;Acidobacteriota;G020349885;G020349885;G020349885;G020349885;G020349885 sp020349885	Bacteria;Nitrospirota;Thermodesulfovibrionia;Thermodesulfovibrionales;JdFR-85;JAADIE01;JAADIE01 sp015484595
USA.SFB.Estuary.Sediments.Langwig2023.PRJNA865744_GCA_029883265.1	Deep.Sea.Hydrothermal.Vents.PRJNA546572.Reysenbach2020_GCA_015486505.1	0	1	43.1223	0.412157	0.374584	0.480825	Bacteria;Pseudomonadota;Gammaproteobacteria;S012-40;S012-40	Bacteria;Desulfobacterota_E;Anaeroferrophillalia;Anaeroferrophillales;Tharpellaceae;Tharpella;Tharpella sp015486505
China.Weihai.Seawater.Sediments.Lu2023.PRJEB50838_GCA_938044705.1	Caspian.Sea.Brackish.Waters.Mehrshad2016.PRJNA279271_GCA_027618995.1	0	1	42.3579	0.423437	0.400542	0.440423	Bacteria;Actinomycetota;Acidimicrobiia;Acidimicrobiales;Ilumatobacteraceae;Ilumatobacter_A	Bacteria;Pseudomonadota;Gammaproteobacteria;Woeseiales;Woeseiaceae;JAACFB01
Helgoland.Surface.Seawater.Schweder2023.PRJEB52999_GCA_943788895.1	Australia.Great.Barrier.Reef.Sponge.Microbiome.PRJNA555144.Engelberts2020_GCA_009840385.1_ASM984038v1	0	1	39.685	0.42377	0.241832	0.556314	Bacteria;Pseudomonadota;Gammaproteobacteria;Pseudomonadales;Porticoccaceae;HTCC2207	Bacteria;Desulfobacterota_D;UBA1144;RKRQ01;RKRQ01;RKRQ01;RKRQ01 sp009840385
Global.OceanDNA.Nishimura2022_OceanDNA-b41386	Genomes.From.Earths.Microbiomes.GEM.Nayfach2021_3300021414_4	0	1	38.6282	0.341369	0.45488	0.464955	Bacteria;Pseudomonadota;Gammaproteobacteria;Pseudomonadales;DSM-6294;Oleispira	Bacteria;Bacteroidota;Bacteroidia;Sphingobacteriales;Sphingobacteriaceae;Pedobacter;Pedobacter agri
USA.Ircinia.Sea.Sponges.PRJNA768976_GCA_022821265.1	Global.OceanDNA.Nishimura2022_OceanDNA-b45168	0	1	40.6496	0.409313	0.429378	0.45554	Bacteria;Acidobacteriota;Terriglobia;20CM-2-55-15;20CM-2-55-15;JAJEDW01;JAJEDW01 sp022821265	Bacteria;SAR324;SAR324;SAR324;NAC60-12;UBA8110
Global.OceanDNA.Nishimura2022_OceanDNA-b9616	Global.OceanDNA.Nishimura2022_OceanDNA-b37351	0	1	38.6282	0.372913	0.516213	0.439545	Bacteria;Bacteroidota;Bacteroidia;Flavobacteriales;Flavobacteriaceae;MS024-2A	Bacteria;Pseudomonadota;Gammaproteobacteria;Pseudomonadales;HTCC2089;UBA9659
Global.OceanDNA.Nishimura2022_OceanDNA-b30782	Global.OceanDNA.Nishimura2022_OceanDNA-b13281	0	1	41.5367	0.443437	0.264173	0.53514	Bacteria;Pseudomonadota;Alphaproteobacteria;Rhodospirillales_A;Casp-alpha2;Casp-alpha2	Bacteria;Desulfobacterota_B;Binatia;Bin18;Bin18;Bin18
Norway.Subsea.Road.Tunnel.PRJNA755678.Suarez2022_GCA_021774265.1	India.Hydrothermal.Chimneys.Zhong2022.PRJNA771178_GCA_024275165.1	0	1	38.6282	0.414451	0.322369	0.450173	Bacteria;Pseudomonadota;Gammaproteobacteria;Burkholderiales;Nitrosomonadaceae;Nitrosomonas;Nitrosomonas sp021774265	Bacteria;SAR324;SAR324;XYD2-FULL-50-16;XYD2-FULL-50-16;JAJRZQ01;JAJRZQ01 sp024275165
Global.OceanDNA.Nishimura2022_OceanDNA-b13137	Canada.Saanich.Inlet.Seawater.PRJNA630981.Lin2021_GCA_018671205.1	0	1	40.6496	0.336956	0.426903	0.258909	Bacteria;Bdellovibrionota;Bacteriovoracia;Bacteriovoracales;Bacteriovoracaceae	Bacteria;Pseudomonadota;Gammaproteobacteria;GCF-002020875;GCF-002020875;Thiopontia;Thiopontia sp018671205
Global.OceanDNA.Nishimura2022_OceanDNA-b21195	Guaymas.Basin.Hydrothermal.Vents.Mats.Hwang2023.PRJNA879229_GCA_029932915.1	0	1	41.5367	0.433837	0	0.284226	Bacteria;Nitrospinota;Nitrospinia;Nitrospinales;Nitrospinaceae;LS-NOB;LS-NOB sp003545625	Bacteria;Krumholzibacteriota;Krumholzibacteria;JAJRXK01;JAJRXK01
Genomes.From.Earths.Microbiomes.GEM.Nayfach2021_3300021409_7	China.Pearl.River.Estuary.Waters.Xu2022_PRES21F02_bin.36	0	1	39.685	0.37868	0.426881	0.488512	Bacteria;Bacteroidota;Bacteroidia;Cytophagales;Cyclobacteriaceae;Cecembia	Bacteria;Pseudomonadota;Gammaproteobacteria;Enterobacterales_A;Alteromonadaceae;Alteromonas
Guaymas.Basin.Hydrothermal.Vents.Water.Hwang2023.PRJNA879230_GCA_029936415.1	Deep.Sea.Hydrothermal.Vents.PRJNA557557.Hou2020_GCA_013151055.1	0	1	40.6496	0.337923	0.386859	0.43725	Bacteria;Pseudomonadota;Gammaproteobacteria;SAR86;SAR86;CAJJAM01;CAJJAM01 sp015660645	Bacteria;Campylobacterota;Campylobacteria;Campylobacterales;Sulfurospirillaceae;JAADIZ01;JAADIZ01 sp013151055
Global.Ocean.PRJEB33281.Pachiadaki2019_GCA_902621165.1	Global.OceanDNA.Nishimura2022_OceanDNA-b44435	1	0	34.6718	0.360009	0.426564	0.450518	Bacteria;Pseudomonadota;Alphaproteobacteria;HIMB59;GCA-002718135;AG-337-I02;AG-337-I02 sp902621165	Bacteria;Pseudomonadota;Gammaproteobacteria;Woeseiales;Woeseiaceae
Global.OceanDNA.Nishimura2022_OceanDNA-a2891	China.Pearl.River.Estuary.PRJNA575161.Wang2020_GCA_020343515.1	1	0	34.6718	0.326639	0.238243	0.295827	Archaea;Thermoplasmatota;Poseidoniia;Poseidoniales;Poseidoniaceae;MGIIa-L3	Archaea;Thermoplasmatota;E2;DHVEG-1;DHVEG-1;JAGLML01;JAGLML01 sp020343515
Global.OceanDNA.Nishimura2022_OceanDNA-b10366	Global.OceanDNA.Nishimura2022_OceanDNA-b46168	0	1	40.6496	0.385384	0.471476	0.411069	Bacteria;Bacteroidota;Bacteroidia;Flavobacteriales;Flavobacteriaceae;Sediminicola	Bacteria;Verrucomicrobiota;Verrucomicrobiae;Opitutales;DSM-45221;GCA-2699365
Deep.Ocean.Hydrothermal.Plumes.PRJNA488180.Zhou2020_GCA_015659015.1	Global.OceanDNA.Nishimura2022_OceanDNA-b17094	0	1	43.1223	0.381155	0.180783	0.494569	Bacteria;Pseudomonadota;Gammaproteobacteria;Nitrosococcales;Methylophagaceae;Methylophaga;Methylophaga aminisulfidivorans	Bacteria;Desulfobacterota;Desulfobacteria;Desulfobacterales;Desulfobacteraceae;Desulfobacula;Desulfobacula sp018702715
Global.OceanDNA.Nishimura2022_OceanDNA-b41619	Persian.Gulf.Water.and.Sediments.PRJNA575141.Somee2021_GCA_018623655.1	0	1	42.3579	0.398027	0.585126	0.494354	Bacteria;Pseudomonadota;Gammaproteobacteria;Pseudomonadales;UBA7434;UBA7434;UBA7434 sp002336035	Bacteria;Bacteroidota;Bacteroidia;Flavobacteriales;Flavobacteriaceae;UBA3478;UBA3478 sp018623655
Germany.Helgoland.Seawater.PRJEB38290_GCA_905479655.1	Genomes.From.Earths.Microbiomes.GEM.Nayfach2021_3300026093_7	0	1	41.5367	0.426192	0.403755	0.463354	Bacteria;Acidobacteriota;Thermoanaerobaculia;UBA5704;UBA5704;CAJQNK01;CAJQNK01 sp905479655	Bacteria;Planctomycetota;UBA1135;UBA1135;GCA-002686595;JAKVCE01
China.Yellow.Sea.Tao2022.PRJNA823908_JZB_MAG0477	Global.OceanDNA.Nishimura2022_OceanDNA-b4003	0	1	40.6496	0.417026	0.287158	0.518864	Bacteria;Pseudomonadota;Alphaproteobacteria;Sphingomonadales;Sphingomonadaceae;Qipengyuania;Qipengyuania aurea	Bacteria;Bacteroidota;Bacteroidia;Cytophagales;Cyclobacteriaceae;Mongoliitalea
Australia.Geoffrey.Bay.Coral.Reef.PRJNA594068.Glasl2020_GCA_011526365.1_ASM1152636v1	Global.OceanDNA.Nishimura2022_OceanDNA-b26955	0	1	38.6282	0.461345	0.404247	0.529221	Bacteria;Bacteroidota;Bacteroidia;Flavobacteriales;Flavobacteriaceae;RFYP01;RFYP01 sp011526365	Bacteria;Pseudomonadota;Alphaproteobacteria;MED-G09;MED-G09;AG-430-B22
Black.Sea.Water.Column.PRJNA649215.Vliet2020_GCA_014382705.1	Europe.Coastal.Sediments.PRJEB54670_GCA_947259285.1	0	1	39.685	0.367021	0.504662	0.333313	Bacteria;Verrucomicrobiota;Verrucomicrobiae;Pedosphaerales;UBA1096;UBA1096;UBA1096 sp014382705	Bacteria;Pseudomonadota;Gammaproteobacteria;Woeseiales;Woeseiaceae;UBA1847
Global.OceanDNA.Nishimura2022_OceanDNA-b40892	Global.OceanDNA.Nishimura2022_OceanDNA-b25290	1	0	34.6718	0.373244	0.330881	0.447298	Bacteria;Pseudomonadota;Gammaproteobacteria;Pseudomonadales;Pseudohongiellaceae;UBA9145;UBA9145 sp002726595	Bacteria;Pseudomonadota;Alphaproteobacteria;Pelagibacterales;AG-422-B15;AG-422-B15
Global.OceanDNA.Nishimura2022_OceanDNA-b13256	Global.OceanDNA.Nishimura2022_OceanDNA-b35318	0	1	42.3579	0.395286	0.348018	0.468033	Bacteria;Bdellovibrionota;Oligoflexia;Oligoflexales;Oligoflexaceae	Bacteria;Pseudomonadota;Gammaproteobacteria;Enterobacterales_A;Vibrionaceae;Vibrio;Vibrio sp001635455
China.Weihai.Seawater.Sediments.Lu2023.PRJEB50838_GCA_937958625.1	Global.OceanDNA.Nishimura2022_OceanDNA-b40612	1	0	36.1533	0.3841	0.340061	0.420431	Bacteria;Pseudomonadota;Alphaproteobacteria;Rhodobacterales;Rhodobacteraceae;JAHDDY01	Bacteria;Pseudomonadota;Gammaproteobacteria;Pseudomonadales;Pseudohongiellaceae;UBA9145
Mediterranean.Mariculture.Water.Column.PRJNA638822.Moreno2020_GCA_013911225.1	Black.Sea.Water.Column.PRJNA638805.Cesare2020_GCA_016778405.1	0	1	38.6282	0.301492	0.397966	0.428588	Bacteria;Pseudomonadota;Gammaproteobacteria;Pseudomonadales;Pseudomonadaceae;Stutzerimonas;Stutzerimonas frequens	Bacteria;Cyanobacteriota;Cyanobacteriia;PCC-6307;Cyanobiaceae;Parasynechococcus;Parasynechococcus sp002170825
China.Pearl.River.Estuary.Waters.Xu2022_PRES17F02_bin.31	Global.OceanDNA.Nishimura2022_OceanDNA-b9944	0	1	40.6496	0.325767	0.365698	0.419957	Bacteria;Pseudomonadota;Gammaproteobacteria;Burkholderiales;Burkholderiaceae_B;Hydrogenophaga	Bacteria;Bacteroidota;Bacteroidia;Flavobacteriales;Flavobacteriaceae;Polaribacter
USA.Auka.Hydrothermal.Vent.Sediments.PRJNA713414_GCA_021163105.1	Genomes.From.Earths.Microbiomes.GEM.Nayfach2021_3300025039_9	0	1	47.3623	0.357737	0.156801	0.478811	Bacteria;Desulfobacterota;Syntrophia;Syntrophales;UBA2210;UBA2210;UBA2210 sp021163105	Bacteria;Pseudomonadota;Gammaproteobacteria;Nitrosococcales;Methylophagaceae;Methylophaga;Methylophaga sp002696735
Israel.Coastal.Tar.Patties.Blum2023.PRJNA981336_GCA_034189325.1	Global.OMZ.Waters.Zhang2023.PRJNA955304_GCA_030748735.1	0	1	43.1223	0.471916	0.285861	0.516904	Bacteria;Desulfobacterota;DSM-4660;Desulfatiglandales;Desulfatiglandaceae	Bacteria;Myxococcota_A;UBA9160;UBA9160;UBA4427
Global.OceanDNA.Nishimura2022_OceanDNA-b38924	China.Pearl.River.Estuary.Waters.Xu2022_PRES01F02_bin.146	0	1	43.8372	0.401742	0.460274	0.544943	Bacteria;Pseudomonadota;Gammaproteobacteria;Pseudomonadales;Oleiphilaceae;PZPK01	Bacteria;Spirochaetota;Leptospirae;Leptospirales;Leptospiraceae;JACKPB01
Venice.Lagoon.Sediments.PRJNA924243_GCA_029287235.1	Global.OceanDNA.Nishimura2022_OceanDNA-b21069	0	1	43.1223	0.454179	0.180941	0.412681	Bacteria;Acidobacteriota;Thermoanaerobaculia;Thermoanaerobaculales;Sulfomarinibacteraceae;JAHECW01	Bacteria;Nitrospinota;Nitrospinia;Nitrospinales;Nitrospinaceae;LS-NOB
Global.OceanDNA.Nishimura2022_OceanDNA-b6504	China.Pearl.River.Estuary.Waters.Xu2022_PRES01F07_bin.173	0	1	40.6496	0.355945	0.71908	0.346479	Bacteria;Bacteroidota;Bacteroidia;Flavobacteriales;Flavobacteriaceae;Aquimarina	Bacteria;Bdellovibrionota;Oligoflexia;Oligoflexales;Bog-1112;BOG-1112
Genomes.From.Earths.Microbiomes.GEM.Nayfach2021_3300026519_52	Marine.PRJEB51078_GCA_937902205.1	0	1	42.3579	0.568685	0.372912	0.807763	Archaea;Hydrothermarchaeota;Hydrothermarchaeia;Hydrothermarchaeales;BMS3B;JAADFH01	Archaea;Halobacteriota;Syntropharchaeia;ANME-1;ANME-1;JANPRD01;JANPRD01 sp024699715
China.Pearl.River.Estuary.Waters.Xu2022_PRES25F02_bin.57	China.Yellow.Sea.Tao2022.PRJNA823908_JZB_MAG0244	0	1	40.6496	0.360677	0.36682	0.492689	Bacteria;Bacteroidota;Bacteroidia;Flavobacteriales;Flavobacteriaceae;WTJH01	Bacteria;Pseudomonadota;Gammaproteobacteria;Pseudomonadales;DSM-21967
Genomes.From.Earths.Microbiomes.GEM.Nayfach2021_3300024344_22	Mediterranean.Mariculture.Water.Column.PRJNA638822.Moreno2020_GCA_013911915.1	0	1	40.6496	0.334046	0.301614	0.535128	Bacteria;Actinomycetota;Acidimicrobiia;Acidimicrobiales;UBA11606;UBA11606	Bacteria;Pseudomonadota;Alphaproteobacteria;Rhizobiales;Rhizobiaceae;Agrobacterium;Agrobacterium salinitolerans
Global.Cold.Seep.Sediments.Han2023.PRJNA950938_GCA_030603595.1	Global.OceanDNA.Nishimura2022_OceanDNA-b23143	1	0	37.4598	0.435327	0.14269	0.503539	Bacteria;Planctomycetota;Phycisphaerae;Sedimentisphaerales;SG8-4;JAFGCD01	Bacteria;Planctomycetota;UBA8108;UBA8108;UBA8108;UBA8108
Global.OceanDNA.Nishimura2022_OceanDNA-b31569	China.Pearl.River.Estuary.Waters.Xu2022_PRES25F07_bin.181	1	0	28.4605	0.207311	0.0567685	0.0476236	Bacteria;Pseudomonadota;Alphaproteobacteria;Sphingomonadales;Sphingomonadaceae;Blastomonas;Blastomonas delafieldii_A	Bacteria;Pseudomonadota;Alphaproteobacteria;Holosporales;Holosporaceae
Genomes.From.Earths.Microbiomes.GEM.Nayfach2021_3300025059_4	Global.OceanDNA.Nishimura2022_OceanDNA-b30408	1	0	39.685	0.427969	0.114542	0.471729	Bacteria;Pseudomonadota;Gammaproteobacteria;Pseudomonadales;Moraxellaceae;Psychrobacter;Psychrobacter celer	Bacteria;Pseudomonadota;Alphaproteobacteria;Rhodobacterales;Rhodobacteraceae;Sulfitobacter;Sulfitobacter sp001634885
Peru.OMZ.Water.Woehle2022.PRJNA503328_GCA_024206395.1	Global.Cold.Seep.Sediments.Han2023.PRJNA950938_GCA_030641735.1	1	0	34.6718	0.345881	0.0729086	0.405268	Bacteria;Pseudomonadota;Gammaproteobacteria;GCA-001735895;GCA-001735895;GCA-001735895	Bacteria;Pseudomonadota;Alphaproteobacteria;Micavibrionales;Micavibrionaceae;UBA1672;UBA1672 sp023141075
USA.SFB.Estuary.Sediments.Langwig2023.PRJNA865744_GCA_029861955.1	Baltic.Sea.Surface.Slick.Rahlff2023.PRJNA855638_GCA_030728525.1	0	1	45.74	0.418077	0.109676	0.365594	Bacteria;Acidobacteriota;Polarisedimenticolia;Polarisedimenticolales;Polarisedimenticolaceae	Bacteria;Desulfobacterota;Desulfobacteria;Desulfobacterales;SG8-13
Deep.Sea.Hydrothermal.Vents.PRJNA546572.Reysenbach2020_GCA_015492355.1	China.Estuary.Surface.Water.Zhou2022.PRJNA730330_GCA_023258235.1	0	1	32.9613	0.481491	0.478469	0.636435	Bacteria;Desulfobacterota_F;GWC2-55-46;GWC2-55-46;S146-73;S146-73;S146-73 sp015492355	Bacteria;Verrucomicrobiota;Verrucomicrobiae;Chthoniobacterales;Terrimicrobiaceae;UBA967;UBA967 sp023258235
Mariana.Trench.Deep.Sediments.PRJNA635214.Zhou2022_GCA_022562275.1	Genomes.From.Earths.Microbiomes.GEM.Nayfach2021_3300026519_26	0	1	42.3579	0.407129	0.556409	0.357201	Bacteria;Bacteroidota;Ignavibacteria;Ignavibacteriales;Ignavibacteriaceae;BMS3ABIN03;BMS3ABIN03 sp022562275	Bacteria;Nitrospirota;Thermodesulfovibrionia;UBA6902;UBA6902;JAADFS01
Marine.PRJEB51078_GCA_937880875.1	Norway.Subsea.Road.Tunnel.PRJNA755678.Suarez2022_GCA_021775425.1	0	1	40.6496	0.391838	0.293978	0.52992	Bacteria;Desulfobacterota;Desulfobacteria;Desulfobacterales;Desulfobacteraceae;Desulfobacula	Bacteria;Pseudomonadota;Alphaproteobacteria;Rhizobiales;HXMU1428-3;HXMU1428-3;HXMU1428-3 sp021775425
Global.OceanDNA.Nishimura2022_OceanDNA-b38613	Guaymas.Basin.Hydrothermal.Vents.Mats.Hwang2023.PRJNA879229_GCA_029935615.1	1	0	32.9613	0.208487	0	0.0560674	Bacteria;Pseudomonadota;Gammaproteobacteria;Pseudomonadales;Moraxellaceae;Psychrobacter;Psychrobacter pacificensis	Bacteria;Pseudomonadota;Alphaproteobacteria;Rs-D84;NBLK01;NBLK01
Baltic.Sea.PRJEB34883.Alneberg2020_GCA_902753345.1	Australia.Great.Barrier.Reef.Coral.Microbiome.PRJNA545004.Robbins2020_GCA_012267385.1_ASM1226738v1	0	1	42.3579	0.373746	0.343293	0.324586	Bacteria;Actinomycetota;Thermoleophilia;Miltoncostaeales;Miltoncostaeaceae;SYFI01	Bacteria;Pseudomonadota;Gammaproteobacteria;Pseudomonadales_A;HTCC2089_A;Bin55;Bin55 sp012267385
USA.SFB.Estuary.Sediments.Langwig2023.PRJNA865744_GCA_029881635.1	Global.OceanDNA.Nishimura2022_OceanDNA-b36577	1	0	42.3579	0.394285	0.122287	0.471601	Bacteria;Pseudomonadota;Alphaproteobacteria;Rhodobacterales;Rhodobacteraceae;Albidovulum	Bacteria;Pseudomonadota;Gammaproteobacteria;Pseudomonadales;Alcanivoracaceae;Alcanivorax;Alcanivorax sp002706085
Global.OceanDNA.Nishimura2022_OceanDNA-b35240	Global.OMZ.Waters.Zhang2023.PRJNA955304_GCA_030749455.1	1	0	39.685	0.379575	0.253897	0.420914	Bacteria;Pseudomonadota;Gammaproteobacteria;Enterobacterales_A;Shewanellaceae;Shewanella;Shewanella benthica	Bacteria;Pseudomonadota;Alphaproteobacteria;Rhodospirillales_A;2-02-FULL-58-16;GCA-2686765;GCA-2686765 sp013349695
Global.OMZ.Waters.Zhang2023.PRJNA955304_GCA_030740495.1	Global.OceanDNA.Nishimura2022_OceanDNA-b19503	0	1	38.6282	0.370732	0.513727	0.202188	Bacteria;Pseudomonadota;Gammaproteobacteria;Arenicellales;UBA5680;UBA5680;UBA5680 sp002420425	Bacteria;Marinisomatota;Marinisomatia;Marinisomatales;TCS55;UBA2126;UBA2126 sp004124535
Global.Ocean.PRJEB33281.Pachiadaki2019_GCA_902627295.1	Global.OceanDNA.Nishimura2022_OceanDNA-b18329	0	1	41.5367	0.390295	0.157933	0.156683	Bacteria;Pseudomonadota;Alphaproteobacteria;Pelagibacterales;Pelagibacteraceae;Pelagibacter_A	Bacteria;Marinisomatota;Marinisomatia;Marinisomatales;Marinisomataceae;Marinisoma;Marinisoma sp002348725
China.Pearl.River.Estuary.Waters.Xu2022_PRES25F02_bin.111	Israel.Coastal.Tar.Patties.Blum2023.PRJNA981336_GCA_034189895.1	0	1	39.685	0.378151	0.402671	0.472962	Bacteria;Bacteroidota;Bacteroidia;Flavobacteriales;Flavobacteriaceae;Muricauda;Muricauda hadalis	Bacteria;Pseudomonadota;Gammaproteobacteria;Enterobacterales_A;Alteromonadaceae;Alteromonas;Alteromonas sp002691625
Global.OceanDNA.Nishimura2022_OceanDNA-b35318	Global.OceanDNA.Nishimura2022_OceanDNA-b45582	0	1	38.6282	0.293548	0.337627	0.443782	Bacteria;Pseudomonadota;Gammaproteobacteria;Enterobacterales_A;Vibrionaceae;Vibrio;Vibrio sp001635455	Bacteria;Verrucomicrobiota;Verrucomicrobiae;Opitutales;MB11C04;MB11C04
Genomes.From.Earths.Microbiomes.GEM.Nayfach2021_3300023116_38	China.Pearl.River.Estuary.Waters.Xu2022_PRES17F07_bin.99	0	1	43.1223	0.314967	0.154208	0.469412	Bacteria;Actinomycetota;Thermoleophilia;Miltoncostaeales;Miltoncostaeaceae;SYFI01	Bacteria;Pseudomonadota;Gammaproteobacteria;Ga0077536;Ga0077536;Ga0077536
Global.OceanDNA.Nishimura2022_OceanDNA-b14831	Global.Cold.Seep.Sediments.Han2023.PRJNA950938_GCA_030606365.1	1	0	32.9613	0.433512	0.18348	0.501554	Bacteria;Chloroflexota;Dehalococcoidia;UBA1151;TMED-70;GCA-2721615;GCA-2721615 sp002708085	Bacteria;Chloroflexota;Dehalococcoidia;E44-bin15;E44-bin15;JADFVG01;JADFVG01 sp015222405
Global.OceanDNA.Nishimura2022_OceanDNA-b5002	Global.OceanDNA.Nishimura2022_OceanDNA-b16463	0	1	38.6282	0.327641	0.352742	0.184834	Bacteria;Bacteroidota;Bacteroidia;Flavobacteriales;BACL11;GCA-002715885;GCA-002715885 sp002689735	Bacteria;Cyanobacteriota;Cyanobacteriia;PCC-6307;Cyanobiaceae;RCC307;RCC307 sp002470305
USA.Auka.Hydrothermal.Vent.Sediments.PRJNA713414_GCA_021162655.1	Arctic.Ocean.Seawater.TARA.Royo2021_TOA-bin-740	1	0	25.2663	0.31163	0.1295	0.524212	Bacteria;Chloroflexota;Anaerolineae;UBA1429;UBA1429;JAGGYI01;JAGGYI01 sp021162655	Bacteria;Chloroflexota;Dehalococcoidia;UBA2979;UBA2979;GCA-002718395;GCA-002718395 sp003228125
China.Yellow.Sea.Tao2022.PRJNA823908_JZB_MAG0202	Moorea.Marine.Surface.Sediments.Chase2023.PRJNA611818_GCA_030066735.1	0	1	40.6496	0.380567	0.362995	0.376419	Bacteria;Verrucomicrobiota;Verrucomicrobiae;Opitutales;MB11C04;MB11C04	Bacteria;Pseudomonadota;Gammaproteobacteria;Woeseiales;Woeseiaceae;JAACFB01
Venice.Lagoon.Sediments.PRJNA924243_GCA_029288175.1	China.Weihai.Seawater.Sediments.Lu2023.PRJEB50838_GCA_937922765.1	0	1	32.9613	0.300239	0.406207	0.0849551	Bacteria;Actinomycetota;Thermoleophilia;Miltoncostaeales;Miltoncostaeaceae	Bacteria;Bdellovibrionota;UBA2361;JANWWW01;JANWWW01
Global.OceanDNA.Nishimura2022_OceanDNA-b25850	Deep.Sea.Hydrothermal.Vents.PRJNA546572.Reysenbach2020_GCA_015489085.1	1	0	38.6282	0.362814	0.244083	0.536272	Bacteria;Pseudomonadota;Alphaproteobacteria;Pelagibacterales;Pelagibacteraceae;Pelagibacter;Pelagibacter sp012963775	Bacteria;Pseudomonadota;Zetaproteobacteria;Mariprofundales;Mariprofundaceae
Chile.Comau.Fjord.Nallar2023.PRJNA729490_GCA_029247205.1	Black.Sea.Water.Column.PRJNA638805.Cesare2020_GCA_016782885.1	1	0	39.685	0.379568	0.125962	0.287625	Bacteria;Planctomycetota;Phycisphaerae;Phycisphaerales;SM1A02;UBA12567	Bacteria;Planctomycetota;Phycisphaerae;SM23-33;SM23-33;BS750m-G57;BS750m-G57 sp016782885
Global.OceanDNA.Nishimura2022_OceanDNA-b10940	Global.OceanDNA.Nishimura2022_OceanDNA-b20545	0	1	37.4598	0.478525	0.502949	0.326799	Bacteria;Bacteroidota;Bacteroidia;Flavobacteriales;Flavobacteriaceae;Arcticimaribacter;Arcticimaribacter sp905478905	Bacteria;Marinisomatota;Marinisomatia;SCGC-AAA003-L08;GCA-002707645;GCA-002707645;GCA-002707645 sp002704685
Global.OceanDNA.Nishimura2022_OceanDNA-b35372	Mediterranean.Brine.Pool.Blum2023.PRJNA1042791_GCA_034717415.1	0	1	42.3579	0.37643	0.327783	0.441816	Bacteria;Pseudomonadota;Gammaproteobacteria;GCA-001735895;GCA-001735895	Bacteria;Campylobacterota;Campylobacteria;Campylobacterales;Sulfurimonadaceae;Sulfurimonas
Global.OceanDNA.Nishimura2022_OceanDNA-b40066	China.Pearl.River.Estuary.Waters.Xu2022_PRES09F07_bin.219	1	0	38.6282	0.359703	0.602526	0.264211	Bacteria;Pseudomonadota;Gammaproteobacteria;Pseudomonadales;Porticoccaceae;Porticoccus	Bacteria;Pseudomonadota;Alphaproteobacteria;Rickettsiales;Midichloriaceae
Global.OceanDNA.Nishimura2022_OceanDNA-b22496	Global.OceanDNA.Nishimura2022_OceanDNA-b46505	0	1	49.6267	0.500964	0.665798	0.596127	Bacteria;Planctomycetota;Planctomycetia;Pirellulales;Pirellulaceae;Rubripirellula	Bacteria;Verrucomicrobiota;Verrucomicrobiae;Pedosphaerales;UBA1096;UBA1096;UBA1096 sp002453165
Global.OceanDNA.Nishimura2022_OceanDNA-b34951	China.Estuary.Surface.Water.Zhou2022.PRJNA730330_GCA_023258275.1	1	0	39.685	0.379747	0.239538	0.453333	Bacteria;Pseudomonadota;Gammaproteobacteria;Enterobacterales_A;Alteromonadaceae;Pseudoalteromonas;Pseudoalteromonas sp003590335	Bacteria;Pseudomonadota;Alphaproteobacteria;Rhodobacterales;Rhodobacteraceae;UBA9554;UBA9554 sp009922885
China.Estuary.Surface.Water.Zhou2022.PRJNA730330_GCA_023263785.1	Global.OceanDNA.Nishimura2022_OceanDNA-b21418	0	1	36.1533	0.300873	0.172268	0.129061	Bacteria;Pseudomonadota;Alphaproteobacteria;Rickettsiales;Midichloriaceae;JALQUO01;JALQUO01 sp023263785	Bacteria;Patescibacteria;ABY1;Magasanikbacterales;UBA922;GCA-2716765
Marine.PRJEB51078_GCA_937900515.1	Mediterranean.Brine.Pool.Blum2023.PRJNA1042791_GCA_034723715.1	0	1	47.3623	0.419695	0.205314	0.459481	Bacteria;Pseudomonadota;Gammaproteobacteria;Nitrosococcales;Methylophagaceae;GCA-002733105	Bacteria;Desulfobacterota_F;Desulfuromonadia;Desulfuromonadales;Geopsychrobacteraceae;Desulfuromusa
USA.Ircinia.Sea.Sponges.PRJNA768976_GCA_022824525.1	Global.OceanDNA.Nishimura2022_OceanDNA-b43898	1	0	36.1533	0.340683	0.434565	0.411994	Bacteria;Pseudomonadota;Alphaproteobacteria;Rhodobacterales;Rhodobacteraceae;JAJDOD01;JAJDOD01 sp022824525	Bacteria;Pseudomonadota;Gammaproteobacteria;UBA1113;UBA1113
Global.OceanDNA.Nishimura2022_OceanDNA-b32482	Deep.Sea.Hydrothermal.Vents.PRJNA546572.Reysenbach2020_GCA_015486375.1	1	0	34.6718	0.35829	0.206491	0.492084	Bacteria;Pseudomonadota;Alphaproteobacteria;TMED109_A;TMED131;MED722;MED722 sp002690625	Bacteria;Pseudomonadota;Gammaproteobacteria;Thiotrichales;Thiotrichaceae;S015-18;S015-18 sp015486375
Global.OceanDNA.Nishimura2022_OceanDNA-b40913	USA.Ircinia.Sea.Sponges.PRJNA768976_GCA_022820995.1	0	1	38.6282	0.43118	0.361174	0.46827	Bacteria;Pseudomonadota;Gammaproteobacteria;Pseudomonadales;Pseudohongiellaceae;UBA9145;UBA9145 sp002730035	Bacteria;Gemmatimonadota;Gemmatimonadetes;KS3-K002;JABDQB01;JAAXHJ01;JAAXHJ01 sp022820995
Global.OceanDNA.Nishimura2022_OceanDNA-b32487	Australia.Corals.Tandon2023.PRJNA857095_GCA_028279985.1	1	0	36.1533	0.357221	0.399733	0.394256	Bacteria;Pseudomonadota;Alphaproteobacteria;TMED109_A;TMED131;TMED62;TMED62 sp002170595	Bacteria;Pseudomonadota;Gammaproteobacteria;Woeseiales;Woeseiaceae
Baltic.Sea.Gijon2023.PRJNA891615_GCA_032128855.1	Helgoland.Surface.Seawater.Schweder2023.PRJEB52999_GCA_943788255.1	0	1	39.685	0.336448	0.476815	0.285198	Bacteria;Pseudomonadota;Gammaproteobacteria;Woeseiales;Woeseiaceae;UBA1847;UBA1847 sp022866645	Bacteria;Bacteroidota;Bacteroidia;Flavobacteriales;UA16;UBA974;UBA974 sp002292405
Black.Sea.Water.Column.PRJNA649215.Vliet2020_GCA_014381505.1	Caspian.Sea.Brackish.Waters.Mehrshad2016.PRJNA279271_GCA_027624175.1	0	1	41.5367	0.443124	0	0.417369	Bacteria;Desulfobacterota;Desulfobulbia;Desulfobulbales;Desulfocapsaceae;Desulfatifera;Desulfatifera sulfidica	Bacteria;Pseudomonadota;Gammaproteobacteria;Burkholderiales;SG8-39;JAABQT01
Global.OceanDNA.Nishimura2022_OceanDNA-b21385	Global.Ocean.Cold.Seep.Sediments.Li2021_6_MG_cbin_47	0	1	32.9613	0.252638	0.292517	0.104426	Bacteria;Patescibacteria;ABY1;Buchananbacterales	Bacteria;Desulfobacterota;DSM-4660;Desulfatiglandales;Desulfatiglandaceae
Black.Sea.Water.Column.PRJNA638805.Cesare2020_GCA_016779125.1	Global.OceanDNA.Nishimura2022_OceanDNA-b38180	0	1	40.6496	0.373778	0.527435	0.489008	Bacteria;Verrucomicrobiota;Verrucomicrobiae;Pedosphaerales;GCA-2715965;GCA-2715965;GCA-2715965 sp016779125	Bacteria;Pseudomonadota;Gammaproteobacteria;Pseudomonadales;Halieaceae;NZNC01;NZNC01 sp002692965
Hawaii.HOT.Waters.PRJNA352737.Muratore2022_GCA_022450025.1	Global.OceanDNA.Nishimura2022_OceanDNA-b40768	0	1	40.6496	0.446362	0.353998	0.395618	Bacteria;Gemmatimonadota;Gemmatimonadetes;Longimicrobiales;UBA6960;UBA1138;UBA1138 sp002313925	Bacteria;Pseudomonadota;Gammaproteobacteria;Pseudomonadales;Pseudohongiellaceae;UBA9145;UBA9145 sp002457215
Global.OceanDNA.Nishimura2022_OceanDNA-b44044	Caspian.Sea.Brackish.Waters.Mehrshad2016.PRJNA279271_GCA_027619115.1	1	0	41.5367	0.385237	0.269772	0.247527	Bacteria;Pseudomonadota;Gammaproteobacteria;UBA12402;UBA12402;GCA-2707695;GCA-2707695 sp002707695	Bacteria;Pseudomonadota;Alphaproteobacteria;Caulobacterales;Caulobacteraceae;Brevundimonas;Brevundimonas sp003938605
Global.Ocean.Sediments.PRJNA688516.Langwig2021_GCA_019310435.1	Genomes.From.Earths.Microbiomes.GEM.Nayfach2021_3300012952_8	0	1	40.6496	0.417935	0.400212	0.564101	Bacteria;Myxococcota_A;UBA9160;UBA9160;JAFDDA01;JAFDDA01;JAFDDA01 sp019311105	Bacteria;Verrucomicrobiota;Verrucomicrobiae;Verrucomicrobiales;Akkermansiaceae;Roseibacillus_B
Global.OceanDNA.Nishimura2022_OceanDNA-b32790	Europe.Coastal.Sediments.PRJEB54670_GCA_947258525.1	0	1	34.6718	0.292615	0.286753	0.0978093	Bacteria;Pseudomonadota;Alphaproteobacteria;UBA7879;VGCX01;CAJXSI01;CAJXSI01 sp913061155	Bacteria;Bacteroidota;Bacteroidia;Flavobacteriales;Flavobacteriaceae;Eudoraea
Ocean.Lucinid.Clams.Symbionts.PRJNA679177_GCA_016848925.1	Deep.Sea.Hydrothermal.Vents.PRJNA546572.Reysenbach2020_GCA_015494715.1	0	1	40.6496	0.370415	0.40058	0.472325	Bacteria;Pseudomonadota;Gammaproteobacteria;Chromatiales;Sedimenticolaceae;Thiodiazotropha;Thiodiazotropha lotti	Bacteria;Campylobacterota;Campylobacteria;Campylobacterales;Nitratiruptoraceae;S143-73;S143-73 sp015494715
Sargasso.Subseafloor.Crustal.Fluids.Seyler2021_NP171383CS-high-completion-10	USA.Auka.Hydrothermal.Vent.Sediments.PRJNA713414_GCA_021161885.1	0	1	43.8372	0.45768	0.548811	0.654988	Bacteria;Nitrospirota;Nitrospiria;SBBL01;JAADHI01;JAADHI01	Bacteria;Auribacterota;Auribacteria;Auribacterales;Auribacteraceae;JAGGZS01;JAGGZS01 sp021161885
Australia.Corals.Tandon2023.PRJNA857095_GCA_028280515.1	Genomes.From.Earths.Microbiomes.GEM.Nayfach2021_3300026531_9	0	1	42.3579	0.393973	0.184064	0.480755	Bacteria;Pseudomonadota;Alphaproteobacteria;Rhizobiales;Methyloligellaceae;UBA2767	Bacteria;Desulfobacterota;Desulfobacteria;Desulfobacterales;JAABRJ01
China.Pearl.River.Estuary.PRJNA575161.Wang2020_GCA_020350725.1	China.Weihai.Seawater.Sediments.Lu2023.PRJEB50838_GCA_938007995.1	0	1	42.3579	0.374203	0.222417	0.428701	Bacteria;BMS3Abin14;BMS3Abin14;BMS3Abin14;BMS3Abin14;G020350725;G020350725 sp020350725	Bacteria;Pseudomonadota;Gammaproteobacteria;Granulosicoccales;Granulosicoccaceae
UK.Coastal.Seawater.Liu2022.PRJNA685000_GCA_023955225.1	USA.SFB.Estuary.Sediments.Langwig2023.PRJNA865744_GCA_029879695.1	0	1	39.685	0.406066	0.293591	0.444791	Bacteria;Campylobacterota;Campylobacteria;Campylobacterales;Sulfurovaceae;Sulfurovum;Sulfurovum sp023955225	Bacteria;Nitrospirota;Nitrospiria;Nitrospirales;Nitrospiraceae;Nitrospira_F
Global.OceanDNA.Nishimura2022_OceanDNA-b506	Australia.Geoffrey.Bay.Coral.Reef.PRJNA594068.Glasl2020_GCA_011523735.1_ASM1152373v1	0	1	43.8372	0.415303	0.527922	0.470791	Bacteria;Actinomycetota;Acidimicrobiia;Acidimicrobiales;Ilumatobacteraceae;Ilumatobacter_A	Bacteria;Chloroflexota;Anaerolineae;Aggregatilineales;Phototrophicaceae;UBA6055;UBA6055 sp011523735
Mediterranean.Brine.Pool.Blum2023.PRJNA1042791_GCA_034659815.1	China.Weihai.Seawater.Sediments.Lu2023.PRJEB50838_GCA_938005745.1	0	1	40.6496	0.368443	0.348594	0.4321	Bacteria;Actinomycetota;Acidimicrobiia;UBA5794;UBA5794;JAHEEL01	Bacteria;Armatimonadota;Chthonomonadetes;Chthonomonadales;CAJBBX01
China.Weihai.Seawater.Sediments.Lu2023.PRJEB50838_GCA_937925925.1	Australia.Corals.Tandon2023.PRJNA857095_GCA_028278425.1	0	1	39.685	0.412609	0.621924	0.402626	Bacteria;Chloroflexota;Chloroflexia;Chloroflexales;Chloroflexaceae	Bacteria;Planctomycetota;UBA1135;UBA1135;GCA-002686595
Global.OceanDNA.Nishimura2022_OceanDNA-b42042	Arctic.Ocean.Seawater.TARA.Royo2021_TOA-bin-766	0	1	41.5367	0.437757	0.450126	0.392098	Bacteria;Pseudomonadota;Gammaproteobacteria;SAR86;D2472;CAJQGY01	Bacteria;Gemmatimonadota;Gemmatimonadetes;Longimicrobiales;UBA6960;GCA-2718595
Global.OceanDNA.Nishimura2022_OceanDNA-b7699	Deep.Sea.Hydrothermal.Vents.PRJNA557557.Hou2020_GCA_013152755.1	0	1	41.5367	0.348293	0.321117	0.397185	Bacteria;Bacteroidota;Bacteroidia;Flavobacteriales;Flavobacteriaceae;MAG-121220-bin8;MAG-121220-bin8 sp905182765	Bacteria;Pseudomonadota;Alphaproteobacteria;Sphingomonadales;Emcibacteraceae;Paremcibacter;Paremcibacter sp013152755
Global.OceanDNA.Nishimura2022_OceanDNA-b41176	Global.OceanDNA.Nishimura2022_OceanDNA-b21047	0	1	43.8372	0.404727	0.387727	0.454758	Bacteria;Pseudomonadota;Gammaproteobacteria;Pseudomonadales;Pseudomonadaceae;Halopseudomonas;Halopseudomonas pelagia	Bacteria;Myxococcota;XYA12-FULL-58-9;XYA12-FULL-58-9;JABJBS01
Australia.Great.Barrier.Reef.Sponge.Microbiome.PRJNA555144.Engelberts2020_GCA_009838765.1_ASM983876v1	Global.OceanDNA.Nishimura2022_OceanDNA-b121	0	1	42.3579	0.432018	0.210478	0.395246	Bacteria;Gemmatimonadota;Gemmatimonadetes;KS3-K002;JABDQB01;JAAXHJ01;JAAXHJ01 sp009838765	Bacteria;Acidobacteriota;Vicinamibacteria;Vicinamibacterales;UBA2999;UBA2999;UBA2999 sp002346475
Global.OceanDNA.Nishimura2022_OceanDNA-b33952	Global.OceanDNA.Nishimura2022_OceanDNA-b10437	0	1	37.4598	0.462251	0.300963	0.651143	Bacteria;Pseudomonadota;Gammaproteobacteria;Burkholderiales;Methylophilaceae;BACL14	Bacteria;Bacteroidota;Bacteroidia;Flavobacteriales;Flavobacteriaceae;TMED220;TMED220 sp002702875
China.Estuary.Surface.Water.Zhou2022.PRJNA730330_GCA_023257935.1	Global.OceanDNA.Nishimura2022_OceanDNA-b22787	0	1	43.8372	0.483722	0.436137	0.50307	Bacteria;Verrucomicrobiota;Verrucomicrobiae;Pedosphaerales;AAA164-E04;UBA7971;UBA7971 sp023257935	Bacteria;Planctomycetota;Planctomycetia;Pirellulales;UBA7805;UBA7805;UBA7805 sp002168195
Marine.PRJEB51078_GCA_937888825.1	Global.OceanDNA.Nishimura2022_OceanDNA-b45408	0	1	37.4598	0.366787	0.653552	0.540793	Bacteria;Actinomycetota;Actinomycetia;Nanopelagicales;Nanopelagicaceae;Planktophila	Bacteria;Verrucomicrobiota;Verrucomicrobiae;Chthoniobacterales;Terrimicrobiaceae;CAMASH01
Canada.Saanich.Inlet.Seawater.PRJNA630981.Lin2021_GCA_018668355.1	Marine.PRJEB51078_GCA_937896605.1	0	1	39.685	0.340095	0.505246	0.271108	Bacteria;Bacteroidota;Bacteroidia;Flavobacteriales;Parvicellaceae;UBA10066;UBA10066 sp018663635	Bacteria;Desulfobacterota;Desulfovibrionia;Desulfovibrionales;Desulfovibrionaceae;Pseudodesulfovibrio;Pseudodesulfovibrio profundus
Global.OceanDNA.Nishimura2022_OceanDNA-b30459	Global.OceanDNA.Nishimura2022_OceanDNA-b36666	1	0	37.4598	0.41408	0.350026	0.448865	Bacteria;Pseudomonadota;Alphaproteobacteria;Rhodobacterales;Rhodobacteraceae;Pseudosulfitobacter;Pseudosulfitobacter sp024733015	Bacteria;Pseudomonadota;Gammaproteobacteria;Pseudomonadales;Cellvibrionaceae;Cellvibrio
Mariana.Trench.Deep.Sediments.PRJNA635214.Zhou2022_GCA_022563805.1	Mariana.Trench.Deep.Sediments.PRJNA635214.Zhou2022_GCA_022571295.1	0	1	40.6496	0.406518	0.28051	0.421578	Bacteria;Actinomycetota;Acidimicrobiia;UBA5794;ZC4RG35;SZUA-217;SZUA-217 sp004356805	Bacteria;Acidobacteriota;Terriglobia;Acidoferrales;2-02-FULL-67-57;JACZYA01;JACZYA01 sp022571295
Europe.Coastal.Sediments.PRJEB54670_GCA_945787545.1	China.Estuary.Surface.Water.Zhou2022.PRJNA730330_GCA_023261135.1	0	1	44.5086	0.399327	0.182582	0.466674	Bacteria;Desulfobacterota_F;Desulfuromonadia;Desulfuromonadales;CALZIZ01;CALZIZ01;CALZIZ01 sp945787465	Bacteria;Pseudomonadota;Gammaproteobacteria;Burkholderiales;Burkholderiaceae_A;UBA2463;UBA2463 sp023261135
Australia.Corals.Tandon2023.PRJNA857095_GCA_028282595.1	India.Hydrothermal.Chimneys.Zhong2022.PRJNA771178_GCA_024276935.1	0	1	41.5367	0.435576	0.353005	0.558025	Bacteria;Bacteroidota;Chlorobia;Chlorobiales;Chlorobiaceae;Chlorobium_A	Bacteria;Desulfobacterota_F;Desulfuromonadia;Desulfuromonadales;Geopsychrobacteraceae;Geopsychrobacter;Geopsychrobacter sp024276935
Europe.Coastal.Sediments.PRJEB54670_GCA_945787615.1	Australia.Corals.Tandon2023.PRJNA857095_GCA_028277605.1	0	1	37.4598	0.353336	0.560381	0.542934	Bacteria;Pseudomonadota;Gammaproteobacteria;JAADHS01;JAADHS01;CALZJI01;CALZJI01 sp945787615	Bacteria;Bacillota_A;Clostridia;Lachnospirales;Vallitaleaceae
Global.Cold.Seep.Sediments.Han2023.PRJNA950938_GCA_030605165.1	USA.Auka.Hydrothermal.Vent.Sediments.PRJNA713414_GCA_021163465.1	0	1	39.685	0.359429	0.254878	0.178907	Bacteria;Chloroflexota;Dehalococcoidia;GIF9;UBA5620;JACNFS01;JACNFS01 sp014384515	Bacteria;Bipolaricaulota;Bipolaricaulia;Bipolaricaulales;Bipolaricaulaceae;UBA3571;UBA3571 sp021163465
Global.OceanDNA.Nishimura2022_OceanDNA-b6854	Sargasso.Subseafloor.Crustal.Fluids.Seyler2021_NP171383CM-high-completion-9	0	1	40.6496	0.41218	0.343053	0.326755	Bacteria;Bacteroidota;Bacteroidia;Flavobacteriales;Flavobacteriaceae;Marivariicella	Bacteria;Planctomycetota;Phycisphaerae;Phycisphaerales;UBA1924;GCA-2732755;GCA-2732755 sp002732755
USA.Chesapeake.And.Delaware.Bays.PRJNA699965_GCA_017855335.1	Genomes.From.Earths.Microbiomes.GEM.Nayfach2021_3300025236_9	0	1	41.5367	0.347534	0.406989	0.502368	Bacteria;Cyanobacteriota;Cyanobacteriia;PCC-6307;Cyanobiaceae;Synechococcus_C;Synechococcus_C sp000230675	Bacteria;Pseudomonadota;Gammaproteobacteria;Nevskiales;Nevskiaceae;Polycyclovorans;Polycyclovorans sp002706265
Global.OceanDNA.Nishimura2022_OceanDNA-b35969	Helgoland.Surface.Seawater.Schweder2023.PRJEB52999_GCA_943787395.1	0	1	40.6496	0.369094	0.331353	0.44573	Bacteria;Pseudomonadota;Gammaproteobacteria;Methylococcales;Cycloclasticaceae;Cycloclasticus	Bacteria;Bacteroidota;Bacteroidia;Flavobacteriales;Flavobacteriaceae;Polaribacter;Polaribacter sp024640565
Mediterranean.Brine.Pool.Blum2023.PRJNA1042791_GCA_034659055.1	Black.Sea.Water.Column.PRJNA649215.Vliet2020_GCA_014384665.1	0	1	40.6496	0.45882	0	0.312527	Bacteria;Atribacterota;JS1;SB-45;34-128	Bacteria;Cloacimonadota;Cloacimonadia;JGIOTU-2;JGIOTU-2;JACNFI01;JACNFI01 sp014384665
China.Weihai.Seawater.Sediments.Lu2023.PRJEB50838_GCA_937936805.1	Canada.Saanich.Inlet.Seawater.PRJNA630981.Lin2021_GCA_018699655.1	0	1	39.685	0.343953	0.401345	0.379433	Bacteria;Pseudomonadota;Gammaproteobacteria;GCA-001735895;GCA-001735895;GCA-001735895	Bacteria;Marinisomatota;Marinisomatia;Marinisomatales;TCS55;TCS55;TCS55 sp018647265
Canada.Saanich.Inlet.Seawater.PRJNA630981.Lin2021_GCA_018658715.1	Global.Cold.Seep.Sediments.Han2023.PRJNA950938_GCA_030589895.1	0	1	38.6282	0.443994	0.620679	0.505185	Bacteria;Marinisomatota;Marinisomatia;Marinisomatales;UBA1611;JABHGY01;JABHGY01 sp018658715	Bacteria;Bacteroidota;Bacteroidia;Bacteroidales;GCA-2748055
Global.OceanDNA.Nishimura2022_OceanDNA-b3298	Global.OceanDNA.Nishimura2022_OceanDNA-b25111	0	1	43.8372	0.408939	0.117448	0.513236	Bacteria;Actinomycetota;Actinomycetia;Nanopelagicales;UBA5976;UBA5976;UBA5976 sp002430405	Bacteria;Pseudomonadota;Alphaproteobacteria;Parvibaculales;RS24;UBA8337
Arctic.Ocean.Seawater.TARA.Royo2021_TOA-bin-1973	China.Pearl.River.Estuary.PRJNA575161.Wang2020_GCA_020356065.1	0	1	41.5367	0.393155	0.344697	0.490305	Bacteria;Bacteroidota;Bacteroidia;Flavobacteriales;Flavobacteriaceae;TMED220	Bacteria;Nitrospirota;Thermodesulfovibrionia;UBA6902;UBA6902;CALZJD01;CALZJD01 sp020356065
Global.OceanDNA.Nishimura2022_OceanDNA-b35786	Global.OceanDNA.Nishimura2022_OceanDNA-b27575	1	0	34.6718	0.353675	0.442674	0.327788	Bacteria;Pseudomonadota;Gammaproteobacteria;GCA-2729495;GCA-2729495;JABIQA01;JABIQA01 sp913058165	Bacteria;Pseudomonadota;Alphaproteobacteria;Rhodobacterales;Rhodobacteraceae;Alexandriicola
Global.Cold.Seep.Sediments.Han2023.PRJNA950938_GCA_030667205.1	Deep.Sea.Hydrothermal.Vents.PRJNA546572.Reysenbach2020_GCA_015491585.1	0	1	51.5034	0.558116	0.394042	0.71204	Bacteria;Nitrospirota;Thermodesulfovibrionia;Thermodesulfovibrionales;JdFR-86	Bacteria;Desulfobacterota;Dissulfuribacteria;Dissulfuribacterales;S140-46;S140-46;S140-46 sp015491585
Deep.Sea.Hydrothermal.Vents.PRJNA546572.Reysenbach2020_GCA_015494435.1	Global.OceanDNA.Nishimura2022_OceanDNA-b44422	1	0	36.1533	0.328858	0.26432	0.161953	Bacteria;Pseudomonadota;Gammaproteobacteria;Thiotrichales;Thiotrichaceae;Cocleimonas;Cocleimonas sp015494435	Bacteria;Pseudomonadota;Gammaproteobacteria;Comchoanobacterales;UBA6594;UBA6594;UBA6594 sp002480165
Atlantik.Subseafloor.Crustal.Aquifer.PRJNA391950.Tully2018_GCA_002733665.1_ASM273366v1	Global.OceanDNA.Nishimura2022_OceanDNA-b4253	1	0	36.1533	0.265232	0.115116	0.0487178	Bacteria;Bacteroidota;Bacteroidia;Flavobacteriales;Flavobacteriaceae;Urechidicola;Urechidicola sp002733665	Bacteria;Bacteroidota;Bacteroidia;Cytophagales;Amoebophilaceae
USA.Auka.Hydrothermal.Vent.Sediments.PRJNA713414_GCA_021161545.1	Global.Cold.Seep.Sediments.Han2023.PRJNA950938_GCA_030619885.1	0	1	38.6282	0.445695	0.336378	0.421182	Bacteria;Synergistota;JAGHAJ01;JAGHAJ01;JAGHAJ01;JAGHAJ01;JAGHAJ01 sp021161545	Bacteria;TA06;DG-26
Baltic.Sea.PRJEB34883.Alneberg2020_GCA_902754255.1	Pacific.Ocean.Deep.Waters.PRJNA482655.Boeuf2019_GCA_013214045.1	0	1	37.4598	0.284646	0.430973	0.413787	Bacteria;Bacteroidota;Bacteroidia;Flavobacteriales;Flavobacteriaceae;MS024-2A;MS024-2A sp002384715	Bacteria;Pseudomonadota;Gammaproteobacteria;Enterobacterales_A;Vibrionaceae;Vibrio;Vibrio neptunius
Global.OceanDNA.Nishimura2022_OceanDNA-b7441	Global.OceanDNA.Nishimura2022_OceanDNA-b35250	0	1	37.4598	0.350551	0.609471	0.546911	Bacteria;Bacteroidota;Bacteroidia;Flavobacteriales;Flavobacteriaceae;Hel1-33-131	Bacteria;Pseudomonadota;Gammaproteobacteria;Enterobacterales_A;Shewanellaceae;Shewanella;Shewanella basaltis
Chile.Comau.Fjord.Nallar2023.PRJNA729490_GCA_029243605.1	Norway.Subsea.Road.Tunnel.PRJNA755678.Suarez2022_GCA_021776525.1	0	1	40.6496	0.410636	0.259374	0.473283	Bacteria;Myxococcota_A;UBA9160;UBA9160;UBA4427	Bacteria;Pseudomonadota;Alphaproteobacteria;Caulobacterales;Maricaulaceae;Robiginitomaculum_B;Robiginitomaculum_B sp021776525
Global.Cold.Seep.Sediments.Han2023.PRJNA950938_GCA_030614915.1	Global.Cold.Seep.Sediments.Han2023.PRJNA950938_GCA_030643605.1	0	1	43.8372	0.45229	0.434764	0.230292	Bacteria;Planctomycetota;Phycisphaerae;JAACET01;JAACET01;JAACET01	Bacteria;WOR-3;UBA3073;JACQXS01;JAGMCI01;JAGMCI01;JAGMCI01 sp023129325
Global.OceanDNA.Nishimura2022_OceanDNA-b21161	Pearl.River.Estuary.PRJNA878949_GCA_029977145.1	0	1	45.74	0.442901	0.100682	0.55036	Bacteria;Nitrospinota;Nitrospinia;Nitrospinales;Nitrospinaceae;LS-NOB	Bacteria;Pseudomonadota;Alphaproteobacteria;Rhizobiales;Beijerinckiaceae;Methylocystis;Methylocystis sp023253795
Global.Cold.Seep.Sediments.Han2023.PRJNA950938_GCA_030632765.1	Global.OceanDNA.Nishimura2022_OceanDNA-b32498	0	1	39.685	0.408544	0.353791	0.492388	Bacteria;Desulfobacterota_D;UBA1144;UBA2774;UBA2774;CR02bin9	Bacteria;Pseudomonadota;Alphaproteobacteria;TMED127;TMED127;GCA-002690875;GCA-002690875 sp002689325
USA.SFB.Estuary.Sediments.Langwig2023.PRJNA865744_GCA_029882995.1	China.Estuary.Surface.Water.Zhou2022.PRJNA730330_GCA_023268955.1	0	1	42.3579	0.395001	0.324115	0.500976	Bacteria;Pseudomonadota;Gammaproteobacteria;AKS1;AKS1	Bacteria;Campylobacterota;Campylobacteria;Campylobacterales;Arcobacteraceae;JALRJW01;JALRJW01 sp023268955
Australia.Corals.Tandon2023.PRJNA857095_GCA_028277865.1	Baltic.Sea.Surface.Slick.Rahlff2023.PRJNA855638_GCA_030731725.1	0	1	42.3579	0.390043	0.3869	0.390008	Bacteria;Acidobacteriota;UBA6911;RPQK01;RPQK01	Bacteria;Pseudomonadota;Gammaproteobacteria;Pseudomonadales;Halieaceae;Congregibacter
USA.Auka.Hydrothermal.Vent.Sediments.PRJNA713414_GCA_021163845.1	China.Weihai.Seawater.Sediments.Lu2023.PRJEB50838_GCA_937995735.1	0	1	45.1415	0.321594	0.174435	0.35032	Bacteria;Campylobacterota;Campylobacteria;Campylobacterales;Sulfurimonadaceae;Sulfurimonas;Sulfurimonas sp021163845	Bacteria;Pseudomonadota;Alphaproteobacteria;Rhodobacterales;Rhodobacteraceae;JAHDDY01
Genomes.From.Earths.Microbiomes.GEM.Nayfach2021_3300002481_20	Global.OceanDNA.Nishimura2022_OceanDNA-b15200	1	0	39.685	0.434133	0.148575	0.621102	Bacteria;Chloroflexota;Dehalococcoidia;JdFR-54;JdFR-54;JdFR-54;JdFR-54 sp002011475	Bacteria;Chloroflexota;Dehalococcoidia;UBA2979;UBA2979;UBA2979
Global.OceanDNA.Nishimura2022_OceanDNA-b44075	Baltic.Sea.PRJEB34883.Alneberg2020_GCA_902754165.1	0	1	42.3579	0.397648	0.275799	0.505015	Bacteria;Pseudomonadota;Gammaproteobacteria;UBA4486;UBA4486;UBA11869;UBA11869 sp014239225	Bacteria;Actinomycetota;Actinomycetia;Nanopelagicales;Nanopelagicaceae;Planktophila
China.Pearl.River.Estuary.PRJNA575161.Wang2020_GCA_020353215.1	Australia.Corals.Tandon2023.PRJNA857095_GCA_028281485.1	0	1	38.6282	0.412403	0.384818	0.512336	Bacteria;Desulfobacterota;Syntrophobacteria;BM002;BM002;G020353215;G020353215 sp020353215	Bacteria;Planctomycetota;Phycisphaerae;Phycisphaerales;Zrk34
Peru.OMZ.Water.Woehle2022.PRJNA503328_GCA_024244645.1	Global.OceanDNA.Nishimura2022_OceanDNA-b34843	1	0	36.1533	0.35592	0.349764	0.42888	Bacteria;Pseudomonadota;Alphaproteobacteria;Rhizobiales;Rhizobiaceae;SPNT01;SPNT01 sp024244645	Bacteria;Pseudomonadota;Gammaproteobacteria;Enterobacterales_A;Alteromonadaceae;Idiomarina;Idiomarina fontislapidosi
Global.OceanDNA.Nishimura2022_OceanDNA-b35141	Global.OceanDNA.Nishimura2022_OceanDNA-b11385	0	1	41.5367	0.347829	0.289981	0.407308	Bacteria;Pseudomonadota;Gammaproteobacteria;Enterobacterales_A;Alteromonadaceae;Rheinheimera;Rheinheimera aquimaris	Bacteria;Bacteroidota;Bacteroidia;Flavobacteriales;Flavobacteriaceae;Winogradskyella
Guaymas.Basin.Hydrothermal.Vents.Mats.Hwang2023.PRJNA879229_GCA_029934975.1	China.Pearl.River.Estuary.Waters.Xu2022_PRES09F07_bin.131	1	0	36.1533	0.370253	0.0784831	0.417185	Bacteria;Pseudomonadota;Gammaproteobacteria;GRL18;GRL18;GRL18	Bacteria;Pseudomonadota;Alphaproteobacteria;Rhizobiales;Xanthobacteraceae;P52-10
Germany.Helgoland.Seawater.PRJEB38290_GCA_905479665.1	Canada.Saanich.Inlet.Seawater.PRJNA630981.Lin2021_GCA_018652705.1	0	1	40.6496	0.426335	0.639713	0.455195	Bacteria;Bacteroidota;Bacteroidia;Chitinophagales;Saprospiraceae;CAJQNM01;CAJQNM01 sp905479665	Bacteria;Marinisomatota;Marinisomatia;Marinisomatales;TCS55;TCS55;TCS55 sp018674655
New.Zealand.Mycale.Sponge.Microbiome.PRJNA603662.Rush2020_GCA_011088105.1	Global.OceanDNA.Nishimura2022_OceanDNA-b35828	0	1	42.3579	0.418763	0.229414	0.504256	Bacteria;Nitrospirota;Nitrospiria;Nitrospirales;UBA8639;JAALKI01;JAALKI01 sp011088105	Bacteria;Pseudomonadota;Gammaproteobacteria;Ga0077536;Ga0077536;UBA11873;UBA11873 sp003540955
China.South.China.Sea.Cold.Seep.Sediments.PRJNA707313_GCA_023127905.1	China.South.China.Sea.Cold.Seep.Sediments.PRJNA707313_GCA_023129715.1	0	1	36.1533	0.518886	0.138389	0.604333	Bacteria;WOR-3;E44-bin80;E44-bin80;E44-bin80;JAGMEZ01;JAGMEZ01 sp023127905	Bacteria;Eisenbacteria;RBG-16-71-46;CAIMUX01;WJJG01;JAGMBO01;JAGMBO01 sp023129715
Mediterranean.Brine.Pool.Blum2023.PRJNA1042791_GCA_034717435.1	Global.Ocean.PRJEB33281.Pachiadaki2019_GCA_902521535.1	0	1	42.3579	0.381481	0.371368	0.585458	Bacteria;Omnitrophota;4484-213	Bacteria;Cyanobacteriota;Cyanobacteriia;PCC-6307;Cyanobiaceae;Prochlorococcus_A
HOE.Legacy2.Ocean.Expedition.PRJNA358725.Aylward2017_GCA_022446965.1	USA.Chesapeake.And.Delaware.Bays.PRJNA699965_GCA_017852575.1	0	1	40.6496	0.458507	0.367796	0.440015	Bacteria;Planctomycetota;Phycisphaerae;Phycisphaerales;SM1A02;JABAAC01;JABAAC01 sp022446965	Bacteria;Bacteroidota;Bacteroidia;Flavobacteriales;Flavobacteriaceae;BACL21;BACL21 sp009921505
Mediterranean.Brine.Pool.Blum2023.PRJNA1042791_GCA_034723415.1	China.Weihai.Seawater.Sediments.Lu2023.PRJEB50838_GCA_937920515.1	0	1	39.685	0.468204	0.135421	0.35105	Bacteria;Marinisomatota;AB16;AB16;46-47;TCS52	Bacteria;Acidobacteriota;Aminicenantia;Aminicenantales;Saccharicenantaceae;Saccharicenans
Global.Ocean.PRJEB33281.Pachiadaki2019_GCA_902518185.1	Global.OMZ.Waters.Zhang2023.PRJNA955304_GCA_030751175.1	1	0	39.685	0.3723	0.187453	0.557028	Bacteria;Pseudomonadota;Alphaproteobacteria;Pelagibacterales;Pelagibacteraceae;Pelagibacter;Pelagibacter sp902518185	Bacteria;Pseudomonadota;Gammaproteobacteria;GCA-2729495;GCA-2729495;GCA-2729495;GCA-2729495 sp002729495
Global.OceanDNA.Nishimura2022_OceanDNA-b18642	Genomes.From.Earths.Microbiomes.GEM.Nayfach2021_3300025062_6	0	1	40.6496	0.411255	0.577642	0.304503	Bacteria;Marinisomatota;Marinisomatia;Marinisomatales;TCS55;GCA-002701945	Bacteria;Bacteroidota;Bacteroidia;Flavobacteriales;Flavobacteriaceae;Aequorivita
USA.SFB.Estuary.Sediments.Langwig2023.PRJNA865744_GCA_029858205.1	USA.Plum.Island.Estuary.Sediment.Vineis2023.PRJNA896156_GCA_026193125.1	0	1	42.3579	0.397726	0.288376	0.35031	Bacteria;Desulfobacterota_F;GWC2-55-46;GWC2-55-46;DRQE01	Bacteria;Pseudomonadota;Gammaproteobacteria;BM003;BM003
China.Weihai.Seawater.Sediments.Lu2023.PRJEB50838_GCA_938002605.1	Global.OceanDNA.Nishimura2022_OceanDNA-b42676	1	0	30.9377	0.27843	0.514227	0.295514	Bacteria;Pseudomonadota;Alphaproteobacteria;Rhodobacterales;Rhodobacteraceae;Yoonia	Bacteria;Pseudomonadota;Gammaproteobacteria;SAR86;TMED112;TMED112
Kueishan.Island.Hydrothermal.Vent.Sediments.Wang2022.PRJNA851985_GCA_024763115.1	India.Hydrothermal.Chimneys.Zhong2022.PRJNA771178_GCA_024275575.1	0	1	41.5367	0.421429	0.369276	0.322476	Bacteria;Desulfobacterota;Desulfobulbia;Desulfobulbales;Desulfurivibrionaceae;JANTFJ01;JANTFJ01 sp024763115	Bacteria;KSB1;UBA2214;DRLW01;DRLW01;QQUE01;QQUE01 sp024275575
Norway.Subsea.Road.Tunnel.PRJNA755678.Suarez2022_GCA_021775955.1	Genomes.From.Earths.Microbiomes.GEM.Nayfach2021_3300020330_9	0	1	45.74	0.404574	0.0434828	0.541345	Bacteria;Pseudomonadota;Alphaproteobacteria;Micavibrionales;Micavibrionaceae;UBA5701;UBA5701 sp021775955	Bacteria;Nitrospinota;CAJXCL01;CAJXCL01;CAJXCL01;CAJXCL01;CAJXCL01 sp913051775
USA.Plum.Island.Estuary.Sediment.Vineis2023.PRJNA896156_GCA_026196615.1	China.Cold.Seep.Sediments.Dong2022.PRJNA831433_GCA_028571455.1	0	1	40.6496	0.406683	0.316066	0.494777	Bacteria;Pseudomonadota;Gammaproteobacteria;GRL18;GRL18;GRL18	Bacteria;Desulfobacterota;Desulfobacteria;Desulfobacterales;ETH-SRB1;Desulfaltia
China.Pearl.River.Estuary.PRJNA575161.Wang2020_GCA_020349685.1	Global.Ocean.Sediments.PRJNA688516.Langwig2021_GCA_019306075.1	0	1	43.1223	0.473554	0.154231	0.406671	Bacteria;BMS3Abin14;BMS3Abin14;BMS3Abin14;BMS3Abin14;JALHUC01;JALHUC01 sp020349685	Bacteria;Desulfobacterota;Desulfobulbia;Desulfobulbales;Desulfocapsaceae;Desulfomarina;Desulfomarina sp019306075
Global.OceanDNA.Nishimura2022_OceanDNA-b32860	Global.Ocean.PRJEB33281.Pachiadaki2019_GCA_902618245.1	0	1	36.1533	0.436705	0.432735	0.519714	Bacteria;Pseudomonadota;Alphaproteobacteria;UBA7985;UBA7985	Bacteria;Bacteroidota;Bacteroidia;Flavobacteriales;Flavobacteriaceae;MS024-2A;MS024-2A sp902618245
Baltic.Sea.Gijon2023.PRJNA891615_GCA_032128195.1	USA.SFB.Estuary.Sediments.Langwig2023.PRJNA865744_GCA_029858875.1	0	1	41.5367	0.4549	0.444879	0.545228	Bacteria;Myxococcota_A;UBA9160;UBA9160;SMWR01	Bacteria;Actinomycetota;Acidimicrobiia;Acidimicrobiales;SHLQ01;JABDJW01
North.Sea.Spring.Bloom.Seawater.PRJNA283041_GCA_018607465.1	Global.OceanDNA.Nishimura2022_OceanDNA-b27416	1	0	38.6282	0.348986	0.293111	0.456336	Bacteria;Pseudomonadota;Gammaproteobacteria;Pseudomonadales;Porticoccaceae;HTCC2207;HTCC2207 sp002335945	Bacteria;Pseudomonadota;Alphaproteobacteria;TMED25;TMED25;TMED25;TMED25 sp913030915
Global.OceanDNA.Nishimura2022_OceanDNA-b31529	Global.OceanDNA.Nishimura2022_OceanDNA-b40593	1	0	37.4598	0.437006	0.272566	0.434026	Bacteria;Pseudomonadota;Alphaproteobacteria;Sphingomonadales;Kordiimonadaceae;Kordiimonas	Bacteria;Pseudomonadota;Gammaproteobacteria;Pseudomonadales;Pseudohongiellaceae;UBA9145
Global.OceanDNA.Nishimura2022_OceanDNA-b35253	Global.OceanDNA.Nishimura2022_OceanDNA-b46938	0	1	40.6496	0.302477	0.342654	0.387004	Bacteria;Pseudomonadota;Gammaproteobacteria;Enterobacterales_A;Shewanellaceae;Shewanella;Shewanella baltica	Bacteria;Verrucomicrobiota;Verrucomicrobiae;Verrucomicrobiales;DEV007;Arctic95D-9;Arctic95D-9 sp002323995
Global.OceanDNA.Nishimura2022_OceanDNA-b35127	Genomes.From.Earths.Microbiomes.GEM.Nayfach2021_3300028417_16	0	1	44.5086	0.335548	0.331383	0.432785	Bacteria;Pseudomonadota;Gammaproteobacteria;Enterobacterales_A;Alteromonadaceae;Rheinheimera	Bacteria;Campylobacterota;Campylobacteria;Campylobacterales;Sulfurovaceae;Sulfurovum
Mediterranean.Brine.Pool.Blum2023.PRJNA1042791_GCA_034723715.1	Australia.Corals.Tandon2023.PRJNA857095_GCA_028285485.1	0	1	43.8372	0.369822	0.132573	0.369654	Bacteria;Desulfobacterota_F;Desulfuromonadia;Desulfuromonadales;Geopsychrobacteraceae;Desulfuromusa	Bacteria;Pseudomonadota;Alphaproteobacteria;Rhodobacterales;Rhodobacteraceae;IMCC34051
Mediterranean.Brine.Pool.Blum2023.PRJNA1042791_GCA_034722515.1	Genomes.From.Earths.Microbiomes.GEM.Nayfach2021_3300025465_9	0	1	43.8372	0.411614	0.0680925	0.470513	Bacteria;Desulfobacterota_F;Desulfuromonadia;Desulfuromonadales;Desulfuromonadaceae;Desulfuromonas	Bacteria;Pseudomonadota;Gammaproteobacteria;Pseudomonadales;Oleiphilaceae;PZPK01
China.Weihai.Seawater.Sediments.Lu2023.PRJEB50838_GCA_938034975.1	Deep.Sea.Hydrothermal.Vents.PRJNA546572.Reysenbach2020_GCA_015485235.1	0	1	44.5086	0.498839	0.358474	0.698944	Bacteria;Goldbacteria;PGYV01;PGYV01;DYJU01;DYJU01	Bacteria;Nitrospirota;Thermodesulfovibrionia;Thermodesulfovibrionales;JdFR-85;BMS3Abin08;BMS3Abin08 sp015485235
Baltic.Sea.PRJEB34883.Alneberg2020_GCA_902752715.1	Venice.Lagoon.Sediments.PRJNA924243_GCA_029288095.1	0	1	39.685	0.395064	0.342587	0.3557	Bacteria;Actinomycetota;Actinomycetia;Nanopelagicales;Nanopelagicaceae;AAA044-D11;AAA044-D11 sp002367715	Bacteria;Gemmatimonadota;Gemmatimonadetes;KS3-K002;JABDQB01
Global.Cold.Seep.Sediments.Han2023.PRJNA950938_GCA_030597865.1	China.Weihai.Seawater.Sediments.Lu2023.PRJEB50838_GCA_937922765.1	0	1	39.685	0.249921	0	0.0853378	Bacteria;Desulfobacterota;Desulfobulbia;Desulfobulbales;Desulfurivibrionaceae;BM506	Bacteria;Bdellovibrionota;UBA2361;JANWWW01;JANWWW01
Global.Ocean.PRJEB33281.Pachiadaki2019_GCA_902519065.1	Global.OMZ.Waters.Zhang2023.PRJNA955304_GCA_030749055.1	0	1	45.74	0.372594	0.219028	0.417469	Bacteria;Pseudomonadota;Alphaproteobacteria;Pelagibacterales;Pelagibacteraceae;Pelagibacter;Pelagibacter sp902599955	Bacteria;SAR324;SAR324;SAR324;NAC60-12;Arctic96AD-7;Arctic96AD-7 sp002685535
Genomes.From.Earths.Microbiomes.GEM.Nayfach2021_3300027859_7	Global.OceanDNA.Nishimura2022_OceanDNA-b45320	1	0	37.4598	0.466737	0	0.661635	Bacteria;Verrucomicrobiota;Verrucomicrobiae;Verrucomicrobiales;Akkermansiaceae;SW10	Bacteria;Verrucomicrobiota;Kiritimatiellia;Kiritimatiellales;Pontiellaceae;GCA-2712105
Helgoland.Surface.Seawater.Schweder2023.PRJEB52999_GCA_943789195.1	Global.OceanDNA.Nishimura2022_OceanDNA-b11025	0	1	37.4598	0.413492	0.52123	0.432866	Bacteria;Pseudomonadota;Gammaproteobacteria;Pseudomonadales;Pseudohongiellaceae;UBA9145	Bacteria;Bacteroidota;Bacteroidia;Flavobacteriales;Flavobacteriaceae;Arcticimaribacter;Arcticimaribacter sp003023645
Global.OceanDNA.Nishimura2022_OceanDNA-b24935	Global.OceanDNA.Nishimura2022_OceanDNA-b1137	0	1	43.8372	0.381873	0.151488	0.521343	Bacteria;Pseudomonadota;Alphaproteobacteria;Parvibaculales;Parvibaculaceae;Parvibaculum	Bacteria;Actinomycetota;Acidimicrobiia;Acidimicrobiales;MedAcidi-G1;UBA9410
Global.OceanDNA.Nishimura2022_OceanDNA-b23312	Global.OceanDNA.Nishimura2022_OceanDNA-b13299	0	1	39.685	0.465498	0.155493	0.559244	Bacteria;Pseudomonadota;Alphaproteobacteria;Bin95;Bin95;JACKII01	Bacteria;Desulfobacterota_B;Binatia;UBA9968;JAJDTQ01;JAJDTQ01
Genomes.From.Earths.Microbiomes.GEM.Nayfach2021_3300020420_9	Caspian.Sea.Brackish.Waters.Mehrshad2016.PRJNA279271_GCA_027621505.1	0	1	41.5367	0.465323	0.50501	0.308775	Bacteria;Bdellovibrionota;Bdellovibrionia;Bdellovibrionales;UBA6776;UBA6776;UBA6776 sp002453155	Bacteria;Bacteroidota;Bacteroidia;Flavobacteriales;Flavobacteriaceae;UBA8316
China.Pearl.River.Estuary.Waters.Xu2022_PRES17F07_bin.14	Antarctic.Coastal.Seawater.Dutta2023.PRJNA894514_GCA_028822695.1	0	1	43.1223	0.474456	0.430737	0.611008	Bacteria;Planctomycetota;Planctomycetia;Pirellulales;UBA1268;M30B53	Bacteria;Verrucomicrobiota;Verrucomicrobiae;Verrucomicrobiales;Akkermansiaceae
Chile.Comau.Fjord.Nallar2023.PRJNA729490_GCA_029243785.1	Mediterranean.Brine.Pool.Blum2023.PRJNA1042791_GCA_034659215.1	0	1	43.8372	0.386533	0.231273	0.441697	Bacteria;Pseudomonadota;Gammaproteobacteria;Pseudomonadales;Pseudohongiellaceae;UBA9145	Bacteria;Desulfobacterota_E;Anaeroferrophillalia;Anaeroferrophillales;Tharpellaceae;Tharpella
Australia.Corals.Tandon2023.PRJNA857095_GCA_028280915.1	Global.Ocean.PRJEB33281.Pachiadaki2019_GCA_902509975.1	1	0	43.8372	0.390241	0.0796343	0.520138	Bacteria;Pseudomonadota;Alphaproteobacteria;Kiloniellales;Kiloniellaceae	Bacteria;Pseudomonadota;Gammaproteobacteria;PS1;Thioglobaceae;Pseudothioglobus;Pseudothioglobus singularis
China.Weihai.Seawater.Sediments.Lu2023.PRJEB50838_GCA_938048785.1	Canada.Scotin.Basin.Cold.Seep.Sediments.Dong2020_S8_bin17	0	1	40.6496	0.221637	0.341658	0.4636	Archaea;Halobacteriota;Archaeoglobi;Archaeoglobales;Archaeoglobaceae;WYZ-LMO2	Bacteria;Chloroflexota;Dehalococcoidia;GIF9;UBA5620;QYPU01;QYPU01 sp007280145
Baltic.Sea.Gijon2023.PRJNA891615_GCA_032127875.1	Global.OceanDNA.Nishimura2022_OceanDNA-b38180	0	1	39.685	0.387927	0.447751	0.425626	Bacteria;Acidobacteriota;Vicinamibacteria;Fen-336;Fen-336;CADEEV01	Bacteria;Pseudomonadota;Gammaproteobacteria;Pseudomonadales;Halieaceae;NZNC01;NZNC01 sp002692965
Global.OceanDNA.Nishimura2022_OceanDNA-b61	Baltic.Sea.Gijon2023.PRJNA891615_GCA_032126055.1	0	1	41.5367	0.482454	0.423519	0.583857	Bacteria;Acidobacteriota;UBA6911;RPQK01	Bacteria;Desulfobacterota_E;Deferrimicrobia;Deferrimicrobiales;Deferrimicrobiaceae;Deferrimicrobium
Global.OceanDNA.Nishimura2022_OceanDNA-b35240	Norway.Subsea.Road.Tunnel.PRJNA755678.Suarez2022_GCA_021775915.1	1	0	37.4598	0.352562	0.434862	0.371777	Bacteria;Pseudomonadota;Gammaproteobacteria;Enterobacterales_A;Shewanellaceae;Shewanella;Shewanella benthica	Bacteria;Pseudomonadota;Alphaproteobacteria;Micavibrionales;Micavibrionaceae;UM-FILTER-47-13;UM-FILTER-47-13 sp021775915
Europe.Coastal.Sediments.PRJEB54670_GCA_947259535.1	Australia.Corals.Tandon2023.PRJNA857095_GCA_028284045.1	0	1	43.1223	0.414891	0.263992	0.485123	Bacteria;Desulfobacterota_F;Desulfuromonadia;Desulfuromonadales;Geopsychrobacteraceae;Malonomonas;Malonomonas sp945787335	Bacteria;Pseudomonadota;Alphaproteobacteria;DSM-16000;Inquilinaceae;JACKIG01
Global.OceanDNA.Nishimura2022_OceanDNA-b33557	Global.OceanDNA.Nishimura2022_OceanDNA-b255	0	1	41.5367	0.431977	0.31119	0.583758	Bacteria;Pseudomonadota;Gammaproteobacteria;Burkholderiales;Burkholderiaceae_A;UBA2463	Bacteria;Acidobacteriota;Vicinamibacteria;Vicinamibacterales;UBA8438;DTWD01;DTWD01 sp012963185
China.Pearl.River.Estuary.Waters.Xu2022_PRES01F07_bin.72	Global.OceanDNA.Nishimura2022_OceanDNA-b32641	1	0	38.6282	0.441765	0.442326	0.293587	Bacteria;Pseudomonadota;Gammaproteobacteria;Burkholderiales;Chromobacteriaceae;Paludibacterium	Bacteria;Pseudomonadota;Alphaproteobacteria;UBA1280;UBA6503;UBA6503;UBA6503 sp002436405
Genomes.From.Earths.Microbiomes.GEM.Nayfach2021_2077657019_1	Mediterranean.Brine.Pool.Blum2023.PRJNA1042791_GCA_034658615.1	0	1	43.1223	0.306017	0.496065	0.373604	Bacteria;Pseudomonadota;Gammaproteobacteria;Pseudomonadales;Marinomonadaceae;Marinomonas;Marinomonas mediterranea	Bacteria;Campylobacterota;Campylobacteria;Campylobacterales;Sulfurovaceae;Sulfurovum
Europe.Coastal.Sediments.PRJEB54670_GCA_947259535.1	Global.OceanDNA.Nishimura2022_OceanDNA-b31152	0	1	44.5086	0.432445	0.21156	0.511944	Bacteria;Desulfobacterota_F;Desulfuromonadia;Desulfuromonadales;Geopsychrobacteraceae;Malonomonas;Malonomonas sp945787335	Bacteria;Pseudomonadota;Alphaproteobacteria;Rhodospirillales_A;UBA2165;TMED23
Global.OceanDNA.Nishimura2022_OceanDNA-b42706	Global.OceanDNA.Nishimura2022_OceanDNA-b32030	1	0	30.9377	0.365239	0.529787	0.342277	Bacteria;Pseudomonadota;Gammaproteobacteria;SAR86;TMED112;TMED112;TMED112 sp902610995	Bacteria;Pseudomonadota;Alphaproteobacteria;Sphingomonadales;Sphingomonadaceae;Pacificimonas;Pacificimonas sp002375465
Europe.Coastal.Sediments.PRJEB54670_GCA_947260015.1	Global.OceanDNA.Nishimura2022_OceanDNA-b19919	0	1	42.3579	0.411061	0.603639	0.324785	Bacteria;Bacteroidota;Bacteroidia;Flavobacteriales;Flavobacteriaceae;Eudoraea	Bacteria;Marinisomatota;Marinisomatia;Marinisomatales;UBA1611;GCA-2722105
Global.Cold.Seep.Sediments.Han2023.PRJNA950938_GCA_030603185.1	Europe.Coastal.Sediments.PRJEB54670_GCA_947258835.1	0	1	40.6496	0.423088	0.278272	0.622656	Bacteria;Actinomycetota	Bacteria;Planctomycetota;Planctomycetia;Pirellulales;Lacipirellulaceae;Bythopirellula
Global.OceanDNA.Nishimura2022_OceanDNA-b35198	Guaymas.Basin.Hydrothermal.Vents.Mats.Hwang2023.PRJNA879229_GCA_029935095.1	1	0	32.9613	0.337599	0.163459	0.422072	Bacteria;Pseudomonadota;Gammaproteobacteria;Enterobacterales_A;Psychrobiaceae;Psychrobium;Psychrobium sp013214905	Bacteria;Pseudomonadota;Alphaproteobacteria
USA.Chesapeake.And.Delaware.Bays.PRJNA699965_GCA_017859565.1	Global.OceanDNA.Nishimura2022_OceanDNA-b17272	0	1	41.5367	0.424341	0.524063	0.536439	Bacteria;Actinomycetota;Actinomycetia;Nanopelagicales;S36-B12;S36-B12;S36-B12 sp012103605	Bacteria;Gemmatimonadota;Gemmatimonadetes;Longimicrobiales;UBA6960;UBA1138
USA.Auka.Hydrothermal.Vent.Sediments.PRJNA713414_GCA_021160485.1	Deep.Sea.Hydrothermal.Vents.PRJNA546572.Reysenbach2020_GCA_015489065.1	0	1	40.6496	0.38623	0.487531	0.26142	Bacteria;Desulfobacterota;Desulfofervidia;Desulfofervidales;Desulfofervidaceae;JAGHCL01;JAGHCL01 sp021160485	Bacteria;Thermotogota;Thermotogae;Thermotogales;Thermotogaceae;WGAO01;WGAO01 sp015489065
Global.OceanDNA.Nishimura2022_OceanDNA-b39209	Europe.Coastal.Sediments.PRJEB54670_GCA_947259535.1	0	1	46.3077	0.437107	0.231038	0.571261	Bacteria;Pseudomonadota;Gammaproteobacteria;Pseudomonadales;GM7GCV1;GM7GCV1	Bacteria;Desulfobacterota_F;Desulfuromonadia;Desulfuromonadales;Geopsychrobacteraceae;Malonomonas;Malonomonas sp945787335
Atlantic.Pacific.Ocean.Pelagic.Costa2023.PRJEB60184_GCA_949499005.1	Moorea.Marine.Surface.Sediments.Chase2023.PRJNA611818_GCA_030065635.1	0	1	37.4598	0.290407	0.509454	0.453946	Bacteria;Bacteroidota;Bacteroidia;Flavobacteriales;Flavobacteriaceae;UBA3478;UBA3478 sp024638165	Bacteria;Cyanobacteriota;Cyanobacteriia;Cyanobacteriales;Xenococcaceae
Europe.Coastal.Sediments.PRJEB54670_GCA_945788625.1	Hawaii.HOT.Waters.PRJNA352737.Muratore2022_GCA_022448485.1	0	1	40.6496	0.385394	0.347915	0.443904	Bacteria;Pseudomonadota;Gammaproteobacteria;Woeseiales;Woeseiaceae;UBA1847;UBA1847 sp945788625	Bacteria;SAR324;SAR324;SAR324;NAC60-12;Arctic96AD-7;Arctic96AD-7 sp022448485
Global.OceanDNA.Nishimura2022_OceanDNA-b6232	Arctic.Ocean.Grevesse2022.PRJEB57575_GCA_963582405.1	0	1	40.6496	0.534742	0.681125	0.634846	Bacteria;Bacteroidota;Bacteroidia;Flavobacteriales;Flavobacteriaceae;UBA8316;UBA8316 sp905182575	Bacteria;Gemmatimonadota;Gemmatimonadetes;Longimicrobiales;UBA6960
Global.OceanDNA.Nishimura2022_OceanDNA-b44407	Global.OceanDNA.Nishimura2022_OceanDNA-b26613	1	0	42.3579	0.365015	0.150674	0.325964	Bacteria;Pseudomonadota;Gammaproteobacteria;JABDGN01;JABDGN01	Bacteria;Pseudomonadota;Alphaproteobacteria;Puniceispirillales;UBA1172;UBA12202;UBA12202 sp002691725
USA.Ircinia.Sea.Sponges.PRJNA768976_GCA_022821865.1	Australia.Great.Barrier.Reef.Sponge.Microbiome.PRJNA555144.Engelberts2020_GCA_009840055.1_ASM984005v1	0	1	44.5086	0.367471	0.173869	0.520069	Bacteria;Pseudomonadota;Gammaproteobacteria;Pseudomonadales;Pseudohongiellaceae;UBA9145;UBA9145 sp022821865	Bacteria;Actinomycetota;Acidimicrobiia;UBA5794;ZC4RG35;Bin76;Bin76 sp009837815
Global.OceanDNA.Nishimura2022_OceanDNA-b28545	Mediterranean.Ocean.Water.Column.PRJNA352798.Moreno2017_GCA_003331605.1_ASM333160v1	1	0	32.9613	0.280387	0.391162	0.270576	Bacteria;Pseudomonadota;Alphaproteobacteria;Rhodobacterales;Rhodobacteraceae;SAT37;SAT37 sp002706605	Bacteria;Pseudomonadota;Gammaproteobacteria;SAR86;TMED112;TMED112;TMED112 sp003331605
Global.OceanDNA.Nishimura2022_OceanDNA-b35303	Chile.Comau.Fjord.Nallar2023.PRJNA729490_GCA_029252865.1	0	1	37.4598	0.325353	0.416282	0.483468	Bacteria;Pseudomonadota;Gammaproteobacteria;Enterobacterales_A;Vibrionaceae;Vibrio;Vibrio campbellii	Bacteria;Bacteroidota;Bacteroidia;Flavobacteriales;Flavobacteriaceae;Polaribacter
Peru.OMZ.Water.Woehle2022.PRJNA503328_GCA_024206395.1	Genomes.From.Earths.Microbiomes.GEM.Nayfach2021_3300026253_31	0	1	40.6496	0.329993	0.395081	0.402675	Bacteria;Pseudomonadota;Gammaproteobacteria;GCA-001735895;GCA-001735895;GCA-001735895	Bacteria;Verrucomicrobiota;Kiritimatiellia;Kiritimatiellales;Pontiellaceae;Pontiella
Deep.Sea.Hydrothermal.Vents.PRJNA557557.Hou2020_GCA_013151645.1	Marine.Dinoflagellate.Phycosphere.PRJNA820338_GCA_024742475.1	0	1	37.4598	0.442264	0.379721	0.472594	Bacteria;Pseudomonadota;Gammaproteobacteria;Woeseiales;Woeseiaceae;JAADHU01;JAADHU01 sp013151645	Bacteria;Myxococcota;Polyangia;Nannocystales;Nannocystaceae;CAJXVA01;CAJXVA01 sp024742475
Global.OceanDNA.Nishimura2022_OceanDNA-b13464	Marine.PRJEB51078_GCA_937919935.1	0	1	40.6496	0.353667	0.3165	0.459499	Bacteria;Campylobacterota;Campylobacteria;Campylobacterales;Sulfurimonadaceae;Sulfurimonas	Bacteria;Pseudomonadota;Alphaproteobacteria;Puniceispirillales;Puniceispirillaceae;UBA3439;UBA3439 sp905182545
Chile.Comau.Fjord.Nallar2023.PRJNA729490_GCA_029252005.1	Chile.Comau.Fjord.Nallar2023.PRJNA729490_GCA_029252325.1	0	1	34.6718	0.469506	0.419164	0.235944	Bacteria;Bacteroidota;Bacteroidia;Flavobacteriales;Crocinitomicaceae;UBA2040;UBA2040 sp002332715	Bacteria;Verrucomicrobiota;Verrucomicrobiae;Verrucomicrobiales;Akkermansiaceae;Oceaniferula
Chile.Comau.Fjord.Nallar2023.PRJNA729490_GCA_029243245.1	China.Weihai.Seawater.Sediments.Lu2023.PRJEB50838_GCA_937924015.1	0	1	37.4598	0.316352	0.576184	0.386136	Bacteria;Bacteroidota;Bacteroidia;Flavobacteriales;Flavobacteriaceae;Marivariicella	Bacteria;Pseudomonadota;Gammaproteobacteria;Granulosicoccales;Granulosicoccaceae
Global.Ocean.Sediments.PRJNA688516.Langwig2021_GCA_019310435.1	Genomes.From.Earths.Microbiomes.GEM.Nayfach2021_3300027323_2	0	1	43.1223	0.346985	0.330502	0.435817	Bacteria;Myxococcota_A;UBA9160;UBA9160;JAFDDA01;JAFDDA01;JAFDDA01 sp019311105	Bacteria;Pseudomonadota;Gammaproteobacteria;Pseudomonadales;Pseudomonadaceae;Pseudomonas_E;Pseudomonas_E parakoreensis
Global.OceanDNA.Nishimura2022_OceanDNA-b32626	Global.OceanDNA.Nishimura2022_OceanDNA-b41451	1	0	34.6718	0.309617	0.160327	0.0994782	Bacteria;Pseudomonadota;Alphaproteobacteria;UBA1280;UBA12223;UBA12223	Bacteria;Pseudomonadota;Gammaproteobacteria;Pseudomonadales;Spongiibacteraceae
Genomes.From.Earths.Microbiomes.GEM.Nayfach2021_3300022900_27	Global.OceanDNA.Nishimura2022_OceanDNA-b46208	0	1	38.6282	0.347875	0.450586	0.476684	Bacteria;Pseudomonadota;Gammaproteobacteria;Methylococcales;Cycloclasticaceae;Cycloclasticus;Cycloclasticus sp002292375	Bacteria;Verrucomicrobiota;Verrucomicrobiae;Opitutales;UBA2995;UBA2995;UBA2995 sp002346535
Israel.Coastal.Tar.Patties.Blum2023.PRJNA981336_GCA_034189505.1	Pacific.Ocean.Deep.Waters.PRJNA482655.Boeuf2019_GCA_013213785.1	0	1	43.1223	0.389793	0.17782	0.50305	Bacteria;Desulfobacterota_F;Desulfuromonadia;Desulfuromonadales;Geoalkalibacteraceae;Geoalkalibacter_A	Bacteria;Pseudomonadota;Alphaproteobacteria;Caulobacterales;Hyphomonadaceae;Henriciella;Henriciella sp013213785
Global.OceanDNA.Nishimura2022_OceanDNA-b46106	Global.Ocean.PRJEB33281.Pachiadaki2019_GCA_902624065.1	0	1	38.6282	0.425085	0.907132	0.611035	Bacteria;Verrucomicrobiota;Verrucomicrobiae;Opitutales;DSM-45221;GCA-2690565	Bacteria;Cyanobacteriota;Cyanobacteriia;PCC-6307;Cyanobiaceae;Prochlorococcus_A
Global.OceanDNA.Nishimura2022_OceanDNA-b11585	Genomes.From.Earths.Microbiomes.GEM.Nayfach2021_3300009703_27	1	0	34.6718	0.420579	0.422797	0.351957	Bacteria;Bacteroidota;Bacteroidia;Flavobacteriales;SAT41;GCA-2706465;GCA-2706465 sp002706465	Bacteria;Bacteroidota;Rhodothermia;Rhodothermales;UBA10348
Global.OceanDNA.Nishimura2022_OceanDNA-b41972	Global.OceanDNA.Nishimura2022_OceanDNA-b30938	1	0	39.685	0.309273	0.332776	0.381686	Bacteria;Pseudomonadota;Gammaproteobacteria;SAR86;D2472;MED-G82	Bacteria;Pseudomonadota;Alphaproteobacteria;Rhodospirillales_A;Thalassospiraceae;Thalassospira;Thalassospira xiamenensis
Marine.Sediments.Yin2022.PRJNA678468_GCA_030145085.1	China.Pearl.River.Estuary.PRJNA575161.Wang2020_GCA_020348925.1	0	1	45.74	0.478126	0.34534	0.431215	Bacteria;Desulfobacterota_F;BSN033;G020346125;G020346125;G020346125	Bacteria;TA06_A;DG-26_A;G020348925;G020348925;G020348925;G020348925 sp020348925
Deep.Ocean.Hydrothermal.Plumes.PRJNA488180.Zhou2020_GCA_015662785.1	Baltic.Sea.PRJEB34883.Alneberg2020_GCA_902751945.1	0	1	41.5367	0.381568	0.406722	0.418827	Bacteria;Campylobacterota;Campylobacteria;Campylobacterales;Sulfurospirillaceae;Sulfurospirillum_A;Sulfurospirillum_A arcachonense_A	Bacteria;Pseudomonadota;Gammaproteobacteria;Burkholderiales;Burkholderiaceae_B;Limnohabitans
Global.Ocean.Sediments.PRJNA688516.Langwig2021_GCA_019308845.1	Guaymas.Basin.Hydrothermal.Vents.Water.Hwang2023.PRJNA879230_GCA_029941665.1	0	1	41.5367	0.406907	0.228543	0.529195	Bacteria;Desulfobacterota;Desulfobacteria;C00003060;C00003060;B60-G16;B60-G16 sp003647275	Bacteria;Myxococcota_A;UBA9160;UBA9160;UBA4427;DUBZ01;DUBZ01 sp012960035
Global.OceanDNA.Nishimura2022_OceanDNA-b39315	Deep.Sea.Hydrothermal.Vents.PRJNA546572.Reysenbach2020_GCA_015492115.1	0	1	39.685	0.353822	0.605835	0.405836	Bacteria;Pseudomonadota;Gammaproteobacteria;Pseudomonadales;Porticoccaceae;HTCC2207	Bacteria;Aquificota;Aquificae;Aquificales;Aquificaceae;Hydrogenivirga;Hydrogenivirga sp015492115
Caspian.Sea.Brackish.Waters.Mehrshad2016.PRJNA279271_GCA_027622615.1	Pacific.Ocean.Deep.Waters.PRJNA482655.Boeuf2019_GCA_013214525.1	1	0	32.9613	0.301872	0.16046	0.109694	Bacteria;Pseudomonadota;Gammaproteobacteria;Burkholderiales;SG8-39;RBG-16-66-20;RBG-16-66-20 sp005777205	Bacteria;Pseudomonadota;Alphaproteobacteria;Rickettsiales;JABSSG01;JABSSG01;JABSSG01 sp013214525
Global.OceanDNA.Nishimura2022_OceanDNA-b187	Genomes.From.Earths.Microbiomes.GEM.Nayfach2021_3300028398_26	1	0	37.4598	0.417007	0.231254	0.239322	Bacteria;Acidobacteriota;Vicinamibacteria;Vicinamibacterales;UBA823;UBA823;UBA823 sp002296225	Bacteria;Acidobacteriota;Aminicenantia;S016-38;S016-38
China.Weihai.Seawater.Sediments.Lu2023.PRJEB50838_GCA_937921275.1	Global.Cold.Seep.Sediments.Han2023.PRJNA950938_GCA_030610025.1	0	1	41.5367	0.452089	0.144647	0.355419	Bacteria;Verrucomicrobiota;Verrucomicrobiae;Pedosphaerales;J093	Bacteria;Acidobacteriota;Thermoanaerobaculia;UBA5704;UBA5704;M0029
Global.OceanDNA.Nishimura2022_OceanDNA-b7004	Global.OceanDNA.Nishimura2022_OceanDNA-b39468	0	1	40.6496	0.393778	0.399508	0.340579	Bacteria;Bacteroidota;Bacteroidia;Flavobacteriales;Flavobacteriaceae;GCA-002733185;GCA-002733185 sp913052585	Bacteria;Pseudomonadota;Gammaproteobacteria;Pseudomonadales;Porticoccaceae;HTCC2207
USA.Juan.de.Fuca.Ridge.Subsurface.PRJNA269163.Jungbluth2017_GCA_002010535.1_ASM201053v1	Global.OceanDNA.Nishimura2022_OceanDNA-b22944	0	1	38.6282	0.30991	0.511627	0.460237	Bacteria;Bacillota_A;Thermosediminibacteria;Koleobacterales;UBA3567;UBA3567;UBA3567 sp002376045	Bacteria;Planctomycetota;Planctomycetia;Planctomycetales;Planctomycetaceae;UBA8437
China.Weihai.Seawater.Sediments.Lu2023.PRJEB50838_GCA_937936275.1	Global.OceanDNA.Nishimura2022_OceanDNA-b13242	0	1	36.1533	0.446822	0.483676	0.521149	Bacteria;Bacteroidota;Bacteroidia;Flavobacteriales;Flavobacteriaceae;Maribacter_C	Bacteria;Bdellovibrionota;Oligoflexia;Oligoflexales;Bog-1112;JABSRF01;JABSRF01 sp013215275
Global.Ocean.PRJEB33281.Pachiadaki2019_GCA_902615445.1	Guaymas.Basin.Hydrothermal.Vents.Water.Hwang2023.PRJNA879230_GCA_029941905.1	1	0	32.9613	0.30773	0.450953	0.490742	Bacteria;Pseudomonadota;Alphaproteobacteria;Pelagibacterales;Pelagibacteraceae;Pelagibacter;Pelagibacter sp902615445	Bacteria;Pseudomonadota;Gammaproteobacteria;Pseudomonadales;HTCC2089;UBA4582;UBA4582 sp012960755
Australia.Corals.Tandon2023.PRJNA857095_GCA_028284195.1	Global.OceanDNA.Nishimura2022_OceanDNA-b35292	0	1	37.4598	0.258704	0.348505	0.392143	Bacteria;Bacteroidota;Rhodothermia;Balneolales;Balneolaceae;Balneola	Bacteria;Pseudomonadota;Gammaproteobacteria;Enterobacterales_A;Vibrionaceae;Vibrio
China.Weihai.Seawater.Sediments.Lu2023.PRJEB50838_GCA_938005825.1	Israel.Coastal.Tar.Patties.Blum2023.PRJNA981336_GCA_034189505.1	0	1	45.1415	0.436606	0.14104	0.458374	Bacteria;Pseudomonadota;Gammaproteobacteria;Burkholderiales;Burkholderiaceae_A;JADJWR01	Bacteria;Desulfobacterota_F;Desulfuromonadia;Desulfuromonadales;Geoalkalibacteraceae;Geoalkalibacter_A
Guaymas.Basin.Hydrothermal.Vents.Water.Hwang2023.PRJNA879230_GCA_029937975.1	Atlantic.Pacific.Ocean.Pelagic.Costa2023.PRJEB60184_GCA_949499005.1	0	1	42.3579	0.402374	0.412222	0.505461	Bacteria;Pseudomonadota;Gammaproteobacteria;Methylococcales;Methylomonadaceae;QPIN01	Bacteria;Bacteroidota;Bacteroidia;Flavobacteriales;Flavobacteriaceae;UBA3478;UBA3478 sp024638165
Global.OceanDNA.Nishimura2022_OceanDNA-b11281	Global.OceanDNA.Nishimura2022_OceanDNA-b18721	0	1	43.8372	0.475701	0.562651	0.260459	Bacteria;Bacteroidota;Bacteroidia;Flavobacteriales;Flavobacteriaceae;UBA8316;UBA8316 sp002364535	Bacteria;Marinisomatota;Marinisomatia;Marinisomatales;TCS55;GCA-002701945;GCA-002701945 sp002701945
Marine.PRJEB51078_GCA_937919635.1	Global.OceanDNA.Nishimura2022_OceanDNA-b13924	0	1	38.6282	0.469021	0.399106	0.520725	Bacteria;Actinomycetota;Acidimicrobiia;Acidimicrobiales;MedAcidi-G1;UBA9410;UBA9410 sp002727895	Bacteria;Chloroflexota;Dehalococcoidia;SAR202;UBA2962
Mediterranean.Brine.Pool.Blum2023.PRJNA1042791_GCA_034723715.1	Genomes.From.Earths.Microbiomes.GEM.Nayfach2021_3300027852_25	0	1	45.1415	0.409115	0.261506	0.42224	Bacteria;Desulfobacterota_F;Desulfuromonadia;Desulfuromonadales;Geopsychrobacteraceae;Desulfuromusa	Bacteria;Pseudomonadota;Gammaproteobacteria;Pseudomonadales;Nitrincolaceae;Nitrincola;Nitrincola iocasae
Canada.Saanich.Inlet.Seawater.PRJNA630981.Lin2021_GCA_018701395.1	China.Yellow.Sea.Tao2022.PRJNA823908_JZB_MAG0424	0	1	42.3579	0.413989	0.228532	0.364298	Bacteria;Planctomycetota;Phycisphaerae;Phycisphaerales;SM1A02;GCA-002718515;GCA-002718515 sp018701395	Bacteria;Bacteroidota;Bacteroidia;Flavobacteriales;Flavobacteriaceae;MAG-120531;MAG-120531 sp013373635
Global.OceanDNA.Nishimura2022_OceanDNA-a1146	Deep.Sea.Hydrothermal.Vents.PRJNA557557.Hou2020_GCA_013152905.1	0	1	28.4605	0.450968	0.663174	0.189762	Archaea;Nanoarchaeota;Nanoarchaeia;SCGC-AAA011-G17;PNOQ01;JABIBT01	Archaea;Aenigmatarchaeota;Aenigmatarchaeia;Aenigmatarchaeales;JAADFI01;JAADFI01;JAADFI01 sp013152905
Marine.PRJEB51078_GCA_937884885.1	Canada.Saanich.Inlet.Seawater.PRJNA630981.Lin2021_GCA_018644965.1	0	1	43.1223	0.429179	0.375813	0.441818	Bacteria;JdFR-76;JdFR-76;JdFR-76;BMS3Abin05;BMS3Abin05;BMS3Abin05 sp002898015	Bacteria;Marinisomatota;UBA8477;UBA8477;UBA8477;JABMPR01;JABMPR01 sp018650795
Global.Ocean.Sediments.PRJNA688516.Langwig2021_GCA_019313355.1	Global.Cold.Seep.Sediments.Han2023.PRJNA950938_GCA_030601545.1	0	1	48.3247	0.46842	0.503965	0.52446	Bacteria;Desulfobacterota_F;WTBG01;WTBG01;WTBG01;WTBG01;WTBG01 sp013139225	Bacteria;Desulfobacterota;Syntrophobacteria;BM002;BM002;BM002
Baltic.Sea.Surface.Slick.Rahlff2023.PRJNA855638_GCA_030730495.1	Global.OceanDNA.Nishimura2022_OceanDNA-b31345	1	0	43.1223	0.344621	0.0663654	0.447766	Bacteria;Pseudomonadota;Gammaproteobacteria;Pseudomonadales;Marinomonadaceae;Marinomonas;Marinomonas hwangdonensis	Bacteria;Pseudomonadota;Alphaproteobacteria;Rickettsiales;UBA1997;UBA2645
Arctic.Ocean.Grevesse2022.PRJEB57575_GCA_963577415.1	Global.Cold.Seep.Sediments.Han2023.PRJNA950938_GCA_030603265.1	1	0	34.6718	0.39535	0.355967	0.581035	Bacteria;Chloroflexota;UBA11872;UBA11872;VXNJ01	Bacteria;Chloroflexota;Dehalococcoidia;GIF9;AB-539-J10;SKVJ01
Global.OMZ.Waters.Zhang2023.PRJNA955304_GCA_030753395.1	Global.OceanDNA.Nishimura2022_OceanDNA-b7949	0	1	39.685	0.410418	0.444425	0.34242	Bacteria;Planctomycetota;Phycisphaerae;Phycisphaerales;SM1A02;UBA12567;UBA12567 sp003520025	Bacteria;Bacteroidota;Bacteroidia;Flavobacteriales;Flavobacteriaceae;MAG-121220-bin8
Genomes.From.Earths.Microbiomes.GEM.Nayfach2021_3300020275_12	Pacific.Ocean.Deep.Waters.PRJNA482655.Boeuf2019_GCA_013214245.1	1	0	40.6496	0.404471	0.118152	0.449506	Bacteria;Pseudomonadota;Gammaproteobacteria;PS1;Thioglobaceae;Pseudothioglobus;Pseudothioglobus sp913047325	Bacteria;Pseudomonadota;Alphaproteobacteria;Rhizobiales;Hyphomicrobiaceae;GCA-2689605;GCA-2689605 sp013214245
USA.Auka.Hydrothermal.Vent.Sediments.PRJNA713414_GCA_021158485.1	Deep.Sea.Hydrothermal.Vents.PRJNA557557.Hou2020_GCA_013151565.1	0	1	37.4598	0.450667	0.378024	0.414821	Bacteria;Marinisomatota;UBA2242;UBA2242;B5-G15;B5-G15;B5-G15 sp003645825	Bacteria;Bacteroidota;Ignavibacteria;Ignavibacteriales;Melioribacteraceae;SZUA-22;SZUA-22 sp013151565
Global.OceanDNA.Nishimura2022_OceanDNA-b13140	China.Yellow.Sea.Tao2022.PRJNA823908_JZB_MAG0164	0	1	43.8372	0.413377	0.282127	0.304213	Bacteria;Bdellovibrionota;Bacteriovoracia;Bacteriovoracales;Bacteriovoracaceae;Halobacteriovorax_A;Halobacteriovorax_A sp001874305	Bacteria;Pseudomonadota;Gammaproteobacteria;Pseudomonadales;DSM-6294;Venatoribacter;Venatoribacter marinus
Global.OceanDNA.Nishimura2022_OceanDNA-b11269	Global.OceanDNA.Nishimura2022_OceanDNA-b46008	0	1	43.1223	0.5112	0.362188	0.584561	Bacteria;Bacteroidota;Bacteroidia;Flavobacteriales;Flavobacteriaceae;UBA8316;UBA8316 sp002171295	Bacteria;Verrucomicrobiota;Verrucomicrobiae;Opitutales;DSM-45221;Lentimonas;Lentimonas sp018663485
Moorea.Marine.Surface.Sediments.Chase2023.PRJNA611818_GCA_030065915.1	Australia.Corals.Tandon2023.PRJNA857095_GCA_028284545.1	0	1	46.3077	0.469039	0.460693	0.485178	Bacteria;Pseudomonadota;Gammaproteobacteria;Woeseiales;Woeseiaceae	Bacteria;Bacteroidota;Rhodothermia;Rhodothermales;JABDKH01
Mediterranean.Ocean.Water.Column.PRJNA352798.Moreno2017_GCA_003331195.1_ASM333119v1	Chile.Comau.Fjord.Nallar2023.PRJNA729490_GCA_029252005.1	0	1	38.6282	0.453191	0.525118	0.235202	Bacteria;Verrucomicrobiota;Verrucomicrobiae;Opitutales;DSM-45221;UBA7441;UBA7441 sp003331195	Bacteria;Bacteroidota;Bacteroidia;Flavobacteriales;Crocinitomicaceae;UBA2040;UBA2040 sp002332715
Global.OceanDNA.Nishimura2022_OceanDNA-b34087	China.Weihai.Seawater.Sediments.Lu2023.PRJEB50838_GCA_938003685.1	1	0	39.685	0.413838	0.25888	0.406067	Bacteria;Pseudomonadota;Gammaproteobacteria;Burkholderiales;Methylophilaceae;GCA-2401735	Bacteria;Pseudomonadota;Alphaproteobacteria;Rhodobacterales;Rhodobacteraceae;Sulfitobacter
Guaymas.Basin.Hydrothermal.Vents.Mats.Hwang2023.PRJNA879229_GCA_029938265.1	Atlantik.Subseafloor.Crustal.Aquifer.PRJNA391950.Tully2018_GCA_002746185.1_ASM274618v1	0	1	39.685	0.39799	0.573059	0.409968	Bacteria;Bacteroidota;Bacteroidia;Flavobacteriales;Flavobacteriaceae;Lutimonas	Bacteria;Hydrogenedentota;Hydrogenedentia;Hydrogenedentiales;GCA-2746185;GCA-2746185;GCA-2746185 sp002746185
Norway.Subsea.Road.Tunnel.PRJNA755678.Suarez2022_GCA_021775375.1	China.Yellow.Sea.Tao2022.PRJNA823908_JZB_MAG0521	0	1	40.6496	0.384622	0.350562	0.393917	Bacteria;Pseudomonadota;Alphaproteobacteria;Rhodobacterales;Rhodobacteraceae;Amylibacter;Amylibacter sp021775375	Bacteria;Bacteroidota;Bacteroidia;Flavobacteriales;Flavobacteriaceae;UBA724;UBA724 sp002723075
USA.Ircinia.Sea.Sponges.PRJNA768976_GCA_022824905.1	USA.SFB.Estuary.Sediments.Langwig2023.PRJNA865744_GCA_029863805.1	0	1	39.685	0.453392	0.40761	0.365556	Bacteria;JAAXHH01;JAAXHH01;JAAXHH01;JAAXHH01;JAAXHH01;JAAXHH01 sp022821085	Bacteria;Krumholzibacteriota;Krumholzibacteria;WVZY01;WVZY01
Global.OceanDNA.Nishimura2022_OceanDNA-b14834	Deep.Sea.Hydrothermal.Vents.PRJNA546572.Reysenbach2020_GCA_015489285.1	1	0	30.9377	0.338094	0.114792	0.313226	Bacteria;Chloroflexota;Dehalococcoidia;UBA1151;TMED-70;GCA-2721615;GCA-2721615 sp002721615	Bacteria;Chloroflexota;Anaerolineae;JAADDB01;JAADDB01;JAADDB01;JAADDB01 sp015489285
Global.OceanDNA.Nishimura2022_OceanDNA-b44376	Global.OceanDNA.Nishimura2022_OceanDNA-b25455	1	0	39.685	0.423044	0.179996	0.489894	Bacteria;Pseudomonadota;Gammaproteobacteria;UBA6522;UBA6522;UBA6522	Bacteria;Pseudomonadota;Alphaproteobacteria;Pelagibacterales;Pelagibacteraceae;AG-414-E02;AG-414-E02 sp913050185
Global.Cold.Seep.Sediments.Han2023.PRJNA950938_GCA_030613565.1	Canada.Scotin.Basin.Cold.Seep.Sediments.Dong2020_S3_bin38	1	0	36.1533	0.457218	0.34132	0.34212	Bacteria;Patescibacteria;Microgenomatia;UBA12405	Bacteria;Patescibacteria;Paceibacteria;Paceibacterales;JAGMDC01;JAGLYZ01
Guaymas.Basin.Hydrothermal.Vents.Mats.Hwang2023.PRJNA879229_GCA_029938265.1	Canada.Scotin.Basin.Cold.Seep.Sediments.Dong2020_S2_bin22	0	1	42.3579	0.408321	0.45623	0.388031	Bacteria;Bacteroidota;Bacteroidia;Flavobacteriales;Flavobacteriaceae;Lutimonas	Bacteria;Pseudomonadota;Gammaproteobacteria;SZUA-229;SZUA-229;GCA-2746365
Global.OceanDNA.Nishimura2022_OceanDNA-b23324	Australia.Corals.Tandon2023.PRJNA857095_GCA_028281885.1	1	0	39.685	0.344568	0.415061	0.224218	Bacteria;Pseudomonadota;Alphaproteobacteria;Caedimonadales;UBA1908;UBA1908;UBA1908 sp002337525	Bacteria;Pseudomonadota;Gammaproteobacteria;Pseudomonadales;HTCC2089;HKST-UBA223
Global.OceanDNA.Nishimura2022_OceanDNA-b9058	Global.OceanDNA.Nishimura2022_OceanDNA-b22794	0	1	39.685	0.394492	0.466255	0.441954	Bacteria;Bacteroidota;Bacteroidia;Flavobacteriales;Flavobacteriaceae;MS024-2A;MS024-2A sp902517245	Bacteria;Planctomycetota;Planctomycetia;Pirellulales;UBA7805;UBA7805;UBA7805 sp002480485
Deep.Sea.Hydrothermal.Vents.PRJNA546572.Reysenbach2020_GCA_015485245.1	India.Hydrothermal.Chimneys.Zhong2022.PRJNA771178_GCA_024277055.1	0	1	39.685	0.420678	0.310094	0.453358	Bacteria;Chloroflexota;Anaerolineae;Anaerolineales;UBA11858;J130;J130 sp015485245	Bacteria;Calditrichota;Calditrichia;JAJRVZ01;JAJRVZ01;JAJRVZ01;JAJRVZ01 sp024277055
Germany.Helgoland.Seawater.PRJEB38290_GCA_905479105.1	China.Pearl.River.Estuary.PRJNA427763.Zhang2019_GCA_006227875.1_ASM622787v1	0	1	41.5367	0.437061	0.233133	0.412157	Bacteria;Bacteroidota;Bacteroidia;Flavobacteriales;Salibacteraceae;SHAN690;SHAN690 sp002390775	Bacteria;Acidobacteriota;Thermoanaerobaculia;UBA5704;UBA5704;M0029;M0029 sp006227875
Global.OceanDNA.Nishimura2022_OceanDNA-b35944	Atlantik.Subseafloor.Crustal.Aquifer.PRJNA391950.Tully2018_GCA_002402125.1_ASM240212v1	1	0	38.6282	0.342993	0.33006	0.290705	Bacteria;Pseudomonadota;Gammaproteobacteria;PIVX01;PIVX01;PIVX01;PIVX01 sp013215905	Bacteria;Pseudomonadota;Gammaproteobacteria;Pseudomonadales;Ketobacteraceae;42-54-T18;42-54-T18 sp002402125
Global.OceanDNA.Nishimura2022_OceanDNA-b13174	Global.OceanDNA.Nishimura2022_OceanDNA-b6640	0	1	37.4598	0.445071	0.424345	0.464912	Bacteria;Bdellovibrionota;Bacteriovoracia;Bacteriovoracales;Bacteriovoracaceae;UBA4207	Bacteria;Bacteroidota;Bacteroidia;Flavobacteriales;Flavobacteriaceae;Algorimicrobium;Algorimicrobium echini
Deep.Sea.Hydrothermal.Vents.PRJNA546572.Reysenbach2020_GCA_015486415.1	Global.OceanDNA.Nishimura2022_OceanDNA-b11480	0	1	40.6496	0.407618	0.308496	0.43739	Bacteria;Verrucomicrobiota;Kiritimatiellia;Kiritimatiellales;Pontiellaceae;Pontiella	Bacteria;Bacteroidota;Bacteroidia;Flavobacteriales;GCA-002722245
Global.OceanDNA.Nishimura2022_OceanDNA-b36842	Global.OceanDNA.Nishimura2022_OceanDNA-b6508	0	1	37.4598	0.330289	0.595427	0.415698	Bacteria;Pseudomonadota;Gammaproteobacteria;Pseudomonadales;HTCC2089;UBA11889;UBA11889 sp002313255	Bacteria;Bacteroidota;Bacteroidia;Flavobacteriales;Flavobacteriaceae;Arenibacter
China.Pearl.River.Estuary.Waters.Xu2022_PRES17F07_bin.34	Global.OceanDNA.Nishimura2022_OceanDNA-b20953	0	1	36.1533	0.484538	0.452627	0.506634	Bacteria;Bdellovibrionota;Oligoflexia;Oligoflexales;Oligoflexaceae	Bacteria;Myxococcota;UBA796;UBA796
Europe.Coastal.Sediments.PRJEB54670_GCA_947259925.1	Antarctic.Coastal.Seawater.Dutta2023.PRJNA894514_GCA_028822645.1	0	1	39.685	0.452355	0.626111	0.461911	Bacteria;Acidobacteriota;Thermoanaerobaculia;UBA5704;UBA5704;JAHEKO01	Bacteria;Gemmatimonadota;Gemmatimonadetes;Longimicrobiales;UBA6960;GCA-2718595
Global.Ocean.PRJEB33281.Pachiadaki2019_GCA_902599315.1	Arctic.Ocean.Seawater.TARA.Royo2021_TOA-bin-1773	0	1	36.1533	0.442443	0.488739	0.511151	Bacteria;Pseudomonadota;Gammaproteobacteria;SAR86;D2472;D2472;D2472 sp902599315	Bacteria;Bacteroidota;Bacteroidia;Flavobacteriales;Flavobacteriaceae;SCGC-AAA160-P02
Global.OceanDNA.Nishimura2022_OceanDNA-b21010	Global.OceanDNA.Nishimura2022_OceanDNA-b33572	0	1	40.6496	0.41033	0.548823	0.467488	Bacteria;Myxococcota_A;UBA9160;UBA9160;CAJXIC01	Bacteria;Pseudomonadota;Gammaproteobacteria;Burkholderiales;Burkholderiaceae_D;UBA7377;UBA7377 sp902625535
Australia.Great.Barrier.Reef.Sponge.Microbiome.PRJNA555144.Engelberts2020_GCA_009840055.1_ASM984005v1	Genomes.From.Earths.Microbiomes.GEM.Nayfach2021_3300027607_27	0	1	44.5086	0.333244	0.117601	0.449755	Bacteria;Actinomycetota;Acidimicrobiia;UBA5794;ZC4RG35;Bin76;Bin76 sp009837815	Bacteria;Pseudomonadota;Alphaproteobacteria;Kiloniellales;Kiloniellaceae;JAJFGM01
USA.Chesapeake.And.Delaware.Bays.PRJNA699965_GCA_017856385.1	Global.OceanDNA.Nishimura2022_OceanDNA-b36420	0	1	39.685	0.332629	0.347135	0.519147	Bacteria;Actinomycetota;Actinomycetia;Nanopelagicales;S36-B12;UBA10649;UBA10649 sp017856385	Bacteria;Pseudomonadota;Gammaproteobacteria;Pseudomonadales;Alcanivoracaceae;Alcanivorax;Alcanivorax borkumensis
Peru.OMZ.Water.Woehle2022.PRJNA503328_GCA_024229695.1	Guaymas.Basin.Hydrothermal.Vents.Mats.Hwang2023.PRJNA879229_GCA_029939635.1	0	1	39.685	0.443143	0.354962	0.315103	Bacteria;Krumholzibacteriota;Krumholzibacteria;LZORAL124-64-63;LZORAL124-64-63;JABIBH01;JABIBH01 sp024229695	Bacteria;Desulfobacterota;Desulfobulbia;Desulfobulbales;Desulfurivibrionaceae
Deep.Sea.Hydrothermal.Vents.PRJNA557557.Hou2020_GCA_013151565.1	Caspian.Sea.Brackish.Waters.Mehrshad2016.PRJNA279271_GCA_027619235.1	1	0	37.4598	0.431212	0.290315	0.360448	Bacteria;Bacteroidota;Ignavibacteria;Ignavibacteriales;Melioribacteraceae;SZUA-22;SZUA-22 sp013151565	Bacteria;Bacteroidota;Bacteroidia;Flavobacteriales;Schleiferiaceae;UBA10364;UBA10364 sp018402665
Global.Ocean.Cold.Seep.Sediments.Li2021_2_HM_sbin_22_2	Marine.PRJEB51078_GCA_937885385.1	0	1	44.5086	0.411308	0.536136	0.506146	Bacteria;Atribacterota;JS1;SB-45;34-128;34-128;34-128 sp003527405	Bacteria;Actinomycetota;CAJVYJ01;CAJVYJ01;CAJVYJ01;CAJVYJ01;CAJVYJ01 sp913009475
Genomes.From.Earths.Microbiomes.GEM.Nayfach2021_3300020426_8	Global.OceanDNA.Nishimura2022_OceanDNA-b39032	0	1	39.685	0.346346	0.506633	0.336696	Bacteria;Bacteroidota;Bacteroidia;Flavobacteriales;Flavobacteriaceae;Mesonia;Mesonia oceanica	Bacteria;Pseudomonadota;Gammaproteobacteria;Pseudomonadales;Oleiphilaceae;Marinobacter;Marinobacter nauticus
Genomes.From.Earths.Microbiomes.GEM.Nayfach2021_3300026531_31	Canada.Saanich.Inlet.Seawater.PRJNA630981.Lin2021_GCA_018667735.1	0	1	43.8372	0.410063	0.277527	0.531226	Bacteria;Aquificota;Aquificae;Hydrogenothermales;Hydrogenothermaceae;Persephonella;Persephonella marina	Bacteria;Pseudomonadota;Alphaproteobacteria;Rickettsiales;JABIRX01;JABIRX01;JABIRX01 sp018667735
Norway.Byfjorden.Marine.Bone.Degraders.PRJNA606180.Borchert2021_GCA_016744755.1	Global.OceanDNA.Nishimura2022_OceanDNA-b42016	0	1	38.6282	0.369475	0.449758	0.466015	Bacteria;Bacteroidota;Bacteroidia;Flavobacteriales;JADGDT01;JADGDT01;JADGDT01 sp016744755	Bacteria;Pseudomonadota;Gammaproteobacteria;SAR86;D2472;CAJQGY01
Global.OceanDNA.Nishimura2022_OceanDNA-b43817	Europe.Coastal.Sediments.PRJEB54670_GCA_945787325.1	0	1	46.3077	0.389676	0.204162	0.414766	Bacteria;Pseudomonadota;Gammaproteobacteria;Arenicellales;UBA868;UBA868;UBA868 sp002295285	Bacteria;Desulfobacterota;Desulfobulbia;Desulfobulbales;BM004;CALZHP01;CALZHP01 sp945787325
Global.Cold.Seep.Sediments.Han2023.PRJNA950938_GCA_030605265.1	Mediterranean.Brine.Pool.Blum2023.PRJNA1042791_GCA_034659375.1	0	1	45.74	0.48173	0.460246	0.44341	Bacteria;SZUA-182;SZUA-182;DTGQ01;DTGQ01	Bacteria;Desulfobacterota;Desulfobacteria;Desulfobacterales;Desulfobacteraceae;4572-130
Global.OceanDNA.Nishimura2022_OceanDNA-b6232	China.Estuary.Surface.Water.Zhou2022.PRJNA730330_GCA_023254865.1	0	1	40.6496	0.384101	0.327826	0.449122	Bacteria;Bacteroidota;Bacteroidia;Flavobacteriales;Flavobacteriaceae;UBA8316;UBA8316 sp905182575	Bacteria;Pseudomonadota;Alphaproteobacteria;Rhodobacterales;Rhodobacteraceae;Marivivens;Marivivens geojensis
Deep.Sea.Hydrothermal.Vents.PRJNA557557.Hou2020_GCA_013152485.1	Australia.Corals.Tandon2023.PRJNA857095_GCA_028277885.1	0	1	40.6496	0.435772	0.309655	0.530635	Bacteria;Nitrospirota;Thermodesulfovibrionia;Thermodesulfovibrionales;JdFR-85;BMS3Bbin07;BMS3Bbin07 sp013152485	Bacteria;Myxococcota_A;UBA9160;UBA9160;UBA6930
Global.OceanDNA.Nishimura2022_OceanDNA-b20418	Global.OceanDNA.Nishimura2022_OceanDNA-b7132	0	1	42.3579	0.47339	0.5257	0.564363	Bacteria;Marinisomatota;Marinisomatia;SCGC-AAA003-L08;D37C17	Bacteria;Bacteroidota;Bacteroidia;Flavobacteriales;Flavobacteriaceae;GCA-2733415
Global.OceanDNA.Nishimura2022_OceanDNA-b19876	Genomes.From.Earths.Microbiomes.GEM.Nayfach2021_3300026108_8	0	1	40.6496	0.346887	0.379891	0.311145	Bacteria;Marinisomatota;Marinisomatia;Marinisomatales;UBA1611;GCA-2722105;GCA-2722105 sp913045415	Bacteria;SAR324;SAR324;SAR324;NAC60-12;Arctic96AD-7;Arctic96AD-7 sp016764995
USA.SFB.Estuary.Sediments.Langwig2023.PRJNA865744_GCA_029884165.1	Genomes.From.Earths.Microbiomes.GEM.Nayfach2021_3300023084_26	0	1	40.6496	0.375547	0.38915	0.390944	Bacteria;Pseudomonadota;Gammaproteobacteria;Woeseiales;Woeseiaceae	Bacteria;Bacteroidota;Bacteroidia;Chitinophagales;Saprospiraceae;RFSX01;RFSX01 sp009923745
Global.OceanDNA.Nishimura2022_OceanDNA-b30774	China.Cold.Seep.Sediments.Dong2022.PRJNA831433_GCA_029288995.1	0	1	41.5367	0.418264	0.156176	0.432941	Bacteria;Pseudomonadota;Alphaproteobacteria;Rhodospirillales_A;JAJFIE01;JAJFIE01	Bacteria;Desulfobacterota_F;Desulfuromonadia;Desulfuromonadales;JACZKF01;JACZKF01
Global.OMZ.Waters.Zhang2023.PRJNA955304_GCA_030744755.1	Global.Cold.Seep.Sediments.Han2023.PRJNA950938_GCA_030600525.1	0	1	37.4598	0.435234	0.388661	0.553456	Bacteria;Verrucomicrobiota;Kiritimatiellia;UBA8416;JADHWI01	Bacteria;Desulfobacterota;Desulfobulbia;Desulfobulbales;Desulfobulbaceae;Desulfogranum
Global.OceanDNA.Nishimura2022_OceanDNA-b40733	China.Estuary.Surface.Water.Zhou2022.PRJNA730330_GCA_023268955.1	0	1	39.685	0.410037	0.318269	0.478035	Bacteria;Pseudomonadota;Gammaproteobacteria;Pseudomonadales;Pseudohongiellaceae;UBA9145	Bacteria;Campylobacterota;Campylobacteria;Campylobacterales;Arcobacteraceae;JALRJW01;JALRJW01 sp023268955
Global.Cold.Seep.Sediments.Han2023.PRJNA950938_GCA_030627555.1	Deep.Ocean.Hydrothermal.Plumes.PRJNA488180.Zhou2020_GCA_015662355.1	0	1	40.6496	0.492459	0.619732	0.638174	Archaea;Halobacteriota;Methanomicrobia;Methanomicrobiales;Methanoculleaceae;Methanoculleus;Methanoculleus sp002498065	Archaea;Methanobacteriota;Methanococci;Methanococcales;Methanococcaceae;Methanofervidicoccus;Methanofervidicoccus okinawensis_A
HOE.Legacy2.Ocean.Expedition.PRJNA358725.Aylward2017_GCA_022447185.1	Mariana.Trench.Deep.Sediments.PRJNA635214.Zhou2022_GCA_022572725.1	0	1	38.6282	0.444968	0.266312	0.582475	Bacteria;Planctomycetota;Planctomycetia;Planctomycetales;Planctomycetaceae;S139-18;S139-18 sp022447185	Bacteria;Nitrospirota;Nitrospiria;Nitrospirales;UBA8639;JACZVJ01;JACZVJ01 sp022572725
Global.Cold.Seep.Sediments.Han2023.PRJNA950938_GCA_030667205.1	Guaymas.Basin.Hydrothermal.Vents.Mats.Hwang2023.PRJNA879229_GCA_029939535.1	0	1	43.1223	0.438455	0.123216	0.417705	Bacteria;Nitrospirota;Thermodesulfovibrionia;Thermodesulfovibrionales;JdFR-86	Bacteria;Desulfobacterota;Desulfobacteria;Desulfobacterales;Desulfobacteraceae;NBML01;NBML01 sp002085465
Baltic.Sea.Gijon2023.PRJNA891615_GCA_032127975.1	Canada.Saanich.Inlet.Seawater.PRJNA630981.Lin2021_GCA_018645085.1	0	1	38.6282	0.399955	0.387027	0.459836	Bacteria;Pseudomonadota;Gammaproteobacteria;Steroidobacterales;Steroidobacteraceae;SCUD01	Bacteria;SAR324;SAR324;SAR324;NAC60-12;Arctic96AD-7;Arctic96AD-7 sp018645085
Global.OceanDNA.Nishimura2022_OceanDNA-a2000	Guaymas.Basin.Hydrothermal.Vents.Mats.Hwang2023.PRJNA879229_GCA_029933835.1	1	0	30.9377	0.388284	0.165793	0.364532	Archaea;Thermoplasmatota;Poseidoniia;Poseidoniales;Poseidoniaceae;MGIIa-K1;MGIIa-K1 sp002709705	Archaea;Thermoplasmatota;EX4484-6;EX4484-6;EX4484-6;EX4484-6;EX4484-6 sp002254385
Mariana.Trench.Deep.Sediments.PRJNA635214.Zhou2022_GCA_022571295.1	USA.Chesapeake.And.Delaware.Bays.PRJNA699965_GCA_017854235.1	0	1	42.3579	0.348	0.339545	0.417116	Bacteria;Acidobacteriota;Terriglobia;Acidoferrales;2-02-FULL-67-57;JACZYA01;JACZYA01 sp022571295	Bacteria;Pseudomonadota;Gammaproteobacteria;Pseudomonadales;HTCC2089;UBA4582;UBA4582 sp002389265
Arctic.Ocean.Seawater.TARA.Royo2021_TOA-bin-3179	Global.Ocean.Cold.Seep.Sediments.Li2021_7_SB_cbin_58	0	1	34.6718	0.465119	0.358352	0.704935	Bacteria;Verrucomicrobiota;Verrucomicrobiae;Verrucomicrobiales;Akkermansiaceae;Oceaniferula	Bacteria;Pseudomonadota;Gammaproteobacteria;PS1;Thioglobaceae;Thioglobus_C
Global.OceanDNA.Nishimura2022_OceanDNA-a1929	USA.Estuary.Sediments.PRJNA270657.Seitz2016_GCA_001595915.1_ASM159591v1	1	0	30.9377	0.383253	0.257998	0.481773	Archaea;Thermoplasmatota;Poseidoniia;Poseidoniales;Poseidoniaceae;MGIIa-K1;MGIIa-K1 sp902605365	Archaea;Thermoplasmatota;E2;DHVEG-1;DHVEG-1;SG8-52-3;SG8-52-3 sp001595915
Deep.Sea.Hydrothermal.Vents.PRJNA546572.Reysenbach2020_GCA_015487905.1	Canada.Saanich.Inlet.Seawater.PRJNA630981.Lin2021_GCA_018698975.1	1	0	37.4598	0.463233	0.14187	0.519293	Bacteria;Pseudomonadota;Zetaproteobacteria;Mariprofundales;S012-25;S012-25;S012-25 sp015487905	Bacteria;Pseudomonadota;Gammaproteobacteria;Pseudomonadales;Pseudohongiellaceae;RFVC01;RFVC01 sp018698975
Europe.Coastal.Sediments.PRJEB54670_GCA_947259165.1	China.Pearl.River.Estuary.PRJNA575161.Wang2020_GCA_020346185.1	0	1	43.1223	0.431694	0.478826	0.419444	Bacteria;Acidobacteriota;Vicinamibacteria;Bin61;SMYC01	Bacteria;Pseudomonadota;Gammaproteobacteria;Burkholderiales;SG8-40;SG8-40;SG8-40 sp020346185
USA.SFB.Estuary.Sediments.Langwig2023.PRJNA865744_GCA_029864735.1	Guaymas.Basin.Hydrothermal.Vents.Mats.Hwang2023.PRJNA879229_GCA_029935315.1	0	1	42.3579	0.393896	0.203743	0.313597	Bacteria;Pseudomonadota;Gammaproteobacteria;BM003;BM003	Bacteria;Desulfobacterota;Desulfobulbia;Desulfobulbales;Desulfocapsaceae;Desulfocapsa
Global.OceanDNA.Nishimura2022_OceanDNA-b24935	India.Hydrothermal.Chimneys.Zhong2022.PRJNA771178_GCA_024276935.1	0	1	45.1415	0.43673	0.173227	0.587136	Bacteria;Pseudomonadota;Alphaproteobacteria;Parvibaculales;Parvibaculaceae;Parvibaculum	Bacteria;Desulfobacterota_F;Desulfuromonadia;Desulfuromonadales;Geopsychrobacteraceae;Geopsychrobacter;Geopsychrobacter sp024276935
Global.OceanDNA.Nishimura2022_OceanDNA-b1907	Global.OceanDNA.Nishimura2022_OceanDNA-b16119	0	1	37.4598	0.289374	0.358661	0.44395	Bacteria;Actinomycetota;Acidimicrobiia;Acidimicrobiales;UBA8592;UBA8592;UBA8592 sp002295705	Bacteria;Cyanobacteriota;Cyanobacteriia;Cyanobacteriales;Spirulinaceae
Ocean.Seawater.PRJNA801081.Lappan2022_GCA_022424955.1	Genomes.From.Earths.Microbiomes.GEM.Nayfach2021_3300025465_9	0	1	36.1533	0.328671	0.581246	0.473394	Bacteria;Bacteroidota;Bacteroidia;Flavobacteriales;Flavobacteriaceae;Arcticimaribacter;Arcticimaribacter sp022424955	Bacteria;Pseudomonadota;Gammaproteobacteria;Pseudomonadales;Oleiphilaceae;PZPK01
Global.OceanDNA.Nishimura2022_OceanDNA-b22637	China.Pearl.River.Estuary.Waters.Xu2022_PRES25F07_bin.85	0	1	40.6496	0.342467	0.423846	0.522238	Bacteria;Planctomycetota;Planctomycetia;Pirellulales;UBA1268;QWPN01	Bacteria;Actinomycetota;Actinomycetia;Actinomycetales;Microbacteriaceae;Marinisubtilis
Marine.PRJEB51078_GCA_937888335.1	Global.OceanDNA.Nishimura2022_OceanDNA-b30773	0	1	45.1415	0.416306	0.186896	0.546995	Bacteria;SAR324;SAR324;SAR324;NAC60-12;UBA8110;UBA8110 sp002707655	Bacteria;Pseudomonadota;Alphaproteobacteria;Rhodospirillales_A;2-12-FULL-67-15
Europe.Coastal.Sediments.PRJEB54670_GCA_945787655.1	Genomes.From.Earths.Microbiomes.GEM.Nayfach2021_3300024423_2	0	1	40.6496	0.435174	0.2178	0.544808	Bacteria;Nitrospirota;Nitrospiria;SBBL01;JAADHI01;JAADHI01;JAADHI01 sp945787655	Bacteria;Desulfobacterota;Desulfomonilia;Desulfomonilales;Desulfomonilaceae
Baltic.Sea.Surface.Slick.Rahlff2023.PRJNA855638_GCA_030730635.1	Marine.Sediments.Yin2022.PRJNA678468_GCA_030145435.1	0	1	43.1223	0.403615	0.223005	0.611671	Bacteria;Pseudomonadota;Gammaproteobacteria;Pseudomonadales;HTCC2089;UBA4582	Bacteria;Desulfobacterota_F;DSWW01;DSWW01;DSWW01;S015-6
Marine.PRJEB51078_GCA_937876055.1	Global.OceanDNA.Nishimura2022_OceanDNA-b19876	0	1	34.6718	0.180552	0.635728	0.206511	Archaea;Thermoplasmatota;Poseidoniia;Poseidoniales;Thalassarchaeaceae;MGIIb-O1;MGIIb-O1 sp002496905	Bacteria;Marinisomatota;Marinisomatia;Marinisomatales;UBA1611;GCA-2722105;GCA-2722105 sp913045415
Global.Ocean.PRJEB33281.Pachiadaki2019_GCA_902614915.1	Global.OceanDNA.Nishimura2022_OceanDNA-b22654	0	1	42.3579	0.390652	0.345077	0.185327	Bacteria;Bacteroidota;Bacteroidia;Flavobacteriales;Schleiferiaceae;UBA10364;UBA10364 sp902614915	Bacteria;Planctomycetota;Planctomycetia;Pirellulales;UBA1268;CACORA01;CACORA01 sp902629495
Global.OceanDNA.Nishimura2022_OceanDNA-b24707	Moorea.Marine.Surface.Sediments.Chase2023.PRJNA611818_GCA_030066355.1	1	0	37.4598	0.386192	0.495511	0.334626	Bacteria;Pseudomonadota;Alphaproteobacteria;Micavibrionales;UBA2020;CSBR16-224;CSBR16-224 sp013285465	Bacteria;Pseudomonadota;Gammaproteobacteria;Chromatiales;Sedimenticolaceae
Global.OceanDNA.Nishimura2022_OceanDNA-b36079	Caspian.Sea.Brackish.Waters.Mehrshad2016.PRJNA279271_GCA_027622905.1	0	1	41.5367	0.435915	0.550121	0.535627	Bacteria;Pseudomonadota;Gammaproteobacteria;Nevskiales;Algiphilaceae;Algiphilus;Algiphilus sp022763315	Bacteria;Acidobacteriota;Vicinamibacteria;Vicinamibacterales;UBA2999;Gp6-AA40
Antarctic.Coastal.Seawater.Dutta2023.PRJNA894514_GCA_028825175.1	Arctic.Ocean.Grevesse2022.PRJEB57575_GCA_963581225.1	0	1	43.1223	0.473964	0.164004	0.44185	Bacteria;Nitrospinota;Nitrospinia;Nitrospinales;Nitrospinaceae;LS-NOB;LS-NOB sp905612265	Bacteria;Pseudomonadota;Gammaproteobacteria;UBA6522;UBA6522;SMWC01
Global.OceanDNA.Nishimura2022_OceanDNA-b40913	Global.OceanDNA.Nishimura2022_OceanDNA-b12559	0	1	40.6496	0.365068	0.442321	0.243174	Bacteria;Pseudomonadota;Gammaproteobacteria;Pseudomonadales;Pseudohongiellaceae;UBA9145;UBA9145 sp002730035	Bacteria;Bacteroidota;Bacteroidia;Flavobacteriales;UBA7430;UBA6772
UK.Coastal.Seawater.Liu2022.PRJNA685000_GCA_024679535.1	Chile.Comau.Fjord.Nallar2023.PRJNA729490_GCA_029238355.1	0	1	41.5367	0.368955	0.377492	0.411577	Bacteria;Pseudomonadota;Gammaproteobacteria;Woeseiales;Woeseiaceae;UBA1847;UBA1847 sp024679535	Bacteria;Planctomycetota;Planctomycetia;Pirellulales;Pirellulaceae;CAJQPP01;CAJQPP01 sp024232675
Genomes.From.Earths.Microbiomes.GEM.Nayfach2021_3300000318_11	USA.Ircinia.Sea.Sponges.PRJNA768976_GCA_022823405.1	1	0	40.6496	0.39672	0.158015	0.472773	Bacteria;Pseudomonadota;Alphaproteobacteria;Micropepsales;Micropepsaceae;Rhizomicrobium;Rhizomicrobium sp002307315	Bacteria;Pseudomonadota;Gammaproteobacteria;Arenicellales;JAJDZL01;JAJDZL01;JAJDZL01 sp022823405
Norway.Byfjorden.Marine.Bone.Degraders.PRJNA606180.Borchert2021_GCA_016744675.1	Global.Cold.Seep.Sediments.Han2023.PRJNA950938_GCA_030621685.1	0	1	42.3579	0.393525	0.343824	0.457901	Bacteria;Desulfobacterota_F;Desulfuromonadia;Desulfuromonadales;Geopsychrobacteraceae;Desulfuromusa;Desulfuromusa sp016744675	Bacteria;Spirochaetota;UBA12135;COTS27;COTS27
USA.Ircinia.Sea.Sponges.PRJNA768976_GCA_022827885.1	Global.OceanDNA.Nishimura2022_OceanDNA-b224	0	1	43.8372	0.436775	0.294681	0.520349	Bacteria;Poribacteria;WGA-4E;WGA-4E;WGA-3G;WGA-3G;WGA-3G sp022827885	Bacteria;Acidobacteriota;Vicinamibacteria;Vicinamibacterales;UBA8438
Global.OceanDNA.Nishimura2022_OceanDNA-b28255	Global.OceanDNA.Nishimura2022_OceanDNA-b35229	1	0	28.4605	0.324628	0.144025	0.402075	Bacteria;Pseudomonadota;Alphaproteobacteria;Rhodobacterales;Rhodobacteraceae;CACIIZ01	Bacteria;Pseudomonadota;Gammaproteobacteria;Enterobacterales_A;Psychromonadaceae;Psychromonas
Mariana.Trench.Deep.Sediments.PRJNA635214.Zhou2022_GCA_022571255.1	Canada.Saanich.Inlet.Seawater.PRJNA630981.Lin2021_GCA_018644965.1	0	1	41.5367	0.418057	0.466031	0.353389	Bacteria;Bacteroidota;Rhodothermia;Rhodothermales;UBA10348;N075bin62;N075bin62 sp022571255	Bacteria;Marinisomatota;UBA8477;UBA8477;UBA8477;JABMPR01;JABMPR01 sp018650795
Helgoland.Surface.Seawater.Schweder2023.PRJEB52999_GCA_943788935.1	Global.OceanDNA.Nishimura2022_OceanDNA-b9322	0	1	40.6496	0.450138	0.546436	0.309278	Bacteria;Myxococcota;Bradymonadia;UBA7976;VGTA01	Bacteria;Bacteroidota;Bacteroidia;Flavobacteriales;Flavobacteriaceae;MS024-2A;MS024-2A sp905182305
Guaymas.Basin.Hydrothermal.Vents.Mats.Hwang2023.PRJNA879229_GCA_029934415.1	China.Weihai.Seawater.Sediments.Lu2023.PRJEB50838_GCA_938075545.1	0	1	45.74	0.390692	0.1731	0.475671	Bacteria;Desulfobacterota_E;Anaeroferrophillalia;Anaeroferrophillales;Anaeroferrophillaceae;DQWO01;DQWO01 sp011042595	Bacteria;Pseudomonadota;Gammaproteobacteria;Pseudomonadales;Porticoccaceae;Porticoccus;Porticoccus sp002390285
Genomes.From.Earths.Microbiomes.GEM.Nayfach2021_3300003177_7	China.Pearl.River.Estuary.Waters.Xu2022_PRES21F07_bin.164	0	1	36.1533	0.318314	0.784043	0.36788	Bacteria;Campylobacterota;Desulfurellia;JAADFJ01;JAADFJ01;JAADFJ01	Bacteria;Pseudomonadota;Gammaproteobacteria;Nevskiales;Salinisphaeraceae;Salinisphaera;Salinisphaera sp017744135
Genomes.From.Earths.Microbiomes.GEM.Nayfach2021_3300025594_4	China.Weihai.Seawater.Sediments.Lu2023.PRJEB50838_GCA_937938015.1	0	1	40.6496	0.394225	0.416557	0.312842	Bacteria;Bdellovibrionota;Bacteriovoracia;Bacteriovoracales;Bacteriovoracaceae;UBA6144	Bacteria;Pseudomonadota;Gammaproteobacteria;GCA-2729495;GCA-2729495;J054
Genomes.From.Earths.Microbiomes.GEM.Nayfach2021_3300024313_2	Chile.Comau.Fjord.Nallar2023.PRJNA729490_GCA_029243605.1	0	1	42.3579	0.389064	0.279792	0.485046	Bacteria;Pseudomonadota;Alphaproteobacteria;Rhodobacterales;Rhodobacteraceae;Lentibacter;Lentibacter algarum	Bacteria;Myxococcota_A;UBA9160;UBA9160;UBA4427
Global.OceanDNA.Nishimura2022_OceanDNA-b32565	Guaymas.Basin.Hydrothermal.Vents.Water.Hwang2023.PRJNA879230_GCA_029937135.1	0	1	37.4598	0.445026	0.294304	0.587151	Bacteria;Pseudomonadota;Alphaproteobacteria;TMED127;TMED127;TMED13	Bacteria;UBA8248;UBA8248;UBA8248;UBA8248;UBA8248
Genomes.From.Earths.Microbiomes.GEM.Nayfach2021_3300027687_10	Global.OceanDNA.Nishimura2022_OceanDNA-b21299	0	1	43.8372	0.381474	0.0825151	0.363261	Bacteria;Pseudomonadota;Gammaproteobacteria;Pseudomonadales;Porticoccaceae;HTCC2207;HTCC2207 sp905181925	Bacteria;Nitrospinota;Nitrospinia;Nitrospinales;Nitrospinaceae;Nitromaritima;Nitromaritima sp018697205
Genomes.From.Earths.Microbiomes.GEM.Nayfach2021_3300014886_16	Global.Cold.Seep.Sediments.Han2023.PRJNA950938_GCA_030606585.1	0	1	43.8372	0.475811	0.245628	0.652863	Bacteria;Desulfobacterota_F;B13-G15;B13-G15;RBG-16-54-18;B11-G15;B11-G15 sp003646745	Bacteria;Chloroflexota;Dehalococcoidia;Dehalococcoidales;RBG-16-60-22;JAFGPF01
[truncated: 11,786 more rows]

## Sheet: class
MAG1	MAG2	true_classification	predicted_classification	AAI	FSG.KEGG_B_environmental_adaptation	FSG.KEGG_B_amino_acid_metabolism	taxonomy1	taxonomy2
[truncated: 8,983 more rows]

[truncated: 3 more sheets: order, family, genus]
